# Supplementary material for: Decoding the multicellular ecosystem of vena caval tumor thrombus in clear cell renal cell carcinoma by single-cell RNA sequencing
Source: Genome Biol. 2022 Mar 31;23:87. doi: 10.1186/s13059-022-02651-9 (PMC8969307; doi:10.1186/s13059-022-02651-9)
Supplement: Supplementary file 2 — Additional file 2: Table S1. Clinical variables for samples and patients. [file 13059_2022_2651_MOESM2_ESM.xlsx]

## Sheet: Table S1
Table S1. Clinical variables for samples and patients
Surgery Date	PatientID	Gender	Age	pathologic_T	pathologic_N	pathologic_M	Tumor Size/mm	Tumor Thrombus Grade	SarcomatoidFeatures	Histology
20200804	P01	F	74	T3b	N0	M0	82.4	II	No	ccRCC
20200826	P02	F	63	T3b	N1	M0	68	I	No	ccRCC
20200903	P03	M	56	T3b	N0	M0	65	II	No	ccRCC
20201020	P04	M	66	T3b	N0	M0	99	0	No	ccRCC
20201024	P05	M	49	T3b	N0	M0	69	II	No	ccRCC
20201102	P06	M	63	T3b	N0	M0	76	II	No	ccRCC
20201202	P07	M	48	T3b	N0	M0	91	0	No	ccRCC
20201205	P08	F	56	T3b	N0	M0	46	0	No	ccRCC
