# Supplementary material for: Decoding the multicellular ecosystem of vena caval tumor thrombus in clear cell renal cell carcinoma by single-cell RNA sequencing
Source: Genome Biol. 2022 Mar 31;23:87. doi: 10.1186/s13059-022-02651-9 (PMC8969307; doi:10.1186/s13059-022-02651-9)
Supplement: Supplementary file 3 — Additional file 3: Table S2. Differential expression results for all lymphoid clusters, differential expression results for CD8+ T cell clusters, CD8-C1 related gene signatures, and progenitor/terminally exhausted signature scores for all CD8+ T cells, related to Fig. 2. [file 13059_2022_2651_MOESM3_ESM.xlsx]

## Sheet: README
Table S2. Differential expression results for all lymphoid clusters, differential expression results for CD8＋ T cell clusters, CD8T-C1 related gene signatures, and progenitor/terminally exhausted signature scores for all CD8＋ T cells. Related to Fig2.
A	Differential expression results between cells of each lymphoid cell type and all other lymphoid cells.
B	Differential expression results between cells of each CD8+ T cell subtype and all other CD8+ T cells.
C	Progenitor Exhausted and Terminally Exhausted CD8+ T cell signatures shown in Fig2f and FigS2h.
D	Patient-level metadata for Nivolumab therapy samples in the Checkmate 025 cohort.

## Sheet: A
Table S2. Differential expression results for all lymphoid clusters, differential expression results for CD8+ T cell clusters, CD8T-C1 related gene signatures, and progenitor/terminally exhausted signature scores for all CD8+ T cells. Related to Fig2.
gene	p_val	avg_logFC	pct.1	pct.2	p_val_adj	cluster
CCR7	0	1.32716	0.689	0.111	0	CD4-C1
SELL	3.50898e-228	0.959363	0.516	0.08	9.99393e-224	CD4-C1
MAL	1.4478e-254	0.841984	0.469	0.049	4.12348e-250	CD4-C1
LTB	2.82931e-142	0.815823	0.865	0.461	8.05816e-138	CD4-C1
GPR183	9.20093e-119	0.798608	0.642	0.255	2.62052e-114	CD4-C1
CD55	1.92281e-128	0.78508	0.668	0.279	5.47637e-124	CD4-C1
LEF1	1.02697e-180	0.725682	0.423	0.062	2.9249e-176	CD4-C1
PABPC1	1.08924e-158	0.715044	0.943	0.772	3.10227e-154	CD4-C1
RPS8	5.47369e-297	0.69396	0.998	0.979	1.55896e-292	CD4-C1
TSHZ2	1.80266e-146	0.684267	0.318	0.039	5.13415e-142	CD4-C1
SOD2	1.95963e-75	0.676455	0.689	0.411	5.58122e-71	CD4-C1
RPS3A	1.51875e-225	0.667378	0.989	0.969	4.32556e-221	CD4-C1
RPS6	3.30311e-237	0.66103	0.989	0.962	9.40759e-233	CD4-C1
KLF2	3.21597e-111	0.651778	0.861	0.507	9.15941e-107	CD4-C1
RPL32	7.77176e-286	0.644614	0.987	0.983	2.21347e-281	CD4-C1
SOCS3	2.2675e-80	0.642787	0.508	0.207	6.45807e-76	CD4-C1
RPS18	1.52552e-223	0.640692	0.993	0.988	4.34484e-219	CD4-C1
TPT1	1.24415e-214	0.63838	0.993	0.988	3.54348e-210	CD4-C1
RPS12	4.58628e-235	0.63152	0.991	0.986	1.30622e-230	CD4-C1
LDHB	4.37752e-122	0.608898	0.821	0.541	1.24676e-117	CD4-C1
EEF1B2	1.09968e-179	0.60603	0.951	0.876	3.13199e-175	CD4-C1
EEF1A1	2.12301e-235	0.597096	0.995	0.995	6.04653e-231	CD4-C1
RPL11	1.87727e-251	0.582347	0.993	0.985	5.34665e-247	CD4-C1
SESN3	7.05805e-81	0.58004	0.327	0.086	2.0102e-76	CD4-C1
RPL9	4.69933e-189	0.579188	0.982	0.958	1.33842e-184	CD4-C1
RPL34	1.04933e-198	0.573743	0.991	0.979	2.9886e-194	CD4-C1
RPL22	4.8163e-174	0.570404	0.97	0.89	1.37173e-169	CD4-C1
SARAF	1.24583e-100	0.567335	0.92	0.747	3.54824e-96	CD4-C1
RPS13	5.79793e-200	0.558637	0.977	0.962	1.65131e-195	CD4-C1
RPL13	1.43101e-245	0.554939	0.995	0.994	4.07566e-241	CD4-C1
IL7R	7.09855e-139	0.552642	0.882	0.46	2.02174e-134	CD4-C1
RPLP0	1.49249e-137	0.552187	0.957	0.852	4.25076e-133	CD4-C1
RPS5	2.92424e-174	0.546781	0.971	0.945	8.32854e-170	CD4-C1
FTH1	3.04556e-57	0.546139	0.987	0.975	8.67406e-53	CD4-C1
TMEM123	1.57035e-103	0.543509	0.583	0.225	4.47252e-99	CD4-C1
RPS4X	6.19063e-189	0.542343	0.989	0.976	1.76315e-184	CD4-C1
TCF7	6.46209e-87	0.532402	0.467	0.163	1.84047e-82	CD4-C1
FXYD5	9.63405e-99	0.531306	0.898	0.652	2.74387e-94	CD4-C1
RPL29	1.5131e-186	0.52424	0.984	0.971	4.30945e-182	CD4-C1
SC5D	7.1857e-82	0.521963	0.462	0.166	2.04656e-77	CD4-C1
RPL10A	3.05818e-151	0.520046	0.973	0.933	8.71e-147	CD4-C1
RPL4	1.51869e-121	0.516822	0.936	0.794	4.32537e-117	CD4-C1
RPS23	1.71411e-199	0.516065	0.993	0.984	4.88196e-195	CD4-C1
RPL5	1.53258e-164	0.511871	0.984	0.957	4.36493e-160	CD4-C1
RPL18A	6.91077e-184	0.508852	0.991	0.98	1.96826e-179	CD4-C1
RPL21	7.54487e-116	0.503238	0.971	0.944	2.14885e-111	CD4-C1
RPL3	5.27066e-145	0.502777	0.988	0.973	1.50114e-140	CD4-C1
RPL39	3.68045e-174	0.498809	0.993	0.978	1.04823e-169	CD4-C1
RPL37	4.28043e-140	0.498408	0.989	0.971	1.21911e-135	CD4-C1
RPS14	4.1196e-170	0.493882	0.993	0.985	1.1733e-165	CD4-C1
RPL36A	2.04413e-112	0.490403	0.97	0.894	5.82188e-108	CD4-C1
JUNB	2.58218e-60	0.487875	0.925	0.784	7.3543e-56	CD4-C1
RPL30	2.23593e-174	0.485645	0.99	0.986	6.36815e-170	CD4-C1
RPL23	5.91499e-84	0.485182	0.892	0.755	1.68465e-79	CD4-C1
RPL10	3.0959e-154	0.482657	0.995	0.992	8.81743e-150	CD4-C1
RPL19	5.09463e-176	0.481052	0.993	0.987	1.451e-171	CD4-C1
RPSA	5.50068e-109	0.47234	0.964	0.909	1.56665e-104	CD4-C1
RPL18	1.46277e-169	0.470392	0.988	0.978	4.16613e-165	CD4-C1
RPL7	2.29668e-73	0.467886	0.911	0.774	6.54117e-69	CD4-C1
SATB1	1.20082e-73	0.466414	0.396	0.135	3.42006e-69	CD4-C1
RPS25	2.92119e-160	0.465446	0.982	0.972	8.31983e-156	CD4-C1
RPL8	2.78049e-139	0.464225	0.983	0.973	7.9191e-135	CD4-C1
RPL14	4.48235e-155	0.460793	0.987	0.974	1.27662e-150	CD4-C1
RPL36	7.12256e-136	0.456117	0.981	0.965	2.02858e-131	CD4-C1
EEF1G	4.26096e-92	0.453626	0.916	0.802	1.21356e-87	CD4-C1
PGAP1	2.26987e-45	0.448853	0.232	0.07	6.46483e-41	CD4-C1
RPS2	3.00986e-114	0.448469	0.99	0.978	8.57237e-110	CD4-C1
RPS10	2.78022e-101	0.447244	0.965	0.935	7.91834e-97	CD4-C1
SNHG29	7.27902e-72	0.447143	0.851	0.645	2.07314e-67	CD4-C1
RPS16	1.85698e-105	0.447124	0.981	0.934	5.28888e-101	CD4-C1
RPL35A	5.34131e-135	0.444804	0.977	0.968	1.52126e-130	CD4-C1
PRKCQ-AS1	3.12961e-49	0.44233	0.416	0.186	8.91343e-45	CD4-C1
GAS5	3.44483e-51	0.441129	0.708	0.477	9.81121e-47	CD4-C1
RPS27A	3.72212e-122	0.439765	0.991	0.984	1.0601e-117	CD4-C1
RPL12	1.23756e-129	0.439062	0.989	0.975	3.52469e-125	CD4-C1
RPLP2	3.66851e-124	0.431044	0.987	0.971	1.04483e-119	CD4-C1
EIF3E	1.00185e-56	0.430288	0.706	0.456	2.85336e-52	CD4-C1
RACK1	8.14472e-114	0.421139	0.974	0.937	2.3197e-109	CD4-C1
RPS21	1.99729e-110	0.420426	0.983	0.963	5.68847e-106	CD4-C1
SLC2A3	2.19454e-41	0.420101	0.644	0.407	6.25028e-37	CD4-C1
RPS15A	1.51689e-140	0.419542	0.991	0.986	4.32025e-136	CD4-C1
AP3M2	7.90029e-60	0.419024	0.324	0.107	2.25008e-55	CD4-C1
RPS28	3.67613e-129	0.417455	0.99	0.985	1.047e-124	CD4-C1
PASK	4.66096e-68	0.415454	0.194	0.033	1.32749e-63	CD4-C1
RPS9	8.24274e-110	0.405869	0.982	0.961	2.34762e-105	CD4-C1
TRABD2A	2.28546e-80	0.404471	0.236	0.042	6.50921e-76	CD4-C1
RPS3	3.08532e-109	0.402306	0.989	0.984	8.78729e-105	CD4-C1
RAPGEF6	8.38109e-35	0.396854	0.395	0.202	2.38702e-30	CD4-C1
CYSLTR1	1.4417e-60	0.39679	0.191	0.036	4.1061e-56	CD4-C1
RNASET2	1.443e-49	0.383139	0.625	0.363	4.10982e-45	CD4-C1
KLF3	5.36169e-56	0.378349	0.413	0.176	1.52706e-51	CD4-C1
AREG	1.20684e-49	0.375382	0.486	0.242	3.4372e-45	CD4-C1
RPL31	8.28432e-50	0.373052	0.876	0.742	2.35946e-45	CD4-C1
RPS11	1.11739e-55	0.372868	0.948	0.861	3.18244e-51	CD4-C1
NACA	7.84218e-94	0.369948	0.974	0.949	2.23353e-89	CD4-C1
MCUB	3.51432e-49	0.369323	0.417	0.187	1.00091e-44	CD4-C1
RPS20	1.18039e-30	0.366174	0.846	0.708	3.36186e-26	CD4-C1
MYC	4.52601e-43	0.362747	0.21	0.062	1.28905e-38	CD4-C1
RPS17	9.47806e-39	0.361683	0.774	0.594	2.69945e-34	CD4-C1
RPL7A	1.02601e-104	0.36121	0.982	0.98	2.92218e-100	CD4-C1
NOP53	3.56135e-52	0.357656	0.818	0.578	1.01431e-47	CD4-C1
RPL38	4.21116e-47	0.356002	0.934	0.828	1.19938e-42	CD4-C1
RPL26	1.88116e-100	0.355689	0.981	0.98	5.35772e-96	CD4-C1
RPL17	2.32471e-82	0.35452	0.976	0.967	6.62101e-78	CD4-C1
FOXP1	1.0483e-44	0.351118	0.637	0.388	2.98567e-40	CD4-C1
RPLP1	3.82885e-87	0.350715	0.991	0.994	1.09049e-82	CD4-C1
UBA52	1.75564e-72	0.349476	0.962	0.923	5.00024e-68	CD4-C1
RPL27A	6.1216e-39	0.343488	0.922	0.836	1.74349e-34	CD4-C1
S1PR1	2.17684e-47	0.343358	0.25	0.079	6.19987e-43	CD4-C1
EEF2	6.25775e-46	0.342868	0.842	0.654	1.78227e-41	CD4-C1
NDFIP1	4.97066e-44	0.342308	0.575	0.331	1.41569e-39	CD4-C1
RPL6	6.37294e-81	0.342207	0.987	0.969	1.81508e-76	CD4-C1
DDX21	1.86552e-33	0.342019	0.555	0.343	5.3132e-29	CD4-C1
RPS15	8.12308e-103	0.336216	0.988	0.986	2.31353e-98	CD4-C1
ARID5A	1.25838e-29	0.335697	0.442	0.254	3.58398e-25	CD4-C1
BIRC3	1.39825e-36	0.335407	0.639	0.413	3.98234e-32	CD4-C1
RPL24	2.32481e-85	0.334135	0.981	0.96	6.62129e-81	CD4-C1
RPS7	9.27057e-92	0.331711	0.989	0.975	2.64035e-87	CD4-C1
LEPROTL1	1.96171e-42	0.331485	0.793	0.574	5.58714e-38	CD4-C1
RPL27	5.7437e-47	0.330668	0.937	0.855	1.63586e-42	CD4-C1
LMNA	1.26705e-20	0.324752	0.548	0.381	3.6087e-16	CD4-C1
CHMP1B	2.58522e-24	0.32462	0.461	0.287	7.36297e-20	CD4-C1
EIF4A3	1.0189e-23	0.324351	0.581	0.401	2.90193e-19	CD4-C1
SERINC5	2.20763e-46	0.322298	0.262	0.09	6.28755e-42	CD4-C1
CYCS	1.00396e-20	0.319743	0.757	0.611	2.85939e-16	CD4-C1
ZBTB10	1.06835e-47	0.319531	0.207	0.055	3.04278e-43	CD4-C1
IRS2	3.26906e-48	0.316114	0.304	0.115	9.31061e-44	CD4-C1
FOS	8.22915e-21	0.315134	0.801	0.663	2.34374e-16	CD4-C1
LYPD3	1.01049e-75	0.313947	0.151	0.015	2.87798e-71	CD4-C1
RPS29	1.46171e-48	0.31093	0.985	0.967	4.16308e-44	CD4-C1
FAM177A1	1.70155e-23	0.30798	0.638	0.46	4.84617e-19	CD4-C1
ANK3	2.66706e-55	0.307545	0.228	0.063	7.59605e-51	CD4-C1
GRASP	1.3707e-49	0.307301	0.247	0.079	3.9039e-45	CD4-C1
FLT3LG	7.63111e-42	0.306794	0.389	0.184	2.17342e-37	CD4-C1
NOSIP	8.05333e-28	0.306071	0.388	0.213	2.29367e-23	CD4-C1
YPEL5	3.58575e-27	0.301431	0.761	0.587	1.02126e-22	CD4-C1
IL6ST	1.68475e-34	0.301282	0.374	0.191	4.79835e-30	CD4-C1
RPL13A	6.90249e-35	0.300741	0.964	0.891	1.9659e-30	CD4-C1
SNHG6	1.4995e-37	0.298989	0.773	0.559	4.27072e-33	CD4-C1
SNHG15	6.23661e-23	0.297622	0.414	0.251	1.77625e-18	CD4-C1
BTF3	1.5102e-45	0.294303	0.927	0.842	4.30119e-41	CD4-C1
RPS4Y1	3.60424e-22	0.289857	0.611	0.527	1.02652e-17	CD4-C1
RPL41	8.88399e-65	0.289259	0.99	0.994	2.53025e-60	CD4-C1
RPL23A	1.20766e-44	0.287464	0.974	0.954	3.43954e-40	CD4-C1
CAMK4	2.40472e-40	0.286928	0.301	0.126	6.84889e-36	CD4-C1
CTSL	1.41623e-31	0.286663	0.222	0.085	4.03355e-27	CD4-C1
RPL37A	2.76345e-35	0.286278	0.966	0.91	7.87058e-31	CD4-C1
RPS27	8.85671e-51	0.284903	0.991	0.99	2.52248e-46	CD4-C1
P2RY10	1.5511e-26	0.28452	0.417	0.243	4.4177e-22	CD4-C1
EZR	1.72728e-08	0.279721	0.7	0.621	0.000491946	CD4-C1
NME2	3.98774e-25	0.27692	0.682	0.502	1.13575e-20	CD4-C1
CSRNP1	1.44909e-26	0.275368	0.423	0.248	4.12716e-22	CD4-C1
RPL15	6.0571e-52	0.272345	0.974	0.961	1.72512e-47	CD4-C1
RPL28	5.22553e-71	0.272148	0.999	0.995	1.48828e-66	CD4-C1
BEX2	7.27322e-52	0.27196	0.25	0.08	2.07148e-47	CD4-C1
C1orf162	2.41077e-31	0.270308	0.243	0.1	6.8661e-27	CD4-C1
IL23A	7.30287e-34	0.27028	0.152	0.04	2.07993e-29	CD4-C1
ARMH1	5.26899e-65	0.268237	0.163	0.024	1.50066e-60	CD4-C1
PDE3B	6.17413e-34	0.267797	0.345	0.171	1.75846e-29	CD4-C1
TAF4B	2.14017e-45	0.265229	0.117	0.017	6.09541e-41	CD4-C1
BCAS2	1.04771e-18	0.26393	0.553	0.394	2.98397e-14	CD4-C1
ALG13	2.30809e-14	0.258342	0.338	0.216	6.57368e-10	CD4-C1
RNF139	3.77638e-20	0.257647	0.337	0.196	1.07555e-15	CD4-C1
ATP1B3	1.17199e-10	0.255457	0.555	0.436	3.33795e-06	CD4-C1
RGS10	1.22899e-21	0.254231	0.549	0.378	3.5003e-17	CD4-C1
NPM1	6.95462e-32	0.253726	0.925	0.846	1.98075e-27	CD4-C1
STAT3	6.64703e-32	0.250829	0.731	0.525	1.89314e-27	CD4-C1
IL7R	0	1.13628	0.847	0.448	0	CD4-C2
TXNIP	0	0.995587	0.897	0.685	0	CD4-C2
FKBP5	5.05919e-207	0.799878	0.58	0.296	1.44091e-202	CD4-C2
CD40LG	2.3442e-258	0.780625	0.432	0.103	6.67652e-254	CD4-C2
LINC00892	4.52461e-248	0.743851	0.347	0.067	1.28865e-243	CD4-C2
IKZF1	2.99491e-208	0.677275	0.721	0.469	8.52982e-204	CD4-C2
CAPG	3.60093e-134	0.612959	0.406	0.17	1.02558e-129	CD4-C2
CD52	2.72139e-231	0.607403	0.941	0.726	7.75079e-227	CD4-C2
GIMAP7	4.03197e-143	0.576678	0.664	0.407	1.14834e-138	CD4-C2
TMEM173	1.21718e-134	0.544905	0.427	0.194	3.46666e-130	CD4-C2
SCML4	8.31176e-121	0.53909	0.313	0.12	2.36727e-116	CD4-C2
THEM4	2.22182e-106	0.529932	0.327	0.151	6.32797e-102	CD4-C2
NCF1	1.04813e-113	0.524816	0.378	0.174	2.98518e-109	CD4-C2
S100A11	2.85569e-171	0.518412	0.873	0.706	8.13329e-167	CD4-C2
TC2N	5.91221e-96	0.491409	0.393	0.195	1.68386e-91	CD4-C2
OXNAD1	4.81338e-103	0.49128	0.463	0.253	1.3709e-98	CD4-C2
EMB	3.05574e-111	0.491197	0.559	0.378	8.70305e-107	CD4-C2
KLRB1	5.97719e-61	0.483675	0.5	0.312	1.70236e-56	CD4-C2
GPR171	1.03643e-74	0.474005	0.302	0.158	2.95187e-70	CD4-C2
S100A4	6.71671e-156	0.472966	0.955	0.838	1.91299e-151	CD4-C2
PIK3IP1	5.51028e-81	0.44781	0.501	0.322	1.56938e-76	CD4-C2
TNFRSF25	1.32853e-78	0.425848	0.272	0.116	3.78377e-74	CD4-C2
CD4	1.9757e-83	0.425091	0.313	0.132	5.627e-79	CD4-C2
TMEM123	1.63779e-75	0.420449	0.39	0.225	4.66458e-71	CD4-C2
GIMAP4	5.89281e-70	0.410821	0.551	0.376	1.67833e-65	CD4-C2
GIMAP1	1.98274e-66	0.404645	0.341	0.186	5.64703e-62	CD4-C2
PARP8	8.06941e-62	0.399043	0.47	0.324	2.29825e-57	CD4-C2
SNTB2	3.40873e-65	0.397536	0.258	0.135	9.7084e-61	CD4-C2
RESF1	4.14909e-59	0.393501	0.598	0.465	1.1817e-54	CD4-C2
CKLF	6.51889e-70	0.389443	0.587	0.457	1.85665e-65	CD4-C2
ERN1	2.31607e-52	0.389125	0.446	0.296	6.5964e-48	CD4-C2
RBL2	8.00947e-58	0.383228	0.38	0.241	2.28118e-53	CD4-C2
ZBTB16	4.72636e-47	0.380591	0.202	0.098	1.34611e-42	CD4-C2
AAK1	1.75118e-66	0.370308	0.611	0.489	4.98755e-62	CD4-C2
FKBP11	6.84848e-57	0.367008	0.38	0.247	1.95052e-52	CD4-C2
DDX17	9.89081e-66	0.365484	0.665	0.545	2.817e-61	CD4-C2
ABRACL	2.2643e-71	0.361988	0.566	0.419	6.44895e-67	CD4-C2
POLR2J3	1.3841e-53	0.361436	0.455	0.333	3.94205e-49	CD4-C2
CD226	9.03005e-55	0.356346	0.249	0.12	2.57185e-50	CD4-C2
AC245297.3	7.29364e-53	0.355374	0.475	0.329	2.0773e-48	CD4-C2
TNFAIP8	3.55283e-58	0.354813	0.499	0.331	1.01188e-53	CD4-C2
SLFN5	2.85309e-48	0.354732	0.428	0.305	8.12589e-44	CD4-C2
DPP4	2.1576e-71	0.35381	0.172	0.055	6.14506e-67	CD4-C2
INPP4B	5.7292e-51	0.353242	0.269	0.145	1.63173e-46	CD4-C2
ANK3	1.06185e-63	0.351872	0.178	0.061	3.02426e-59	CD4-C2
RUNX2	4.86239e-58	0.3453	0.189	0.071	1.38486e-53	CD4-C2
LUC7L3	6.8707e-51	0.344855	0.534	0.403	1.95684e-46	CD4-C2
N4BP2L2	1.8135e-60	0.344303	0.689	0.56	5.16504e-56	CD4-C2
NFIA	1.90544e-45	0.340144	0.146	0.062	5.4269e-41	CD4-C2
CD2	1.37129e-72	0.337909	0.858	0.733	3.90557e-68	CD4-C2
ETS1	3.70015e-55	0.337093	0.694	0.605	1.05384e-50	CD4-C2
CELF2	2.60114e-51	0.336329	0.564	0.454	7.40831e-47	CD4-C2
TGFBR2	1.2986e-50	0.334917	0.336	0.218	3.69854e-46	CD4-C2
FXYD5	1.49915e-70	0.333422	0.77	0.652	4.26974e-66	CD4-C2
DGKA	3.08638e-49	0.331884	0.233	0.123	8.79033e-45	CD4-C2
BCL2	1.01694e-43	0.327863	0.407	0.298	2.89634e-39	CD4-C2
LINC02273	5.57089e-54	0.326525	0.184	0.073	1.58665e-49	CD4-C2
GOLGA8A	3.61769e-46	0.326169	0.235	0.113	1.03036e-41	CD4-C2
CD6	1.06799e-42	0.324318	0.346	0.222	3.04174e-38	CD4-C2
TPT1	1.12115e-103	0.324245	0.994	0.987	3.19315e-99	CD4-C2
TMSB10	2.35282e-100	0.3204	0.997	0.986	6.70106e-96	CD4-C2
RPL36A	8.46412e-99	0.31881	0.948	0.892	2.41067e-94	CD4-C2
STX16	1.45047e-43	0.315702	0.338	0.229	4.13108e-39	CD4-C2
SH3BGRL3	4.16032e-84	0.315475	0.964	0.928	1.1849e-79	CD4-C2
RPS18	1.00689e-134	0.314269	0.994	0.987	2.86773e-130	CD4-C2
IFI44	1.02045e-49	0.312429	0.189	0.091	2.90634e-45	CD4-C2
AC025164.1	6.94516e-26	0.309944	0.286	0.193	1.97805e-21	CD4-C2
GIMAP5	9.23605e-39	0.309353	0.292	0.179	2.63052e-34	CD4-C2
RPL34	1.59913e-125	0.309326	0.992	0.978	4.55448e-121	CD4-C2
RPL36	1.0681e-114	0.306961	0.978	0.965	3.04205e-110	CD4-C2
CD96	2.78871e-49	0.306624	0.534	0.419	7.94253e-45	CD4-C2
FYB1	9.18612e-51	0.305539	0.724	0.627	2.6163e-46	CD4-C2
PRKCQ-AS1	1.23993e-39	0.305387	0.302	0.186	3.53146e-35	CD4-C2
PLP2	7.445e-45	0.305331	0.572	0.444	2.12041e-40	CD4-C2
PNISR	1.07117e-47	0.304833	0.676	0.56	3.05079e-43	CD4-C2
SERINC5	9.00174e-47	0.303476	0.195	0.088	2.56379e-42	CD4-C2
TRAF3IP3	3.65377e-41	0.301467	0.451	0.324	1.04063e-36	CD4-C2
FAM102A	1.05353e-37	0.300936	0.272	0.167	3.00055e-33	CD4-C2
OCIAD2	1.42886e-48	0.299246	0.506	0.387	4.06953e-44	CD4-C2
AC246785.3	3.89011e-52	0.296429	0.146	0.05	1.10794e-47	CD4-C2
SLC4A7	1.2878e-33	0.294974	0.32	0.219	3.66777e-29	CD4-C2
LAPTM5	4.98769e-54	0.294827	0.749	0.638	1.42054e-49	CD4-C2
NKTR	9.4893e-41	0.293299	0.59	0.482	2.70265e-36	CD4-C2
THEMIS	9.76468e-34	0.292249	0.289	0.185	2.78108e-29	CD4-C2
TNFSF13B	5.20494e-40	0.290934	0.145	0.059	1.48242e-35	CD4-C2
SP100	2.51472e-41	0.290208	0.562	0.452	7.16217e-37	CD4-C2
STAT1	1.79153e-26	0.287852	0.382	0.291	5.10244e-22	CD4-C2
RBMS1	5.37198e-35	0.28622	0.339	0.239	1.52999e-30	CD4-C2
RPS19	6.67136e-105	0.285725	0.998	0.991	1.90007e-100	CD4-C2
RPLP2	1.98206e-107	0.282921	0.987	0.97	5.6451e-103	CD4-C2
HIST1H2AC	7.99609e-22	0.282154	0.247	0.182	2.27737e-17	CD4-C2
SEPTIN6	1.93507e-39	0.282106	0.522	0.424	5.51128e-35	CD4-C2
RPS28	1.07866e-104	0.281386	0.991	0.985	3.07212e-100	CD4-C2
ATM	4.45107e-33	0.280008	0.431	0.326	1.26771e-28	CD4-C2
CTSB	1.19062e-35	0.279851	0.266	0.166	3.39099e-31	CD4-C2
RPL35	1.93542e-80	0.27974	0.964	0.926	5.51226e-76	CD4-C2
IL18R1	4.74887e-37	0.27898	0.166	0.081	1.35253e-32	CD4-C2
TRIM22	7.09226e-36	0.278587	0.464	0.376	2.01995e-31	CD4-C2
GOLGA8B	2.82071e-32	0.278022	0.246	0.149	8.03365e-28	CD4-C2
TRADD	1.84218e-38	0.277833	0.252	0.157	5.24672e-34	CD4-C2
MYBL1	7.12137e-25	0.277612	0.242	0.169	2.02824e-20	CD4-C2
RAPGEF6	5.7706e-34	0.27753	0.316	0.2	1.64352e-29	CD4-C2
LINC01138	1.28836e-36	0.276807	0.17	0.087	3.66939e-32	CD4-C2
SUSD3	1.66638e-38	0.276075	0.217	0.127	4.746e-34	CD4-C2
GPRIN3	2.98471e-31	0.275814	0.307	0.214	8.50075e-27	CD4-C2
ALOX5AP	1.06529e-34	0.275586	0.568	0.432	3.03407e-30	CD4-C2
RPL30	4.65441e-109	0.275314	0.991	0.986	1.32562e-104	CD4-C2
ZRANB2	2.31712e-35	0.272471	0.389	0.301	6.59939e-31	CD4-C2
RPL32	8.31431e-97	0.271696	0.991	0.983	2.368e-92	CD4-C2
MYL12B	2.36889e-69	0.271228	0.873	0.82	6.74684e-65	CD4-C2
RGS14	1.43775e-37	0.270771	0.214	0.121	4.09487e-33	CD4-C2
TIMP1	5.85943e-34	0.270615	0.337	0.21	1.66882e-29	CD4-C2
CD3G	1.93355e-44	0.269406	0.746	0.612	5.50693e-40	CD4-C2
EVL	8.87734e-41	0.26765	0.693	0.599	2.52836e-36	CD4-C2
MBNL1	1.66821e-38	0.26745	0.665	0.583	4.75124e-34	CD4-C2
RPS25	8.45144e-101	0.26738	0.986	0.971	2.40706e-96	CD4-C2
RPS21	1.87618e-77	0.264042	0.978	0.963	5.34354e-73	CD4-C2
RPL13	1.67865e-124	0.263446	0.999	0.994	4.78095e-120	CD4-C2
MYL12A	1.01457e-62	0.262487	0.923	0.846	2.88959e-58	CD4-C2
RPS4Y1	1.92849e-31	0.262123	0.645	0.522	5.49252e-27	CD4-C2
RPS6KA3	2.26218e-30	0.261194	0.286	0.191	6.44292e-26	CD4-C2
CD99	1.34114e-47	0.259885	0.796	0.704	3.81969e-43	CD4-C2
ERICH1	1.03172e-28	0.25872	0.3	0.219	2.93845e-24	CD4-C2
RPLP1	9.77586e-96	0.258558	0.998	0.993	2.78426e-91	CD4-C2
ANKRD44	2.10908e-29	0.258193	0.392	0.308	6.00686e-25	CD4-C2
ELK3	7.61583e-33	0.257017	0.198	0.111	2.16906e-28	CD4-C2
S100A6	1.09232e-48	0.256652	0.914	0.851	3.11104e-44	CD4-C2
TBC1D10C	1.6261e-32	0.255304	0.455	0.353	4.6313e-28	CD4-C2
RPS29	3.26206e-65	0.254695	0.98	0.966	9.29068e-61	CD4-C2
MDM4	7.8893e-28	0.254451	0.321	0.239	2.24695e-23	CD4-C2
IFI44L	5.09027e-33	0.252794	0.118	0.045	1.44976e-28	CD4-C2
STMN3	5.81555e-41	0.252553	0.13	0.055	1.65633e-36	CD4-C2
RPL11	1.60774e-92	0.252372	0.994	0.985	4.579e-88	CD4-C2
CORO1B	7.61228e-23	0.252351	0.393	0.288	2.16805e-18	CD4-C2
SLAMF1	3.8635e-35	0.251614	0.226	0.116	1.10036e-30	CD4-C2
ITM2B	1.02487e-59	0.251267	0.902	0.84	2.91893e-55	CD4-C2
GPR183	0	1.25648	0.693	0.217	0	CD4-C3
ANXA1	0	1.08755	0.916	0.53	0	CD4-C3
LMNA	0	1.05632	0.711	0.348	0	CD4-C3
FTH1	0	0.870479	0.996	0.973	0	CD4-C3
IL7R	0	0.849269	0.864	0.426	0	CD4-C3
CCR7	1.62473e-284	0.835659	0.355	0.101	4.62738e-280	CD4-C3
RGCC	0	0.746631	0.848	0.528	0	CD4-C3
VIM	0	0.730882	0.98	0.854	0	CD4-C3
ATP1B3	1.53921e-192	0.663457	0.651	0.415	4.38382e-188	CD4-C3
ZFP36	0	0.663034	0.912	0.714	0	CD4-C3
LINC-PINT	0	0.611883	0.876	0.59	0	CD4-C3
TNFAIP3	3.81563e-307	0.604516	0.885	0.63	1.08673e-302	CD4-C3
CCR6	7.53407e-284	0.603545	0.312	0.072	2.14578e-279	CD4-C3
ZFP36L2	0	0.592898	0.964	0.849	0	CD4-C3
AC058791.1	2.3285e-230	0.58911	0.614	0.32	6.6318e-226	CD4-C3
SAMSN1	3.00631e-282	0.563157	0.745	0.424	8.56228e-278	CD4-C3
PDE4B	1.51801e-256	0.558504	0.589	0.278	4.32344e-252	CD4-C3
CTSL	3.67925e-208	0.556087	0.262	0.069	1.04789e-203	CD4-C3
PABPC1	1.49777242291724e-313	0.551764	0.928	0.76	0	CD4-C3
CREM	6.96838e-250	0.547775	0.835	0.552	1.98466e-245	CD4-C3
LTB	2.6041e-152	0.54593	0.687	0.448	7.41673e-148	CD4-C3
CD40LG	2.70134e-268	0.54182	0.348	0.096	7.6937e-264	CD4-C3
SARAF	0	0.533834	0.925	0.732	0	CD4-C3
LEPROTL1	2.24245e-268	0.531883	0.816	0.553	6.38672e-264	CD4-C3
FAM177A1	4.93906e-199	0.527618	0.698	0.438	1.40669e-194	CD4-C3
RORA	1.73413e-222	0.527397	0.653	0.358	4.93898e-218	CD4-C3
S100A11	2.81241e-271	0.52303	0.891	0.695	8.01003e-267	CD4-C3
CXCR4	8.27543e-284	0.520067	0.956	0.8	2.35693e-279	CD4-C3
KLF6	2.23548e-244	0.518088	0.89	0.677	6.36688e-240	CD4-C3
PTGER4	7.14937e-206	0.51301	0.538	0.264	2.03621e-201	CD4-C3
AC016831.5	4.01225e-209	0.511035	0.538	0.259	1.14273e-204	CD4-C3
CRIP1	6.94192e-222	0.505064	0.95	0.835	1.97713e-217	CD4-C3
EZR	3.9171e-170	0.499016	0.799	0.603	1.11563e-165	CD4-C3
SLC2A3	2.01981e-191	0.493887	0.656	0.386	5.75263e-187	CD4-C3
EML4	1.96262e-193	0.486995	0.651	0.384	5.58973e-189	CD4-C3
CAPG	1.18481e-193	0.485715	0.4	0.159	3.37445e-189	CD4-C3
GNA15	5.19273e-234	0.484668	0.228	0.044	1.47894e-229	CD4-C3
TPT1	0	0.48298	0.997	0.987	0	CD4-C3
MCL1	9.93743e-201	0.472299	0.831	0.622	2.83028e-196	CD4-C3
PLIN2	1.94482e-111	0.472221	0.559	0.358	5.53905e-107	CD4-C3
YPEL5	9.60193e-228	0.46818	0.833	0.564	2.73473e-223	CD4-C3
CCL20	2.62013e-67	0.464523	0.158	0.062	7.46241e-63	CD4-C3
SC5D	5.0986e-179	0.464	0.377	0.151	1.45213e-174	CD4-C3
CDKN1A	5.3895e-159	0.440913	0.433	0.204	1.53498e-154	CD4-C3
GSPT1	1.19879e-129	0.437563	0.55	0.336	3.41428e-125	CD4-C3
FOXP1	8.431e-124	0.437328	0.584	0.373	2.40123e-119	CD4-C3
G3BP2	3.68103e-135	0.433701	0.675	0.467	1.04839e-130	CD4-C3
IDS	1.813e-158	0.430703	0.735	0.51	5.1636e-154	CD4-C3
MYADM	4.78717e-134	0.423389	0.641	0.416	1.36343e-129	CD4-C3
ARL4C	1.65263e-157	0.419793	0.841	0.646	4.70687e-153	CD4-C3
TSC22D3	2.47435e-107	0.419475	0.85	0.726	7.04719e-103	CD4-C3
S100A10	1.6142e-210	0.417793	0.928	0.774	4.5974e-206	CD4-C3
PMEPA1	2.96088e-138	0.416592	0.324	0.134	8.43289e-134	CD4-C3
AHNAK	1.01573e-124	0.416153	0.69	0.481	2.89291e-120	CD4-C3
CD52	1.21865e-222	0.415569	0.924	0.717	3.47083e-218	CD4-C3
CD44	4.32907e-187	0.414914	0.82	0.584	1.23296e-182	CD4-C3
TRAT1	4.81042e-137	0.414801	0.426	0.212	1.37005e-132	CD4-C3
KLRB1	3.83796e-132	0.411559	0.526	0.3	1.09309e-127	CD4-C3
CD55	2.05812e-132	0.406593	0.489	0.267	5.86173e-128	CD4-C3
SPOCK2	2.94128e-189	0.405317	0.705	0.429	8.37705e-185	CD4-C3
FRMD4B	3.97146e-101	0.403399	0.252	0.105	1.13111e-96	CD4-C3
LDLRAD4	4.61004e-94	0.403365	0.356	0.188	1.31299e-89	CD4-C3
FAM107B	1.13275e-99	0.402005	0.629	0.451	3.22619e-95	CD4-C3
JUNB	1.32903e-140	0.400519	0.921	0.773	3.78522e-136	CD4-C3
NR3C1	3.44327e-89	0.399745	0.554	0.39	9.80678e-85	CD4-C3
GLIPR1	2.75579e-119	0.397365	0.53	0.319	7.84877e-115	CD4-C3
KDM6B	1.02806e-114	0.395409	0.442	0.242	2.92803e-110	CD4-C3
USP36	6.94937e-113	0.393531	0.373	0.189	1.97925e-108	CD4-C3
PPP1CB	1.39937e-131	0.393029	0.65	0.433	3.98555e-127	CD4-C3
YIPF5	1.2482e-109	0.389474	0.338	0.17	3.555e-105	CD4-C3
PDE4D	1.1316e-107	0.388244	0.357	0.178	3.22291e-103	CD4-C3
ARID5B	1.47316e-118	0.382033	0.599	0.382	4.19571e-114	CD4-C3
FXYD5	6.91182e-159	0.377536	0.822	0.64	1.96855e-154	CD4-C3
IL4I1	6.95028e-195	0.376624	0.135	0.015	1.97951e-190	CD4-C3
AQP3	7.51277e-133	0.375015	0.326	0.138	2.13971e-128	CD4-C3
TIPARP	4.06794e-119	0.373045	0.453	0.246	1.15859e-114	CD4-C3
PLK3	1.34435e-131	0.363866	0.444	0.23	3.82885e-127	CD4-C3
ANKRD28	1.17892e-97	0.361841	0.279	0.127	3.35769e-93	CD4-C3
PDCD4	2.72269e-111	0.360559	0.677	0.478	7.7545e-107	CD4-C3
SOCS3	7.80557e-95	0.358722	0.37	0.198	2.2231e-90	CD4-C3
RPS16	6.62353e-223	0.3539	0.978	0.93	1.88645e-218	CD4-C3
S100A4	3.67579e-132	0.348435	0.943	0.833	1.0469e-127	CD4-C3
TAGLN2	5.55553e-118	0.342403	0.751	0.557	1.58227e-113	CD4-C3
ADAM19	2.77255e-146	0.340895	0.195	0.051	7.89649e-142	CD4-C3
P2RY10	2.53702e-96	0.336714	0.409	0.229	7.22569e-92	CD4-C3
AC016831.1	8.07348e-122	0.335356	0.267	0.104	2.29941e-117	CD4-C3
ICOS	2.07531e-93	0.334486	0.389	0.214	5.91068e-89	CD4-C3
PDCL3	1.60842e-69	0.333918	0.375	0.23	4.58094e-65	CD4-C3
STAT4	1.17091e-101	0.333802	0.456	0.263	3.33486e-97	CD4-C3
ANXA2	8.70617e-110	0.332478	0.582	0.374	2.4796e-105	CD4-C3
BTG1	1.19705e-176	0.330585	0.996	0.971	3.40931e-172	CD4-C3
RCAN3	1.18219e-109	0.329243	0.474	0.272	3.36701e-105	CD4-C3
LRRFIP1	3.39478e-78	0.328192	0.692	0.541	9.66867e-74	CD4-C3
SNHG16	4.27864e-85	0.327875	0.402	0.236	1.2186e-80	CD4-C3
TENT5C	2.51007e-110	0.324794	0.51	0.303	7.14894e-106	CD4-C3
CD28	2.507e-123	0.32478	0.326	0.144	7.14018e-119	CD4-C3
AC016831.7	6.04094e-116	0.322763	0.217	0.075	1.72052e-111	CD4-C3
ZNF165	2.63667e-135	0.322065	0.156	0.035	7.50949e-131	CD4-C3
AHR	1.35891e-89	0.321973	0.297	0.144	3.87032e-85	CD4-C3
IRS2	2.45723e-126	0.321073	0.268	0.103	6.99842e-122	CD4-C3
CCNH	9.34057e-70	0.320931	0.519	0.36	2.66029e-65	CD4-C3
MAF	1.14446e-70	0.319795	0.505	0.338	3.25954e-66	CD4-C3
FLT3LG	6.49154e-93	0.316314	0.336	0.172	1.84886e-88	CD4-C3
PGAP1	1.33789e-73	0.313915	0.167	0.064	3.81045e-69	CD4-C3
SRGN	1.45223e-144	0.313822	0.97	0.903	4.1361e-140	CD4-C3
NDUFV2	1.78828e-87	0.313527	0.571	0.39	5.09321e-83	CD4-C3
PLAUR	1.01921e-122	0.312966	0.197	0.06	2.90282e-118	CD4-C3
LINC00513	1.85042e-90	0.312282	0.265	0.12	5.27019e-86	CD4-C3
TNFRSF25	2.87482e-113	0.310799	0.267	0.109	8.18777e-109	CD4-C3
PFKFB3	2.45324e-84	0.308726	0.275	0.132	6.98708e-80	CD4-C3
RPLP0	5.43761e-144	0.307267	0.944	0.844	1.54869e-139	CD4-C3
LINC00892	9.8558e-119	0.306934	0.207	0.069	2.80703e-114	CD4-C3
IRF2BP2	2.51432e-79	0.306558	0.391	0.23	7.16103e-75	CD4-C3
JMJD1C	7.52756e-72	0.30569	0.475	0.313	2.14392e-67	CD4-C3
JUND	6.48395e-151	0.305392	0.982	0.917	1.84669e-146	CD4-C3
CD6	4.30676e-97	0.305266	0.389	0.211	1.22661e-92	CD4-C3
AL121944.1	1.63694e-90	0.305198	0.217	0.087	4.66217e-86	CD4-C3
ARL4A	8.42334e-101	0.304755	0.502	0.304	2.39905e-96	CD4-C3
HNRNPUL1	3.06634e-86	0.304404	0.526	0.343	8.73325e-82	CD4-C3
NDUFS5	4.83685e-91	0.303041	0.762	0.597	1.37758e-86	CD4-C3
ZC3HAV1	4.91544e-76	0.302588	0.617	0.444	1.39997e-71	CD4-C3
NFKB1	3.54932e-78	0.302174	0.386	0.224	1.01088e-73	CD4-C3
FBXO34	1.58192e-80	0.300166	0.259	0.123	4.50546e-76	CD4-C3
CNOT6L	3.0249e-69	0.299952	0.61	0.448	8.61521e-65	CD4-C3
ELL2	1.0031e-73	0.299097	0.284	0.147	2.85693e-69	CD4-C3
TMEM123	4.53337e-109	0.297223	0.405	0.215	1.29115e-104	CD4-C3
SATB1	3.95473e-81	0.297215	0.267	0.128	1.12635e-76	CD4-C3
RANBP2	2.36469e-54	0.29623	0.414	0.278	6.73487e-50	CD4-C3
CSRNP1	1.34806e-85	0.294962	0.407	0.235	3.8394e-81	CD4-C3
SELENOK	6.99187e-100	0.289679	0.794	0.615	1.99135e-95	CD4-C3
AC020916.1	1.50171e-86	0.288967	0.624	0.435	4.27703e-82	CD4-C3
PER1	4.11416e-83	0.287095	0.315	0.163	1.17175e-78	CD4-C3
DDX21	7.24145e-75	0.286006	0.501	0.331	2.06244e-70	CD4-C3
SPTY2D1	4.72919e-66	0.284312	0.396	0.247	1.34692e-61	CD4-C3
RPLP1	7.7395e-213	0.282039	0.997	0.993	2.20429e-208	CD4-C3
TIMP1	2.13066e-99	0.280239	0.375	0.199	6.06833e-95	CD4-C3
PBX4	3.67339e-80	0.279723	0.227	0.1	1.04622e-75	CD4-C3
AP3M2	1.47652e-84	0.277224	0.231	0.1	4.20528e-80	CD4-C3
TGFB1	2.03535e-92	0.275931	0.623	0.428	5.79687e-88	CD4-C3
ANKRD12	1.63713e-66	0.274452	0.742	0.602	4.66272e-62	CD4-C3
AKIRIN1	3.83347e-69	0.274264	0.399	0.247	1.09181e-64	CD4-C3
ZNF267	1.4502e-61	0.272506	0.322	0.187	4.13031e-57	CD4-C3
PBXIP1	1.10038e-75	0.272265	0.439	0.273	3.134e-71	CD4-C3
CDC14A	3.84299e-76	0.269462	0.322	0.174	1.09452e-71	CD4-C3
EIF4A3	7.76934e-61	0.269242	0.546	0.39	2.21279e-56	CD4-C3
RNF125	4.79867e-61	0.268975	0.355	0.215	1.36671e-56	CD4-C3
LDHA	5.59694e-101	0.263501	0.821	0.647	1.59406e-96	CD4-C3
FOS	2.38209e-66	0.262005	0.795	0.653	6.78442e-62	CD4-C3
SOD2	9.44378e-60	0.259304	0.558	0.403	2.68968e-55	CD4-C3
BIRC3	5.17658e-49	0.257364	0.545	0.405	1.47434e-44	CD4-C3
TNFAIP8	3.23465e-58	0.256165	0.474	0.325	9.21261e-54	CD4-C3
PGK1	3.49877e-73	0.255979	0.706	0.54	9.96485e-69	CD4-C3
RARA	1.22795e-80	0.255672	0.235	0.106	3.49733e-76	CD4-C3
MCUB	1.21771e-76	0.254281	0.328	0.178	3.46816e-72	CD4-C3
ABRACL	2.78213e-66	0.254067	0.574	0.411	7.92379e-62	CD4-C3
RPS4X	3.87602e-155	0.253403	0.992	0.974	1.10393e-150	CD4-C3
ORAI1	3.59658e-52	0.252464	0.444	0.306	1.02434e-47	CD4-C3
HSPA8	4.68791e-64	0.251724	0.947	0.882	1.33516e-59	CD4-C3
HSPH1	2.64217e-46	0.251021	0.738	0.609	7.52516e-42	CD4-C3
TNFRSF4	0	1.78775	0.574	0.087	0	CD4-C4
TNFRSF18	0	1.52087	0.647	0.115	0	CD4-C4
TIGIT	0	1.2636	0.737	0.223	0	CD4-C4
FOXP3	0	1.23874	0.488	0.005	0	CD4-C4
CTLA4	0	1.21798	0.613	0.112	0	CD4-C4
TBC1D4	0	1.20246	0.614	0.099	0	CD4-C4
BATF	0	1.18522	0.721	0.302	0	CD4-C4
LAYN	0	1.14639	0.424	0.028	0	CD4-C4
CARD16	0	1.10292	0.769	0.36	0	CD4-C4
LTB	0	1.047	0.791	0.44	0	CD4-C4
UGP2	0	1.03559	0.692	0.306	0	CD4-C4
CTSC	0	0.988213	0.758	0.486	0	CD4-C4
CORO1B	0	0.959065	0.638	0.259	0	CD4-C4
IL2RA	0	0.891279	0.284	0.021	0	CD4-C4
RTKN2	0	0.876009	0.282	0.02	0	CD4-C4
IKZF2	0	0.865428	0.463	0.101	0	CD4-C4
LINC02195	0	0.848296	0.311	0.016	0	CD4-C4
LINC01943	0	0.848008	0.398	0.09	0	CD4-C4
STAM	0	0.839211	0.456	0.091	0	CD4-C4
LAIR2	0	0.813544	0.428	0.098	0	CD4-C4
IL32	0	0.813238	0.984	0.86	0	CD4-C4
GLRX	0	0.792006	0.597	0.306	0	CD4-C4
DNPH1	0	0.761723	0.491	0.175	0	CD4-C4
PHACTR2	0	0.759129	0.467	0.135	0	CD4-C4
ARID5B	6.25531e-305	0.742928	0.691	0.375	1.78157e-300	CD4-C4
NAMPT	2.07917e-295	0.730894	0.541	0.254	5.92169e-291	CD4-C4
ICA1	0	0.700725	0.26	0.011	0	CD4-C4
ICOS	5.41573e-258	0.695182	0.497	0.205	1.54246e-253	CD4-C4
TNFRSF9	9.92332e-257	0.681653	0.471	0.17	2.82626e-252	CD4-C4
GADD45A	4.15044e-219	0.663948	0.473	0.238	1.18209e-214	CD4-C4
BEX3	3.63337e-287	0.642508	0.255	0.049	1.03482e-282	CD4-C4
SLAMF1	2.20812e-261	0.628447	0.349	0.099	6.28896e-257	CD4-C4
PHTF2	1.06107e-272	0.627495	0.387	0.124	3.02202e-268	CD4-C4
CCNG2	9.51204e-300	0.62555	0.272	0.051	2.70912e-295	CD4-C4
S100A4	1.79706497361837e-319	0.618887	0.951	0.834	5.11822075136247e-315	CD4-C4
GBP5	1.02463e-217	0.612709	0.552	0.284	2.91825e-213	CD4-C4
HPGD	1.12226e-169	0.595479	0.221	0.063	3.1963e-165	CD4-C4
FANK1	0	0.578886	0.221	0.002	0	CD4-C4
NIBAN1	2.14877e-188	0.57396	0.486	0.239	6.1199e-184	CD4-C4
SAMSN1	3.6544e-179	0.570265	0.664	0.435	1.04081e-174	CD4-C4
UBE2B	1.94006e-197	0.570078	0.681	0.551	5.52549e-193	CD4-C4
GBP2	3.17504e-211	0.569771	0.545	0.296	9.04284e-207	CD4-C4
GLCCI1	2.6555e-208	0.566429	0.414	0.167	7.56314e-204	CD4-C4
LINC02694	0	0.563292	0.226	0.023	0	CD4-C4
AC133644.2	7.28223e-230	0.558101	0.226	0.039	2.07405e-225	CD4-C4
BACH1	4.65714e-199	0.556956	0.329	0.115	1.3264e-194	CD4-C4
RAB11FIP1	1.29848e-134	0.543967	0.48	0.291	3.69821e-130	CD4-C4
PBXIP1	1.86139e-190	0.543623	0.52	0.266	5.30143e-186	CD4-C4
SPOCK2	3.47403e-216	0.533193	0.703	0.432	9.89437e-212	CD4-C4
PHLDA1	2.17152e-130	0.531168	0.456	0.247	6.18471e-126	CD4-C4
RPS27L	4.4943e-177	0.527254	0.689	0.479	1.28002e-172	CD4-C4
BTG3	5.34668e-164	0.526073	0.513	0.289	1.52279e-159	CD4-C4
BIRC3	3.91292e-153	0.524529	0.627	0.398	1.11444e-148	CD4-C4
CXCR6	2.51339e-147	0.51408	0.322	0.122	7.15839e-143	CD4-C4
TRAC	1.52408e-237	0.510459	0.902	0.706	4.34074e-233	CD4-C4
HTATIP2	9.62788e-209	0.509512	0.324	0.107	2.74212e-204	CD4-C4
MAST4	6.05172e-241	0.508515	0.257	0.052	1.72359e-236	CD4-C4
SELL	1.33992e-201	0.50763	0.279	0.073	3.81623e-197	CD4-C4
TYMP	1.44355e-119	0.494261	0.442	0.271	4.11139e-115	CD4-C4
IL1R2	0	0.490567	0.16	0.003	0	CD4-C4
VAV3	9.01955e-178	0.49047	0.261	0.075	2.56886e-173	CD4-C4
RHBDD2	2.14634e-130	0.490218	0.366	0.185	6.11298e-126	CD4-C4
IKZF4	1.27189e-256	0.487867	0.202	0.026	3.62247e-252	CD4-C4
CD4	9.38643e-201	0.485706	0.359	0.12	2.67335e-196	CD4-C4
SNX9	2.23543e-149	0.48313	0.295	0.112	6.36673e-145	CD4-C4
CASP1	6.30193e-170	0.481946	0.449	0.214	1.79485e-165	CD4-C4
CD28	1.5795e-166	0.481024	0.362	0.142	4.49858e-162	CD4-C4
DUSP16	6.4191e-165	0.476984	0.327	0.121	1.82822e-160	CD4-C4
ACP5	4.03503e-177	0.473688	0.276	0.087	1.14922e-172	CD4-C4
MIR4435-2HG	3.46315e-179	0.472422	0.311	0.104	9.8634e-175	CD4-C4
CD27	1.64498e-298	0.465241	0.688	0.325	4.68506e-294	CD4-C4
EPSTI1	1.97984e-134	0.463238	0.372	0.177	5.63878e-130	CD4-C4
ZNF292	3.61146e-126	0.461967	0.482	0.284	1.02858e-121	CD4-C4
CCR6	2.09329e-132	0.455347	0.247	0.081	5.96189e-128	CD4-C4
NCF4	2.07978e-222	0.447772	0.243	0.049	5.92343e-218	CD4-C4
HACD1	0	0.442817	0.177	0.009	0	CD4-C4
GK	1.57321e-140	0.435369	0.183	0.047	4.48067e-136	CD4-C4
CDV3	7.42591e-134	0.43462	0.614	0.42	2.11497e-129	CD4-C4
CNIH1	2.39891e-120	0.4318	0.266	0.114	6.83234e-116	CD4-C4
PAK2	2.21547e-128	0.431569	0.551	0.349	6.30988e-124	CD4-C4
FOXO1	7.27161e-129	0.428721	0.349	0.157	2.07103e-124	CD4-C4
UCP2	8.91975e-115	0.428033	0.603	0.424	2.54043e-110	CD4-C4
NCK2	9.91448e-122	0.428	0.379	0.188	2.82374e-117	CD4-C4
CUL9	3.49992e-231	0.427316	0.184	0.024	9.96813e-227	CD4-C4
BCL2	4.53131e-112	0.424693	0.488	0.286	1.29056e-107	CD4-C4
DUSP4	7.67468e-125	0.421694	0.614	0.378	2.18583e-120	CD4-C4
RAP1A	3.93483e-128	0.419501	0.521	0.338	1.12068e-123	CD4-C4
CCR8	0	0.417414	0.152	0.001	0	CD4-C4
PVT1	1.14305e-118	0.416119	0.278	0.111	3.25552e-114	CD4-C4
ARPC1B	4.38427e-143	0.412024	0.73	0.588	1.24868e-138	CD4-C4
P2RY10	1.31806e-89	0.410903	0.389	0.233	3.75396e-85	CD4-C4
NDUFV2	4.78712e-109	0.408587	0.548	0.395	1.36342e-104	CD4-C4
IL1R1	9.08045e-284	0.408001	0.15	0.007	2.5862e-279	CD4-C4
ENTPD1	1.10451e-146	0.407464	0.181	0.041	3.14576e-142	CD4-C4
ARHGEF12	4.40563e-156	0.40609	0.199	0.048	1.25477e-151	CD4-C4
ZBTB38	1.14056e-101	0.405076	0.482	0.288	3.24844e-97	CD4-C4
SOX4	2.69294e-62	0.402399	0.138	0.05	7.66977e-58	CD4-C4
SAMHD1	6.00008e-94	0.402042	0.39	0.222	1.70888e-89	CD4-C4
AC058791.1	2.91366e-74	0.401259	0.492	0.336	8.29838e-70	CD4-C4
TANK	4.81574e-87	0.399867	0.481	0.321	1.37157e-82	CD4-C4
PMAIP1	5.88387e-84	0.397818	0.47	0.29	1.67578e-79	CD4-C4
PELI1	3.67613e-127	0.397611	0.249	0.089	1.047e-122	CD4-C4
LINC02099	1.68268e-220	0.395623	0.129	0.008	4.79244e-216	CD4-C4
CYTOR	1.25433e-102	0.394216	0.64	0.454	3.57246e-98	CD4-C4
PRDM1	9.26279e-79	0.393347	0.489	0.322	2.63814e-74	CD4-C4
TULP4	1.39577e-119	0.392548	0.272	0.106	3.97528e-115	CD4-C4
LIMA1	6.60608e-99	0.390206	0.257	0.11	1.88148e-94	CD4-C4
TLK1	6.36002e-99	0.388382	0.383	0.21	1.8114e-94	CD4-C4
METTL8	1.40595e-112	0.387508	0.226	0.08	4.00428e-108	CD4-C4
ZNRF2	1.94925e-113	0.385631	0.277	0.116	5.55165e-109	CD4-C4
PKM	1.731e-80	0.385511	0.51	0.369	4.93006e-76	CD4-C4
USP15	1.31081e-101	0.384431	0.54	0.355	3.73332e-97	CD4-C4
AC017002.3	2.52316e-286	0.381429	0.136	0.005	7.18622e-282	CD4-C4
YWHAB	1.79654e-137	0.378133	0.835	0.709	5.11671e-133	CD4-C4
PIK3IP1	3.1911e-85	0.377918	0.492	0.316	9.08856e-81	CD4-C4
CCR4	1.41848e-151	0.376527	0.174	0.036	4.03998e-147	CD4-C4
MAF	2.11192e-113	0.375842	0.557	0.335	6.01497e-109	CD4-C4
SIRPG	6.99501e-110	0.373868	0.307	0.133	1.99225e-105	CD4-C4
YPEL2	5.15226e-106	0.37103	0.25	0.097	1.46742e-101	CD4-C4
CCDC50	1.44501e-120	0.370895	0.205	0.064	4.11554e-116	CD4-C4
PIM2	8.44045e-92	0.369255	0.26	0.119	2.40393e-87	CD4-C4
BCL2L11	6.11011e-80	0.368549	0.256	0.119	1.74022e-75	CD4-C4
AHR	4.10481e-83	0.364258	0.296	0.146	1.16909e-78	CD4-C4
SGMS1	5.99978e-132	0.364186	0.212	0.063	1.7088e-127	CD4-C4
ZC2HC1A	9.57216e-186	0.363615	0.13	0.014	2.72625e-181	CD4-C4
RGS1	2.87733e-74	0.360349	0.7	0.53	8.19492e-70	CD4-C4
SAT1	7.07444e-81	0.360203	0.835	0.736	2.01487e-76	CD4-C4
DDHD1	4.43324e-84	0.359979	0.295	0.144	1.26263e-79	CD4-C4
NR3C1	1.66632e-67	0.358385	0.539	0.394	4.74586e-63	CD4-C4
CCL20	1.36679e-42	0.358051	0.144	0.064	3.89275e-38	CD4-C4
CLEC7A	1.404e-258	0.356308	0.142	0.008	3.99874e-254	CD4-C4
CALM3	4.17995e-96	0.355068	0.596	0.417	1.19049e-91	CD4-C4
ARL6IP5	1.72892e-114	0.354382	0.741	0.61	4.92414e-110	CD4-C4
TRBC1	1.07473e-50	0.353555	0.548	0.542	3.06094e-46	CD4-C4
KAT2B	3.94589e-100	0.353497	0.23	0.088	1.12383e-95	CD4-C4
MAN1A2	8.21082e-88	0.352862	0.289	0.141	2.33852e-83	CD4-C4
TTN	1.18765e-121	0.352306	0.329	0.141	3.38255e-117	CD4-C4
LAPTM4B	4.90888e-189	0.350145	0.17	0.025	1.3981e-184	CD4-C4
TRBC2	2.39774e-80	0.349314	0.852	0.765	6.82899e-76	CD4-C4
LINC-PINT	6.45673e-74	0.348773	0.734	0.607	1.83894e-69	CD4-C4
SMAP2	4.65875e-87	0.348398	0.614	0.442	1.32686e-82	CD4-C4
TMEM173	2.22116e-85	0.345807	0.358	0.192	6.3261e-81	CD4-C4
ZC3H12D	3.89767e-105	0.344508	0.18	0.058	1.1101e-100	CD4-C4
FAS	1.8069e-76	0.343658	0.303	0.161	5.14623e-72	CD4-C4
SESN3	4.88908e-91	0.343157	0.21	0.081	1.39246e-86	CD4-C4
SMS	2.51192e-87	0.342562	0.294	0.148	7.15421e-83	CD4-C4
F5	1.00486e-264	0.339765	0.124	0.004	2.86195e-260	CD4-C4
IPCEF1	5.64461e-66	0.338804	0.283	0.154	1.60764e-61	CD4-C4
SPATS2L	2.33214e-83	0.338013	0.288	0.138	6.64218e-79	CD4-C4
TNFRSF13B	5.95546729497039e-320	0.337908	0.118	0.001	1.69617664028052e-315	CD4-C4
IRS2	1.76356e-76	0.337696	0.237	0.108	5.02279e-72	CD4-C4
SOD1	1.83224e-86	0.334901	0.812	0.715	5.2184e-82	CD4-C4
RNF145	2.51293e-73	0.334106	0.372	0.225	7.15706e-69	CD4-C4
CYTIP	3.72393e-84	0.333366	0.741	0.603	1.06061e-79	CD4-C4
RPL23	1.01305e-114	0.330211	0.862	0.748	2.88526e-110	CD4-C4
CCDC141	1.44649e-105	0.328849	0.243	0.092	4.11975e-101	CD4-C4
AC016831.5	2.22705e-62	0.327413	0.423	0.274	6.34287e-58	CD4-C4
TMEM154	1.07927e-99	0.322118	0.19	0.065	3.07388e-95	CD4-C4
PPM1G	7.62899e-74	0.321955	0.466	0.309	2.17281e-69	CD4-C4
ATP13A3	3.03336e-79	0.32194	0.204	0.09	8.63931e-75	CD4-C4
FOXP1	6.65749e-45	0.321861	0.477	0.386	1.89612e-40	CD4-C4
CD79B	6.27696e-120	0.321836	0.207	0.063	1.78774e-115	CD4-C4
SEC14L1	2.49902e-62	0.320844	0.276	0.154	7.11747e-58	CD4-C4
TNFRSF1B	9.32386e-62	0.320736	0.517	0.383	2.65553e-57	CD4-C4
STK17B	8.70407e-83	0.319966	0.752	0.632	2.47901e-78	CD4-C4
RHOG	5.76433e-67	0.3198	0.483	0.351	1.64174e-62	CD4-C4
POU2F2	6.25612e-77	0.318991	0.19	0.075	1.7818e-72	CD4-C4
PTPN1	2.51255e-59	0.31876	0.331	0.213	7.15598e-55	CD4-C4
ZNRF1	3.39816e-89	0.315639	0.218	0.087	9.67829e-85	CD4-C4
GOLGA8B	1.59613e-55	0.315127	0.26	0.144	4.54594e-51	CD4-C4
USP12	7.83544e-84	0.313862	0.231	0.098	2.23161e-79	CD4-C4
GOLGA8A	5.92052e-61	0.312495	0.226	0.109	1.68622e-56	CD4-C4
ISG20	6.71524e-66	0.311873	0.65	0.503	1.91257e-61	CD4-C4
MAGEH1	9.6853e-78	0.311399	0.159	0.058	2.75847e-73	CD4-C4
IFNAR2	2.09538e-80	0.310529	0.263	0.125	5.96785e-76	CD4-C4
ARHGDIB	7.26273e-113	0.305624	0.913	0.847	2.0685e-108	CD4-C4
ENO1	7.55106e-70	0.305058	0.641	0.526	2.15062e-65	CD4-C4
EPHX2	8.91661e-110	0.304806	0.142	0.033	2.53954e-105	CD4-C4
NSD3	3.96072e-63	0.304334	0.591	0.464	1.12805e-58	CD4-C4
CTSZ	2.13377e-73	0.304168	0.29	0.151	6.0772e-69	CD4-C4
IL6ST	1.48748e-52	0.302284	0.311	0.185	4.23649e-48	CD4-C4
CMTM6	1.32357e-55	0.301399	0.358	0.234	3.76967e-51	CD4-C4
FKBP1A	4.92594e-67	0.301236	0.51	0.36	1.40296e-62	CD4-C4
THADA	4.69447e-76	0.301169	0.16	0.058	1.33703e-71	CD4-C4
G3BP2	2.87856e-38	0.300615	0.562	0.481	8.19842e-34	CD4-C4
DAPP1	2.9955e-101	0.299613	0.153	0.042	8.53147e-97	CD4-C4
THEM4	1.7555e-63	0.299333	0.281	0.149	4.99983e-59	CD4-C4
PHLDA2	1.7005e-55	0.299273	0.142	0.057	4.84321e-51	CD4-C4
FBLN7	5.37112e-124	0.298045	0.155	0.034	1.52975e-119	CD4-C4
SDC4	2.84696e-101	0.297309	0.161	0.046	8.10843e-97	CD4-C4
SLC12A6	1.5162e-96	0.296698	0.152	0.043	4.31828e-92	CD4-C4
NDFIP2	4.10058e-99	0.296115	0.198	0.067	1.16789e-94	CD4-C4
IGFLR1	1.01079e-53	0.294604	0.325	0.198	2.87883e-49	CD4-C4
CD58	2.87167e-62	0.293491	0.305	0.173	8.17882e-58	CD4-C4
TIAM1	3.5415e-100	0.292638	0.16	0.046	1.00866e-95	CD4-C4
PRDM2	6.32426e-48	0.292175	0.391	0.271	1.80121e-43	CD4-C4
CAST	9.12029e-43	0.291734	0.552	0.454	2.59755e-38	CD4-C4
IL18R1	7.93488e-73	0.291002	0.189	0.075	2.25993e-68	CD4-C4
SKAP1	9.92691e-63	0.290522	0.517	0.373	2.82728e-58	CD4-C4
IQGAP1	1.3199e-60	0.288089	0.613	0.48	3.7592e-56	CD4-C4
SH3BGRL	4.24665e-63	0.287925	0.513	0.38	1.20949e-58	CD4-C4
CASK	2.25398e-67	0.286701	0.258	0.129	6.41957e-63	CD4-C4
ANKRD12	6.32581e-52	0.286485	0.722	0.606	1.80166e-47	CD4-C4
NOP58	3.54725e-40	0.286209	0.457	0.35	1.01029e-35	CD4-C4
CPNE2	1.49085e-106	0.284951	0.118	0.024	4.2461e-102	CD4-C4
JAK1	4.71187e-68	0.28493	0.749	0.627	1.34199e-63	CD4-C4
UQCRB	3.64293e-89	0.284796	0.832	0.737	1.03754e-84	CD4-C4
GADD45G	7.56408e-35	0.284331	0.21	0.122	2.15432e-30	CD4-C4
CCNI	1.8871e-71	0.283551	0.745	0.616	5.37465e-67	CD4-C4
RCAN3	1.4432e-52	0.28265	0.419	0.28	4.11037e-48	CD4-C4
CLN5	1.58779e-82	0.281903	0.165	0.057	4.52218e-78	CD4-C4
NCOA3	7.41543e-57	0.279985	0.262	0.141	2.11199e-52	CD4-C4
SYNGR2	1.58718e-44	0.278093	0.226	0.132	4.52045e-40	CD4-C4
ACSL4	2.02451e-65	0.276901	0.183	0.079	5.76601e-61	CD4-C4
GEM	8.8087e-43	0.276823	0.136	0.059	2.5088e-38	CD4-C4
STAT3	2.10496e-53	0.276078	0.647	0.519	5.99513e-49	CD4-C4
C4orf48	2.09454e-58	0.270177	0.325	0.19	5.96545e-54	CD4-C4
ICAM3	7.18242e-56	0.268817	0.535	0.403	2.04563e-51	CD4-C4
NABP1	8.24767e-46	0.268156	0.427	0.294	2.34902e-41	CD4-C4
HLA-A	9.8515e-142	0.268002	0.997	0.988	2.80581e-137	CD4-C4
CREM	1.07844e-26	0.267784	0.646	0.575	3.07152e-22	CD4-C4
CLEC2D	3.23777e-33	0.26766	0.558	0.489	9.2215e-29	CD4-C4
PARK7	1.12319e-59	0.267286	0.697	0.574	3.19895e-55	CD4-C4
TRAF3	6.73178e-65	0.265088	0.198	0.087	1.91728e-60	CD4-C4
C9orf16	1.68261e-50	0.265032	0.588	0.49	4.79224e-46	CD4-C4
EVI2A	6.10862e-36	0.264684	0.357	0.258	1.7398e-31	CD4-C4
SDF4	5.79839e-50	0.263924	0.328	0.205	1.65144e-45	CD4-C4
PTTG1	6.03099e-64	0.263448	0.376	0.224	1.71769e-59	CD4-C4
CACYBP	5.29123e-39	0.261518	0.705	0.607	1.50699e-34	CD4-C4
ZC3H7A	1.58672e-53	0.261268	0.262	0.144	4.51913e-49	CD4-C4
UXS1	4.7514e-70	0.261186	0.189	0.078	1.35325e-65	CD4-C4
FRMD4B	1.80753e-52	0.261069	0.219	0.11	5.14803e-48	CD4-C4
LAPTM4A	3.74232e-41	0.260165	0.393	0.284	1.06585e-36	CD4-C4
FCMR	2.37e-40	0.260069	0.286	0.186	6.75e-36	CD4-C4
TNIK	3.00399e-53	0.259571	0.237	0.125	8.55567e-49	CD4-C4
TAGLN2	1.15831e-40	0.25795	0.668	0.568	3.29899e-36	CD4-C4
LINC01619	1.61733e-76	0.257709	0.112	0.029	4.60632e-72	CD4-C4
AFTPH	3.76805e-55	0.257227	0.219	0.111	1.07318e-50	CD4-C4
RPS6KA5	1.03071e-47	0.257057	0.186	0.095	2.93557e-43	CD4-C4
CDKN2A	1.92881e-31	0.256152	0.207	0.129	5.49345e-27	CD4-C4
COX17	3.86358e-40	0.254784	0.429	0.319	1.10039e-35	CD4-C4
SERPINE2	7.59282e-98	0.254635	0.119	0.025	2.16251e-93	CD4-C4
DYNC1I2	2.80516e-37	0.253202	0.248	0.161	7.98937e-33	CD4-C4
CREBRF	1.99325e-36	0.252583	0.385	0.277	5.67698e-32	CD4-C4
NDFIP1	2.62738e-48	0.252568	0.456	0.325	7.48304e-44	CD4-C4
UBE2D2	7.06402e-54	0.25215	0.619	0.502	2.0119e-49	CD4-C4
CRADD	2.31292e-102	0.251261	0.12	0.024	6.58742e-98	CD4-C4
CHURC1	4.79333e-49	0.250806	0.528	0.403	1.36519e-44	CD4-C4
HSPA1B	1.19465e-241	0.785552	0.763	0.644	3.4025e-237	CD8-C1
HSPA6	3.32743e-108	0.717547	0.429	0.308	9.47685e-104	CD8-C1
JUN	1.50915e-265	0.632463	0.886	0.732	4.29822e-261	CD8-C1
HSPA1A	1.81963e-147	0.607106	0.827	0.776	5.1825e-143	CD8-C1
ZFAND2A	5.8874e-116	0.59532	0.432	0.337	1.67679e-111	CD8-C1
FOS	1.36951e-252	0.58436	0.825	0.64	3.9005e-248	CD8-C1
DNAJB1	2.1209e-220	0.571937	0.902	0.777	6.04054e-216	CD8-C1
NR4A1	3.59394e-186	0.56879	0.513	0.331	1.02359e-181	CD8-C1
FOSB	3.03814e-257	0.55483	0.779	0.584	8.65292e-253	CD8-C1
IL7R	1.34354e-250	0.548951	0.695	0.433	3.82654e-246	CD8-C1
BAG3	5.09298e-118	0.543888	0.374	0.265	1.45053e-113	CD8-C1
PPP1R15A	9.48647e-180	0.501275	0.727	0.561	2.70184e-175	CD8-C1
DNAJB4	4.1795e-98	0.492039	0.404	0.287	1.19036e-93	CD8-C1
BTG2	4.25774e-152	0.488856	0.687	0.551	1.21265e-147	CD8-C1
EGR1	4.95504e-104	0.479173	0.289	0.184	1.41124e-99	CD8-C1
DUSP1	3.26733e-185	0.473465	0.856	0.71	9.30569e-181	CD8-C1
KLF2	5.74482e-88	0.469305	0.61	0.501	1.63618e-83	CD8-C1
DNAJA4	6.21773e-94	0.463026	0.317	0.219	1.77087e-89	CD8-C1
AC020916.1	1.33454e-130	0.462582	0.584	0.433	3.80091e-126	CD8-C1
INTS6	3.1673e-76	0.455857	0.451	0.381	9.0208e-72	CD8-C1
SERPINH1	1.10657e-64	0.442809	0.242	0.172	3.15162e-60	CD8-C1
ANXA1	3.21553e-99	0.434514	0.702	0.547	9.15814e-95	CD8-C1
TNF	9.25447e-50	0.401863	0.26	0.18	2.63576e-45	CD8-C1
HSP90AA1	1.76922e-148	0.400364	0.979	0.959	5.0389e-144	CD8-C1
NEU1	8.73589e-78	0.387094	0.39	0.301	2.48807e-73	CD8-C1
HSPB1	1.12032e-95	0.385582	0.606	0.576	3.19078e-91	CD8-C1
NABP1	1.03512e-78	0.381434	0.38	0.294	2.94812e-74	CD8-C1
HSPH1	6.04455e-82	0.377317	0.718	0.606	1.72155e-77	CD8-C1
JUNB	6.02893e-146	0.371897	0.885	0.771	1.7171e-141	CD8-C1
KCNQ1OT1	1.03128e-33	0.340786	0.209	0.163	2.93718e-29	CD8-C1
IER5	1.99023e-62	0.333912	0.432	0.37	5.66838e-58	CD8-C1
SAT1	1.60476e-53	0.333174	0.767	0.741	4.57051e-49	CD8-C1
AL499604.1	3.3488e-43	0.331281	0.233	0.177	9.53771e-39	CD8-C1
DNAJA1	5.66269e-83	0.325975	0.845	0.764	1.61279e-78	CD8-C1
UBC	2.10088e-96	0.324782	0.956	0.949	5.98352e-92	CD8-C1
MYADM	4.94746e-69	0.318939	0.526	0.424	1.40909e-64	CD8-C1
TNFSF14	2.83888e-41	0.316533	0.246	0.192	8.08543e-37	CD8-C1
HSPA8	6.42602e-84	0.315779	0.911	0.885	1.83019e-79	CD8-C1
HEXIM1	1.31986e-53	0.311607	0.321	0.286	3.75909e-49	CD8-C1
PLK3	1.78842e-74	0.310182	0.343	0.236	5.09361e-70	CD8-C1
SGK1	9.66181e-59	0.306289	0.207	0.137	2.75178e-54	CD8-C1
RGS16	1.65778e-56	0.302404	0.203	0.12	4.72153e-52	CD8-C1
CD69	8.21503e-67	0.301264	0.71	0.619	2.33972e-62	CD8-C1
SLC2A3	8.42832e-55	0.299751	0.486	0.402	2.40047e-50	CD8-C1
KLF6	1.42108e-70	0.291768	0.761	0.688	4.04739e-66	CD8-C1
SOCS3	3.35219e-59	0.290397	0.293	0.203	9.54738e-55	CD8-C1
ERN1	5.92597e-49	0.285909	0.373	0.293	1.68777e-44	CD8-C1
IFRD1	5.38533e-61	0.282098	0.406	0.322	1.5338e-56	CD8-C1
TSPYL2	2.21021e-51	0.281498	0.478	0.405	6.29489e-47	CD8-C1
ZFP36L2	1.5323e-97	0.278086	0.901	0.854	4.36414e-93	CD8-C1
ANKRD37	1.08423e-38	0.276186	0.268	0.226	3.08801e-34	CD8-C1
GADD45B	5.15245e-46	0.274622	0.615	0.538	1.46747e-41	CD8-C1
CDKN1A	8.07885e-51	0.269406	0.287	0.218	2.30094e-46	CD8-C1
CD40LG	1.90404e-52	0.269274	0.194	0.109	5.42289e-48	CD8-C1
ATF3	4.36906e-29	0.268584	0.302	0.245	1.24435e-24	CD8-C1
HSPD1	9.15966e-55	0.267358	0.741	0.666	2.60876e-50	CD8-C1
MXD1	5.8031e-46	0.26389	0.244	0.181	1.65278e-41	CD8-C1
TOB1	8.15755e-48	0.259817	0.427	0.365	2.32335e-43	CD8-C1
CITED2	2.49633e-38	0.256332	0.372	0.318	7.10981e-34	CD8-C1
IER5L	5.83663e-37	0.25624	0.445	0.368	1.66233e-32	CD8-C1
JUND	1.07576e-119	0.254963	0.968	0.916	3.06388e-115	CD8-C1
RGCC	7.56769e-26	0.25155	0.61	0.553	2.15535e-21	CD8-C1
TXNIP	5.09978e-36	0.250708	0.734	0.691	1.45247e-31	CD8-C1
GZMK	0	1.04681	0.838	0.381	0	CD8-C2
TNFSF9	0	0.795519	0.4	0.17	0	CD8-C2
CD8B	0	0.78948	0.63	0.245	0	CD8-C2
CCL4L2	2.64852e-277	0.725049	0.513	0.266	7.54325e-273	CD8-C2
CCL5	0	0.6921	0.961	0.694	0	CD8-C2
HLA-DRB1	0	0.67662	0.784	0.528	0	CD8-C2
HLA-DPA1	0	0.667125	0.798	0.547	0	CD8-C2
CD8A	0	0.663881	0.61	0.27	0	CD8-C2
HLA-DRA	0	0.656911	0.662	0.4	0	CD8-C2
DUSP4	0	0.648954	0.614	0.354	0	CD8-C2
CD27	0	0.635841	0.603	0.307	0	CD8-C2
HLA-DPB1	0	0.617338	0.811	0.575	0	CD8-C2
CD74	0	0.613233	0.876	0.699	0	CD8-C2
FABP5	2.22257e-223	0.61177	0.437	0.243	6.33009e-219	CD8-C2
RGS2	1.51415e-228	0.6084	0.541	0.417	4.31245e-224	CD8-C2
CMC1	5.59771e-240	0.6008	0.518	0.365	1.59428e-235	CD8-C2
ITM2C	6.2402e-271	0.586911	0.416	0.202	1.77727e-266	CD8-C2
CCL4	0	0.572983	0.771	0.482	0	CD8-C2
LYST	3.10546883608878e-316	0.571737	0.533	0.295	8.84468579206445e-312	CD8-C2
CST7	0	0.561938	0.866	0.652	0	CD8-C2
VCAM1	2.32001e-234	0.553804	0.296	0.109	6.60762e-230	CD8-C2
HLA-DQA1	5.65136e-234	0.54749	0.463	0.241	1.60957e-229	CD8-C2
RGS1	1.97567e-235	0.545029	0.702	0.513	5.62691e-231	CD8-C2
GZMA	0	0.528803	0.887	0.638	0	CD8-C2
LAG3	5.64094e-238	0.519426	0.388	0.179	1.6066e-233	CD8-C2
SRSF7	7.67393984672501e-311	0.502535	0.885	0.832	2.18561e-306	CD8-C2
ZNF331	8.38338e-130	0.473239	0.548	0.458	2.38767e-125	CD8-C2
HLA-DMA	1.59633e-209	0.469939	0.415	0.224	4.54651e-205	CD8-C2
TRGC2	8.40268e-137	0.460673	0.373	0.226	2.39317e-132	CD8-C2
HLA-DQB1	1.26653e-164	0.458402	0.415	0.244	3.60721e-160	CD8-C2
BPGM	6.88849e-140	0.439044	0.291	0.179	1.96191e-135	CD8-C2
CRTAM	4.45977e-140	0.437541	0.256	0.118	1.27019e-135	CD8-C2
APOBEC3G	4.8226e-216	0.42926	0.64	0.464	1.37353e-211	CD8-C2
CCL3L1	9.28132e-120	0.419521	0.231	0.109	2.64341e-115	CD8-C2
HLA-DQA2	2.48366e-141	0.418217	0.229	0.101	7.07372e-137	CD8-C2
IFNG	2.96239e-88	0.411867	0.406	0.271	8.43719e-84	CD8-C2
ITM2A	5.10586e-166	0.411357	0.633	0.497	1.4542e-161	CD8-C2
PDCD1	3.58014e-159	0.401377	0.284	0.132	1.01966e-154	CD8-C2
DUSP2	1.40368e-147	0.398003	0.802	0.717	3.99783e-143	CD8-C2
PTMS	3.08658e-137	0.397769	0.402	0.243	8.79089e-133	CD8-C2
PRRG4	1.50149e-170	0.387281	0.137	0.04	4.27638e-166	CD8-C2
CD3D	2.33535e-261	0.382988	0.877	0.72	6.65131e-257	CD8-C2
NKG7	0	0.381518	0.883	0.562	0	CD8-C2
FAM3C	6.04515e-107	0.368465	0.226	0.14	1.72172e-102	CD8-C2
TRBC2	4.1222e-162	0.356881	0.831	0.761	1.17404e-157	CD8-C2
TRAF5	4.89638e-118	0.356687	0.321	0.209	1.39454e-113	CD8-C2
COTL1	1.49955e-124	0.351633	0.594	0.488	4.27087e-120	CD8-C2
ID3	1.44536e-50	0.34067	0.271	0.207	4.11654e-46	CD8-C2
HMOX1	1.01981e-97	0.334845	0.166	0.083	2.90451e-93	CD8-C2
IER5L	2.26139e-70	0.327615	0.454	0.363	6.44066e-66	CD8-C2
ENC1	1.91211e-93	0.321203	0.197	0.099	5.44588e-89	CD8-C2
DUSP1	3.26767e-85	0.320713	0.761	0.725	9.30665e-81	CD8-C2
CLDND1	3.86944e-109	0.320244	0.408	0.334	1.10205e-104	CD8-C2
HLA-DRB5	1.10603e-88	0.315887	0.33	0.21	3.15009e-84	CD8-C2
SNAP47	1.11164e-104	0.315813	0.193	0.1	3.16606e-100	CD8-C2
LIME1	1.05434e-117	0.310666	0.572	0.461	3.00288e-113	CD8-C2
SIT1	1.56135e-98	0.30944	0.342	0.227	4.44689e-94	CD8-C2
CD200R1	1.05954e-102	0.302863	0.16	0.071	3.01768e-98	CD8-C2
TUBA1A	3.22142e-78	0.296488	0.58	0.516	9.17493e-74	CD8-C2
TNFRSF9	2.0742e-96	0.296189	0.308	0.175	5.90754e-92	CD8-C2
SLF1	4.93027e-92	0.294777	0.239	0.142	1.40419e-87	CD8-C2
HAVCR2	1.45433e-71	0.293202	0.213	0.125	4.14209e-67	CD8-C2
CD81	2.89981e-148	0.291249	0.749	0.657	8.25894e-144	CD8-C2
ANXA5	8.70368e-98	0.288318	0.452	0.345	2.4789e-93	CD8-C2
CDKN2C	6.52435e-89	0.285594	0.179	0.115	1.8582e-84	CD8-C2
EOMES	3.30557e-78	0.28472	0.243	0.14	9.41461e-74	CD8-C2
PLAAT4	7.17301e-120	0.281127	0.742	0.663	2.04294e-115	CD8-C2
CYCS	3.15734e-95	0.28101	0.628	0.612	8.99242e-91	CD8-C2
POU3F1	2.17495e-63	0.279287	0.157	0.084	6.19448e-59	CD8-C2
DYNLL1	3.37334e-79	0.278152	0.738	0.709	9.6076e-75	CD8-C2
PSMB9	4.1822e-120	0.277266	0.704	0.614	1.19113e-115	CD8-C2
TOX	6.02171e-83	0.275771	0.244	0.145	1.71504e-78	CD8-C2
RHOB	1.6898e-50	0.275304	0.349	0.269	4.81273e-46	CD8-C2
TSC22D1	3.08468e-52	0.273315	0.195	0.146	8.78548e-48	CD8-C2
PMAIP1	5.78009e-53	0.273052	0.356	0.296	1.64623e-48	CD8-C2
MAP1LC3A	3.46306e-84	0.272691	0.213	0.132	9.86313e-80	CD8-C2
CLEC2B	2.25433e-70	0.269444	0.637	0.564	6.42055e-66	CD8-C2
CYTOR	7.96325e-78	0.267885	0.56	0.452	2.26801e-73	CD8-C2
GTPBP8	6.4598e-79	0.267096	0.191	0.12	1.83981e-74	CD8-C2
BAX	5.90288e-80	0.266575	0.507	0.446	1.6812e-75	CD8-C2
DTHD1	1.28252e-67	0.266107	0.182	0.098	3.65275e-63	CD8-C2
PLAAT3	4.73915e-89	0.264755	0.299	0.213	1.34976e-84	CD8-C2
ATF3	3.712e-39	0.262428	0.303	0.242	1.05721e-34	CD8-C2
TUBA4A	4.02235e-60	0.261444	0.648	0.585	1.14561e-55	CD8-C2
SIRPG	6.95288e-72	0.257455	0.218	0.134	1.98025e-67	CD8-C2
TRAC	3.18249e-109	0.252131	0.821	0.703	9.06404e-105	CD8-C2
FXYD2	0	1.424	0.56	0.214	0	CD8-C3
CXCL13	6.15628e-259	1.31275	0.187	0.018	1.75337e-254	CD8-C3
CD27	0	1.30468	0.87	0.312	0	CD8-C3
GZMK	0	1.29746	0.93	0.419	0	CD8-C3
CD74	0	1.26374	0.96	0.709	0	CD8-C3
TTN	0	1.23437	0.539	0.124	0	CD8-C3
VCAM1	0	1.21894	0.54	0.106	0	CD8-C3
HLA-DRA	0	1.15066	0.783	0.415	0	CD8-C3
HLA-DRB1	0	1.14879	0.891	0.544	0	CD8-C3
CCL4L2	2.08064577107546e-314	1.13871	0.636	0.279	5.92588722060002e-310	CD8-C3
HLA-DQA1	0	1.12782	0.628	0.248	0	CD8-C3
LYST	0	1.0886	0.786	0.295	0	CD8-C3
CD8B	0	1.08396	0.788	0.269	0	CD8-C3
MIR155HG	0	1.05422	0.499	0.12	0	CD8-C3
TNFRSF9	0	1.03041	0.577	0.164	0	CD8-C3
LAG3	0	1.01999	0.615	0.179	0	CD8-C3
CD8A	0	1.0132	0.797	0.287	0	CD8-C3
HLA-DPA1	0	0.985157	0.874	0.566	0	CD8-C3
PTMS	0	0.96706	0.634	0.237	0	CD8-C3
HLA-DPB1	0	0.919167	0.895	0.591	0	CD8-C3
HLA-DRB5	0	0.904556	0.526	0.204	0	CD8-C3
HLA-DQB1	0	0.893748	0.569	0.247	0	CD8-C3
CRTAM	1.25554e-199	0.878142	0.349	0.123	3.57589e-195	CD8-C3
CMC1	1.38435e-300	0.824959	0.674	0.366	3.94277e-296	CD8-C3
CCDC141	0	0.803834	0.376	0.081	0	CD8-C3
HLA-DMA	0	0.797915	0.572	0.229	0	CD8-C3
CST7	0	0.773111	0.923	0.668	0	CD8-C3
TRAF5	6.02446e-297	0.771327	0.495	0.204	1.71583e-292	CD8-C3
HAVCR2	2.52646e-276	0.762386	0.393	0.117	7.1956e-272	CD8-C3
CCL5	0	0.755602	0.976	0.719	0	CD8-C3
MSI2	9.63425e-302	0.751969	0.496	0.206	2.74393e-297	CD8-C3
PMCH	7.37428e-163	0.72957	0.165	0.027	2.10027e-158	CD8-C3
HLA-DQA2	5.00721e-214	0.728628	0.331	0.105	1.4261e-209	CD8-C3
TRAC	0	0.727716	0.909	0.707	0	CD8-C3
FAM3C	6.19804e-236	0.724396	0.376	0.134	1.76526e-231	CD8-C3
ITM2A	1.28457067918724e-322	0.722224	0.74	0.501	3.65858575139318e-318	CD8-C3
CD82	6.4797e-289	0.703765	0.47	0.178	1.84548e-284	CD8-C3
NKG7	0	0.701578	0.955	0.588	0	CD8-C3
TOX	1.48219693752374e-323	0.697795	0.456	0.135	4.22144509776136e-319	CD8-C3
DGKH	4.04084e-249	0.678412	0.321	0.085	1.15087e-244	CD8-C3
APOBEC3C	2.10687e-233	0.647544	0.534	0.275	6.00057e-229	CD8-C3
PDCD1	7.38327e-226	0.644718	0.402	0.136	2.10283e-221	CD8-C3
SIT1	1.50489e-244	0.644411	0.501	0.224	4.28607e-240	CD8-C3
CTSW	5.3318e-228	0.642398	0.718	0.417	1.51855e-223	CD8-C3
SNAP47	1.22757e-230	0.619307	0.331	0.096	3.49623e-226	CD8-C3
PARK7	0	0.617819	0.766	0.568	0	CD8-C3
DRAIC	2.66563e-260	0.613197	0.25	0.042	7.59199e-256	CD8-C3
CD3D	0	0.608902	0.927	0.731	0	CD8-C3
APOBEC3G	8.47298e-237	0.590596	0.72	0.474	2.41319e-232	CD8-C3
CCL3	2.20003e-74	0.577735	0.307	0.163	6.2659e-70	CD8-C3
FABP5	1.82195e-170	0.577145	0.523	0.254	5.18911e-166	CD8-C3
XCL1	7.58613e-57	0.575328	0.237	0.12	2.1606e-52	CD8-C3
LGALS1	3.89906e-129	0.567748	0.697	0.591	1.11049e-124	CD8-C3
CCND2	6.38226e-181	0.566855	0.628	0.42	1.81773e-176	CD8-C3
MS4A6A	2.54365e-169	0.564992	0.19	0.038	7.24458e-165	CD8-C3
CCL3L1	5.74776e-99	0.562427	0.27	0.118	1.63702e-94	CD8-C3
SIRPG	1.29955e-194	0.557721	0.362	0.129	3.70125e-190	CD8-C3
RBPJ	3.44025e-136	0.556001	0.476	0.288	9.79817e-132	CD8-C3
GZMA	2.55955e-224	0.548126	0.891	0.662	7.28987e-220	CD8-C3
PON3	1.4457e-288	0.546825	0.2	0.019	4.11749e-284	CD8-C3
C17orf49	1.28872e-179	0.540302	0.533	0.335	3.67042e-175	CD8-C3
CD200R1	7.44302e-180	0.537997	0.26	0.071	2.11985e-175	CD8-C3
TRBC1	4.20063e-65	0.537027	0.554	0.541	1.19638e-60	CD8-C3
CLDND1	1.86286e-134	0.533744	0.503	0.332	5.30562e-130	CD8-C3
PKM	8.60587e-165	0.533521	0.551	0.367	2.45104e-160	CD8-C3
EOMES	4.91969e-168	0.531388	0.369	0.139	1.40118e-163	CD8-C3
LIMD2	1.32433e-200	0.526854	0.72	0.506	3.77183e-196	CD8-C3
KLRK1	8.39841e-124	0.525974	0.494	0.281	2.39195e-119	CD8-C3
TOX2	3.01861e-195	0.523459	0.255	0.062	8.5973e-191	CD8-C3
DUSP4	5.9124e-124	0.52104	0.607	0.381	1.68391e-119	CD8-C3
ITGA4	1.61561e-152	0.509871	0.633	0.429	4.60143e-148	CD8-C3
PON2	8.45857e-209	0.509558	0.24	0.052	2.40909e-204	CD8-C3
LINC01934	1.42525e-146	0.508233	0.281	0.103	4.05925e-142	CD8-C3
ATXN1	2.87811e-138	0.501675	0.439	0.227	8.19715e-134	CD8-C3
PTPN6	4.73401e-140	0.493525	0.359	0.166	1.34829e-135	CD8-C3
GAPDH	6.406e-153	0.493477	0.945	0.917	1.82449e-148	CD8-C3
DTHD1	1.13645e-119	0.493446	0.267	0.098	3.23671e-115	CD8-C3
BLVRA	4.67849e-194	0.491708	0.287	0.081	1.33248e-189	CD8-C3
CD84	2.63974e-120	0.484526	0.368	0.181	7.51823e-116	CD8-C3
ISCU	1.47617e-172	0.479584	0.605	0.436	4.20429e-168	CD8-C3
PNISR	2.37678e-151	0.477274	0.721	0.552	6.76931e-147	CD8-C3
TRPS1	4.54173e-124	0.474514	0.294	0.123	1.29353e-119	CD8-C3
CBLB	9.58246e-116	0.473593	0.465	0.283	2.72918e-111	CD8-C3
LINC01943	2.93672e-105	0.471204	0.266	0.105	8.36408e-101	CD8-C3
GALM	3.14348e-129	0.465436	0.396	0.197	8.95296e-125	CD8-C3
CCL4	2.35794e-167	0.461323	0.784	0.509	6.71564e-163	CD8-C3
ST8SIA1	1.06208e-159	0.46069	0.218	0.053	3.0249e-155	CD8-C3
BAX	7.30458e-124	0.460548	0.626	0.441	2.08042e-119	CD8-C3
ITM2C	1.78619e-82	0.455081	0.388	0.226	5.08725e-78	CD8-C3
QPRT	8.10867e-190	0.453949	0.194	0.035	2.30943e-185	CD8-C3
SYNGR2	1.82839e-127	0.453103	0.304	0.126	5.20744e-123	CD8-C3
RASSF4	3.38492e-140	0.45108	0.199	0.051	9.6406e-136	CD8-C3
FKBP1A	2.45199e-133	0.447513	0.544	0.358	6.98353e-129	CD8-C3
PHPT1	1.06668e-113	0.446813	0.511	0.339	3.03801e-109	CD8-C3
CD70	6.404e-110	0.44449	0.256	0.094	1.82392e-105	CD8-C3
CLECL1	2.03603e-177	0.443791	0.191	0.035	5.79882e-173	CD8-C3
RESF1	1.02629e-79	0.433695	0.594	0.462	2.92297e-75	CD8-C3
ZBTB38	8.89992e-109	0.433416	0.486	0.289	2.53479e-104	CD8-C3
RAB27A	1.98215e-117	0.430804	0.483	0.292	5.64537e-113	CD8-C3
SPRY2	1.34386e-103	0.427494	0.168	0.05	3.82745e-99	CD8-C3
PSMB9	2.1597e-160	0.424616	0.782	0.616	6.15105e-156	CD8-C3
IGFLR1	4.15245e-99	0.424218	0.363	0.196	1.18266e-94	CD8-C3
CDK6	1.09354e-96	0.421834	0.313	0.152	3.11452e-92	CD8-C3
CFLAR	5.32253e-118	0.421021	0.62	0.452	1.51591e-113	CD8-C3
MCTP2	3.48681e-102	0.420739	0.248	0.101	9.93079e-98	CD8-C3
LAPTM5	1.25383e-145	0.420383	0.756	0.635	3.57104e-141	CD8-C3
AIF1	5.9525e-105	0.4203	0.228	0.084	1.69533e-100	CD8-C3
ADTRP	3.23428e-156	0.420147	0.149	0.025	9.21155e-152	CD8-C3
LINC00158	3.05814e-215	0.419067	0.16	0.016	8.70988e-211	CD8-C3
CD2	1.30642e-170	0.415175	0.891	0.727	3.7208e-166	CD8-C3
ITGB1	6.46422e-87	0.413876	0.636	0.504	1.84107e-82	CD8-C3
ARAP2	1.65426e-89	0.413322	0.422	0.267	4.71149e-85	CD8-C3
PAG1	1.3147e-94	0.412818	0.382	0.214	3.7444e-90	CD8-C3
TRBC2	3.49834e-109	0.410533	0.839	0.767	9.96362e-105	CD8-C3
IFI27L2	1.1777e-109	0.408452	0.503	0.322	3.3542e-105	CD8-C3
DGKZ	3.38495e-94	0.407506	0.417	0.259	9.64068e-90	CD8-C3
TNFSF4	2.38948e-150	0.406968	0.155	0.027	6.80548e-146	CD8-C3
TMEM155	3.61742e-193	0.406811	0.18	0.026	1.03028e-188	CD8-C3
RGS1	9.10823e-85	0.404798	0.701	0.532	2.59411e-80	CD8-C3
CHST12	1.71967e-85	0.404728	0.424	0.26	4.89779e-81	CD8-C3
GSTP1	2.24656e-111	0.403421	0.657	0.485	6.39843e-107	CD8-C3
HLA-DMB	1.49261e-121	0.402866	0.244	0.084	4.25109e-117	CD8-C3
RNASEK	9.79057e-168	0.401956	0.794	0.703	2.78845e-163	CD8-C3
TRG-AS1	5.58383e-67	0.398298	0.362	0.242	1.59033e-62	CD8-C3
HMOX1	6.29494e-96	0.397332	0.23	0.085	1.79286e-91	CD8-C3
ARGLU1	6.32119e-107	0.394914	0.713	0.586	1.80034e-102	CD8-C3
ZADH2	3.16144e-110	0.39406	0.204	0.068	9.00411e-106	CD8-C3
HNRNPLL	3.61879e-94	0.392951	0.323	0.156	1.03067e-89	CD8-C3
SUB1	6.84103e-173	0.392681	0.847	0.767	1.94839e-168	CD8-C3
AC243829.1	1.54212e-83	0.389487	0.19	0.073	4.39212e-79	CD8-C3
KMT2A	8.40286e-88	0.387562	0.558	0.401	2.39322e-83	CD8-C3
SELENOH	2.18024e-110	0.386536	0.587	0.431	6.20954e-106	CD8-C3
TP53INP1	9.77036e-88	0.386019	0.214	0.086	2.7827e-83	CD8-C3
NPIPB5	1.7274e-92	0.385916	0.234	0.096	4.91982e-88	CD8-C3
MAP1LC3A	3.59382e-95	0.385193	0.294	0.133	1.02356e-90	CD8-C3
UBE2F	4.06459e-81	0.384844	0.301	0.161	1.15764e-76	CD8-C3
TNIP3	4.33776e-107	0.382731	0.183	0.054	1.23544e-102	CD8-C3
IGF2R	1.13705e-79	0.378519	0.325	0.175	3.23843e-75	CD8-C3
PRKAG2	3.93784e-91	0.377192	0.267	0.122	1.12154e-86	CD8-C3
IRF2	1.98873e-86	0.376945	0.363	0.215	5.66409e-82	CD8-C3
CDK2AP2	4.64949e-80	0.374757	0.473	0.331	1.32422e-75	CD8-C3
ITGB2-AS1	3.50154e-88	0.374348	0.208	0.082	9.97273e-84	CD8-C3
COTL1	1.8012e-73	0.373945	0.607	0.498	5.12999e-69	CD8-C3
CD3G	1.6424e-112	0.371038	0.778	0.605	4.67772e-108	CD8-C3
ANXA5	1.29738e-83	0.369594	0.506	0.351	3.69506e-79	CD8-C3
SH3KBP1	3.7164e-90	0.369383	0.536	0.376	1.05847e-85	CD8-C3
CARHSP1	1.36611e-80	0.369176	0.383	0.227	3.89081e-76	CD8-C3
AIP	1.21094e-92	0.368944	0.465	0.309	3.44889e-88	CD8-C3
CDKN2A	2.02021e-77	0.365463	0.263	0.124	5.75375e-73	CD8-C3
PRR5L	6.96703e-91	0.364175	0.217	0.082	1.98428e-86	CD8-C3
PSMB8	4.97854e-102	0.36099	0.632	0.477	1.41794e-97	CD8-C3
AL158071.3	4.4328e-113	0.360985	0.138	0.031	1.26251e-108	CD8-C3
NELFCD	1.10157e-80	0.360227	0.285	0.147	3.13738e-76	CD8-C3
S100PBP	7.69671e-79	0.35975	0.226	0.103	2.1921e-74	CD8-C3
MAP4	2.14101e-71	0.358903	0.319	0.191	6.0978e-67	CD8-C3
SEM1	6.42325e-101	0.358819	0.587	0.445	1.82941e-96	CD8-C3
SEMA4A	2.26969e-122	0.358499	0.193	0.051	6.46431e-118	CD8-C3
NR5A2	9.18079e-183	0.357987	0.129	0.012	2.61478e-178	CD8-C3
SON	2.03398e-112	0.357239	0.796	0.682	5.79298e-108	CD8-C3
HLA-F	2.45149e-109	0.356559	0.741	0.596	6.98208e-105	CD8-C3
LINC01480	4.14157e-94	0.356262	0.124	0.029	1.17956e-89	CD8-C3
TMPO	1.39464e-78	0.356064	0.438	0.267	3.97206e-74	CD8-C3
UCP2	8.82951e-80	0.356038	0.558	0.43	2.51473e-75	CD8-C3
ENTPD1	1.7916e-94	0.356037	0.157	0.044	5.10265e-90	CD8-C3
HMGN3	3.38798e-81	0.355765	0.465	0.302	9.64932e-77	CD8-C3
SCAMP2	4.96513e-83	0.354599	0.37	0.215	1.41412e-78	CD8-C3
HIVEP1	1.17196e-90	0.352597	0.198	0.076	3.33786e-86	CD8-C3
METTL8	8.80392e-84	0.35018	0.212	0.083	2.50744e-79	CD8-C3
GFOD1	3.84803e-87	0.349072	0.211	0.078	1.09596e-82	CD8-C3
ANXA6	2.3425e-82	0.347267	0.453	0.319	6.67168e-78	CD8-C3
SLA	2.39945e-61	0.347036	0.531	0.405	6.83386e-57	CD8-C3
COPZ1	1.69306e-81	0.345728	0.361	0.212	4.82201e-77	CD8-C3
LSP1	3.4624e-100	0.345721	0.7	0.6	9.86127e-96	CD8-C3
RNF19A	2.7774e-69	0.344879	0.615	0.472	7.91032e-65	CD8-C3
UQCR10	8.61814e-97	0.344081	0.642	0.503	2.45453e-92	CD8-C3
DENND2D	8.84365e-60	0.343017	0.333	0.209	2.51876e-55	CD8-C3
ENC1	3.93157e-72	0.342309	0.24	0.105	1.11975e-67	CD8-C3
TRAF3IP3	3.37649e-67	0.342278	0.458	0.32	9.61657e-63	CD8-C3
APOBEC3D	1.44453e-79	0.34203	0.23	0.1	4.11418e-75	CD8-C3
PCED1B	8.62801e-81	0.341366	0.256	0.117	2.45734e-76	CD8-C3
CALM3	7.45595e-82	0.341231	0.566	0.422	2.12353e-77	CD8-C3
NAB1	4.96506e-85	0.340683	0.222	0.087	1.4141e-80	CD8-C3
IKZF2	5.83481e-76	0.339997	0.267	0.122	1.66181e-71	CD8-C3
WDR83OS	5.52664e-88	0.339249	0.592	0.442	1.57404e-83	CD8-C3
AP3S1	9.64277e-71	0.338794	0.349	0.212	2.74636e-66	CD8-C3
TXK	2.12959e-51	0.336996	0.216	0.123	6.06529e-47	CD8-C3
SRI	3.49677e-82	0.336484	0.5	0.365	9.95914e-78	CD8-C3
LINC01684	7.85998e-98	0.335945	0.139	0.036	2.2386e-93	CD8-C3
SEC11C	7.00445e-76	0.335233	0.404	0.288	1.99494e-71	CD8-C3
NIN	1.27764e-64	0.335109	0.3	0.166	3.63884e-60	CD8-C3
RFTN1	2.41395e-78	0.334604	0.269	0.128	6.87518e-74	CD8-C3
PECAM1	1.09193e-79	0.332428	0.197	0.076	3.10992e-75	CD8-C3
ADGRG1	1.04231e-59	0.332125	0.238	0.117	2.96861e-55	CD8-C3
APMAP	8.27206e-66	0.331764	0.424	0.274	2.35596e-61	CD8-C3
ATP5MC1	1.30346e-74	0.330579	0.383	0.24	3.7124e-70	CD8-C3
NAP1L4	2.70245e-60	0.330172	0.451	0.337	7.69686e-56	CD8-C3
IL2RG	8.73207e-98	0.329816	0.757	0.657	2.48698e-93	CD8-C3
KSR2	1.36064e-166	0.329809	0.109	0.009	3.87523e-162	CD8-C3
DRAP1	3.40658e-86	0.32816	0.653	0.526	9.70229e-82	CD8-C3
PSME2	1.89531e-77	0.326858	0.65	0.527	5.39804e-73	CD8-C3
UBL5	2.39651e-117	0.32577	0.786	0.687	6.8255e-113	CD8-C3
DDX17	8.73496e-67	0.32474	0.635	0.544	2.4878e-62	CD8-C3
HLA-A	7.3092e-226	0.32436	0.994	0.988	2.08173e-221	CD8-C3
CD81	4.48565e-88	0.324145	0.778	0.664	1.27756e-83	CD8-C3
GPR174	1.60497e-56	0.324024	0.306	0.182	4.5711e-52	CD8-C3
WNK1	7.28786e-63	0.323694	0.463	0.331	2.07565e-58	CD8-C3
TMEM258	1.28203e-83	0.323537	0.592	0.457	3.65135e-79	CD8-C3
TSHZ2	3.1393e-60	0.322333	0.115	0.04	8.94105e-56	CD8-C3
ARPC1B	2.60965e-89	0.321806	0.717	0.591	7.43254e-85	CD8-C3
AL391056.1	5.14281e-186	0.321551	0.122	0.009	1.46472e-181	CD8-C3
NDUFA3	2.79139e-73	0.321081	0.526	0.386	7.95015e-69	CD8-C3
CNPY3	1.47383e-64	0.320017	0.326	0.195	4.19761e-60	CD8-C3
POLD4	4.26242e-65	0.318635	0.462	0.324	1.21398e-60	CD8-C3
ZRANB2	3.61578e-56	0.317854	0.417	0.296	1.02981e-51	CD8-C3
ARHGEF9	1.19734e-66	0.317692	0.219	0.101	3.41015e-62	CD8-C3
ST8SIA4	3.78575e-64	0.316776	0.296	0.16	1.07822e-59	CD8-C3
EDF1	9.70651e-111	0.316647	0.79	0.692	2.76451e-106	CD8-C3
ATRX	5.37807e-56	0.316058	0.551	0.428	1.53173e-51	CD8-C3
IL10RA	2.15716e-53	0.315432	0.442	0.33	6.14381e-49	CD8-C3
FUT8	2.82707e-79	0.315299	0.202	0.082	8.05177e-75	CD8-C3
RASA1	2.10493e-67	0.315243	0.174	0.072	5.99505e-63	CD8-C3
CLIC1	1.92455e-104	0.315116	0.843	0.761	5.48132e-100	CD8-C3
SCAPER	1.49173e-68	0.31485	0.232	0.108	4.24859e-64	CD8-C3
CCDC167	4.45921e-59	0.312515	0.31	0.187	1.27003e-54	CD8-C3
SLF1	5.30225e-49	0.312094	0.253	0.151	1.51013e-44	CD8-C3
ATP5MF	7.2939e-86	0.310272	0.571	0.454	2.07738e-81	CD8-C3
GAS7	1.51522e-94	0.310043	0.143	0.037	4.31549e-90	CD8-C3
THEMIS	2.43929e-51	0.309829	0.3	0.181	6.94734e-47	CD8-C3
RBX1	2.10309e-65	0.309522	0.513	0.383	5.98982e-61	CD8-C3
PMF1	2.61937e-64	0.307868	0.351	0.213	7.46024e-60	CD8-C3
NCALD	1.58028e-75	0.307722	0.177	0.067	4.50078e-71	CD8-C3
CD7	1.71001e-45	0.307642	0.594	0.531	4.87027e-41	CD8-C3
FAM111A	1.42676e-50	0.307392	0.312	0.196	4.06355e-46	CD8-C3
SNRPA	7.95643e-63	0.306842	0.27	0.159	2.26607e-58	CD8-C3
DYNLRB1	3.51052e-69	0.305731	0.519	0.381	9.9983e-65	CD8-C3
AC243829.4	1.73647e-95	0.305653	0.15	0.039	4.94563e-91	CD8-C3
NHLRC3	3.2707e-61	0.305643	0.187	0.086	9.31527e-57	CD8-C3
TRIM22	2.51927e-51	0.305608	0.482	0.371	7.17513e-47	CD8-C3
MBD2	2.8841e-61	0.304834	0.389	0.259	8.2142e-57	CD8-C3
ACADVL	1.41777e-56	0.304606	0.3	0.19	4.03796e-52	CD8-C3
GTPBP8	3.78174e-53	0.303301	0.227	0.124	1.07708e-48	CD8-C3
PSTPIP1	2.28515e-60	0.30317	0.381	0.245	6.50832e-56	CD8-C3
HP1BP3	4.08896e-54	0.302926	0.545	0.425	1.16458e-49	CD8-C3
VAMP5	3.72848e-60	0.302478	0.415	0.286	1.06191e-55	CD8-C3
ATP5F1E	2.18582e-131	0.302183	0.95	0.918	6.22543e-127	CD8-C3
CAV1	1.2558e-83	0.300989	0.128	0.034	3.57663e-79	CD8-C3
ARPC5L	4.88734e-57	0.300887	0.456	0.345	1.39196e-52	CD8-C3
DNPH1	6.36205e-56	0.300506	0.327	0.193	1.81198e-51	CD8-C3
CD3E	2.55806e-91	0.300377	0.845	0.728	7.28562e-87	CD8-C3
BCAS4	2.88831e-82	0.300102	0.197	0.076	8.22621e-78	CD8-C3
BHLHE40-AS1	2.43687e-121	0.299167	0.115	0.018	6.94044e-117	CD8-C3
CCDC18-AS1	2.14455e-50	0.298147	0.264	0.156	6.10789e-46	CD8-C3
CD63	1.25934e-58	0.297904	0.641	0.526	3.58674e-54	CD8-C3
HSP90B1	2.27115e-57	0.296459	0.623	0.528	6.46848e-53	CD8-C3
CENPE	2.45519e-68	0.296053	0.156	0.055	6.99262e-64	CD8-C3
PRKCH	1.42237e-52	0.295867	0.437	0.313	4.05106e-48	CD8-C3
IL6ST	4.12272e-42	0.294769	0.271	0.189	1.17419e-37	CD8-C3
RHOC	4.83348e-54	0.294592	0.44	0.326	1.37662e-49	CD8-C3
NFAT5	1.51115e-50	0.294529	0.277	0.16	4.30391e-46	CD8-C3
ATP6V0E2	3.40971e-62	0.294155	0.248	0.133	9.7112e-58	CD8-C3
RASGRP1	5.80504e-48	0.29404	0.439	0.316	1.65333e-43	CD8-C3
EVL	1.17148e-64	0.29358	0.705	0.595	3.33649e-60	CD8-C3
RSBN1L	1.49834e-50	0.292702	0.469	0.34	4.26743e-46	CD8-C3
AKAP5	5.7993e-61	0.292534	0.182	0.076	1.6517e-56	CD8-C3
ATP5IF1	1.16441e-70	0.291757	0.628	0.516	3.31635e-66	CD8-C3
HMGN1	3.64041e-76	0.291358	0.708	0.608	1.03683e-71	CD8-C3
ZC3H7A	1.65282e-55	0.290774	0.263	0.145	4.7074e-51	CD8-C3
MPHOSPH8	1.15635e-51	0.290068	0.598	0.485	3.29341e-47	CD8-C3
ARHGAP10	3.25639e-66	0.289379	0.165	0.067	9.27454e-62	CD8-C3
RBM6	9.2191e-46	0.289301	0.359	0.26	2.62569e-41	CD8-C3
DZIP3	1.76935e-69	0.289098	0.178	0.069	5.03929e-65	CD8-C3
TYMP	1.08674e-46	0.287999	0.403	0.276	3.09515e-42	CD8-C3
GABARAPL2	4.68291e-66	0.287778	0.503	0.379	1.33374e-61	CD8-C3
PDIA6	1.23365e-55	0.287572	0.419	0.299	3.51356e-51	CD8-C3
CRIM1	2.76468e-64	0.287452	0.172	0.068	7.87408e-60	CD8-C3
ARPC5	2.5727e-59	0.287059	0.546	0.43	7.32732e-55	CD8-C3
BST2	2.14852e-57	0.287012	0.537	0.41	6.11921e-53	CD8-C3
GTF2I	4.44021e-46	0.286521	0.355	0.243	1.26462e-41	CD8-C3
TSPO	3.30532e-69	0.286195	0.625	0.521	9.41387e-65	CD8-C3
SH2D2A	2.63552e-44	0.285412	0.435	0.323	7.50623e-40	CD8-C3
SUGP2	1.01488e-50	0.284889	0.204	0.111	2.89048e-46	CD8-C3
N4BP2L2	1.43811e-54	0.283738	0.635	0.561	4.09587e-50	CD8-C3
GCC2	1.44796e-47	0.283641	0.582	0.479	4.12394e-43	CD8-C3
LBH	4.35693e-49	0.283496	0.541	0.43	1.2409e-44	CD8-C3
PYHIN1	4.46475e-39	0.283289	0.404	0.286	1.27161e-34	CD8-C3
SDF2L1	4.48091e-47	0.283239	0.331	0.227	1.27621e-42	CD8-C3
TRAPPC1	6.84165e-59	0.281978	0.533	0.414	1.94857e-54	CD8-C3
MEF2A	6.04645e-56	0.28161	0.191	0.091	1.72209e-51	CD8-C3
SYT11	6.13679e-59	0.280379	0.188	0.085	1.74782e-54	CD8-C3
NSD1	3.81413e-46	0.280361	0.301	0.198	1.0863e-41	CD8-C3
PEBP1	2.23232e-61	0.280273	0.552	0.441	6.35787e-57	CD8-C3
NDUFC1	3.85253e-50	0.279855	0.362	0.234	1.09724e-45	CD8-C3
XCL2	3.56207e-07	0.279293	0.191	0.188	0.0101451	CD8-C3
SAMD9L	1.41437e-41	0.278683	0.3	0.196	4.02827e-37	CD8-C3
LRBA	2.12464e-44	0.27851	0.277	0.176	6.05117e-40	CD8-C3
PSMB10	1.70485e-50	0.277674	0.484	0.361	4.85558e-46	CD8-C3
CAT	5.52148e-61	0.277076	0.212	0.101	1.57257e-56	CD8-C3
NBDY	1.29804e-51	0.276179	0.356	0.241	3.69695e-47	CD8-C3
ANKRD36C	8.17369e-41	0.276036	0.268	0.172	2.32795e-36	CD8-C3
NT5C	1.26735e-46	0.275476	0.317	0.21	3.60953e-42	CD8-C3
TMBIM4	9.08367e-55	0.274549	0.522	0.399	2.58712e-50	CD8-C3
LUC7L3	1.81338e-43	0.274535	0.497	0.403	5.16467e-39	CD8-C3
TRIM59	1.05846e-46	0.274344	0.209	0.116	3.0146e-42	CD8-C3
TIGIT	1.80244e-64	0.274316	0.423	0.257	5.13353e-60	CD8-C3
ATP6V0E1	1.98523e-73	0.274106	0.712	0.61	5.65414e-69	CD8-C3
MT1E	3.91401e-41	0.274042	0.284	0.17	1.11475e-36	CD8-C3
SFMBT2	1.19805e-50	0.273908	0.188	0.092	3.41216e-46	CD8-C3
ETV1	3.63179e-124	0.273805	0.102	0.011	1.03437e-119	CD8-C3
NDUFA13	4.01044e-82	0.273405	0.742	0.647	1.14221e-77	CD8-C3
AL359220.1	1.63523e-47	0.273389	0.134	0.055	4.65729e-43	CD8-C3
ABHD14A	9.72097e-49	0.272772	0.234	0.142	2.76863e-44	CD8-C3
VAMP2	1.16759e-55	0.2726	0.663	0.549	3.32542e-51	CD8-C3
ADAMTS6	2.87416e-55	0.27125	0.109	0.039	8.18589e-51	CD8-C3
KIAA0319L	1.50945e-53	0.271221	0.168	0.076	4.29908e-49	CD8-C3
MT1F	2.84577e-48	0.268978	0.224	0.125	8.10503e-44	CD8-C3
CCR5	2.77059e-53	0.268646	0.159	0.067	7.8909e-49	CD8-C3
SNX18	2.85201e-59	0.268502	0.145	0.057	8.12282e-55	CD8-C3
VPS13C	5.17305e-38	0.267776	0.404	0.304	1.47334e-33	CD8-C3
MT-ND4L	1.19397e-40	0.267717	0.589	0.485	3.40053e-36	CD8-C3
USP24	8.68694e-48	0.267615	0.188	0.093	2.47413e-43	CD8-C3
GGA2	1.6218e-44	0.267384	0.266	0.155	4.61905e-40	CD8-C3
OGT	1.29512e-38	0.266238	0.325	0.24	3.68864e-34	CD8-C3
PYCARD	3.19431e-45	0.265915	0.35	0.242	9.09772e-41	CD8-C3
NDUFC2	1.00835e-57	0.265792	0.526	0.419	2.87189e-53	CD8-C3
TOMM6	3.64223e-56	0.265712	0.552	0.441	1.03734e-51	CD8-C3
CD2BP2	4.69022e-47	0.265697	0.285	0.172	1.33582e-42	CD8-C3
CREBZF	7.51104e-40	0.265385	0.324	0.22	2.13922e-35	CD8-C3
SNRPN	6.90567e-48	0.265343	0.465	0.366	1.9668e-43	CD8-C3
ATP5PF	2.3623e-59	0.265343	0.55	0.446	6.72806e-55	CD8-C3
SEC61B	1.79722e-69	0.264557	0.645	0.565	5.11866e-65	CD8-C3
CD46	9.09058e-43	0.263767	0.372	0.279	2.58909e-38	CD8-C3
PARVG	1.22167e-44	0.263363	0.319	0.202	3.47944e-40	CD8-C3
NRDC	8.8618e-40	0.263178	0.297	0.207	2.52393e-35	CD8-C3
PPM1G	1.0668e-45	0.262884	0.43	0.314	3.03834e-41	CD8-C3
RABAC1	7.46642e-51	0.262725	0.573	0.475	2.12651e-46	CD8-C3
DDX39B	4.72129e-42	0.262243	0.45	0.341	1.34467e-37	CD8-C3
VPS28	1.97311e-50	0.261923	0.556	0.443	5.61961e-46	CD8-C3
F2R	4.17825e-38	0.261572	0.242	0.154	1.19001e-33	CD8-C3
ITPR1	3.20114e-40	0.26147	0.244	0.144	9.11717e-36	CD8-C3
EXOSC9	6.70457e-50	0.261441	0.223	0.12	1.90953e-45	CD8-C3
PSMA2	4.82932e-52	0.261234	0.488	0.397	1.37544e-47	CD8-C3
NKTR	1.10168e-37	0.261067	0.559	0.482	3.1377e-33	CD8-C3
UBE2V1	9.06357e-49	0.260922	0.463	0.364	2.58139e-44	CD8-C3
HLA-B	2.08354e-145	0.260888	1	0.994	5.93413e-141	CD8-C3
SNX9	1.13541e-49	0.260876	0.232	0.119	3.23376e-45	CD8-C3
GABARAP	9.67191e-58	0.260386	0.689	0.593	2.75466e-53	CD8-C3
SEPTIN7	9.95438e-65	0.260372	0.782	0.692	2.83511e-60	CD8-C3
PCNX2	1.297e-50	0.260123	0.162	0.071	3.69399e-46	CD8-C3
ARL3	1.19423e-56	0.259027	0.183	0.082	3.4013e-52	CD8-C3
SMG1	9.40915e-38	0.258073	0.356	0.25	2.67982e-33	CD8-C3
ERICH1	1.23456e-36	0.257809	0.309	0.216	3.51615e-32	CD8-C3
COG2	1.46967e-53	0.257671	0.138	0.059	4.18576e-49	CD8-C3
AHI1	6.12279e-34	0.257317	0.277	0.182	1.74383e-29	CD8-C3
SMARCA2	2.6628e-39	0.256939	0.351	0.267	7.58392e-35	CD8-C3
BICDL1	5.14179e-38	0.256862	0.307	0.197	1.46443e-33	CD8-C3
PGAM1	1.19154e-48	0.256728	0.448	0.349	3.39363e-44	CD8-C3
CCSER2	4.57458e-38	0.256473	0.429	0.339	1.30289e-33	CD8-C3
SRP14	2.63912e-101	0.256314	0.883	0.842	7.51647e-97	CD8-C3
FCRL3	3.62396e-59	0.255875	0.131	0.044	1.03214e-54	CD8-C3
ZMYM2	4.20618e-37	0.255704	0.273	0.178	1.19796e-32	CD8-C3
CHST11	1.38227e-41	0.255594	0.334	0.22	3.93684e-37	CD8-C3
EID1	3.47693e-47	0.255547	0.544	0.434	9.90264e-43	CD8-C3
AGFG1	7.77081e-45	0.254376	0.222	0.127	2.21321e-40	CD8-C3
PTPRA	1.99411e-35	0.253992	0.293	0.203	5.67942e-31	CD8-C3
VOPP1	1.06537e-45	0.253964	0.255	0.157	3.03428e-41	CD8-C3
GALNT1	5.06321e-44	0.253929	0.223	0.128	1.44205e-39	CD8-C3
FAF1	6.97505e-47	0.253339	0.182	0.099	1.98656e-42	CD8-C3
WSB2	8.00173e-54	0.253316	0.182	0.084	2.27897e-49	CD8-C3
PSMB3	7.48173e-52	0.253273	0.525	0.409	2.13087e-47	CD8-C3
RHOA	1.2792e-67	0.25315	0.683	0.607	3.6433e-63	CD8-C3
MTX3	4.55193e-55	0.252961	0.125	0.047	1.29644e-50	CD8-C3
NDUFA7	3.56872e-43	0.252323	0.354	0.244	1.01641e-38	CD8-C3
COX8A	4.91261e-62	0.252187	0.705	0.602	1.39916e-57	CD8-C3
SMARCE1	2.8966e-39	0.251767	0.321	0.233	8.24981e-35	CD8-C3
PPIB	3.81933e-56	0.251165	0.671	0.598	1.08778e-51	CD8-C3
ANKRD44	4.13898e-37	0.250997	0.384	0.307	1.17882e-32	CD8-C3
TSC22D1	5.56157e-38	0.250436	0.248	0.146	1.58399e-33	CD8-C3
RNF213	2.08447e-40	0.250031	0.65	0.586	5.93678e-36	CD8-C3
STMN1	0	2.42607	0.95	0.172	0	CD8-C4
HIST1H4C	0	2.30877	0.903	0.476	0	CD8-C4
TUBB	0	1.93208	0.929	0.269	0	CD8-C4
MKI67	0	1.92588	0.804	0.02	0	CD8-C4
TUBA1B	0	1.89233	0.972	0.597	0	CD8-C4
HIST1H3D	0	1.86454	0.598	0.129	0	CD8-C4
HIST1H1B	0	1.85497	0.594	0.022	0	CD8-C4
CENPF	0	1.72897	0.768	0.066	0	CD8-C4
TOP2A	0	1.72033	0.736	0.019	0	CD8-C4
HIST1H3B	0	1.71085	0.513	0.008	0	CD8-C4
HMGB2	0	1.67387	0.978	0.564	0	CD8-C4
PCLAF	0	1.65148	0.796	0.019	0	CD8-C4
TYMS	0	1.6425	0.802	0.025	0	CD8-C4
UBE2C	0	1.57772	0.668	0.008	0	CD8-C4
ASPM	0	1.57082	0.701	0.02	0	CD8-C4
NUSAP1	0	1.55738	0.804	0.061	0	CD8-C4
HMGN2	0	1.46435	0.959	0.487	0	CD8-C4
HIST1H2AG	0	1.35159	0.51	0.058	0	CD8-C4
CKS1B	0	1.32966	0.784	0.066	0	CD8-C4
RRM2	0	1.27254	0.631	0.008	0	CD8-C4
DUT	0	1.26778	0.8	0.245	0	CD8-C4
HIST1H1D	6.28867e-269	1.24158	0.679	0.199	1.79108e-264	CD8-C4
HIST1H1E	2.29733e-283	1.22404	0.675	0.169	6.54302e-279	CD8-C4
HIST1H1C	3.62756e-289	1.20276	0.727	0.215	1.03317e-284	CD8-C4
TPX2	0	1.19754	0.647	0.02	0	CD8-C4
HMGB1	0	1.18794	0.991	0.858	0	CD8-C4
SMC4	0	1.18282	0.836	0.184	0	CD8-C4
TMPO	0	1.17418	0.875	0.261	0	CD8-C4
H2AFZ	0	1.15479	0.955	0.63	0	CD8-C4
CLSPN	0	1.11044	0.677	0.026	0	CD8-C4
FABP5	1.24479e-273	1.10252	0.785	0.26	3.54528e-269	CD8-C4
PCNA	0	1.08983	0.728	0.127	0	CD8-C4
H2AFV	0	1.08512	0.939	0.499	0	CD8-C4
PTTG1	0	1.08034	0.778	0.219	0	CD8-C4
ATAD2	0	1.04622	0.715	0.093	0	CD8-C4
CDK1	0	1.03241	0.615	0.016	0	CD8-C4
BIRC5	0	1.02817	0.581	0.004	0	CD8-C4
CENPM	0	1.02604	0.703	0.046	0	CD8-C4
TK1	0	1.01995	0.589	0.012	0	CD8-C4
SMC2	0	1.00699	0.721	0.052	0	CD8-C4
DEK	0	0.975453	0.931	0.472	0	CD8-C4
RANBP1	0	0.962663	0.825	0.278	0	CD8-C4
HLA-DRA	3.07111e-169	0.96018	0.817	0.433	8.74683e-165	CD8-C4
UBE2T	0	0.954505	0.637	0.029	0	CD8-C4
GAPDH	0	0.953592	0.985	0.917	0	CD8-C4
NUDT1	0	0.953513	0.79	0.149	0	CD8-C4
CDKN3	0	0.931847	0.593	0.025	0	CD8-C4
KNL1	0	0.92351	0.548	0.014	0	CD8-C4
PRC1	0	0.920916	0.581	0.025	0	CD8-C4
HIST1H2AL	0	0.915234	0.374	0.017	0	CD8-C4
MAD2L1	0	0.913956	0.645	0.037	0	CD8-C4
HLA-DRB1	4.76444e-160	0.90784	0.863	0.563	1.35696e-155	CD8-C4
COTL1	2.63598e-224	0.904522	0.874	0.494	7.50754e-220	CD8-C4
MT2A	9.6457e-200	0.90033	0.906	0.518	2.74719e-195	CD8-C4
ARL6IP1	6.14594e-171	0.882082	0.855	0.504	1.75043e-166	CD8-C4
ZWINT	0	0.881743	0.613	0.009	0	CD8-C4
GTSE1	0	0.873391	0.521	0.005	0	CD8-C4
RPA3	0	0.871644	0.805	0.209	0	CD8-C4
FXYD2	3.51215e-75	0.865871	0.496	0.235	1.0003e-70	CD8-C4
HELLS	0	0.865092	0.598	0.064	0	CD8-C4
EZH2	0	0.858604	0.722	0.122	0	CD8-C4
CENPW	0	0.857682	0.61	0.014	0	CD8-C4
SIVA1	1.45627e-286	0.845541	0.851	0.329	4.1476e-282	CD8-C4
CCNA2	0	0.84522	0.486	0.01	0	CD8-C4
CENPE	0	0.845139	0.538	0.047	0	CD8-C4
ANP32B	1.39931e-284	0.829237	0.898	0.455	3.98537e-280	CD8-C4
KIF11	0	0.819663	0.543	0.014	0	CD8-C4
COX8A	0	0.817795	0.924	0.599	0	CD8-C4
CKS2	7.80135e-242	0.816742	0.767	0.252	2.2219e-237	CD8-C4
NUCKS1	7.27446e-259	0.813834	0.917	0.448	2.07184e-254	CD8-C4
MCM7	0	0.810128	0.582	0.055	0	CD8-C4
CD74	4.10714e-168	0.809407	0.948	0.723	1.16975e-163	CD8-C4
NUF2	0	0.803191	0.529	0.009	0	CD8-C4
AURKB	0	0.800129	0.483	0.004	0	CD8-C4
HLA-DRB5	3.86685e-174	0.799332	0.642	0.217	1.10132e-169	CD8-C4
TMEM106C	0	0.792645	0.616	0.082	0	CD8-C4
DLGAP5	0	0.789727	0.454	0.003	0	CD8-C4
HIST2H2AC	1.18273e-209	0.789279	0.478	0.088	3.36853e-205	CD8-C4
ASF1B	0	0.787657	0.584	0.01	0	CD8-C4
CENPU	0	0.785	0.551	0.016	0	CD8-C4
CARHSP1	3.78148e-308	0.781791	0.796	0.221	1.077e-303	CD8-C4
RAN	1.27592774181172e-316	0.778675	0.939	0.635	3.63396980145395e-312	CD8-C4
ANP32E	8.73587e-235	0.777967	0.827	0.331	2.48806e-230	CD8-C4
ACTB	1.01815e-283	0.774594	0.996	0.964	2.8998e-279	CD8-C4
CXCL13	2.10461e-62	0.769455	0.155	0.028	5.99413e-58	CD8-C4
KIFC1	0	0.769219	0.526	0.01	0	CD8-C4
PKM	7.18539e-218	0.761883	0.848	0.366	2.04647e-213	CD8-C4
DDX39A	0	0.754959	0.737	0.16	0	CD8-C4
CKAP2L	0	0.753236	0.518	0.017	0	CD8-C4
TPI1	1.1497e-250	0.753061	0.938	0.597	3.27446e-246	CD8-C4
KIF22	0	0.750323	0.624	0.084	0	CD8-C4
ANXA5	2.17205e-221	0.746543	0.833	0.348	6.18622e-217	CD8-C4
CALM3	7.89217e-221	0.745141	0.868	0.419	2.24777e-216	CD8-C4
DTYMK	0	0.743471	0.63	0.055	0	CD8-C4
PHF19	0	0.743014	0.663	0.098	0	CD8-C4
DNMT1	2.42936e-276	0.74275	0.743	0.205	6.91905e-272	CD8-C4
FBXO5	0	0.738639	0.482	0.026	0	CD8-C4
H2AFX	1.20214e-209	0.736517	0.756	0.272	3.4238e-205	CD8-C4
PFN1	4.56046e-299	0.736194	0.972	0.923	1.29887e-294	CD8-C4
JPT1	5.63002e-201	0.735714	0.865	0.429	1.60348e-196	CD8-C4
CCNB2	0	0.73122	0.457	0.005	0	CD8-C4
TUBA1C	1.06706e-193	0.725949	0.735	0.27	3.03909e-189	CD8-C4
SNRPB	2.58051e-235	0.72578	0.901	0.486	7.34954e-231	CD8-C4
KIF20B	0	0.715963	0.601	0.091	0	CD8-C4
MCM3	0	0.715258	0.543	0.066	0	CD8-C4
CENPX	3.07759e-273	0.714082	0.662	0.153	8.76529e-269	CD8-C4
DNAJC9	0	0.707624	0.667	0.121	0	CD8-C4
HIST1H2AJ	0	0.707493	0.357	0.007	0	CD8-C4
FANCI	0	0.705274	0.519	0.018	0	CD8-C4
LGALS1	1.02843e-65	0.704102	0.822	0.592	2.92907e-61	CD8-C4
CDC20	0	0.69869	0.365	0.005	0	CD8-C4
ACTG1	5.72923e-211	0.695826	0.983	0.905	1.63174e-206	CD8-C4
ORC6	0	0.695526	0.52	0.017	0	CD8-C4
LMNB1	0	0.686232	0.632	0.106	0	CD8-C4
C17orf49	5.46809e-195	0.684533	0.804	0.336	1.55737e-190	CD8-C4
CEP55	0	0.6837	0.473	0.013	0	CD8-C4
UBE2S	8.18506e-146	0.683168	0.907	0.595	2.33119e-141	CD8-C4
HMGB3	0	0.681449	0.455	0.017	0	CD8-C4
PPIA	3.7617e-283	0.6813	0.96	0.82	1.07137e-278	CD8-C4
PSMB9	6.20884e-201	0.674696	0.924	0.62	1.76834e-196	CD8-C4
CBX5	0	0.672497	0.688	0.145	0	CD8-C4
CDT1	0	0.672112	0.476	0.007	0	CD8-C4
KIF23	0	0.668601	0.439	0.008	0	CD8-C4
NCAPG	0	0.667119	0.479	0.014	0	CD8-C4
H2AFY	6.82759e-293	0.666114	0.777	0.223	1.94457e-288	CD8-C4
HNRNPAB	1.85743e-184	0.66589	0.83	0.379	5.29014e-180	CD8-C4
TACC3	0	0.665805	0.57	0.079	0	CD8-C4
ALYREF	1.66565e-290	0.66556	0.702	0.173	4.74394e-286	CD8-C4
CENPK	0	0.665108	0.594	0.078	0	CD8-C4
SLC25A5	2.13585e-185	0.663325	0.882	0.505	6.08311e-181	CD8-C4
CFL1	1.69464e-281	0.663291	0.977	0.91	4.82652e-277	CD8-C4
ATAD5	0	0.661622	0.472	0.032	0	CD8-C4
SKA2	7.08164132404068e-314	0.660589	0.628	0.118	0	CD8-C4
ANAPC11	1.32998e-262	0.655536	0.801	0.265	3.78792e-258	CD8-C4
CDCA3	0	0.651795	0.408	0.003	0	CD8-C4
KIF15	0	0.65178	0.407	0.002	0	CD8-C4
FAM111B	0	0.650082	0.414	0.012	0	CD8-C4
GSTP1	4.52585e-139	0.648827	0.848	0.488	1.28901e-134	CD8-C4
SMC3	5.173e-244	0.645637	0.724	0.221	1.47332e-239	CD8-C4
ESCO2	0	0.644277	0.433	0.005	0	CD8-C4
NSD2	0	0.643696	0.505	0.053	0	CD8-C4
SAC3D1	0	0.643394	0.476	0.021	0	CD8-C4
CORO1A	1.04768e-197	0.64272	0.968	0.751	2.9839e-193	CD8-C4
RAD21	1.72124e-189	0.640178	0.769	0.305	4.90225e-185	CD8-C4
CRIP1	8.2259e-173	0.639638	0.975	0.842	2.34282e-168	CD8-C4
SGO2	0	0.636355	0.435	0.021	0	CD8-C4
TALDO1	1.63476e-257	0.63538	0.753	0.231	4.65595e-253	CD8-C4
PSME2	4.01189e-167	0.634293	0.891	0.525	1.14263e-162	CD8-C4
MIS18BP1	7.0588e-279	0.633183	0.691	0.182	2.01042e-274	CD8-C4
RAD51AP1	0	0.632685	0.469	0.007	0	CD8-C4
LSM4	3.05407e-262	0.63223	0.717	0.202	8.6983e-258	CD8-C4
NCAPD3	0	0.63027	0.544	0.06	0	CD8-C4
NDC80	0	0.629615	0.496	0.032	0	CD8-C4
HIST1H2BH	3.30257e-236	0.629188	0.413	0.058	9.40605e-232	CD8-C4
MYBL2	0	0.626931	0.413	0.004	0	CD8-C4
MCM5	6.75738e-276	0.625476	0.51	0.079	1.92457e-271	CD8-C4
ENO1	9.40634e-162	0.623887	0.895	0.524	2.67902e-157	CD8-C4
CCNB1	2.02685e-268	0.62382	0.307	0.014	5.77266e-264	CD8-C4
CCDC167	2.32339e-265	0.619945	0.682	0.181	6.61724e-261	CD8-C4
NUCB2	1.77431e-217	0.617651	0.626	0.176	5.05341e-213	CD8-C4
HMMR	0	0.61688	0.369	0.006	0	CD8-C4
RRM1	0	0.616148	0.567	0.073	0	CD8-C4
HIST1H3G	0	0.615022	0.288	0.003	0	CD8-C4
C21orf58	0	0.614594	0.366	0.016	0	CD8-C4
CENPA	0	0.614255	0.369	0.003	0	CD8-C4
SNRPD1	1.27003e-231	0.610661	0.778	0.272	3.61717e-227	CD8-C4
PTMS	3.34853e-113	0.609142	0.61	0.259	9.53695e-109	CD8-C4
IDH2	2.95208e-228	0.609101	0.736	0.243	8.40782e-224	CD8-C4
CDCA8	0	0.604137	0.417	0.005	0	CD8-C4
HIRIP3	0	0.603008	0.52	0.051	0	CD8-C4
HSPB11	5.62239e-241	0.601407	0.729	0.23	1.60131e-236	CD8-C4
DHFR	0	0.600595	0.463	0.031	0	CD8-C4
BLOC1S1	5.01346e-177	0.597874	0.865	0.43	1.42788e-172	CD8-C4
SMC1A	3.97075e-278	0.597361	0.641	0.154	1.13091e-273	CD8-C4
GNG5	1.42552e-169	0.59517	0.869	0.469	4.06002e-165	CD8-C4
HLA-DQB1	2.01696e-125	0.594913	0.628	0.262	5.7445e-121	CD8-C4
CHEK1	0	0.592529	0.451	0.019	0	CD8-C4
HLA-DQA1	3.87896e-83	0.59182	0.569	0.27	1.10477e-78	CD8-C4
NASP	1.80265e-170	0.591084	0.804	0.363	5.13412e-166	CD8-C4
MCM4	0	0.590531	0.422	0.025	0	CD8-C4
BANF1	1.60694e-210	0.587145	0.794	0.308	4.57671e-206	CD8-C4
MZT2B	8.60001e-167	0.585491	0.907	0.611	2.44937e-162	CD8-C4
ARPC5	6.32247e-167	0.584859	0.851	0.426	1.8007e-162	CD8-C4
LSM5	6.52888e-266	0.584317	0.699	0.195	1.85949e-261	CD8-C4
BRCA2	0	0.582084	0.397	0.021	0	CD8-C4
ATP5MC3	1.93532e-161	0.581588	0.871	0.489	5.51199e-157	CD8-C4
HIST1H2BF	6.03742e-192	0.581305	0.304	0.03	1.71952e-187	CD8-C4
PSMB2	2.80042e-223	0.579632	0.794	0.297	7.97586e-219	CD8-C4
AP2S1	6.24124e-237	0.578983	0.77	0.266	1.77757e-232	CD8-C4
CENPH	0	0.577946	0.461	0.026	0	CD8-C4
KIF2C	0	0.576569	0.371	0.004	0	CD8-C4
HJURP	0	0.571918	0.359	0.002	0	CD8-C4
GMNN	6.60484e-308	0.571423	0.527	0.083	1.88112e-303	CD8-C4
USP1	1.81652e-303	0.570612	0.622	0.134	5.17363e-299	CD8-C4
PMAIP1	4.11486e-134	0.567881	0.68	0.294	1.17195e-129	CD8-C4
CCDC34	0	0.567856	0.458	0.02	0	CD8-C4
BRCA1	0	0.567667	0.373	0.012	0	CD8-C4
FAM111A	4.46416e-244	0.567503	0.659	0.19	1.27144e-239	CD8-C4
LIG1	0	0.566887	0.459	0.048	0	CD8-C4
PSMC3	3.34109e-298	0.565919	0.68	0.171	9.51575e-294	CD8-C4
HLA-DPA1	2.57359e-84	0.563843	0.841	0.583	7.32984e-80	CD8-C4
CDKN2A	1.38982e-290	0.561637	0.583	0.121	3.95835e-286	CD8-C4
HMGN1	5.89764e-169	0.560215	0.939	0.605	1.67971e-164	CD8-C4
COX5A	6.41488e-184	0.555197	0.828	0.371	1.82702e-179	CD8-C4
SPC25	0	0.554928	0.397	0.002	0	CD8-C4
HIST1H2AK	5.28971e-158	0.549347	0.276	0.031	1.50656e-153	CD8-C4
MXD3	0	0.547957	0.359	0.009	0	CD8-C4
LSM3	4.70048e-235	0.547857	0.735	0.244	1.33874e-230	CD8-C4
PPP1CA	4.51996e-171	0.544233	0.834	0.394	1.28733e-166	CD8-C4
DUSP4	5.93241e-111	0.543791	0.747	0.388	1.68961e-106	CD8-C4
SUB1	2.09848e-141	0.543762	0.943	0.768	5.97667e-137	CD8-C4
SNRPG	6.78877e-143	0.543646	0.834	0.449	1.93351e-138	CD8-C4
BARD1	0	0.543541	0.512	0.069	0	CD8-C4
GINS2	0	0.542394	0.357	0.012	0	CD8-C4
TROAP	0	0.539697	0.365	0.004	0	CD8-C4
RBX1	2.7781e-169	0.539456	0.819	0.379	7.9123e-165	CD8-C4
NAP1L1	1.51791e-143	0.53855	0.896	0.525	4.32317e-139	CD8-C4
PSMA2	1.01861e-166	0.538533	0.826	0.391	2.90109e-162	CD8-C4
PARK7	8.29835e-122	0.538311	0.88	0.575	2.36345e-117	CD8-C4
ITM2A	4.5307e-95	0.538062	0.821	0.511	1.29039e-90	CD8-C4
CENPN	0	0.53766	0.447	0.02	0	CD8-C4
HIST1H4D	8.05022e-190	0.536966	0.239	0.013	2.29278e-185	CD8-C4
DBI	6.48806e-141	0.536556	0.892	0.541	1.84787e-136	CD8-C4
DCTN3	1.89867e-174	0.536365	0.722	0.286	5.40761e-170	CD8-C4
RALY	4.66997e-216	0.535961	0.789	0.304	1.33006e-211	CD8-C4
MT1E	2.33698e-160	0.535316	0.533	0.167	6.65594e-156	CD8-C4
SAE1	0	0.534994	0.527	0.072	0	CD8-C4
CDK2AP2	1.50416e-181	0.532359	0.779	0.328	4.28401e-177	CD8-C4
PTMA	2.48998e-224	0.529879	0.999	0.991	7.0917e-220	CD8-C4
PSMB3	1.12217e-162	0.526082	0.833	0.404	3.19606e-158	CD8-C4
HNRNPD	3.65542e-176	0.524008	0.812	0.365	1.0411e-171	CD8-C4
ANLN	0	0.522712	0.351	0.004	0	CD8-C4
SNRPF	1.15913e-179	0.521673	0.812	0.361	3.30132e-175	CD8-C4
HNRNPA3	3.6479e-148	0.520799	0.933	0.618	1.03896e-143	CD8-C4
PPDPF	1.64165e-124	0.52033	0.922	0.616	4.67558e-120	CD8-C4
KPNA2	8.33057e-162	0.519473	0.628	0.231	2.37263e-157	CD8-C4
CKAP2	2.51852e-265	0.51918	0.544	0.115	7.173e-261	CD8-C4
SNRNP25	0	0.518088	0.513	0.069	0	CD8-C4
ECT2	0	0.516299	0.373	0.011	0	CD8-C4
RACGAP1	0	0.515624	0.392	0.014	0	CD8-C4
LSM2	9.12086e-230	0.5153	0.715	0.24	2.59771e-225	CD8-C4
TUBB4B	2.35718e-112	0.514903	0.877	0.552	6.71349e-108	CD8-C4
HLA-DMA	3.18507e-156	0.513805	0.641	0.245	9.07139e-152	CD8-C4
ATP5PF	1.52718e-148	0.51339	0.847	0.442	4.34956e-144	CD8-C4
SET	4.83252e-131	0.511972	0.904	0.568	1.37635e-126	CD8-C4
HP1BP3	1.43138e-166	0.511755	0.849	0.421	4.07671e-162	CD8-C4
PKMYT1	0	0.509867	0.371	0.002	0	CD8-C4
AIF1	3.08669e-133	0.509735	0.367	0.086	8.7912e-129	CD8-C4
MRPL51	4.13339e-195	0.508819	0.761	0.303	1.17723e-190	CD8-C4
YEATS4	1.34543303302327e-312	0.507554	0.488	0.069	3.83193e-308	CD8-C4
SGO1	0	0.505223	0.368	0.006	0	CD8-C4
ACYP1	1.21481e-293	0.504654	0.529	0.099	3.4599e-289	CD8-C4
RNASEH2C	9.38618e-245	0.50342	0.698	0.221	2.67328e-240	CD8-C4
PSIP1	1.1301e-208	0.503399	0.777	0.309	3.21863e-204	CD8-C4
CBX3	8.78097e-159	0.503084	0.821	0.396	2.50091e-154	CD8-C4
IFI27L1	0	0.498188	0.447	0.038	0	CD8-C4
ATP5IF1	7.88902e-140	0.497857	0.888	0.513	2.24687e-135	CD8-C4
WDR76	3.98846e-296	0.49495	0.406	0.04	1.13595e-291	CD8-C4
CDCA5	0	0.494192	0.363	0.004	0	CD8-C4
PSMB8	6.16172e-132	0.491147	0.852	0.477	1.75492e-127	CD8-C4
HIST1H2AI	1.97304e-226	0.489991	0.243	0.009	5.61943e-222	CD8-C4
C12orf75	6.55441e-211	0.489378	0.763	0.299	1.86676e-206	CD8-C4
HMGN3	7.3333e-173	0.487332	0.727	0.302	2.0886e-168	CD8-C4
PGAM1	8.66836e-161	0.485987	0.767	0.344	2.46884e-156	CD8-C4
KIF14	0	0.485253	0.285	0.002	0	CD8-C4
RBBP7	1.00087e-288	0.484066	0.673	0.185	2.85058e-284	CD8-C4
SUZ12	2.46267e-257	0.483819	0.636	0.18	7.01392e-253	CD8-C4
HNRNPA2B1	8.09519e-150	0.482149	0.986	0.869	2.30559e-145	CD8-C4
SRSF10	1.36358e-177	0.479054	0.804	0.366	3.88362e-173	CD8-C4
UHRF1	0	0.477525	0.326	0.004	0	CD8-C4
HIST1H2AH	1.96365e-275	0.476498	0.282	0.011	5.59267e-271	CD8-C4
PA2G4	1.10954e-185	0.476347	0.771	0.324	3.16007e-181	CD8-C4
LAG3	1.50538e-132	0.476118	0.544	0.205	4.28746e-128	CD8-C4
SHCBP1	0	0.475946	0.37	0.003	0	CD8-C4
NAA38	3.37288e-221	0.475891	0.734	0.269	9.60631e-217	CD8-C4
FDPS	1.78029e-265	0.475031	0.67	0.197	5.07044e-261	CD8-C4
MAZ	2.00346e-238	0.474672	0.726	0.256	5.70604e-234	CD8-C4
HDGF	1.07917e-219	0.474163	0.61	0.183	3.07358e-215	CD8-C4
VCAM1	1.06433e-152	0.473734	0.453	0.132	3.03133e-148	CD8-C4
GGH	0	0.473121	0.393	0.01	0	CD8-C4
NCAPG2	0	0.472765	0.37	0.013	0	CD8-C4
PPM1G	1.1694e-184	0.472474	0.751	0.309	3.33056e-180	CD8-C4
ARHGAP11A	6.01678e-275	0.472384	0.329	0.021	1.71364e-270	CD8-C4
RHOA	3.19892e-120	0.471916	0.906	0.604	9.11085e-116	CD8-C4
SNRPD3	8.5072e-196	0.470246	0.775	0.321	2.42293e-191	CD8-C4
NDUFB2	3.68624e-122	0.470127	0.861	0.503	1.04988e-117	CD8-C4
COX6C	4.93606e-124	0.465864	0.917	0.63	1.40584e-119	CD8-C4
FEN1	0	0.46557	0.39	0.025	0	CD8-C4
UQCC2	5.73161e-273	0.464905	0.552	0.122	1.63242e-268	CD8-C4
YWHAH	4.34694e-246	0.46363	0.698	0.23	1.23805e-241	CD8-C4
CHCHD2	6.1743e-119	0.461567	0.925	0.78	1.7585e-114	CD8-C4
RPL39L	0	0.460942	0.446	0.048	0	CD8-C4
CLIC1	3.47265e-113	0.460616	0.939	0.762	9.89046e-109	CD8-C4
ITGB3BP	0	0.460208	0.462	0.048	0	CD8-C4
MYL6	9.19221e-134	0.459841	0.976	0.9	2.61803e-129	CD8-C4
NCAPH	0	0.459161	0.376	0.014	0	CD8-C4
CNTRL	1.85399e-237	0.455213	0.591	0.171	5.28034e-233	CD8-C4
BUB1B	0	0.454129	0.307	0.003	0	CD8-C4
SUMO2	1.51283e-124	0.453441	0.938	0.73	4.30869e-120	CD8-C4
PHPT1	9.79789e-137	0.453361	0.725	0.34	2.79054e-132	CD8-C4
COX17	2.02858e-166	0.453269	0.733	0.316	5.77759e-162	CD8-C4
PMF1	3.13408e-224	0.452529	0.646	0.21	8.92617e-220	CD8-C4
RAD51C	3.29974867580131e-313	0.45181	0.499	0.082	0	CD8-C4
H1FX	3.66631e-149	0.451457	0.862	0.462	1.0442e-144	CD8-C4
HIST1H2BC	2.40524e-165	0.450359	0.326	0.055	6.85038e-161	CD8-C4
PSMB6	4.18948e-192	0.449353	0.788	0.337	1.1932e-187	CD8-C4
SUPT16H	5.76034e-223	0.448788	0.627	0.199	1.6406e-218	CD8-C4
SSRP1	1.42503e-262	0.448267	0.489	0.093	4.05862e-258	CD8-C4
ILF2	1.67299e-213	0.446746	0.739	0.283	4.76484e-209	CD8-C4
NDUFS6	7.95645e-179	0.445849	0.791	0.355	2.26608e-174	CD8-C4
PSMD8	2.00742e-141	0.445482	0.821	0.421	5.71732e-137	CD8-C4
TFDP1	5.93802e-291	0.445309	0.479	0.078	1.69121e-286	CD8-C4
MAD2L2	0	0.44483	0.509	0.089	4.56629e-305	CD8-C4
ATP5MF	7.00462e-134	0.444374	0.838	0.451	1.99499e-129	CD8-C4
NCAPD2	0	0.443869	0.396	0.033	0	CD8-C4
HPRT1	5.13931e-263	0.443007	0.548	0.13	1.46373e-258	CD8-C4
ERH	3.78776e-191	0.441332	0.789	0.341	1.07879e-186	CD8-C4
NME1	1.96581e-248	0.43844	0.489	0.101	5.59882e-244	CD8-C4
VRK1	0	0.438245	0.483	0.07	0	CD8-C4
SEM1	1.44899e-129	0.436355	0.826	0.444	4.12686e-125	CD8-C4
MCM6	4.692e-211	0.435935	0.405	0.071	1.33633e-206	CD8-C4
NDUFB3	1.76047e-205	0.435613	0.727	0.283	5.01399e-201	CD8-C4
BUB3	2.69246e-153	0.433606	0.816	0.405	7.66839e-149	CD8-C4
CKAP5	3.0893e-276	0.433425	0.4	0.051	8.79863e-272	CD8-C4
PBK	0	0.432871	0.321	0.002	0	CD8-C4
FOXM1	0	0.432338	0.303	0.004	0	CD8-C4
DIAPH3	0	0.432272	0.301	0.002	0	CD8-C4
NDUFC2	2.78868e-152	0.431969	0.825	0.414	7.94244e-148	CD8-C4
WDR34	0	0.43158	0.339	0.013	0	CD8-C4
ARPC1B	5.42663e-94	0.429696	0.88	0.592	1.54556e-89	CD8-C4
PSMA7	2.55425e-101	0.428976	0.913	0.663	7.27476e-97	CD8-C4
CDCA4	7.12495e-296	0.428184	0.424	0.055	2.02926e-291	CD8-C4
HLA-DPB1	2.83179e-66	0.427553	0.849	0.609	8.06521e-62	CD8-C4
KIF4A	0	0.426376	0.294	0.002	0	CD8-C4
RHEB	7.14118e-200	0.425781	0.701	0.271	2.03388e-195	CD8-C4
FKBP1A	4.94366e-156	0.424561	0.769	0.36	1.408e-151	CD8-C4
CDCA2	0	0.423818	0.311	0.006	0	CD8-C4
TTF2	4.19601e-285	0.423655	0.401	0.05	1.19506e-280	CD8-C4
NDUFB11	3.54876e-124	0.42307	0.855	0.488	1.01072e-119	CD8-C4
IFI27L2	1.31194e-168	0.422981	0.739	0.324	3.73653e-164	CD8-C4
TXN	9.66441e-113	0.422458	0.83	0.476	2.75252e-108	CD8-C4
HNRNPR	1.77958e-166	0.421379	0.766	0.347	5.06841e-162	CD8-C4
SNRPE	3.83093e-215	0.420725	0.658	0.23	1.09109e-210	CD8-C4
MDH1	1.15724e-211	0.419438	0.707	0.267	3.29595e-207	CD8-C4
TTK	0	0.419343	0.3	0.002	0	CD8-C4
BUB1	1.26420014016098e-315	0.418747	0.309	0.01	3.60056841919248e-311	CD8-C4
MELK	0	0.418428	0.341	0.004	0	CD8-C4
NDUFB1	1.89152e-173	0.418414	0.757	0.336	5.38725e-169	CD8-C4
PSMA4	7.27967e-222	0.416543	0.694	0.251	2.07332e-217	CD8-C4
NRM	7.16529396473333e-311	0.415552	0.369	0.027	2.04075e-306	CD8-C4
E2F1	9.74148e-288	0.413849	0.281	0.008	2.77447e-283	CD8-C4
CALM2	4.36807e-87	0.413418	0.931	0.741	1.24407e-82	CD8-C4
YBX1	2.21422e-97	0.412494	0.929	0.686	6.30632e-93	CD8-C4
NUDT21	3.58837e-275	0.411622	0.544	0.131	1.022e-270	CD8-C4
PRDX3	4.91441e-275	0.411366	0.545	0.126	1.39967e-270	CD8-C4
CRTAM	3.14583e-84	0.411259	0.365	0.134	8.95963e-80	CD8-C4
SRP9	2.353e-193	0.411053	0.736	0.303	6.70157e-189	CD8-C4
MZT1	4.01256e-284	0.411017	0.511	0.109	1.14282e-279	CD8-C4
HIST1H4H	2.21347e-172	0.409335	0.256	0.025	6.30418e-168	CD8-C4
DCXR	4.26599e-224	0.409163	0.615	0.2	1.215e-219	CD8-C4
HIST1H3F	1.33921e-256	0.409149	0.218	0.003	3.81421e-252	CD8-C4
SDF2L1	1.94894e-199	0.409018	0.626	0.222	5.55077e-195	CD8-C4
MRPL52	7.11066e-212	0.407373	0.673	0.245	2.02519e-207	CD8-C4
NEIL3	0	0.405143	0.281	0.005	0	CD8-C4
SPC24	0	0.403639	0.288	0.002	0	CD8-C4
PAFAH1B3	0	0.401899	0.461	0.072	5.23989e-305	CD8-C4
TAF15	2.67554e-208	0.401811	0.619	0.214	7.62021e-204	CD8-C4
C19orf48	2.8354e-290	0.40124	0.391	0.046	8.07552e-286	CD8-C4
RFC4	8.57263e-293	0.400918	0.372	0.035	2.44157e-288	CD8-C4
EBP	3.29683e-281	0.399495	0.61	0.17	9.3897e-277	CD8-C4
UBE2I	3.38939e-171	0.39929	0.815	0.392	9.65331e-167	CD8-C4
FANCD2	6.43274046965846e-314	0.398292	0.341	0.02	0	CD8-C4
VIM	5.01438e-75	0.39828	0.986	0.863	1.42815e-70	CD8-C4
CDC6	0	0.398189	0.291	0.006	0	CD8-C4
CDK5RAP2	6.79409e-212	0.398102	0.413	0.089	1.93502e-207	CD8-C4
DTL	0	0.397762	0.318	0.007	0	CD8-C4
TCF19	1.50655e-298	0.397208	0.298	0.01	4.29082e-294	CD8-C4
CBX1	4.85083e-283	0.396944	0.482	0.093	1.38156e-278	CD8-C4
NDUFA2	1.01269e-192	0.396022	0.766	0.334	2.88424e-188	CD8-C4
PDIA6	1.55949e-174	0.395027	0.702	0.296	4.44158e-170	CD8-C4
ANKRD36C	3.27235e-181	0.394534	0.509	0.169	9.31999e-177	CD8-C4
EIF5A	7.33613e-164	0.393899	0.762	0.356	2.0894e-159	CD8-C4
COX6A1	4.86737e-99	0.392236	0.897	0.603	1.38628e-94	CD8-C4
NONO	1.46578e-196	0.391223	0.684	0.267	4.17469e-192	CD8-C4
CEP152	1.72947e-278	0.390677	0.341	0.03	4.92571e-274	CD8-C4
ZDHHC12	4.5932e-270	0.389399	0.493	0.106	1.30819e-265	CD8-C4
COMMD4	1.52358e-263	0.388807	0.513	0.122	4.33931e-259	CD8-C4
GSTO1	2.65739e-211	0.388606	0.695	0.268	7.56852e-207	CD8-C4
LRR1	0	0.388182	0.381	0.031	0	CD8-C4
NDUFA13	1.40141e-104	0.387956	0.928	0.645	3.99135e-100	CD8-C4
VDAC3	8.13865e-254	0.387766	0.645	0.208	2.31797e-249	CD8-C4
PRKDC	1.86324e-204	0.38679	0.623	0.222	5.30668e-200	CD8-C4
NDUFA4	7.32145e-79	0.386428	0.888	0.658	2.08522e-74	CD8-C4
XPO1	3.8054e-222	0.386009	0.601	0.196	1.08382e-217	CD8-C4
HSP90B1	4.01439e-97	0.385087	0.846	0.525	1.14334e-92	CD8-C4
CDK4	1.26379e-288	0.384911	0.462	0.083	3.5994e-284	CD8-C4
E2F8	0	0.384169	0.275	0.002	0	CD8-C4
PLP2	9.7122e-119	0.383924	0.796	0.44	2.76613e-114	CD8-C4
HAT1	1.65644e-245	0.383657	0.538	0.145	4.71772e-241	CD8-C4
BAX	2.56106e-117	0.383607	0.804	0.445	7.29415e-113	CD8-C4
MCM2	3.04236e-267	0.381706	0.279	0.011	8.66494e-263	CD8-C4
HIST1H3C	3.98547e-236	0.380903	0.197	0.002	1.1351e-231	CD8-C4
PIN1	6.85117e-270	0.380895	0.694	0.238	1.95128e-265	CD8-C4
ATP5MG	1.07077e-92	0.379707	0.936	0.787	3.04965e-88	CD8-C4
HIST2H2AB	4.11386e-191	0.379334	0.207	0.008	1.17167e-186	CD8-C4
MCM10	0	0.37898	0.276	0.002	0	CD8-C4
TEDC1	1.51862e-280	0.378763	0.357	0.037	4.32517e-276	CD8-C4
FANCA	6.99997e-232	0.3785	0.317	0.035	1.99366e-227	CD8-C4
UQCRQ	1.24472e-151	0.376864	0.797	0.398	3.54508e-147	CD8-C4
ETFB	1.75266e-225	0.376718	0.657	0.233	4.99174e-221	CD8-C4
CHAF1A	1.18692e-290	0.376594	0.334	0.023	3.38046e-286	CD8-C4
ATP5MC1	8.28484e-178	0.375751	0.621	0.24	2.35961e-173	CD8-C4
ID3	6.77508e-131	0.375211	0.534	0.207	1.92961e-126	CD8-C4
CEP57	4.2232e-255	0.374628	0.582	0.17	1.20281e-250	CD8-C4
IFI16	4.2154e-150	0.37389	0.844	0.45	1.20059e-145	CD8-C4
HINT2	1.84112e-287	0.373756	0.568	0.15	5.2437e-283	CD8-C4
CD27	2.56188e-82	0.372813	0.645	0.349	7.2965e-78	CD8-C4
HIST2H2BF	6.2809e-111	0.372646	0.228	0.039	1.78886e-106	CD8-C4
UBALD2	2.4012e-119	0.371123	0.678	0.335	6.83886e-115	CD8-C4
ARPC5L	2.47989e-151	0.370116	0.728	0.341	7.06298e-147	CD8-C4
RFC2	1.46263e-274	0.370079	0.373	0.043	4.16572e-270	CD8-C4
TPM4	7.73939e-144	0.369502	0.691	0.318	2.20426e-139	CD8-C4
CMC2	1.05163e-186	0.368657	0.728	0.313	2.99516e-182	CD8-C4
SNRPA	7.01779e-248	0.36755	0.553	0.155	1.99874e-243	CD8-C4
DEPDC1B	4.15634710765601e-311	0.365278	0.262	0.004	1.18377e-306	CD8-C4
CIP2A	0	0.365003	0.309	0.011	0	CD8-C4
WEE1	2.27923e-199	0.364964	0.385	0.078	6.49146e-195	CD8-C4
HSD17B10	3.6047e-253	0.364144	0.572	0.168	1.02665e-248	CD8-C4
MIR155HG	1.27669e-144	0.363321	0.439	0.142	3.63613e-140	CD8-C4
NEK2	2.01169e-287	0.363251	0.24	0.003	5.7295e-283	CD8-C4
ATP5F1C	6.05753e-183	0.362576	0.767	0.35	1.72524e-178	CD8-C4
HNRNPM	3.21298e-177	0.362516	0.77	0.355	9.15088e-173	CD8-C4
HNRNPF	3.16374e-141	0.361643	0.829	0.445	9.01066e-137	CD8-C4
RBBP8	4.41376e-239	0.360969	0.348	0.045	1.25708e-234	CD8-C4
CDC45	0	0.360398	0.277	0.003	0	CD8-C4
NUTF2	1.91426e-234	0.360271	0.549	0.159	5.45202e-230	CD8-C4
PRDX1	8.73845e-90	0.359841	0.83	0.518	2.4888e-85	CD8-C4
PSMD14	1.30199e-277	0.359635	0.563	0.152	3.7082e-273	CD8-C4
ARPC2	3.69894e-79	0.359419	0.948	0.819	1.05349e-74	CD8-C4
XRCC6	6.01398e-169	0.359295	0.743	0.339	1.71284e-164	CD8-C4
COPE	7.90508e-129	0.358676	0.842	0.472	2.25145e-124	CD8-C4
POLR3K	1.88446e-268	0.357163	0.461	0.098	5.36714e-264	CD8-C4
APOBEC3G	3.56378e-85	0.356788	0.792	0.485	1.015e-80	CD8-C4
LSM7	9.9919e-147	0.356728	0.771	0.387	2.84579e-142	CD8-C4
DYNLL1	7.0819e-68	0.356688	0.92	0.707	2.017e-63	CD8-C4
CLTA	1.22019e-192	0.356401	0.738	0.32	3.47522e-188	CD8-C4
NDUFA12	1.88354e-191	0.356021	0.754	0.335	5.36451e-187	CD8-C4
NCAPH2	4.53647e-203	0.355984	0.319	0.044	1.29203e-198	CD8-C4
XRCC5	5.4649e-128	0.355952	0.807	0.439	1.55646e-123	CD8-C4
PSMA6	3.86066e-158	0.354884	0.785	0.389	1.09956e-153	CD8-C4
TMEM258	6.10643e-107	0.354618	0.8	0.457	1.73917e-102	CD8-C4
NDUFA6	2.93167e-210	0.354296	0.701	0.282	8.3497e-206	CD8-C4
WDR1	1.24892e-195	0.35423	0.652	0.255	3.55706e-191	CD8-C4
MND1	0	0.353277	0.282	0.002	0	CD8-C4
AHI1	3.30456e-168	0.352889	0.507	0.179	9.41172e-164	CD8-C4
NDUFS8	3.61481e-209	0.352762	0.703	0.286	1.02953e-204	CD8-C4
TOPBP1	1.63352e-225	0.352623	0.402	0.078	4.65243e-221	CD8-C4
TPM3	1.07969e-93	0.352455	0.921	0.639	3.07506e-89	CD8-C4
PDCD5	1.24218e-240	0.351958	0.678	0.246	3.53786e-236	CD8-C4
CSNK2B	2.06754e-203	0.351801	0.765	0.336	5.88857e-199	CD8-C4
PLK1	2.01966e-248	0.351408	0.213	0.003	5.75219e-244	CD8-C4
PGP	5.33148e-260	0.350927	0.604	0.189	1.51846e-255	CD8-C4
GZMA	1.1306e-37	0.350807	0.843	0.676	3.22007e-33	CD8-C4
NME2	1.42695e-61	0.350699	0.76	0.498	4.06409e-57	CD8-C4
LAGE3	7.1487e-235	0.350692	0.52	0.148	2.03602e-230	CD8-C4
CD70	1.27024e-115	0.349538	0.345	0.1	3.61777e-111	CD8-C4
RBBP4	3.71639e-223	0.348594	0.62	0.217	1.05847e-218	CD8-C4
PSMA3	1.55006e-178	0.348174	0.7	0.305	4.41472e-174	CD8-C4
CDC25B	3.14285e-183	0.347915	0.358	0.072	8.95114e-179	CD8-C4
HLA-DQA2	6.43861e-39	0.346965	0.267	0.119	1.83378e-34	CD8-C4
INCENP	2.73365e-215	0.34631	0.236	0.012	7.78571e-211	CD8-C4
CIT	3.47156632580642e-312	0.346075	0.265	0.005	9.88737e-308	CD8-C4
LDHB	2.5435e-93	0.34573	0.851	0.538	7.24415e-89	CD8-C4
MZT2A	7.0382e-139	0.345141	0.853	0.476	2.00455e-134	CD8-C4
GGCT	9.38025e-233	0.344864	0.396	0.071	2.67159e-228	CD8-C4
SARNP	8.66832e-242	0.343723	0.644	0.226	2.46882e-237	CD8-C4
SSNA1	2.57557e-231	0.34358	0.685	0.262	7.3355e-227	CD8-C4
PSMB10	4.14653e-171	0.343295	0.76	0.358	1.18097e-166	CD8-C4
LSP1	1.67867e-84	0.343156	0.884	0.599	4.78102e-80	CD8-C4
SLBP	4.50381e-175	0.342726	0.674	0.285	1.28273e-170	CD8-C4
ZFP91	2.17341e-228	0.34194	0.52	0.149	6.19008e-224	CD8-C4
LBR	1.39072e-192	0.341762	0.595	0.22	3.9609e-188	CD8-C4
TRAPPC1	2.46231e-138	0.341183	0.786	0.412	7.01291e-134	CD8-C4
TPR	4.81603e-159	0.34069	0.778	0.387	1.37165e-154	CD8-C4
LUC7L2	6.62836e-219	0.340503	0.667	0.255	1.88782e-214	CD8-C4
MASTL	1.62122e-241	0.340445	0.312	0.032	4.61739e-237	CD8-C4
SELENOH	3.38676e-113	0.34004	0.777	0.433	9.64582e-109	CD8-C4
HDAC1	4.09095e-240	0.339838	0.581	0.183	1.16514e-235	CD8-C4
TMEM238	1.27057e-205	0.339135	0.578	0.203	3.6187e-201	CD8-C4
NENF	1.51106e-240	0.339107	0.556	0.172	4.30364e-236	CD8-C4
BRD7	9.77493e-219	0.338721	0.613	0.218	2.784e-214	CD8-C4
KPNB1	2.99446e-221	0.338655	0.651	0.24	8.52853e-217	CD8-C4
MEA1	2.16343e-226	0.337428	0.495	0.14	6.16166e-222	CD8-C4
NDUFAB1	6.88852e-192	0.33691	0.702	0.297	1.96192e-187	CD8-C4
TOMM5	2.24136e-157	0.335739	0.703	0.325	6.38362e-153	CD8-C4
ACOT7	2.98444e-265	0.335733	0.342	0.036	8.49999e-261	CD8-C4
BAZ1B	3.9513e-232	0.33564	0.558	0.174	1.12537e-227	CD8-C4
TMEM160	2.84291e-241	0.33462	0.704	0.274	8.09689e-237	CD8-C4
CTCF	4.52221e-212	0.333504	0.59	0.206	1.28797e-207	CD8-C4
TNFRSF9	4.08578e-128	0.333446	0.485	0.189	1.16367e-123	CD8-C4
STIL	2.25297e-293	0.333383	0.265	0.007	6.41669e-289	CD8-C4
MAGOH	5.29599e-170	0.333119	0.743	0.347	1.50835e-165	CD8-C4
MCRIP1	9.42636e-195	0.332664	0.531	0.177	2.68472e-190	CD8-C4
AURKA	2.3455e-213	0.3317	0.251	0.016	6.68021e-209	CD8-C4
RAB5IF	4.15102e-167	0.331416	0.737	0.345	1.18225e-162	CD8-C4
SNRPC	1.51766e-236	0.331222	0.571	0.181	4.32245e-232	CD8-C4
ILF3	5.28397e-199	0.330647	0.632	0.245	1.50493e-194	CD8-C4
PXMP2	3.39656e-248	0.329844	0.316	0.032	9.67376e-244	CD8-C4
SPAG5	2.03953e-258	0.329504	0.247	0.007	5.80878e-254	CD8-C4
EXOSC8	1.0067e-257	0.32941	0.507	0.134	2.86718e-253	CD8-C4
ITGB1BP1	1.893e-252	0.329062	0.582	0.184	5.39146e-248	CD8-C4
VPS29	1.62648e-182	0.328715	0.712	0.313	4.63239e-178	CD8-C4
UQCR10	1.15489e-94	0.327935	0.825	0.504	3.28923e-90	CD8-C4
COPRS	1.67705e-258	0.327391	0.338	0.038	4.77641e-254	CD8-C4
CDKN2D	4.93695e-128	0.327378	0.459	0.176	1.40609e-123	CD8-C4
NHP2	1.94912e-195	0.326325	0.562	0.199	5.55128e-191	CD8-C4
PRRG4	1.51645e-179	0.325704	0.297	0.049	4.31899e-175	CD8-C4
RFC3	7.13293e-283	0.325412	0.289	0.016	2.03153e-278	CD8-C4
KIF18A	4.88499e-246	0.324649	0.252	0.011	1.39129e-241	CD8-C4
KNTC1	5.91834e-197	0.324165	0.243	0.018	1.6856e-192	CD8-C4
THRAP3	5.81214e-150	0.323957	0.765	0.387	1.65536e-145	CD8-C4
AIP	1.6303e-179	0.323574	0.699	0.309	4.64325e-175	CD8-C4
GZMK	2.38972e-45	0.323365	0.684	0.454	6.80617e-41	CD8-C4
BCL2L12	6.13089e-286	0.323055	0.36	0.043	1.74614e-281	CD8-C4
CYTOR	1.88848e-125	0.32253	0.821	0.459	5.37857e-121	CD8-C4
CENPJ	3.88156e-229	0.322487	0.26	0.017	1.10551e-224	CD8-C4
BOLA3	2.36451e-268	0.321556	0.528	0.143	6.73437e-264	CD8-C4
ELOB	2.92666e-81	0.32094	0.894	0.621	8.33542e-77	CD8-C4
APOBEC3C	2.99225e-163	0.319876	0.65	0.285	8.52224e-159	CD8-C4
DNPH1	2.78257e-210	0.318479	0.562	0.192	7.92505e-206	CD8-C4
DNAJC8	5.33884e-195	0.318437	0.763	0.349	1.52056e-190	CD8-C4
SIT1	6.24197e-155	0.317943	0.578	0.236	1.77777e-150	CD8-C4
LCP1	2.95508e-67	0.31633	0.916	0.694	8.41636e-63	CD8-C4
CALR	8.98115e-76	0.316103	0.888	0.621	2.55792e-71	CD8-C4
BLVRA	1.4444e-221	0.315781	0.4	0.088	4.1138e-217	CD8-C4
SRSF3	1.36473e-86	0.315282	0.9	0.617	3.88688e-82	CD8-C4
NDUFA11	6.76657e-122	0.314881	0.79	0.438	1.92719e-117	CD8-C4
CCL3	1.43181e-60	0.314307	0.376	0.168	4.07794e-56	CD8-C4
AKR7A2	2.81622e-184	0.314101	0.444	0.132	8.02087e-180	CD8-C4
CCT5	8.29141e-209	0.314072	0.672	0.274	2.36148e-204	CD8-C4
SH2D1A	1.33707e-138	0.314008	0.585	0.257	3.8081e-134	CD8-C4
POLD3	3.24344e-228	0.312211	0.301	0.033	9.23765e-224	CD8-C4
NCL	1.39953e-55	0.312137	0.918	0.727	3.98601e-51	CD8-C4
PPP4C	1.32733e-215	0.311817	0.668	0.266	3.78037e-211	CD8-C4
DLEU2	1.80829e-235	0.31178	0.397	0.082	5.1502e-231	CD8-C4
TXNDC17	1.86426e-203	0.311737	0.591	0.215	5.30959e-199	CD8-C4
FIBP	1.6121e-238	0.311726	0.543	0.167	4.59142e-234	CD8-C4
EIF4A3	1.90416e-135	0.311301	0.762	0.394	5.42323e-131	CD8-C4
STOML2	3.23016e-234	0.3112	0.473	0.131	9.19982e-230	CD8-C4
SKA1	0	0.311021	0.254	0.002	0	CD8-C4
RAD51	1.2414323254519e-317	0.310576	0.262	0.004	3.53572340611957e-313	CD8-C4
COX7B	5.80053e-106	0.30982	0.825	0.493	1.65205e-101	CD8-C4
NDUFA7	6.67159e-213	0.309809	0.627	0.24	1.90013e-208	CD8-C4
GEM	1.79931e-105	0.309174	0.259	0.06	5.12462e-101	CD8-C4
SEPTIN7	9.61616e-79	0.308943	0.934	0.692	2.73878e-74	CD8-C4
NPM1	1.44199e-52	0.308931	0.95	0.844	4.10693e-48	CD8-C4
ECI1	4.47464e-234	0.308613	0.422	0.096	1.27442e-229	CD8-C4
COX6B1	2.17859e-77	0.308105	0.895	0.632	6.20485e-73	CD8-C4
PSMD7	1.63246e-196	0.307821	0.637	0.255	4.6494e-192	CD8-C4
CD82	1.01027e-178	0.307093	0.523	0.192	2.87734e-174	CD8-C4
ACAT2	1.63772e-252	0.306866	0.439	0.099	4.66438e-248	CD8-C4
EMC9	3.14109e-225	0.306645	0.334	0.053	8.94614e-221	CD8-C4
RAD23A	1.51426e-211	0.306635	0.67	0.27	4.31278e-207	CD8-C4
RPS27L	2.21e-111	0.306443	0.827	0.487	6.29431e-107	CD8-C4
SMS	3.33348e-232	0.305548	0.509	0.15	9.49408e-228	CD8-C4
PPIH	1.99029e-299	0.305536	0.501	0.121	5.66856e-295	CD8-C4
UQCRH	6.12709e-81	0.305011	0.872	0.59	1.74506e-76	CD8-C4
TOX	1.87912e-218	0.303735	0.493	0.151	5.35191e-214	CD8-C4
TMEM107	7.82787e-244	0.303708	0.442	0.107	2.22946e-239	CD8-C4
NUDT5	3.6828e-270	0.303521	0.54	0.155	1.0489e-265	CD8-C4
SKA3	4.20875e-308	0.303457	0.247	0.003	1.19869e-303	CD8-C4
SFPQ	4.0128e-94	0.303134	0.88	0.577	1.14289e-89	CD8-C4
PSMG2	3.2183e-230	0.302895	0.6	0.215	9.16605e-226	CD8-C4
POLQ	1.25484e-280	0.302374	0.219	0.002	3.57391e-276	CD8-C4
NDUFAF3	8.27286e-180	0.301961	0.644	0.274	2.35619e-175	CD8-C4
HADH	9.06422e-261	0.301218	0.353	0.05	2.58158e-256	CD8-C4
PSMD1	2.49174e-265	0.3011	0.497	0.131	7.09673e-261	CD8-C4
SEC11C	1.30923e-143	0.300754	0.621	0.286	3.72881e-139	CD8-C4
HMGXB4	4.22441e-257	0.300643	0.458	0.113	1.20316e-252	CD8-C4
PSMC5	2.33875e-186	0.300245	0.663	0.285	6.66099e-182	CD8-C4
DCTPP1	6.32211e-194	0.298293	0.357	0.074	1.8006e-189	CD8-C4
UBL5	4.49952e-65	0.298025	0.909	0.688	1.28151e-60	CD8-C4
MRPL11	6.36676e-231	0.297919	0.498	0.145	1.81332e-226	CD8-C4
RAC1	1.85952e-127	0.297828	0.823	0.467	5.2961e-123	CD8-C4
GALM	1.75757e-180	0.29778	0.541	0.202	5.00574e-176	CD8-C4
H3F3A	2.15752e-60	0.297215	0.958	0.88	6.14484e-56	CD8-C4
MPC2	1.41546e-197	0.296599	0.736	0.331	4.03136e-193	CD8-C4
CTNNAL1	1.82481e-197	0.296466	0.331	0.061	5.19723e-193	CD8-C4
POMP	2.0898e-130	0.296189	0.801	0.443	5.95197e-126	CD8-C4
PTPN6	3.80905e-183	0.294799	0.503	0.172	1.08485e-178	CD8-C4
E2F7	8.84957e-240	0.294573	0.213	0.004	2.52045e-235	CD8-C4
HINT1	1.93631e-61	0.294445	0.935	0.796	5.5148e-57	CD8-C4
PCMT1	1.08533e-205	0.294165	0.581	0.215	3.09114e-201	CD8-C4
HIST1H2AB	3.17451e-160	0.294078	0.167	0.006	9.04131e-156	CD8-C4
HIST1H2AE	4.35942e-159	0.29405	0.22	0.022	1.24161e-154	CD8-C4
DEPDC1	1.50177e-239	0.293798	0.189	0.001	4.27718e-235	CD8-C4
EXOSC9	4.23531e-239	0.293753	0.455	0.118	1.20626e-234	CD8-C4
CDCA7	9.60068e-182	0.293411	0.228	0.017	2.73437e-177	CD8-C4
TRIM28	1.24754e-234	0.29319	0.52	0.159	3.55312e-230	CD8-C4
TMEM109	1.78096e-188	0.292419	0.489	0.167	5.07234e-184	CD8-C4
IER3IP1	9.63639e-247	0.292417	0.545	0.174	2.74454e-242	CD8-C4
CYC1	4.7425e-229	0.291611	0.564	0.195	1.35071e-224	CD8-C4
LMNB2	5.7719e-246	0.2916	0.295	0.029	1.6439e-241	CD8-C4
DRAP1	1.13618e-102	0.291513	0.846	0.526	3.23596e-98	CD8-C4
HIST1H3H	2.86944e-128	0.291352	0.203	0.026	8.17247e-124	CD8-C4
PARP1	3.99241e-196	0.291064	0.62	0.252	1.13708e-191	CD8-C4
GBP1	6.94608e-162	0.290834	0.492	0.176	1.97831e-157	CD8-C4
UFD1	2.19841e-226	0.289138	0.573	0.202	6.26128e-222	CD8-C4
RAB1B	5.32811e-246	0.289095	0.521	0.156	1.5175e-241	CD8-C4
SPDL1	1.10702e-240	0.287844	0.251	0.013	3.15291e-236	CD8-C4
C1orf35	2.1681e-216	0.287484	0.458	0.132	6.17496e-212	CD8-C4
CCDC28B	1.85916e-185	0.287266	0.3	0.049	5.29508e-181	CD8-C4
KHDRBS1	4.00074e-169	0.287209	0.717	0.341	1.13945e-164	CD8-C4
FAM83D	2.92878e-176	0.286619	0.24	0.026	8.34146e-172	CD8-C4
VBP1	5.68624e-267	0.286543	0.534	0.16	1.6195e-262	CD8-C4
WDHD1	4.7021e-204	0.286148	0.232	0.014	1.33921e-199	CD8-C4
AKR1A1	4.16206e-221	0.286025	0.492	0.152	1.1854e-216	CD8-C4
SAMD1	1.83966e-193	0.285971	0.302	0.049	5.23953e-189	CD8-C4
ADRM1	5.36887e-206	0.2859	0.639	0.261	1.52911e-201	CD8-C4
SRRM1	3.49469e-109	0.285743	0.865	0.539	9.95322e-105	CD8-C4
YWHAE	1.05948e-179	0.285453	0.678	0.304	3.01751e-175	CD8-C4
PCNT	3.25588e-168	0.285394	0.29	0.052	9.27307e-164	CD8-C4
MTHFD1	2.17653e-216	0.284924	0.315	0.047	6.19896e-212	CD8-C4
TCERG1	1.91863e-197	0.284641	0.43	0.121	5.46444e-193	CD8-C4
HIST1H2BJ	5.74158e-132	0.284428	0.214	0.028	1.63526e-127	CD8-C4
SUMO3	3.76316e-223	0.284037	0.566	0.197	1.07178e-218	CD8-C4
TIMM10	5.80053e-235	0.284029	0.46	0.124	1.65205e-230	CD8-C4
MMS22L	9.46384e-177	0.283973	0.253	0.033	2.6954e-172	CD8-C4
CRELD2	8.06844e-221	0.283366	0.469	0.137	2.29797e-216	CD8-C4
TPGS2	5.49837e-229	0.283098	0.379	0.081	1.56599e-224	CD8-C4
HNRNPA1	4.51306e-56	0.282843	0.938	0.781	1.28536e-51	CD8-C4
RTRAF	1.47255e-171	0.282615	0.767	0.38	4.19397e-167	CD8-C4
NUDT8	1.5828e-191	0.281793	0.249	0.024	4.50797e-187	CD8-C4
PMVK	4.26383e-229	0.281642	0.447	0.121	1.21438e-224	CD8-C4
NDUFB6	2.97393e-230	0.281593	0.528	0.169	8.47004e-226	CD8-C4
POP7	1.11008e-228	0.281348	0.367	0.076	3.16161e-224	CD8-C4
GNB2	2.70697e-199	0.281306	0.674	0.288	7.70971e-195	CD8-C4
RBM17	6.18465e-237	0.280985	0.615	0.223	1.76145e-232	CD8-C4
TCTEX1D2	1.4163e-243	0.2809	0.34	0.05	4.03377e-239	CD8-C4
GET3	1.10641e-240	0.280456	0.508	0.156	3.15118e-236	CD8-C4
RNASEH2B	5.1867e-219	0.280227	0.543	0.184	1.47722e-214	CD8-C4
SCCPDH	7.45793e-233	0.279906	0.306	0.038	2.12409e-228	CD8-C4
MANF	5.11681e-209	0.279271	0.61	0.241	1.45732e-204	CD8-C4
CD8B	1.00536e-114	0.279259	0.617	0.303	2.86337e-110	CD8-C4
ZNF706	2.09345e-165	0.278251	0.736	0.36	5.96236e-161	CD8-C4
ANXA6	8.85231e-168	0.278077	0.683	0.318	2.52123e-163	CD8-C4
PSMB7	8.948e-241	0.277966	0.562	0.19	2.54848e-236	CD8-C4
NDUFB8	8.23625e-108	0.277713	0.821	0.493	2.34577e-103	CD8-C4
PTBP1	6.46542e-223	0.277691	0.587	0.215	1.84142e-218	CD8-C4
PCBP2	1.13718e-133	0.277505	0.836	0.477	3.23881e-129	CD8-C4
ANAPC15	6.29744e-215	0.277478	0.426	0.112	1.79358e-210	CD8-C4
CDK2	2.4836e-213	0.277462	0.244	0.017	7.07355e-209	CD8-C4
AURKAIP1	6.46363e-196	0.277066	0.724	0.335	1.84091e-191	CD8-C4
CEP295	6.8294e-203	0.276616	0.305	0.053	1.94508e-198	CD8-C4
SRPK1	2.02929e-233	0.276569	0.456	0.125	5.77962e-229	CD8-C4
KNSTRN	6.37934e-194	0.276412	0.205	0.009	1.8169e-189	CD8-C4
NEDD8	2.13499e-122	0.276307	0.831	0.488	6.08067e-118	CD8-C4
PSMB1	1.40834e-106	0.276221	0.801	0.477	4.01109e-102	CD8-C4
SRSF4	7.38901e-199	0.276171	0.651	0.274	2.10446e-194	CD8-C4
GLRX5	8.87315e-215	0.27545	0.51	0.169	2.52716e-210	CD8-C4
GTF3C6	1.41312e-223	0.275432	0.662	0.269	4.0247e-219	CD8-C4
SPATS2L	4.02899e-226	0.274674	0.48	0.141	1.1475e-221	CD8-C4
DDB2	4.14046e-232	0.274392	0.48	0.14	1.17924e-227	CD8-C4
NOP56	2.37717e-205	0.274252	0.657	0.273	6.77042e-201	CD8-C4
UBE2L3	1.31364e-204	0.274191	0.709	0.315	3.74137e-200	CD8-C4
COX7A2	2.53701e-70	0.273579	0.873	0.614	7.22566e-66	CD8-C4
DBF4	1.41306e-223	0.273302	0.491	0.151	4.02454e-219	CD8-C4
TUBG1	1.64958e-234	0.273064	0.263	0.021	4.69817e-230	CD8-C4
ANXA2	6.86258e-98	0.272714	0.673	0.386	1.95453e-93	CD8-C4
CCT8	4.20202e-168	0.272524	0.648	0.296	1.19678e-163	CD8-C4
ARL6IP4	1.32909e-114	0.27249	0.849	0.517	3.7854e-110	CD8-C4
BTG3	1.07898e-173	0.272381	0.669	0.297	3.07305e-169	CD8-C4
PARPBP	5.45116e-216	0.272221	0.222	0.01	1.55254e-211	CD8-C4
EIF4E	1.15251e-206	0.271142	0.549	0.195	3.28247e-202	CD8-C4
ARPC3	5.64349e-52	0.271126	0.919	0.777	1.60732e-47	CD8-C4
TTN	2.23515e-79	0.270877	0.344	0.152	6.36592e-75	CD8-C4
DDX11	2.29558e-183	0.270618	0.226	0.018	6.53804e-179	CD8-C4
RSRC1	4.81427e-189	0.270561	0.45	0.144	1.37115e-184	CD8-C4
QPRT	1.20984e-156	0.27026	0.249	0.041	3.44574e-152	CD8-C4
RAB27A	5.43345e-172	0.270141	0.659	0.296	1.5475e-167	CD8-C4
PAICS	7.14901e-153	0.269986	0.248	0.034	2.03611e-148	CD8-C4
HNRNPK	9.83097e-92	0.269414	0.88	0.584	2.79996e-87	CD8-C4
MYL6B	1.84007e-223	0.269412	0.336	0.058	5.2407e-219	CD8-C4
POC1A	7.78393e-299	0.269385	0.24	0.003	2.21694e-294	CD8-C4
HAUS8	1.71209e-212	0.269215	0.25	0.022	4.87621e-208	CD8-C4
ELP5	4.38135e-241	0.269189	0.436	0.111	1.24785e-236	CD8-C4
TOX2	7.93933e-189	0.26906	0.327	0.07	2.2612e-184	CD8-C4
YWHAQ	1.27331e-156	0.269042	0.79	0.417	3.6265e-152	CD8-C4
PIMREG	1.42054e-237	0.268587	0.189	0.002	4.04583e-233	CD8-C4
PDAP1	4.60105e-211	0.268118	0.608	0.241	1.31042e-206	CD8-C4
PYCARD	3.44021e-193	0.267631	0.589	0.24	9.79807e-189	CD8-C4
GIHCG	3.70629e-188	0.267574	0.288	0.046	1.05559e-183	CD8-C4
PBRM1	1.20072e-197	0.267347	0.482	0.158	3.41978e-193	CD8-C4
CCDC18	7.35853e-193	0.26722	0.244	0.025	2.09578e-188	CD8-C4
MBD2	1.26227e-177	0.26701	0.606	0.258	3.59507e-173	CD8-C4
AL441992.1	1.35362e-235	0.26686	0.295	0.033	3.85523e-231	CD8-C4
ATP5F1B	4.27048e-143	0.26627	0.775	0.42	1.21628e-138	CD8-C4
ARPC4	5.94267e-172	0.266079	0.719	0.351	1.69253e-167	CD8-C4
NFATC2IP	1.38276e-214	0.265768	0.532	0.183	3.93824e-210	CD8-C4
BUD31	6.69038e-166	0.265623	0.721	0.354	1.90549e-161	CD8-C4
HIST1H2AC	2.44146e-85	0.265374	0.394	0.179	6.95352e-81	CD8-C4
POLR2J	1.57165e-239	0.265158	0.653	0.259	4.47623e-235	CD8-C4
NUDC	2.33562e-160	0.264818	0.78	0.399	6.65209e-156	CD8-C4
SF3B2	3.65979e-182	0.264671	0.739	0.36	1.04235e-177	CD8-C4
FIGNL1	6.58526e-175	0.264313	0.236	0.028	1.87555e-170	CD8-C4
MSH2	2.544e-194	0.264219	0.275	0.036	7.24558e-190	CD8-C4
DDT	5.17225e-166	0.26405	0.73	0.36	1.47311e-161	CD8-C4
PDS5B	6.91371e-233	0.263145	0.442	0.117	1.96909e-228	CD8-C4
NDUFV1	1.82533e-242	0.263098	0.533	0.174	5.19873e-238	CD8-C4
PSMA1	9.78971e-179	0.262891	0.707	0.334	2.78821e-174	CD8-C4
MRPL13	2.36327e-245	0.262682	0.465	0.129	6.73083e-241	CD8-C4
RECQL	2.11079e-203	0.262318	0.539	0.191	6.01174e-199	CD8-C4
MAGOHB	3.97379e-269	0.261937	0.375	0.068	1.13178e-264	CD8-C4
PRDX2	1.27372e-98	0.261905	0.632	0.345	3.62769e-94	CD8-C4
AC091057.6	2.0911e-135	0.261608	0.182	0.016	5.95567e-131	CD8-C4
NDUFB10	1.2329e-151	0.261547	0.734	0.376	3.51141e-147	CD8-C4
PET100	1.04053e-158	0.261164	0.735	0.37	2.96353e-154	CD8-C4
PRIM2	3.26838e-243	0.261084	0.329	0.053	9.30866e-239	CD8-C4
DCPS	2.13878e-228	0.260776	0.37	0.077	6.09147e-224	CD8-C4
CENPQ	2.00726e-249	0.260612	0.263	0.02	5.71687e-245	CD8-C4
VDAC1	3.94128e-217	0.260431	0.646	0.264	1.12252e-212	CD8-C4
ARHGDIA	1.02515e-159	0.260237	0.719	0.364	2.91974e-155	CD8-C4
MSH6	2.93491e-160	0.259837	0.293	0.06	8.35891e-156	CD8-C4
RCC2	2.70518e-196	0.259777	0.349	0.078	7.70463e-192	CD8-C4
RANGAP1	3.32248e-231	0.259297	0.421	0.109	9.46276e-227	CD8-C4
MED30	1.78039e-248	0.259108	0.527	0.171	5.07074e-244	CD8-C4
GPSM2	5.72989e-158	0.258941	0.228	0.027	1.63193e-153	CD8-C4
ATP5PD	2.60642e-167	0.258939	0.737	0.368	7.42335e-163	CD8-C4
SNRPA1	2.66357e-236	0.258049	0.551	0.191	7.58612e-232	CD8-C4
MIF	8.95303e-44	0.257962	0.927	0.761	2.54991e-39	CD8-C4
CCL4	3.43188e-35	0.257955	0.721	0.526	9.77434e-31	CD8-C4
SEC11A	7.37758e-176	0.257767	0.758	0.38	2.10121e-171	CD8-C4
SPTBN1	6.32494e-140	0.257711	0.411	0.147	1.80141e-135	CD8-C4
PNKD	9.93996e-260	0.25751	0.521	0.162	2.831e-255	CD8-C4
PSMD9	1.62861e-216	0.257338	0.596	0.231	4.63844e-212	CD8-C4
CIAO2A	5.49604e-273	0.256878	0.474	0.127	1.56533e-268	CD8-C4
NUP50	9.03004e-209	0.256572	0.469	0.15	2.57185e-204	CD8-C4
AP1M1	2.12276e-223	0.256438	0.392	0.094	6.04582e-219	CD8-C4
PRR11	1.43755e-197	0.256366	0.194	0.007	4.09429e-193	CD8-C4
MRPL57	4.33631e-174	0.256171	0.695	0.335	1.23502e-169	CD8-C4
HRAS	2.4108e-230	0.255999	0.391	0.092	6.8662e-226	CD8-C4
APOBEC3H	1.15604e-163	0.255719	0.428	0.144	3.29252e-159	CD8-C4
ZCRB1	6.05249e-238	0.255513	0.528	0.174	1.72381e-233	CD8-C4
RGS1	1.83961e-63	0.254999	0.795	0.538	5.23938e-59	CD8-C4
CKLF	1.06429e-122	0.254884	0.789	0.453	3.0312e-118	CD8-C4
ASXL1	9.68981e-200	0.254878	0.551	0.212	2.75975e-195	CD8-C4
PRELID1	3.13963e-120	0.254853	0.722	0.4	8.94199e-116	CD8-C4
ARHGAP19	1.01759e-174	0.254671	0.242	0.031	2.8982e-170	CD8-C4
DAZAP1	1.35691e-222	0.254586	0.453	0.133	3.86461e-218	CD8-C4
POLR2K	9.69073e-185	0.254486	0.734	0.351	2.76002e-180	CD8-C4
C3orf14	4.08514e-159	0.253985	0.214	0.021	1.16349e-154	CD8-C4
SQLE	3.97896e-155	0.253959	0.308	0.073	1.13325e-150	CD8-C4
RABL6	1.32993e-176	0.253561	0.386	0.108	3.78777e-172	CD8-C4
COPS3	2.54091e-216	0.25319	0.463	0.143	7.23675e-212	CD8-C4
POLR2G	1.51127e-230	0.2531	0.565	0.206	4.30424e-226	CD8-C4
DDX46	9.00399e-177	0.252906	0.757	0.383	2.56443e-172	CD8-C4
SEC61B	2.25243e-87	0.252903	0.854	0.562	6.41515e-83	CD8-C4
GMPS	2.9968e-208	0.252082	0.37	0.09	8.5352e-204	CD8-C4
EIF4EBP1	7.74948e-219	0.25164	0.392	0.098	2.20713e-214	CD8-C4
AC068587.4	1.94292e-142	0.25163	0.292	0.069	5.53363e-138	CD8-C4
RNPS1	1.0043e-193	0.251122	0.686	0.313	2.86034e-189	CD8-C4
[truncated: 778 more rows]

## Sheet: B
Table S2. Differential expression results for all lymphoid clusters, differential expression results for CD8+ T cell clusters, CD8T-C1 related gene signatures, and progenitor/terminally exhausted signature scores for all CD8+ T cells. Related to Fig2.
gene	p_val	avg_logFC	pct.1	pct.2	p_val_adj	cluster
IL7R	0	1.71125	0.695	0.178	0	CD8-C1
ANXA1	0	1.29104	0.702	0.297	0	CD8-C1
TPT1	0	0.473247	0.977	0.984	0	CD8-C1
FOS	5.56268e-303	0.77705	0.825	0.591	1.58431e-298	CD8-C1
RORA	2.8522e-284	0.706635	0.411	0.136	8.12336e-280	CD8-C1
RPL3	7.26496e-273	0.357351	0.946	0.965	2.06913e-268	CD8-C1
BTG1	2.26654e-257	0.410486	0.977	0.961	6.45533e-253	CD8-C1
KLRB1	6.42516e-257	0.834264	0.304	0.073	1.82995e-252	CD8-C1
FOSB	7.46474e-256	0.659035	0.779	0.57	2.12603e-251	CD8-C1
RPL32	1.42946e-249	0.331841	0.965	0.982	4.07124e-245	CD8-C1
JUN	3.25999e-236	0.712058	0.886	0.716	9.28479e-232	CD8-C1
RPL39	1.08015e-229	0.293215	0.956	0.977	3.07639e-225	CD8-C1
EEF1A1	1.25481e-227	0.32859	0.987	0.995	3.57382e-223	CD8-C1
CD40LG	3.13002e-226	0.552084	0.194	0.026	8.91461e-222	CD8-C1
RPS18	5.13489e-225	0.32383	0.975	0.986	1.46247e-220	CD8-C1
RPL34	6.70642e-224	0.323768	0.959	0.975	1.91006e-219	CD8-C1
KLF2	1.23976e-216	0.825268	0.61	0.363	3.53097e-212	CD8-C1
ZFP36L2	6.64886e-213	0.504082	0.901	0.812	1.89366e-208	CD8-C1
PPP1R15A	3.47699e-198	0.618741	0.727	0.524	9.90281e-194	CD8-C1
BTG2	1.31212e-194	0.649661	0.687	0.505	3.73706e-190	CD8-C1
AC020916.1	1.02823e-186	0.648734	0.584	0.379	2.92852e-182	CD8-C1
LMNA	5.55899e-180	0.822544	0.466	0.246	1.58326e-175	CD8-C1
FTH1	1.54257e-173	0.499442	0.965	0.971	4.39339e-169	CD8-C1
TXNIP	3.43208e-172	0.675849	0.734	0.611	9.7749e-168	CD8-C1
PABPC1	1.40439e-171	0.452891	0.8	0.694	3.99986e-167	CD8-C1
HSPA1B	1.47302e-167	0.798293	0.763	0.688	4.19532e-163	CD8-C1
JUND	2.45796e-166	0.38912	0.968	0.904	7.00051e-162	CD8-C1
RPL9	3.36847e-166	0.265608	0.938	0.946	9.59373e-162	CD8-C1
SLC2A3	9.50433e-166	0.599423	0.486	0.278	2.70693e-161	CD8-C1
CD55	2.57021e-161	0.541009	0.349	0.16	7.32022e-157	CD8-C1
LINC-PINT	1.03281e-160	0.525599	0.687	0.506	2.94154e-156	CD8-C1
RPLP2	5.60446e-160	0.267209	0.953	0.966	1.59621e-155	CD8-C1
RPS6	1.41544e-157	0.289642	0.943	0.946	4.0313e-153	CD8-C1
GPR183	1.12784e-153	0.610105	0.353	0.155	3.21219e-149	CD8-C1
JUNB	2.29173e-153	0.45553	0.885	0.749	6.52707e-149	CD8-C1
RPS12	9.59722e-153	0.263144	0.97	0.987	2.73338e-148	CD8-C1
HSPA1A	5.71434e-151	0.755514	0.827	0.794	1.6275e-146	CD8-C1
NR4A1	2.38395e-150	0.594729	0.513	0.326	6.78974e-146	CD8-C1
DNAJB1	1.40601e-146	0.572959	0.902	0.786	4.00447e-142	CD8-C1
KLF3	2.28202e-145	0.422112	0.205	0.056	6.49941e-141	CD8-C1
TMEM123	3.32614e-139	0.41621	0.266	0.098	9.47319e-135	CD8-C1
HSP90AA1	6.43436e-136	0.477794	0.979	0.949	1.83257e-131	CD8-C1
TSC22D3	3.22648e-135	0.478322	0.771	0.657	9.18935e-131	CD8-C1
CD52	3.20462e-134	0.338518	0.797	0.603	9.12709e-130	CD8-C1
KLF6	3.03113e-130	0.469154	0.761	0.63	8.63296e-126	CD8-C1
S100A10	1.17182e-128	0.373938	0.815	0.705	3.33745e-124	CD8-C1
AC058791.1	1.96736e-127	0.505599	0.424	0.248	5.60325e-123	CD8-C1
ZFP36	1.29115e-122	0.474957	0.781	0.673	3.67733e-118	CD8-C1
RPL36A	1.93191e-120	0.28321	0.886	0.861	5.50226e-116	CD8-C1
DUSP1	3.1368e-118	0.365666	0.856	0.695	8.93392e-114	CD8-C1
TCF7	3.05392e-115	0.380296	0.248	0.098	8.69786e-111	CD8-C1
CDKN1A	4.75513e-114	0.466825	0.287	0.145	1.35431e-109	CD8-C1
PTGER2	2.38844e-112	0.311146	0.14	0.033	6.80251e-108	CD8-C1
TNFSF14	8.43521e-112	0.584063	0.246	0.108	2.40243e-107	CD8-C1
CD69	1.5578e-110	0.484485	0.71	0.582	4.43676e-106	CD8-C1
EGR1	1.78976e-110	0.579019	0.289	0.159	5.09743e-106	CD8-C1
MYADM	5.8563e-110	0.465013	0.526	0.384	1.66793e-105	CD8-C1
AC016831.5	5.92457e-110	0.444542	0.349	0.187	1.68738e-105	CD8-C1
SATB1	9.36141e-110	0.347363	0.152	0.041	2.66622e-105	CD8-C1
CCR7	1.93053e-107	0.487562	0.185	0.06	5.49833e-103	CD8-C1
HSPA8	8.59651e-107	0.438118	0.911	0.875	2.44837e-102	CD8-C1
VIM	2.35383e-106	0.35884	0.887	0.824	6.70395e-102	CD8-C1
NABP1	3.62108e-100	0.507601	0.38	0.245	1.03132e-95	CD8-C1
FOXP1	7.59016e-100	0.423685	0.444	0.278	2.16175e-95	CD8-C1
GADD45B	9.37666e-96	0.483808	0.615	0.468	2.67057e-91	CD8-C1
SOCS3	1.01262e-95	0.424397	0.293	0.157	2.88404e-91	CD8-C1
GRASP	1.57995e-94	0.304562	0.107	0.024	4.49986e-90	CD8-C1
KDM6B	5.3738e-92	0.406858	0.316	0.179	1.53051e-87	CD8-C1
PRKCQ-AS1	4.02228e-91	0.365994	0.221	0.105	1.14559e-86	CD8-C1
STOM	2.51199e-87	0.323833	0.244	0.11	7.15439e-83	CD8-C1
PLK3	7.11475e-86	0.37917	0.343	0.205	2.02635e-81	CD8-C1
ZBTB16	1.63931e-85	0.326274	0.11	0.027	4.66891e-81	CD8-C1
FXYD5	3.77183e-85	0.288082	0.665	0.582	1.07426e-80	CD8-C1
HSPH1	1.92704e-84	0.482967	0.718	0.607	5.48841e-80	CD8-C1
IRS2	1.56556e-83	0.290757	0.122	0.035	4.45886e-79	CD8-C1
ZFAND2A	3.12123e-82	0.580477	0.432	0.372	8.88957e-78	CD8-C1
SARAF	8.39033e-82	0.276677	0.765	0.688	2.38965e-77	CD8-C1
ANKRD28	9.11917e-82	0.38324	0.174	0.074	2.59723e-77	CD8-C1
IFITM2	2.34273e-81	0.35625	0.554	0.399	6.67234e-77	CD8-C1
AHNAK	1.701e-80	0.394989	0.537	0.394	4.84462e-76	CD8-C1
BAG3	4.49843e-79	0.499796	0.374	0.3	1.2812e-74	CD8-C1
MBP	6.6466e-77	0.325545	0.309	0.166	1.89302e-72	CD8-C1
GLUL	3.0423e-76	0.416356	0.227	0.118	8.66477e-72	CD8-C1
HSPA6	4.77223e-76	0.735451	0.429	0.357	1.35918e-71	CD8-C1
RGS16	2.15204e-75	0.397241	0.203	0.094	6.12922e-71	CD8-C1
DNAJA4	2.28912e-75	0.462357	0.317	0.238	6.51964e-71	CD8-C1
PPP2R5C	1.17792e-74	0.327048	0.634	0.535	3.35483e-70	CD8-C1
FKBP11	1.59957e-74	0.316699	0.284	0.16	4.55573e-70	CD8-C1
SOD2	7.75287e-74	0.407761	0.449	0.368	2.20809e-69	CD8-C1
CD226	2.17984e-73	0.267009	0.128	0.041	6.2084e-69	CD8-C1
AQP3	3.9593e-73	0.316961	0.188	0.086	1.12765e-68	CD8-C1
UPP1	1.61533e-72	0.321322	0.268	0.147	4.60062e-68	CD8-C1
STAT4	1.7742e-72	0.3338	0.282	0.155	5.05311e-68	CD8-C1
CHMP1B	1.26707e-71	0.394154	0.312	0.212	3.60874e-67	CD8-C1
NFKBIA	5.28557e-71	0.45303	0.647	0.573	1.50538e-66	CD8-C1
LINC00892	1.27845e-70	0.250106	0.116	0.034	3.64116e-66	CD8-C1
TIPARP	4.82004e-70	0.350688	0.31	0.195	1.3728e-65	CD8-C1
IER2	9.05856e-70	0.356746	0.72	0.608	2.57997e-65	CD8-C1
INTS6	9.67193e-69	0.520021	0.451	0.36	2.75466e-64	CD8-C1
NFKBIZ	1.83054e-68	0.358949	0.271	0.18	5.21355e-64	CD8-C1
HSPD1	2.20378e-67	0.391285	0.741	0.653	6.27659e-63	CD8-C1
TLE4	2.61954e-67	0.371995	0.342	0.22	7.46072e-63	CD8-C1
ERN1	7.36785e-67	0.388254	0.373	0.257	2.09844e-62	CD8-C1
TGFB1	1.28265e-66	0.358709	0.435	0.31	3.65312e-62	CD8-C1
AL121944.1	2.70609e-66	0.283725	0.139	0.056	7.70721e-62	CD8-C1
MT-CO3	4.94726e-66	0.292469	0.997	0.995	1.40903e-61	CD8-C1
TNFRSF25	6.0485e-66	0.259967	0.139	0.055	1.72267e-61	CD8-C1
MCUB	2.21498e-65	0.263201	0.25	0.142	6.30849e-61	CD8-C1
MGAT4A	2.128e-64	0.298181	0.284	0.165	6.06076e-60	CD8-C1
THEM4	8.07932e-64	0.293202	0.195	0.099	2.30107e-59	CD8-C1
PTGER4	4.47266e-63	0.34775	0.312	0.203	1.27386e-58	CD8-C1
NEU1	1.26938e-62	0.399914	0.39	0.299	3.61531e-58	CD8-C1
SC5D	2.08463e-62	0.317023	0.199	0.107	5.93723e-58	CD8-C1
DNAJB4	5.49006e-61	0.44901	0.404	0.312	1.56362e-56	CD8-C1
CSRNP1	6.33747e-61	0.302452	0.285	0.184	1.80497e-56	CD8-C1
FLT3LG	1.06542e-60	0.264511	0.218	0.125	3.03443e-56	CD8-C1
ZC3HAV1	1.5321e-60	0.325237	0.478	0.404	4.36357e-56	CD8-C1
FRMD4B	3.7246e-60	0.330344	0.156	0.069	1.0608e-55	CD8-C1
PDE4B	1.92917e-59	0.328446	0.335	0.213	5.49446e-55	CD8-C1
LINC02273	6.53237e-59	0.260578	0.123	0.048	1.86048e-54	CD8-C1
SORL1	9.18098e-59	0.269651	0.162	0.072	2.61483e-54	CD8-C1
HSPB1	4.97787e-58	0.280525	0.606	0.629	1.41775e-53	CD8-C1
GZMM	3.47577e-57	0.250874	0.417	0.276	9.89934e-53	CD8-C1
HEXIM1	7.31286e-57	0.391327	0.321	0.254	2.08278e-52	CD8-C1
SPOCK2	2.12592e-56	0.277501	0.472	0.34	6.05484e-52	CD8-C1
CCNH	6.65649e-56	0.29544	0.407	0.325	1.89584e-51	CD8-C1
MARCKSL1	1.29168e-55	0.293369	0.293	0.183	3.67884e-51	CD8-C1
DNAJA1	4.17647e-55	0.290308	0.845	0.754	1.1895e-50	CD8-C1
TOB1	4.73061e-55	0.316961	0.427	0.354	1.34732e-50	CD8-C1
AL499604.1	6.18324e-55	0.433105	0.233	0.147	1.76105e-50	CD8-C1
IER5	1.05098e-54	0.367526	0.432	0.359	2.99328e-50	CD8-C1
ETV3	3.59902e-54	0.255237	0.152	0.076	1.02504e-49	CD8-C1
IER3	9.18411e-54	0.372132	0.238	0.143	2.61573e-49	CD8-C1
PIK3IP1	3.14737e-53	0.298667	0.361	0.248	8.96401e-49	CD8-C1
EML4	1.04156e-52	0.293442	0.439	0.329	2.96645e-48	CD8-C1
TNF	1.50023e-52	0.465507	0.26	0.161	4.27282e-48	CD8-C1
UBC	1.99454e-52	0.300749	0.956	0.946	5.68064e-48	CD8-C1
GLIPR1	5.30617e-52	0.304804	0.33	0.231	1.51125e-47	CD8-C1
SAT1	6.33952e-52	0.383195	0.767	0.724	1.80556e-47	CD8-C1
PER1	9.04457e-52	0.266492	0.226	0.139	2.57598e-47	CD8-C1
ATP1A1	8.77513e-51	0.268636	0.35	0.264	2.49925e-46	CD8-C1
TUBB4B	2.6203e-50	0.286132	0.632	0.513	7.46288e-46	CD8-C1
MXD1	3.64878e-50	0.313417	0.244	0.171	1.03921e-45	CD8-C1
MYBL1	5.10554e-50	0.300206	0.17	0.086	1.45411e-45	CD8-C1
RAP2B	5.25386e-50	0.268074	0.229	0.151	1.49635e-45	CD8-C1
SMAD7	8.60481e-50	0.306146	0.369	0.27	2.45074e-45	CD8-C1
FKBP5	9.40085e-50	0.3104	0.354	0.243	2.67746e-45	CD8-C1
FAM177A1	7.68031e-49	0.270429	0.467	0.406	2.18743e-44	CD8-C1
PMEPA1	1.69424e-48	0.277865	0.19	0.097	4.82537e-44	CD8-C1
FOSL2	2.52666e-48	0.288991	0.3	0.203	7.19619e-44	CD8-C1
TUBB2A	5.35179e-48	0.285477	0.25	0.166	1.52424e-43	CD8-C1
CEBPD	5.68888e-48	0.39365	0.211	0.138	1.62025e-43	CD8-C1
FAM133B	8.45074e-48	0.271346	0.523	0.446	2.40686e-43	CD8-C1
YME1L1	1.48915e-47	0.309992	0.346	0.3	4.24124e-43	CD8-C1
AMD1	4.61217e-47	0.298817	0.505	0.438	1.31359e-42	CD8-C1
ANKRD37	8.90956e-47	0.354894	0.268	0.216	2.53753e-42	CD8-C1
TSC22D2	9.75337e-47	0.251646	0.197	0.137	2.77786e-42	CD8-C1
IFNGR1	6.39215e-46	0.251738	0.225	0.131	1.82055e-41	CD8-C1
VMP1	2.11857e-45	0.283047	0.42	0.381	6.03391e-41	CD8-C1
PPP1R10	3.63888e-45	0.313754	0.387	0.333	1.03639e-40	CD8-C1
TNFAIP3	4.41501e-45	0.291758	0.692	0.622	1.25744e-40	CD8-C1
LYAR	6.74104e-45	0.258302	0.327	0.239	1.91991e-40	CD8-C1
TNFAIP8	1.01516e-44	0.262726	0.375	0.288	2.89127e-40	CD8-C1
PIM1	1.60383e-44	0.253962	0.229	0.149	4.56787e-40	CD8-C1
CD83	1.7014e-44	0.316993	0.195	0.116	4.84575e-40	CD8-C1
RBMS1	1.97546e-44	0.261017	0.277	0.191	5.6263e-40	CD8-C1
CDC14A	6.12968e-44	0.258217	0.232	0.148	1.74579e-39	CD8-C1
SKIL	1.76122e-43	0.257278	0.297	0.228	5.01613e-39	CD8-C1
MCL1	9.67778e-43	0.253001	0.648	0.603	2.75633e-38	CD8-C1
RGCC	3.30158e-42	0.358986	0.61	0.532	9.40324e-38	CD8-C1
PARP8	1.01248e-41	0.266316	0.385	0.293	2.88363e-37	CD8-C1
ARL4C	1.56634e-41	0.265958	0.636	0.553	4.46109e-37	CD8-C1
ARL4A	2.10372e-41	0.27657	0.366	0.278	5.9916e-37	CD8-C1
TENT5C	3.19557e-38	0.258688	0.354	0.275	9.10132e-34	CD8-C1
HSP90AB1	3.0598e-37	0.270844	0.9	0.87	8.71462e-33	CD8-C1
DDIT4	3.23996e-37	0.266328	0.588	0.515	9.22774e-33	CD8-C1
CITED2	3.56474e-37	0.293467	0.372	0.309	1.01527e-32	CD8-C1
AREG	3.20973e-35	0.376917	0.285	0.198	9.14163e-31	CD8-C1
SERPINH1	3.54242e-35	0.341693	0.242	0.215	1.00892e-30	CD8-C1
ID2	8.02979e-33	0.313685	0.601	0.563	2.28697e-28	CD8-C1
PLIN2	1.96189e-32	0.280095	0.39	0.33	5.58767e-28	CD8-C1
KCNQ1OT1	3.27904e-31	0.377686	0.209	0.153	9.33904e-27	CD8-C1
GNLY	1.06137e-22	0.320427	0.134	0.078	3.0229e-18	CD8-C1
CCL5	1.27979e-291	0.425114	0.961	0.822	3.64497e-287	CD8-C2
NKG7	2.63215e-216	0.376685	0.883	0.657	7.49662e-212	CD8-C2
CST7	4.65209e-174	0.369953	0.866	0.691	1.32496e-169	CD8-C2
GZMA	6.3209e-166	0.328681	0.887	0.72	1.80025e-161	CD8-C2
CCL4	1.91852e-150	0.440155	0.771	0.559	5.46415e-146	CD8-C2
GZMK	1.41103e-130	0.298218	0.838	0.672	4.01876e-126	CD8-C2
BPGM	3.57744e-96	0.426598	0.291	0.195	1.01889e-91	CD8-C2
HCST	6.92949e-89	0.251958	0.825	0.767	1.97359e-84	CD8-C2
TNFSF9	4.61549e-86	0.485204	0.4	0.27	1.31454e-81	CD8-C2
SRSF7	5.80172e-75	0.297511	0.885	0.86	1.65239e-70	CD8-C2
ZNF331	6.47133e-73	0.423605	0.548	0.471	1.8431e-68	CD8-C2
DUSP2	1.41435e-72	0.311959	0.802	0.769	4.02822e-68	CD8-C2
TRGC2	1.20357e-70	0.387953	0.373	0.267	3.42789e-66	CD8-C2
CMC1	1.92826e-68	0.334838	0.518	0.453	5.49187e-64	CD8-C2
RGS2	7.70001e-65	0.365475	0.541	0.494	2.19304e-60	CD8-C2
DUSP4	8.37295e-65	0.31718	0.614	0.486	2.3847e-60	CD8-C2
GZMH	4.69088e-63	0.401379	0.371	0.249	1.33601e-58	CD8-C2
CLEC2B	7.00481e-61	0.285109	0.637	0.57	1.99504e-56	CD8-C2
CTSC	7.74903e-59	0.258788	0.541	0.467	2.207e-54	CD8-C2
CCL4L2	1.022e-57	0.340394	0.513	0.375	2.91077e-53	CD8-C2
RGS1	7.84889e-57	0.302834	0.702	0.607	2.23544e-52	CD8-C2
ITM2C	1.17547e-55	0.3038	0.416	0.314	3.34785e-51	CD8-C2
ISG15	4.95781e-49	0.266687	0.465	0.405	1.41203e-44	CD8-C2
RHOB	2.63995e-37	0.268848	0.349	0.295	7.51884e-33	CD8-C2
IFNG	1.60657e-36	0.417888	0.406	0.336	4.57568e-32	CD8-C2
METRNL	4.17032e-36	0.257424	0.491	0.415	1.18775e-31	CD8-C2
TRGC1	1.08777e-28	0.27746	0.136	0.09	3.09807e-24	CD8-C2
CD27	0	0.933965	0.87	0.456	0	CD8-C3
CD74	0	0.846837	0.96	0.785	0	CD8-C3
LYST	0	0.768277	0.786	0.411	0	CD8-C3
NKG7	0	0.703623	0.955	0.699	0	CD8-C3
TTN	3.3832429274406e-315	1.03586	0.539	0.176	9.63581418164358e-311	CD8-C3
MIR155HG	7.09077e-297	0.911275	0.499	0.165	2.01952e-292	CD8-C3
GZMK	2.08278e-287	0.664567	0.93	0.693	5.93197e-283	CD8-C3
TNFRSF9	4.0896e-284	0.883597	0.577	0.224	1.16476e-279	CD8-C3
FXYD2	2.59855e-283	1.12588	0.56	0.273	7.40094e-279	CD8-C3
HLA-DRB1	7.36051e-264	0.724753	0.891	0.652	2.09635e-259	CD8-C3
CST7	3.31332e-256	0.590777	0.923	0.723	9.43668e-252	CD8-C3
HLA-DPB1	6.29955e-249	0.599147	0.895	0.68	1.79418e-244	CD8-C3
CD8A	1.81522e-247	0.63077	0.797	0.473	5.16994e-243	CD8-C3
VCAM1	1.25727e-242	0.857707	0.54	0.215	3.58083e-238	CD8-C3
LAG3	1.14184e-228	0.70317	0.615	0.295	3.25207e-224	CD8-C3
HLA-DPA1	1.03287e-225	0.617942	0.874	0.666	2.94173e-221	CD8-C3
PTMS	1.21112e-223	0.70288	0.634	0.325	3.44938e-219	CD8-C3
CD8B	9.37327e-217	0.620523	0.788	0.482	2.6696e-212	CD8-C3
CTSW	1.87314e-214	0.696151	0.718	0.433	5.3349e-210	CD8-C3
CCDC141	3.16629e-206	0.696904	0.376	0.12	9.0179e-202	CD8-C3
MSI2	2.615e-203	0.685385	0.496	0.229	7.44777e-199	CD8-C3
TRAC	2.06562e-198	0.600568	0.909	0.781	5.8831e-194	CD8-C3
HLA-DQA1	3.71272e-189	0.783574	0.628	0.358	1.05742e-184	CD8-C3
CCL5	2.66873e-186	0.478716	0.976	0.854	7.60082e-182	CD8-C3
HLA-DRA	3.30692e-186	0.711704	0.783	0.546	9.41843e-182	CD8-C3
HLA-A	4.39406e-185	0.315709	0.994	0.982	1.25147e-180	CD8-C3
CD3D	3.1743e-183	0.423419	0.927	0.82	9.04072e-179	CD8-C3
PARK7	5.60915e-172	0.501409	0.766	0.587	1.59754e-167	CD8-C3
HLA-DRB5	4.71998e-166	0.668003	0.526	0.272	1.3443e-161	CD8-C3
CD82	1.42551e-165	0.585277	0.47	0.23	4.05999e-161	CD8-C3
TOX	1.57377e-159	0.538697	0.456	0.199	4.48226e-155	CD8-C3
CCND2	5.456e-156	0.581734	0.628	0.406	1.55392e-151	CD8-C3
HAVCR2	1.52072e-155	0.631176	0.393	0.155	4.33117e-151	CD8-C3
CMC1	2.56673e-146	0.586378	0.674	0.433	7.3103e-142	CD8-C3
HLA-DMA	4.70976e-141	0.531237	0.572	0.331	1.34139e-136	CD8-C3
CCL4L2	7.25476e-137	0.833521	0.636	0.381	2.06623e-132	CD8-C3
HLA-DQB1	5.6143e-136	0.612176	0.569	0.342	1.59901e-131	CD8-C3
PON3	2.56448e-135	0.470381	0.2	0.047	7.3039e-131	CD8-C3
CXCL13	2.57206e-131	1.14419	0.187	0.04	7.32548e-127	CD8-C3
DGKH	1.4899e-128	0.55828	0.321	0.129	4.24339e-124	CD8-C3
TRAF5	2.11624e-127	0.557265	0.495	0.277	6.02726e-123	CD8-C3
LIMD2	7.93634e-125	0.45125	0.72	0.527	2.26035e-120	CD8-C3
PNISR	6.7128e-123	0.471249	0.721	0.542	1.91187e-118	CD8-C3
ITM2A	7.1087e-122	0.467071	0.74	0.582	2.02463e-117	CD8-C3
APOBEC3C	6.94151e-119	0.50527	0.534	0.329	1.97701e-114	CD8-C3
HLA-B	7.83514e-119	0.253063	1	0.99	2.23153e-114	CD8-C3
RASSF4	8.07454e-116	0.453503	0.199	0.052	2.29971e-111	CD8-C3
PON2	6.69056e-112	0.432764	0.24	0.082	1.90554e-107	CD8-C3
SIT1	1.11509e-109	0.46648	0.501	0.3	3.17588e-105	CD8-C3
DRAIC	2.39763e-109	0.479788	0.25	0.085	6.82868e-105	CD8-C3
ISCU	4.40641e-108	0.420257	0.605	0.455	1.25499e-103	CD8-C3
FAM3C	5.4686e-107	0.545339	0.376	0.185	1.55751e-102	CD8-C3
CD2	8.84908e-106	0.345084	0.891	0.77	2.52031e-101	CD8-C3
PKM	1.47549e-105	0.474973	0.551	0.381	4.20235e-101	CD8-C3
CFLAR	5.01972e-105	0.431331	0.62	0.443	1.42967e-100	CD8-C3
ITGA4	5.73939e-105	0.455375	0.633	0.447	1.63464e-100	CD8-C3
C17orf49	2.22318e-104	0.463639	0.533	0.35	6.33185e-100	CD8-C3
IL2RG	6.17101e-104	0.37619	0.757	0.632	1.75757e-99	CD8-C3
LAPTM5	2.82418e-102	0.390811	0.756	0.637	8.04355e-98	CD8-C3
LINC00158	1.14567e-99	0.359436	0.16	0.038	3.26297e-95	CD8-C3
AL391056.1	1.48327e-99	0.293431	0.122	0.019	4.22449e-95	CD8-C3
SIRPG	1.28337e-98	0.438671	0.362	0.179	3.65517e-94	CD8-C3
SNAP47	2.67898e-98	0.458924	0.331	0.152	7.62999e-94	CD8-C3
MCTP2	5.0422e-98	0.444062	0.248	0.099	1.43607e-93	CD8-C3
UCP2	3.40115e-97	0.435385	0.558	0.395	9.68683e-93	CD8-C3
SYNGR2	9.07562e-93	0.424941	0.304	0.139	2.58483e-88	CD8-C3
NR5A2	6.81758e-92	0.319258	0.129	0.026	1.94172e-87	CD8-C3
RBPJ	3.35313e-91	0.498491	0.476	0.308	9.55006e-87	CD8-C3
ARPC1B	8.6434e-91	0.361006	0.717	0.563	2.46173e-86	CD8-C3
CD7	1.17192e-90	0.500624	0.594	0.466	3.33775e-86	CD8-C3
IGFLR1	5.78637e-90	0.435552	0.363	0.188	1.64802e-85	CD8-C3
KLRK1	1.87576e-89	0.484263	0.494	0.318	5.34235e-85	CD8-C3
APOBEC3G	2.10407e-89	0.377123	0.72	0.555	5.9926e-85	CD8-C3
TOX2	2.16611e-89	0.413909	0.255	0.103	6.16929e-85	CD8-C3
BLVRA	6.53251e-88	0.381139	0.287	0.127	1.86052e-83	CD8-C3
RNASEK	7.48423e-88	0.327466	0.794	0.705	2.13158e-83	CD8-C3
LINC01943	6.93641e-86	0.473875	0.266	0.111	1.97556e-81	CD8-C3
BHLHE40-AS1	5.36631e-85	0.289005	0.115	0.025	1.52838e-80	CD8-C3
KSR2	6.72632e-84	0.296627	0.109	0.02	1.91572e-79	CD8-C3
PTPN6	6.96047e-84	0.421194	0.359	0.196	1.98241e-79	CD8-C3
QPRT	1.43916e-83	0.365727	0.194	0.068	4.09887e-79	CD8-C3
ZBTB38	3.11083e-83	0.406818	0.486	0.303	8.85995e-79	CD8-C3
ADTRP	3.74961e-83	0.367479	0.149	0.04	1.06793e-78	CD8-C3
GZMA	1.22226e-82	0.332248	0.891	0.762	3.48112e-78	CD8-C3
HLA-DQA2	9.24342e-82	0.506527	0.331	0.165	2.63262e-77	CD8-C3
ENTPD1	1.94261e-81	0.366367	0.157	0.047	5.53276e-77	CD8-C3
ADGRG1	7.82148e-81	0.410869	0.238	0.098	2.22764e-76	CD8-C3
ARGLU1	2.25348e-80	0.372898	0.713	0.585	6.41813e-76	CD8-C3
FKBP1A	1.59066e-79	0.378993	0.544	0.38	4.53035e-75	CD8-C3
EDF1	1.63178e-78	0.296887	0.79	0.681	4.64746e-74	CD8-C3
LGALS1	4.57882e-78	0.475742	0.697	0.6	1.30409e-73	CD8-C3
SUB1	2.59313e-77	0.288281	0.847	0.768	7.38548e-73	CD8-C3
PDCD1	2.88034e-77	0.418114	0.402	0.226	8.2035e-73	CD8-C3
ATXN1	5.19308e-77	0.40599	0.439	0.269	1.47904e-72	CD8-C3
EOMES	2.34392e-76	0.396078	0.369	0.196	6.67572e-72	CD8-C3
HLA-F	2.87426e-76	0.320066	0.741	0.599	8.18619e-72	CD8-C3
MS4A6A	3.80094e-76	0.448596	0.19	0.066	1.08255e-71	CD8-C3
TNFSF4	3.87343e-76	0.350447	0.155	0.046	1.10319e-71	CD8-C3
CLIC1	4.58017e-76	0.296736	0.843	0.741	1.30448e-71	CD8-C3
GSTP1	9.42759e-76	0.359804	0.657	0.503	2.68507e-71	CD8-C3
SON	2.16261e-75	0.318455	0.796	0.677	6.15933e-71	CD8-C3
METTL8	2.25156e-75	0.360837	0.212	0.081	6.41266e-71	CD8-C3
IKZF2	5.7155e-75	0.385788	0.267	0.118	1.62783e-70	CD8-C3
CBLB	3.55957e-74	0.411969	0.465	0.305	1.0138e-69	CD8-C3
CLECL1	9.09645e-74	0.350227	0.191	0.068	2.59076e-69	CD8-C3
LINC01934	9.10107e-73	0.404075	0.281	0.144	2.59207e-68	CD8-C3
PHPT1	1.40087e-71	0.387164	0.511	0.353	3.98983e-67	CD8-C3
TXK	2.53864e-71	0.41956	0.216	0.102	7.23029e-67	CD8-C3
DDX17	5.23874e-71	0.371179	0.635	0.514	1.49205e-66	CD8-C3
IGF2R	1.06108e-69	0.378704	0.325	0.173	3.02205e-65	CD8-C3
CRTAM	4.85138e-69	0.610804	0.349	0.203	1.38172e-64	CD8-C3
PMCH	5.5072e-69	0.582176	0.165	0.054	1.56851e-64	CD8-C3
TRPS1	6.67853e-69	0.39414	0.294	0.153	1.90211e-64	CD8-C3
GFOD1	1.46625e-68	0.3378	0.211	0.083	4.17602e-64	CD8-C3
TMEM155	6.47837e-68	0.302731	0.18	0.064	1.84511e-63	CD8-C3
ST8SIA1	9.59287e-68	0.353919	0.218	0.091	2.73214e-63	CD8-C3
CDK6	2.75822e-67	0.383934	0.313	0.168	7.85569e-63	CD8-C3
ITGB1	6.42004e-67	0.401796	0.636	0.504	1.82849e-62	CD8-C3
UBE2F	8.69675e-66	0.373029	0.301	0.159	2.47692e-61	CD8-C3
GAPDH	2.2768e-65	0.357141	0.945	0.913	6.48456e-61	CD8-C3
ZADH2	8.2599e-65	0.34245	0.204	0.091	2.3525e-60	CD8-C3
HIVEP1	8.58779e-65	0.328373	0.198	0.087	2.44589e-60	CD8-C3
LINC01684	2.27961e-64	0.310248	0.139	0.045	6.49256e-60	CD8-C3
SELENOH	2.32803e-64	0.32443	0.587	0.446	6.63045e-60	CD8-C3
CD84	4.93915e-64	0.385361	0.368	0.222	1.40672e-59	CD8-C3
CD63	6.73244e-64	0.338753	0.641	0.506	1.91747e-59	CD8-C3
CCL4	2.09403e-63	0.264719	0.784	0.611	5.96401e-59	CD8-C3
PSMB9	3.15857e-63	0.276135	0.782	0.643	8.99593e-59	CD8-C3
AL158071.3	4.57271e-63	0.316897	0.138	0.044	1.30235e-58	CD8-C3
PRKAG2	8.8957e-63	0.340478	0.267	0.136	2.53358e-58	CD8-C3
PRF1	2.74616e-62	0.390072	0.439	0.276	7.82134e-58	CD8-C3
DTHD1	3.1999e-61	0.397241	0.267	0.132	9.11362e-57	CD8-C3
BAX	8.53874e-61	0.338704	0.626	0.469	2.43192e-56	CD8-C3
NCALD	1.32155e-60	0.299746	0.177	0.07	3.7639e-56	CD8-C3
CD200R1	1.41434e-60	0.362182	0.26	0.129	4.02817e-56	CD8-C3
UBL5	2.84122e-60	0.260185	0.786	0.689	8.09209e-56	CD8-C3
SEC11C	2.86172e-60	0.335299	0.404	0.281	8.15048e-56	CD8-C3
SH2D2A	3.27407e-60	0.359136	0.435	0.294	9.32489e-56	CD8-C3
LSP1	2.23302e-59	0.3006	0.7	0.598	6.35987e-55	CD8-C3
TRAF3IP3	3.08383e-59	0.344438	0.458	0.321	8.78305e-55	CD8-C3
DGKZ	3.36996e-59	0.348814	0.417	0.281	9.59798e-55	CD8-C3
TIGIT	9.83785e-59	0.366108	0.423	0.266	2.80192e-54	CD8-C3
ITGB2-AS1	4.12579e-58	0.337333	0.208	0.091	1.17507e-53	CD8-C3
GALM	4.37319e-58	0.338352	0.396	0.251	1.24553e-53	CD8-C3
PSMB8	6.18377e-58	0.295778	0.632	0.485	1.7612e-53	CD8-C3
HMGN3	8.4807e-58	0.318578	0.465	0.309	2.41539e-53	CD8-C3
ANXA6	9.90944e-58	0.316594	0.453	0.33	2.82231e-53	CD8-C3
CD3G	5.94704e-57	0.272931	0.778	0.679	1.69378e-52	CD8-C3
SEMA4A	1.0113e-56	0.282261	0.193	0.08	2.8803e-52	CD8-C3
SPRY2	1.56252e-56	0.362169	0.168	0.07	4.45022e-52	CD8-C3
CHST12	2.53393e-56	0.35562	0.424	0.285	7.21688e-52	CD8-C3
CLDND1	7.59201e-56	0.379999	0.503	0.378	2.16228e-51	CD8-C3
RFTN1	2.54331e-55	0.303503	0.269	0.141	7.24361e-51	CD8-C3
SH3KBP1	4.91001e-55	0.309404	0.536	0.395	1.39842e-50	CD8-C3
COPZ1	4.99203e-55	0.306715	0.361	0.229	1.42178e-50	CD8-C3
RAB27A	6.54072e-55	0.313906	0.483	0.337	1.86286e-50	CD8-C3
WDR83OS	7.4745e-55	0.291357	0.592	0.451	2.12881e-50	CD8-C3
IFI27L2	8.44038e-54	0.309776	0.503	0.357	2.40391e-49	CD8-C3
DNPH1	1.24257e-53	0.321491	0.327	0.202	3.53896e-49	CD8-C3
CCL3	4.30766e-53	0.611803	0.307	0.186	1.22687e-48	CD8-C3
PAG1	4.85831e-53	0.333585	0.382	0.249	1.38369e-48	CD8-C3
LINC01480	5.02145e-53	0.313343	0.124	0.042	1.43016e-48	CD8-C3
ZRANB2	8.4264e-53	0.328895	0.417	0.286	2.39992e-48	CD8-C3
ATRX	1.19528e-52	0.327359	0.551	0.42	3.40427e-48	CD8-C3
PLEK	3.3045e-52	0.339428	0.289	0.167	9.41155e-48	CD8-C3
ARL6IP5	9.85084e-52	0.269951	0.671	0.574	2.80562e-47	CD8-C3
RHOC	1.08556e-51	0.314875	0.44	0.312	3.09179e-47	CD8-C3
N4BP2L2	1.66348e-51	0.307567	0.635	0.535	4.73775e-47	CD8-C3
NHLRC3	2.1458e-51	0.303267	0.187	0.087	6.11146e-47	CD8-C3
KMT2A	2.91171e-51	0.316216	0.558	0.424	8.29284e-47	CD8-C3
SEC61B	3.34434e-51	0.258294	0.645	0.554	9.52502e-47	CD8-C3
UQCR10	3.67841e-51	0.27605	0.642	0.512	1.04765e-46	CD8-C3
ATP5MF	6.20528e-51	0.26752	0.571	0.459	1.76733e-46	CD8-C3
ATP5MC1	1.47666e-50	0.292917	0.383	0.257	4.20567e-46	CD8-C3
IRF2	1.69995e-50	0.312246	0.363	0.243	4.84162e-46	CD8-C3
SNX9	2.63831e-50	0.287592	0.232	0.114	7.51416e-46	CD8-C3
PCED1B	5.5762e-50	0.294	0.256	0.136	1.58816e-45	CD8-C3
PRR5L	5.71936e-50	0.302189	0.217	0.104	1.62893e-45	CD8-C3
ARAP2	6.62768e-50	0.330984	0.422	0.296	1.88763e-45	CD8-C3
MAP4	3.88464e-49	0.31984	0.319	0.211	1.10638e-44	CD8-C3
TSHZ2	7.34975e-49	0.320145	0.115	0.04	2.09328e-44	CD8-C3
GAS7	1.05927e-48	0.260876	0.143	0.056	3.0169e-44	CD8-C3
ARHGEF9	1.36414e-48	0.292801	0.219	0.108	3.88521e-44	CD8-C3
NPIPB5	4.27388e-48	0.308457	0.234	0.124	1.21725e-43	CD8-C3
NAP1L4	1.49731e-47	0.321292	0.451	0.338	4.26448e-43	CD8-C3
SLA	2.98947e-47	0.325683	0.531	0.407	8.5143e-43	CD8-C3
TMBIM4	3.84473e-47	0.274766	0.522	0.395	1.09502e-42	CD8-C3
CD70	6.02292e-47	0.332958	0.256	0.136	1.71539e-42	CD8-C3
CAV1	6.10553e-47	0.26192	0.128	0.049	1.73892e-42	CD8-C3
SRI	7.10851e-47	0.276236	0.5	0.387	2.02458e-42	CD8-C3
NFAT5	8.0265e-47	0.302998	0.277	0.156	2.28603e-42	CD8-C3
APMAP	1.18895e-46	0.295372	0.424	0.291	3.38625e-42	CD8-C3
RESF1	2.77082e-46	0.357555	0.594	0.49	7.89156e-42	CD8-C3
TP53INP1	3.12296e-46	0.312359	0.214	0.107	8.89449e-42	CD8-C3
LUC7L3	4.70638e-46	0.309506	0.497	0.381	1.34042e-41	CD8-C3
SCAMP2	1.02821e-45	0.283158	0.37	0.245	2.92845e-41	CD8-C3
HLA-DMB	2.18186e-45	0.281415	0.244	0.131	6.21414e-41	CD8-C3
PYHIN1	5.00396e-45	0.325655	0.404	0.274	1.42518e-40	CD8-C3
FUT8	8.54548e-45	0.263157	0.202	0.103	2.43384e-40	CD8-C3
TRIM22	1.32534e-44	0.307832	0.482	0.367	3.77471e-40	CD8-C3
ST8SIA4	1.90135e-44	0.28195	0.296	0.173	5.41524e-40	CD8-C3
ARPC5	2.77421e-44	0.275983	0.546	0.417	7.90123e-40	CD8-C3
S100PBP	4.49672e-44	0.297197	0.226	0.129	1.28071e-39	CD8-C3
TRG-AS1	7.37732e-44	0.349795	0.362	0.26	2.10113e-39	CD8-C3
TMEM258	9.15402e-44	0.256962	0.592	0.474	2.60716e-39	CD8-C3
DENND2D	1.06411e-43	0.316984	0.333	0.219	3.03068e-39	CD8-C3
AIP	1.91124e-43	0.273272	0.465	0.346	5.44339e-39	CD8-C3
PDIA6	2.90866e-43	0.274672	0.419	0.301	8.28415e-39	CD8-C3
CD247	1.1174e-42	0.273816	0.516	0.397	3.18247e-38	CD8-C3
ARHGAP10	1.49505e-42	0.256075	0.165	0.082	4.25804e-38	CD8-C3
VAMP5	2.38095e-42	0.270953	0.415	0.297	6.78118e-38	CD8-C3
TRAPPC1	3.69699e-42	0.262467	0.533	0.411	1.05294e-37	CD8-C3
MBD2	8.013e-42	0.268937	0.389	0.274	2.28218e-37	CD8-C3
EVL	8.83239e-42	0.251858	0.705	0.604	2.51555e-37	CD8-C3
MT-ND4L	1.6902e-41	0.27958	0.589	0.462	4.81387e-37	CD8-C3
NDUFA3	2.81644e-41	0.257697	0.526	0.404	8.0215e-37	CD8-C3
HSP90B1	3.41742e-41	0.277259	0.623	0.519	9.73315e-37	CD8-C3
NSD1	4.37423e-41	0.280813	0.301	0.199	1.24583e-36	CD8-C3
SUGP2	6.00896e-41	0.273956	0.204	0.116	1.71141e-36	CD8-C3
RASA1	1.2586e-40	0.272514	0.174	0.087	3.58461e-36	CD8-C3
CCDC18-AS1	1.87719e-40	0.285698	0.264	0.153	5.34643e-36	CD8-C3
CALM3	2.08778e-40	0.25596	0.566	0.439	5.9462e-36	CD8-C3
ETS1	2.3172e-40	0.266164	0.687	0.579	6.59961e-36	CD8-C3
VOPP1	2.93107e-40	0.254384	0.255	0.156	8.34799e-36	CD8-C3
POLD4	4.28129e-40	0.266644	0.462	0.347	1.21935e-35	CD8-C3
HIPK2	5.77592e-40	0.253484	0.152	0.066	1.64504e-35	CD8-C3
NDUFC1	9.18173e-40	0.264728	0.362	0.241	2.61505e-35	CD8-C3
ITGB2	2.8609e-39	0.260092	0.526	0.426	8.14814e-35	CD8-C3
EID1	3.65096e-39	0.252247	0.544	0.425	1.03983e-34	CD8-C3
TNIP3	4.46953e-39	0.275454	0.183	0.091	1.27297e-34	CD8-C3
ACADVL	4.50567e-39	0.276331	0.3	0.199	1.28326e-34	CD8-C3
XCL1	4.61442e-39	0.561119	0.237	0.136	1.31423e-34	CD8-C3
OGT	5.2314e-39	0.293088	0.325	0.223	1.48995e-34	CD8-C3
APOBEC3D	7.6091e-39	0.265535	0.23	0.13	2.16715e-34	CD8-C3
RBX1	1.3866e-38	0.26089	0.513	0.388	3.94916e-34	CD8-C3
AC243829.1	1.44904e-38	0.300509	0.19	0.102	4.12701e-34	CD8-C3
CDK2AP2	2.08386e-38	0.284937	0.473	0.362	5.93505e-34	CD8-C3
TAPBP	2.39618e-38	0.257557	0.549	0.439	6.82457e-34	CD8-C3
SCAPER	4.51911e-38	0.255058	0.232	0.132	1.28709e-33	CD8-C3
LBH	6.19972e-38	0.262248	0.541	0.437	1.76574e-33	CD8-C3
ZC3H7A	6.49381e-38	0.257587	0.263	0.159	1.8495e-33	CD8-C3
VPS13C	7.61488e-38	0.284574	0.404	0.292	2.16879e-33	CD8-C3
TYMP	9.05565e-38	0.279708	0.403	0.289	2.57914e-33	CD8-C3
MAP1LC3A	1.0725e-37	0.258806	0.294	0.178	3.05459e-33	CD8-C3
CD46	1.59571e-37	0.268833	0.372	0.272	4.54475e-33	CD8-C3
NAB1	1.66806e-37	0.250646	0.222	0.12	4.75079e-33	CD8-C3
SNRPA	2.61469e-37	0.252496	0.27	0.184	7.4469e-33	CD8-C3
CCL3L1	3.31787e-37	0.401377	0.27	0.169	9.44962e-33	CD8-C3
RSBN1L	3.96178e-37	0.267068	0.469	0.35	1.12835e-32	CD8-C3
NT5C	4.27511e-37	0.261575	0.317	0.215	1.21759e-32	CD8-C3
PRKCH	5.01207e-37	0.263542	0.437	0.32	1.42749e-32	CD8-C3
TRBC1	7.15368e-37	0.494051	0.554	0.526	2.03744e-32	CD8-C3
DDX39B	1.11613e-36	0.260996	0.45	0.337	3.17885e-32	CD8-C3
TRBC2	2.82262e-36	0.252627	0.839	0.8	8.03909e-32	CD8-C3
MPHOSPH8	6.77422e-36	0.257862	0.598	0.488	1.92937e-31	CD8-C3
NELFCD	9.51442e-36	0.262178	0.285	0.187	2.7098e-31	CD8-C3
BATF	2.14065e-35	0.283223	0.446	0.326	6.09677e-31	CD8-C3
ANKRD44	2.59066e-35	0.270716	0.384	0.293	7.37847e-31	CD8-C3
TLK1	3.16735e-35	0.257776	0.313	0.21	9.02093e-31	CD8-C3
TGOLN2	5.73039e-35	0.252892	0.456	0.35	1.63207e-30	CD8-C3
PTPRA	7.83908e-35	0.267905	0.293	0.194	2.23265e-30	CD8-C3
SYTL3	3.91943e-34	0.270476	0.489	0.38	1.11629e-29	CD8-C3
HNRNPLL	5.2682e-34	0.253266	0.323	0.211	1.50044e-29	CD8-C3
AL359220.1	1.60758e-33	0.251444	0.134	0.06	4.57854e-29	CD8-C3
SAMD9L	5.31914e-33	0.264546	0.3	0.201	1.51494e-28	CD8-C3
SPN	5.33221e-33	0.255685	0.382	0.278	1.51867e-28	CD8-C3
NIN	5.55283e-33	0.259143	0.3	0.197	1.5815e-28	CD8-C3
CREBZF	1.82676e-32	0.252382	0.324	0.223	5.20281e-28	CD8-C3
IL10RA	8.30418e-32	0.260378	0.442	0.348	2.36511e-27	CD8-C3
TTC14	6.71042e-31	0.251773	0.358	0.26	1.91119e-26	CD8-C3
AIF1	1.15392e-29	0.254162	0.228	0.138	3.28648e-25	CD8-C3
IL6ST	2.21968e-28	0.263481	0.271	0.199	6.32187e-24	CD8-C3
XCL2	1.35021e-11	0.377823	0.191	0.177	3.84552e-07	CD8-C3
STMN1	0	2.35299	0.95	0.193	0	CD8-C4
HIST1H4C	0	2.3299	0.903	0.454	0	CD8-C4
TUBB	0	1.93576	0.929	0.251	0	CD8-C4
MKI67	0	1.88048	0.804	0.031	0	CD8-C4
TUBA1B	0	1.8546	0.972	0.591	0	CD8-C4
HIST1H1B	0	1.83316	0.594	0.028	0	CD8-C4
HIST1H3B	0	1.70569	0.513	0.009	0	CD8-C4
TOP2A	0	1.69078	0.736	0.026	0	CD8-C4
PCLAF	0	1.62736	0.796	0.026	0	CD8-C4
TYMS	0	1.62254	0.802	0.032	0	CD8-C4
CENPF	0	1.61119	0.768	0.096	0	CD8-C4
UBE2C	0	1.56984	0.668	0.01	0	CD8-C4
HMGB2	0	1.55042	0.978	0.59	0	CD8-C4
ASPM	0	1.52996	0.701	0.031	0	CD8-C4
NUSAP1	0	1.48776	0.804	0.08	0	CD8-C4
HMGN2	0	1.43611	0.959	0.473	0	CD8-C4
CKS1B	0	1.302	0.784	0.073	0	CD8-C4
RRM2	0	1.2736	0.631	0.007	0	CD8-C4
DUT	0	1.26062	0.8	0.238	0	CD8-C4
H2AFZ	0	1.18865	0.955	0.602	0	CD8-C4
TPX2	0	1.16555	0.647	0.03	0	CD8-C4
H2AFV	0	1.12305	0.939	0.462	0	CD8-C4
HMGB1	0	1.12301	0.991	0.859	0	CD8-C4
SMC4	0	1.08717	0.836	0.213	0	CD8-C4
CLSPN	0	1.08576	0.677	0.034	0	CD8-C4
PCNA	0	1.0855	0.728	0.12	0	CD8-C4
TMPO	0	1.06532	0.875	0.292	0	CD8-C4
BIRC5	0	1.02567	0.581	0.005	0	CD8-C4
CDK1	0	1.01661	0.615	0.02	0	CD8-C4
TK1	0	1.00236	0.589	0.017	0	CD8-C4
SMC2	0	1.00064	0.721	0.052	0	CD8-C4
ATAD2	0	0.997208	0.715	0.108	0	CD8-C4
CENPM	0	0.993993	0.703	0.056	0	CD8-C4
DEK	0	0.965128	0.931	0.454	0	CD8-C4
UBE2T	0	0.920986	0.637	0.04	0	CD8-C4
KNL1	0	0.911168	0.548	0.018	0	CD8-C4
PRC1	0	0.909505	0.581	0.028	0	CD8-C4
CDKN3	0	0.903683	0.593	0.033	0	CD8-C4
NUDT1	0	0.896977	0.79	0.164	0	CD8-C4
MAD2L1	0	0.889206	0.645	0.045	0	CD8-C4
ZWINT	0	0.874146	0.613	0.011	0	CD8-C4
GTSE1	0	0.873515	0.521	0.005	0	CD8-C4
CENPW	0	0.852076	0.61	0.016	0	CD8-C4
CCNA2	0	0.822419	0.486	0.017	0	CD8-C4
NUF2	0	0.803744	0.529	0.009	0	CD8-C4
MCM7	0	0.802426	0.582	0.054	0	CD8-C4
KIF11	0	0.798822	0.543	0.02	0	CD8-C4
AURKB	0	0.797705	0.483	0.004	0	CD8-C4
DLGAP5	0	0.787941	0.454	0.004	0	CD8-C4
ASF1B	0	0.783791	0.584	0.01	0	CD8-C4
EZH2	0	0.779368	0.722	0.143	0	CD8-C4
KIFC1	0	0.768668	0.526	0.01	0	CD8-C4
CENPU	0	0.768046	0.551	0.022	0	CD8-C4
TMEM106C	0	0.761952	0.616	0.089	0	CD8-C4
DDX39A	0	0.746645	0.737	0.154	0	CD8-C4
KIF22	0	0.743925	0.624	0.079	0	CD8-C4
CCNB2	0	0.729645	0.457	0.006	0	CD8-C4
DTYMK	0	0.724615	0.63	0.06	0	CD8-C4
FBXO5	0	0.720429	0.482	0.032	0	CD8-C4
PHF19	0	0.720286	0.663	0.102	0	CD8-C4
FANCI	0	0.701033	0.519	0.019	0	CD8-C4
DNAJC9	0	0.699519	0.667	0.118	0	CD8-C4
LMNB1	0	0.69771	0.632	0.098	0	CD8-C4
CDC20	0	0.695517	0.365	0.006	0	CD8-C4
CKAP2L	0	0.694231	0.518	0.035	0	CD8-C4
CEP55	0	0.689855	0.473	0.011	0	CD8-C4
ORC6	0	0.683886	0.52	0.02	0	CD8-C4
HMGB3	0	0.671737	0.455	0.02	0	CD8-C4
TACC3	0	0.665013	0.57	0.073	0	CD8-C4
KIF23	0	0.664146	0.439	0.009	0	CD8-C4
CDT1	0	0.662849	0.476	0.011	0	CD8-C4
ATAD5	0	0.653189	0.472	0.033	0	CD8-C4
KIF15	0	0.650583	0.407	0.002	0	CD8-C4
CDCA3	0	0.649914	0.408	0.003	0	CD8-C4
NCAPG	0	0.642878	0.479	0.022	0	CD8-C4
ESCO2	0	0.640034	0.433	0.006	0	CD8-C4
SAC3D1	0	0.637262	0.476	0.022	0	CD8-C4
SGO2	0	0.629326	0.435	0.022	0	CD8-C4
RAD51AP1	0	0.628379	0.469	0.008	0	CD8-C4
FAM111B	0	0.625121	0.414	0.019	0	CD8-C4
MYBL2	0	0.623926	0.413	0.005	0	CD8-C4
RRM1	0	0.622738	0.567	0.065	0	CD8-C4
CENPK	0	0.616546	0.594	0.092	0	CD8-C4
HMMR	0	0.613822	0.369	0.006	0	CD8-C4
HIRIP3	0	0.611114	0.52	0.046	0	CD8-C4
CENPA	0	0.611106	0.369	0.004	0	CD8-C4
DHFR	0	0.603953	0.463	0.028	0	CD8-C4
CDCA8	0	0.602271	0.417	0.005	0	CD8-C4
NCAPD3	0	0.601532	0.544	0.066	0	CD8-C4
NDC80	0	0.601523	0.496	0.04	0	CD8-C4
CHEK1	0	0.581518	0.451	0.023	0	CD8-C4
CENPH	0	0.58102	0.461	0.023	0	CD8-C4
KIF2C	0	0.577598	0.371	0.004	0	CD8-C4
HJURP	0	0.572439	0.359	0.002	0	CD8-C4
CCDC34	0	0.558569	0.458	0.022	0	CD8-C4
SPC25	0	0.552784	0.397	0.002	0	CD8-C4
MXD3	0	0.547181	0.359	0.009	0	CD8-C4
CENPN	0	0.537359	0.447	0.019	0	CD8-C4
TROAP	0	0.536071	0.365	0.005	0	CD8-C4
ANLN	0	0.520427	0.351	0.004	0	CD8-C4
PKMYT1	0	0.510458	0.371	0.002	0	CD8-C4
ECT2	0	0.50847	0.373	0.013	0	CD8-C4
RACGAP1	0	0.504457	0.392	0.017	0	CD8-C4
SGO1	0	0.50395	0.368	0.007	0	CD8-C4
CDCA5	0	0.492601	0.363	0.004	0	CD8-C4
NCAPG2	0	0.4737	0.37	0.012	0	CD8-C4
GGH	0	0.47331	0.393	0.01	0	CD8-C4
SHCBP1	0	0.470997	0.37	0.005	0	CD8-C4
NCAPH	0	0.45857	0.376	0.013	0	CD8-C4
ITGB3BP	0	0.455104	0.462	0.048	0	CD8-C4
PBK	0	0.430584	0.321	0.003	0	CD8-C4
MELK	0	0.416511	0.341	0.005	0	CD8-C4
UHRF1	1.88436637323851e-320	0.476052	0.326	0.005	5.36686386762061e-316	CD8-C4
DIAPH3	2.72137286517109e-318	0.432906	0.301	0.002	7.75074205729377e-314	CD8-C4
SAE1	2.33352095780715e-317	0.522652	0.527	0.072	6.64610103993053e-313	CD8-C4
HIST1H2AJ	5.77276078160044e-316	0.699979	0.357	0.009	1.64413999820762e-311	CD8-C4
MCM3	2.7567509742731e-315	0.71217	0.543	0.064	7.85150244982723e-311	CD8-C4
IFI27L1	7.69988073518996e-315	0.49829	0.447	0.038	2.19300303218945e-310	CD8-C4
ACTB	2.09896228652636e-314	0.850622	0.996	0.955	5.97805448825572e-310	CD8-C4
SPC24	2.93368996309762e-312	0.402608	0.288	0.002	8.35544e-308	CD8-C4
BRCA2	4.46469124485019e-311	0.58115	0.397	0.021	1.27159e-306	CD8-C4
BRCA1	7.80301642607827e-311	0.563191	0.373	0.014	2.22238e-306	CD8-C4
TTK	2.74587134744994e-310	0.418295	0.3	0.003	7.82052e-306	CD8-C4
VRK1	3.92250210243017e-310	0.424606	0.483	0.071	1.11717e-305	CD8-C4
USP1	4.59430858177379e-310	0.594692	0.622	0.117	1.30851e-305	CD8-C4
MCM4	1.24025e-307	0.580371	0.422	0.027	3.53235e-303	CD8-C4
KIF20B	5.4898e-306	0.671762	0.601	0.103	1.56355e-301	CD8-C4
NSD2	2.48209e-305	0.605891	0.505	0.061	7.06925e-301	CD8-C4
FEN1	1.66406e-303	0.470025	0.39	0.023	4.73941e-299	CD8-C4
BUB1B	1.82623e-303	0.450912	0.307	0.004	5.20129e-299	CD8-C4
HELLS	1.80135e-302	0.780079	0.598	0.092	5.13043e-298	CD8-C4
KIF4A	1.80566e-302	0.424338	0.294	0.003	5.14269e-298	CD8-C4
CDCA2	1.32783e-301	0.422038	0.311	0.006	3.78181e-297	CD8-C4
LIG1	2.07483e-301	0.564844	0.459	0.045	5.90933e-297	CD8-C4
PSMC3	2.9631e-300	0.567795	0.68	0.161	8.43919e-296	CD8-C4
SNRNP25	2.0723e-299	0.491269	0.513	0.076	5.9021e-295	CD8-C4
CBX5	3.39288e-299	0.61813	0.688	0.16	9.66325e-295	CD8-C4
RPL39L	7.01159e-298	0.456388	0.446	0.048	1.99697e-293	CD8-C4
C21orf58	7.98802e-298	0.61011	0.366	0.016	2.27507e-293	CD8-C4
LRR1	2.6216e-297	0.388011	0.381	0.03	7.46657e-293	CD8-C4
ANP32B	1.23216e-295	0.895178	0.898	0.408	3.50931e-291	CD8-C4
MND1	4.42733e-295	0.353703	0.282	0.002	1.26095e-290	CD8-C4
GINS2	7.91832e-295	0.540204	0.357	0.013	2.25522e-290	CD8-C4
RPA3	8.84838e-294	0.795811	0.805	0.227	2.52011e-289	CD8-C4
H2AFY	3.34711e-293	0.658694	0.777	0.215	9.53291e-289	CD8-C4
PAFAH1B3	2.50326e-291	0.390752	0.461	0.071	7.12953e-287	CD8-C4
RBBP7	3.23787e-290	0.475725	0.673	0.179	9.22177e-286	CD8-C4
NCAPD2	3.89044e-290	0.431687	0.396	0.034	1.10804e-285	CD8-C4
MAD2L2	4.34434e-288	0.436252	0.509	0.089	1.23731e-283	CD8-C4
EBP	1.49665e-286	0.440719	0.61	0.149	4.26261e-282	CD8-C4
PFN1	1.35827e-285	0.748672	0.972	0.909	3.86848e-281	CD8-C4
KIF14	2.37531e-285	0.484235	0.285	0.003	6.76513e-281	CD8-C4
WDR34	3.39411e-285	0.426047	0.339	0.015	9.66678e-281	CD8-C4
FOXM1	5.71152e-285	0.428238	0.303	0.006	1.6267e-280	CD8-C4
DTL	6.55521e-285	0.389874	0.318	0.01	1.86699e-280	CD8-C4
ALYREF	2.10422e-284	0.648459	0.702	0.17	5.99303e-280	CD8-C4
BARD1	2.8434e-284	0.493368	0.512	0.085	8.09829e-280	CD8-C4
GAPDH	2.35888e-283	0.832543	0.985	0.913	6.71832e-279	CD8-C4
PPIH	2.59174e-283	0.296669	0.501	0.118	7.38153e-279	CD8-C4
HIST1H3G	5.53815e-283	0.611925	0.288	0.004	1.57732e-278	CD8-C4
SMC1A	2.95236e-282	0.597546	0.641	0.142	8.40863e-278	CD8-C4
RANBP1	7.46341e-282	0.927362	0.825	0.278	2.12565e-277	CD8-C4
MCM10	1.53367e-281	0.379005	0.276	0.002	4.36804e-277	CD8-C4
LSM5	1.29e-279	0.599863	0.699	0.178	3.67405e-275	CD8-C4
NRM	1.46913e-279	0.417953	0.369	0.025	4.18422e-275	CD8-C4
HINT2	1.65026e-278	0.34362	0.568	0.153	4.70011e-274	CD8-C4
E2F8	2.58372e-277	0.380998	0.275	0.003	7.3587e-273	CD8-C4
CDC6	3.45132e-276	0.399204	0.291	0.006	9.82969e-272	CD8-C4
SKA2	7.78238e-275	0.607959	0.628	0.134	2.2165e-270	CD8-C4
RAD51C	3.31521e-274	0.402636	0.499	0.096	9.44204e-270	CD8-C4
YEATS4	4.86374e-274	0.476235	0.488	0.077	1.38524e-269	CD8-C4
CDC45	7.06399e-274	0.359668	0.277	0.003	2.01189e-269	CD8-C4
HIST1H2AL	4.49896e-273	0.899306	0.374	0.02	1.28135e-268	CD8-C4
DNMT1	1.20391e-272	0.729155	0.743	0.199	3.42885e-268	CD8-C4
CDK4	8.90069e-272	0.375073	0.462	0.082	2.535e-267	CD8-C4
HIST1H2AG	4.54387e-271	1.30949	0.51	0.067	1.29414e-266	CD8-C4
SKA1	4.67586e-271	0.3117	0.254	0.002	1.33173e-266	CD8-C4
TFDP1	2.21403e-270	0.434464	0.479	0.079	6.30578e-266	CD8-C4
PRDX3	4.24944e-270	0.392941	0.545	0.124	1.21028e-265	CD8-C4
ACYP1	2.00515e-269	0.484225	0.529	0.102	5.71088e-265	CD8-C4
FDPS	1.00608e-268	0.463508	0.67	0.192	2.86542e-264	CD8-C4
PSMD14	6.75331e-266	0.339019	0.563	0.153	1.92341e-261	CD8-C4
MZT1	1.63523e-265	0.39029	0.511	0.11	4.6573e-261	CD8-C4
RAN	2.33936e-265	0.75214	0.939	0.619	6.66274e-261	CD8-C4
PIN1	5.08246e-265	0.338728	0.694	0.243	1.44754e-260	CD8-C4
LSM4	1.02125e-264	0.625868	0.717	0.193	2.90863e-260	CD8-C4
VDAC3	1.1106e-264	0.403443	0.645	0.191	3.16309e-260	CD8-C4
CDCA4	1.26572e-264	0.412472	0.424	0.058	3.60489e-260	CD8-C4
HIST1H1C	9.57421e-264	1.1937	0.727	0.209	2.72683e-259	CD8-C4
HIST1H3D	1.15174e-263	1.8131	0.598	0.143	3.28028e-259	CD8-C4
NUDT21	5.79138e-263	0.384389	0.544	0.134	1.64944e-258	CD8-C4
CENPE	4.49488e-262	0.716162	0.538	0.087	1.28019e-257	CD8-C4
GMNN	7.13113e-262	0.512595	0.527	0.098	2.03102e-257	CD8-C4
NUDT5	1.08124e-261	0.287322	0.54	0.155	3.07947e-257	CD8-C4
CIP2A	4.19418e-261	0.349367	0.309	0.015	1.19454e-256	CD8-C4
UQCC2	1.91946e-260	0.443252	0.552	0.123	5.46683e-256	CD8-C4
BUB1	2.61441e-260	0.412106	0.309	0.012	7.44611e-256	CD8-C4
VBP1	9.25167e-260	0.283026	0.534	0.153	2.63497e-255	CD8-C4
PPIA	1.03155e-259	0.688541	0.96	0.797	2.93796e-255	CD8-C4
FANCD2	3.34642e-259	0.386054	0.341	0.024	9.53094e-255	CD8-C4
RFC2	6.5942e-259	0.381219	0.373	0.037	1.87809e-254	CD8-C4
BOLA3	2.25073e-258	0.305038	0.528	0.141	6.41031e-254	CD8-C4
COMMD4	5.79826e-258	0.386384	0.513	0.115	1.6514e-253	CD8-C4
ZDHHC12	4.64395e-257	0.370511	0.493	0.107	1.32264e-252	CD8-C4
BCL2L12	7.69764e-256	0.324153	0.36	0.04	2.19236e-251	CD8-C4
C19orf48	2.88002e-255	0.384767	0.391	0.049	8.20258e-251	CD8-C4
RBM17	5.31977e-255	0.313156	0.615	0.198	1.51513e-250	CD8-C4
TCF19	5.50147e-255	0.396881	0.298	0.01	1.56687e-250	CD8-C4
MIS18BP1	6.2251e-255	0.581155	0.691	0.196	1.77297e-250	CD8-C4
CIT	1.0967e-254	0.345009	0.265	0.005	3.12352e-250	CD8-C4
RFC4	8.60475e-254	0.390995	0.372	0.037	2.45072e-249	CD8-C4
LSM3	8.82728e-254	0.570311	0.735	0.221	2.5141e-249	CD8-C4
SKA3	1.28648e-253	0.304537	0.247	0.002	3.66403e-249	CD8-C4
WDR76	3.29801e-253	0.475634	0.406	0.045	9.39307e-249	CD8-C4
CBX1	5.41765e-253	0.366228	0.482	0.102	1.543e-248	CD8-C4
HPRT1	6.06095e-253	0.431441	0.548	0.129	1.72622e-248	CD8-C4
RAD51	8.18218e-253	0.307269	0.262	0.005	2.33037e-248	CD8-C4
ANAPC11	1.24951e-252	0.616902	0.801	0.268	3.55872e-248	CD8-C4
NEIL3	1.78432e-252	0.396655	0.281	0.008	5.08191e-248	CD8-C4
PDCD5	1.97135e-252	0.374168	0.678	0.227	5.6146e-248	CD8-C4
RNASEH2C	2.88315e-252	0.498936	0.698	0.21	8.2115e-248	CD8-C4
PTTG1	6.9794e-252	0.974683	0.778	0.253	1.9878e-247	CD8-C4
CENPX	9.73146e-252	0.682513	0.662	0.16	2.77162e-247	CD8-C4
ACOT7	7.39232e-251	0.34783	0.342	0.029	2.10541e-246	CD8-C4
EXOSC8	9.72981e-251	0.318452	0.507	0.131	2.77115e-246	CD8-C4
CHAF1A	1.24069e-250	0.369176	0.334	0.024	3.5336e-246	CD8-C4
NDUFV1	3.71104e-250	0.254432	0.533	0.166	1.05694e-245	CD8-C4
PGP	4.37777e-250	0.300979	0.604	0.198	1.24683e-245	CD8-C4
HIST1H1E	4.41871e-250	1.1926	0.675	0.171	1.25849e-245	CD8-C4
SSRP1	8.24754e-250	0.447294	0.489	0.089	2.34898e-245	CD8-C4
TEDC1	1.08159e-249	0.375482	0.357	0.035	3.08046e-245	CD8-C4
PSMD1	4.57433e-249	0.291272	0.497	0.129	1.30282e-244	CD8-C4
PTMA	7.55556e-249	0.583332	0.999	0.987	2.1519e-244	CD8-C4
TTF2	9.80465e-249	0.398571	0.401	0.055	2.79246e-244	CD8-C4
IER3IP1	4.30653e-248	0.296136	0.545	0.164	1.22654e-243	CD8-C4
DEPDC1B	1.22597e-247	0.360728	0.262	0.005	3.4917e-243	CD8-C4
SUZ12	1.92192e-247	0.449926	0.636	0.185	5.47382e-243	CD8-C4
ACAT2	2.25411e-247	0.30435	0.439	0.093	6.41993e-243	CD8-C4
TALDO1	8.5531e-247	0.596533	0.753	0.237	2.43601e-242	CD8-C4
ITGB1BP1	2.11283e-246	0.311532	0.582	0.183	6.01756e-242	CD8-C4
CARHSP1	3.07622e-246	0.636084	0.796	0.267	8.76138e-242	CD8-C4
CEP57	1.02548e-245	0.341854	0.582	0.172	2.92066e-241	CD8-C4
CCDC167	8.62465e-245	0.553732	0.682	0.196	2.45639e-240	CD8-C4
COX8A	1.04707e-244	0.739157	0.924	0.607	2.98217e-240	CD8-C4
POC1A	2.06512e-244	0.270319	0.24	0.003	5.88166e-240	CD8-C4
CEP152	3.54122e-244	0.377793	0.341	0.033	1.00858e-239	CD8-C4
HIST1H2AH	4.35874e-244	0.479664	0.282	0.009	1.24141e-239	CD8-C4
SMC3	4.67753e-244	0.637147	0.724	0.213	1.33221e-239	CD8-C4
CKAP5	2.25846e-243	0.409242	0.4	0.055	6.43231e-239	CD8-C4
CFL1	7.1595e-243	0.642209	0.977	0.895	2.0391e-238	CD8-C4
YWHAH	7.97026e-243	0.440073	0.698	0.228	2.27001e-238	CD8-C4
TRIM28	5.5981e-242	0.301444	0.52	0.143	1.5944e-237	CD8-C4
NUTF2	5.87737e-242	0.364396	0.549	0.148	1.67393e-237	CD8-C4
HADH	1.13181e-241	0.297154	0.353	0.047	3.22349e-237	CD8-C4
TMEM160	1.41032e-241	0.284383	0.704	0.283	4.01674e-237	CD8-C4
HSD17B10	2.05173e-240	0.330015	0.572	0.175	5.84352e-236	CD8-C4
STIL	8.2549e-240	0.328402	0.265	0.008	2.35108e-235	CD8-C4
MAGOHB	8.91231e-240	0.250276	0.375	0.068	2.53832e-235	CD8-C4
HMGXB4	9.36046e-240	0.287634	0.458	0.11	2.66595e-235	CD8-C4
HAT1	1.1659e-239	0.365856	0.538	0.144	3.32061e-235	CD8-C4
SARNP	3.14938e-239	0.308574	0.644	0.229	8.96975e-235	CD8-C4
POLR3K	5.65664e-239	0.315544	0.461	0.109	1.61107e-234	CD8-C4
PSMG2	4.8662e-238	0.293674	0.6	0.205	1.38594e-233	CD8-C4
PSMB7	6.1891e-238	0.266873	0.562	0.185	1.76272e-233	CD8-C4
RFC3	9.93676e-238	0.318215	0.289	0.017	2.83009e-233	CD8-C4
MRPL13	9.91707e-237	0.256643	0.465	0.125	2.82448e-232	CD8-C4
MAZ	5.41764e-236	0.450345	0.726	0.254	1.543e-231	CD8-C4
HIST1H1D	5.71739e-236	1.21933	0.679	0.197	1.62837e-231	CD8-C4
SNRPC	7.59424e-236	0.315635	0.571	0.178	2.16292e-231	CD8-C4
SSNA1	1.82111e-235	0.313871	0.685	0.262	5.18671e-231	CD8-C4
CDKN2A	1.40411e-234	0.439152	0.583	0.159	3.99905e-230	CD8-C4
DCXR	2.09949e-234	0.411523	0.615	0.186	5.97955e-230	CD8-C4
ANP32E	2.45206e-234	0.788583	0.827	0.309	6.98371e-230	CD8-C4
SIVA1	2.78264e-234	0.772973	0.851	0.344	7.92523e-230	CD8-C4
E2F1	1.84022e-233	0.409438	0.281	0.009	5.24113e-229	CD8-C4
HDAC1	1.98457e-233	0.306825	0.581	0.187	5.65225e-229	CD8-C4
ZFP91	2.17186e-232	0.366643	0.52	0.133	6.18567e-228	CD8-C4
TPRKB	2.81255e-232	0.261639	0.416	0.094	8.01042e-228	CD8-C4
SNRPA	4.09522e-232	0.301034	0.553	0.172	1.16636e-227	CD8-C4
C12orf75	4.13846e-232	0.555691	0.763	0.264	1.17867e-227	CD8-C4
KPNB1	5.90159e-232	0.34571	0.651	0.224	1.68083e-227	CD8-C4
NEK2	9.60882e-232	0.357866	0.24	0.004	2.73669e-227	CD8-C4
MRPL11	1.09429e-231	0.289483	0.498	0.141	3.11665e-227	CD8-C4
AP2S1	1.84805e-230	0.531696	0.77	0.273	5.26344e-226	CD8-C4
SUMO3	2.32094e-230	0.273985	0.566	0.188	6.61026e-226	CD8-C4
ILF2	3.76637e-230	0.457309	0.739	0.263	1.0727e-225	CD8-C4
RALY	6.44587e-230	0.529909	0.789	0.288	1.83585e-225	CD8-C4
FIBP	6.72851e-230	0.266203	0.543	0.178	1.91635e-225	CD8-C4
DDB2	1.31155e-229	0.279451	0.48	0.131	3.73542e-225	CD8-C4
PSMD9	2.09702e-228	0.251213	0.596	0.221	5.97253e-224	CD8-C4
RBBP8	2.56995e-228	0.388215	0.348	0.036	7.31947e-224	CD8-C4
NENF	2.79216e-228	0.299569	0.556	0.181	7.95234e-224	CD8-C4
CYC1	3.06631e-228	0.279204	0.564	0.189	8.73316e-224	CD8-C4
PSMA4	5.79758e-228	0.406675	0.694	0.244	1.65121e-223	CD8-C4
SMS	1.55132e-227	0.302798	0.509	0.143	4.41833e-223	CD8-C4
UFD1	4.5512e-227	0.282008	0.573	0.195	1.29623e-222	CD8-C4
SNRPD1	6.04856e-227	0.575232	0.778	0.273	1.72269e-222	CD8-C4
SNRPE	2.3024e-226	0.417173	0.658	0.218	6.55745e-222	CD8-C4
NDUFB6	3.07366e-226	0.265616	0.528	0.168	8.75409e-222	CD8-C4
FAM111A	3.9389e-226	0.50248	0.659	0.204	1.12184e-221	CD8-C4
PMVK	6.42277e-226	0.30326	0.447	0.106	1.82927e-221	CD8-C4
NME1	6.4894e-226	0.412799	0.489	0.107	1.84825e-221	CD8-C4
RBBP4	1.04356e-225	0.332469	0.62	0.211	2.97216e-221	CD8-C4
CCNB1	1.52256e-225	0.613334	0.307	0.016	4.33641e-221	CD8-C4
TIMM10	1.75789e-225	0.261882	0.46	0.126	5.00664e-221	CD8-C4
BAZ1B	2.62363e-225	0.312289	0.558	0.173	7.47237e-221	CD8-C4
ECI1	4.13661e-225	0.295695	0.422	0.092	1.17815e-220	CD8-C4
ELP5	6.32851e-225	0.259211	0.436	0.111	1.80242e-220	CD8-C4
CKAP2	1.08943e-224	0.42975	0.544	0.14	3.10281e-220	CD8-C4
VDAC1	1.13133e-224	0.25538	0.646	0.253	3.22213e-220	CD8-C4
PPP4C	2.1345e-224	0.29443	0.668	0.26	6.07926e-220	CD8-C4
POLQ	4.22512e-224	0.301272	0.219	0.002	1.20336e-219	CD8-C4
COPS3	5.38132e-224	0.266154	0.463	0.128	1.53265e-219	CD8-C4
TMEM107	7.75727e-224	0.26689	0.442	0.116	2.20935e-219	CD8-C4
NUCKS1	2.85748e-223	0.761887	0.917	0.452	8.1384e-219	CD8-C4
NDUFA6	3.26004e-223	0.353285	0.701	0.267	9.28493e-219	CD8-C4
CKS2	4.4571e-223	0.772127	0.767	0.257	1.26943e-218	CD8-C4
NOP56	4.87773e-223	0.280117	0.657	0.252	1.38923e-218	CD8-C4
PTBP1	6.22289e-223	0.255559	0.587	0.209	1.77234e-218	CD8-C4
DLEU2	6.37274e-223	0.302072	0.397	0.08	1.81502e-218	CD8-C4
XPO1	8.12737e-223	0.367368	0.601	0.192	2.31476e-218	CD8-C4
NAA38	1.28177e-222	0.439674	0.734	0.271	3.65061e-218	CD8-C4
SUPT16H	1.53549e-222	0.442749	0.627	0.193	4.37322e-218	CD8-C4
COPRS	1.54616e-222	0.315802	0.338	0.042	4.40362e-218	CD8-C4
CCT5	1.96509e-222	0.303743	0.672	0.262	5.59677e-218	CD8-C4
LSM2	2.72474e-222	0.460662	0.715	0.25	7.76032e-218	CD8-C4
MCM2	4.58476e-222	0.375272	0.279	0.013	1.30579e-217	CD8-C4
MCM5	5.08833e-222	0.555593	0.51	0.102	1.44921e-217	CD8-C4
MANF	1.49825e-221	0.281477	0.61	0.226	4.26718e-217	CD8-C4
MASTL	1.68545e-221	0.346284	0.312	0.028	4.80033e-217	CD8-C4
LUC7L2	1.8127e-221	0.309129	0.667	0.257	5.16275e-217	CD8-C4
MRPL52	2.64806e-221	0.372598	0.673	0.245	7.54193e-217	CD8-C4
RAD23A	2.89629e-221	0.289177	0.67	0.261	8.24892e-217	CD8-C4
ARHGAP11A	9.3368e-220	0.444794	0.329	0.029	2.65921e-215	CD8-C4
SRPK1	1.05527e-219	0.251817	0.456	0.128	3.0055e-215	CD8-C4
ETFB	6.17075e-219	0.326266	0.657	0.245	1.75749e-214	CD8-C4
DBF4	6.38737e-219	0.271606	0.491	0.146	1.81919e-214	CD8-C4
RNASEH2B	3.69386e-218	0.255166	0.543	0.182	1.05205e-213	CD8-C4
STOML2	4.55938e-218	0.290928	0.473	0.132	1.29856e-213	CD8-C4
PSIP1	4.68294e-218	0.499239	0.777	0.296	1.33375e-213	CD8-C4
CNTRL	7.51194e-218	0.404151	0.591	0.183	2.13948e-213	CD8-C4
HRAS	2.12406e-217	0.257606	0.391	0.086	6.04954e-213	CD8-C4
LAGE3	2.30772e-217	0.305562	0.52	0.159	6.57262e-213	CD8-C4
HSPB11	1.65879e-216	0.529087	0.729	0.252	4.7244e-212	CD8-C4
PSMB2	4.604e-216	0.517799	0.794	0.306	1.31127e-211	CD8-C4
GLRX5	5.28995e-216	0.272814	0.51	0.161	1.50663e-211	CD8-C4
GSTO1	5.84989e-216	0.357544	0.695	0.269	1.66611e-211	CD8-C4
TCTEX1D2	1.17775e-215	0.266146	0.34	0.054	3.35436e-211	CD8-C4
HIST2H2AC	1.5253e-215	0.806019	0.478	0.077	4.34421e-211	CD8-C4
MEA1	4.61471e-215	0.317648	0.495	0.142	1.31432e-210	CD8-C4
BRD7	7.84369e-215	0.309213	0.613	0.218	2.23396e-210	CD8-C4
DAZAP1	1.0636e-214	0.25355	0.453	0.124	3.02925e-210	CD8-C4
SNRPB	1.17771e-214	0.717937	0.901	0.458	3.35423e-210	CD8-C4
UBE2L3	5.00109e-214	0.251993	0.709	0.312	1.42436e-209	CD8-C4
NDUFS8	7.63304e-214	0.320478	0.703	0.287	2.17397e-209	CD8-C4
MDH1	1.39586e-213	0.384286	0.707	0.27	3.97554e-209	CD8-C4
NFATC2IP	3.44759e-213	0.250397	0.532	0.177	9.81908e-209	CD8-C4
NDUFA12	3.6362e-213	0.366621	0.754	0.314	1.03563e-208	CD8-C4
WDR1	9.81298e-213	0.359478	0.652	0.236	2.79483e-208	CD8-C4
RHEB	1.57223e-212	0.402395	0.701	0.263	4.47787e-208	CD8-C4
HDGF	1.76136e-212	0.448581	0.61	0.184	5.01652e-208	CD8-C4
PRKDC	2.78562e-212	0.373986	0.623	0.211	7.93373e-208	CD8-C4
NUCB2	6.11095e-212	0.602492	0.626	0.174	1.74046e-207	CD8-C4
LMNB2	6.70012e-212	0.285629	0.295	0.03	1.90826e-207	CD8-C4
TPI1	7.48577e-212	0.715345	0.938	0.589	2.13202e-207	CD8-C4
GNB2	8.52557e-212	0.277324	0.674	0.273	2.42817e-207	CD8-C4
CSNK2B	1.64852e-211	0.320256	0.765	0.335	4.69514e-207	CD8-C4
NDUFA7	1.89146e-211	0.2513	0.627	0.254	5.38705e-207	CD8-C4
CENPQ	3.69456e-211	0.25532	0.263	0.021	1.05225e-206	CD8-C4
AL441992.1	4.79887e-211	0.263221	0.295	0.032	1.36677e-206	CD8-C4
CTCF	6.64786e-211	0.304607	0.59	0.207	1.89338e-206	CD8-C4
TPGS2	2.2467e-210	0.277576	0.379	0.078	6.39884e-206	CD8-C4
SPAG5	4.51709e-210	0.326007	0.247	0.008	1.28651e-205	CD8-C4
TAF15	9.61303e-210	0.371136	0.619	0.213	2.73789e-205	CD8-C4
ADRM1	1.73393e-209	0.26463	0.639	0.258	4.93842e-205	CD8-C4
MPC2	2.44454e-209	0.279722	0.736	0.322	6.96228e-205	CD8-C4
PCMT1	4.81674e-209	0.260269	0.581	0.217	1.37186e-204	CD8-C4
ARPP19	7.14966e-209	0.251712	0.62	0.248	2.03629e-204	CD8-C4
ERH	7.25774e-209	0.443342	0.789	0.322	2.06708e-204	CD8-C4
RECQL	1.05366e-208	0.274127	0.539	0.176	3.00092e-204	CD8-C4
AURKAIP1	1.17508e-208	0.266016	0.724	0.324	3.34674e-204	CD8-C4
NUP50	2.45377e-208	0.262164	0.469	0.139	6.98859e-204	CD8-C4
NDUFB3	4.92297e-208	0.398062	0.727	0.285	1.40211e-203	CD8-C4
TOPBP1	9.00538e-208	0.353327	0.402	0.075	2.56482e-203	CD8-C4
TMEM238	2.81009e-207	0.328704	0.578	0.198	8.0034e-203	CD8-C4
NDUFA2	7.02846e-207	0.355778	0.766	0.329	2.00177e-202	CD8-C4
PLK1	3.24883e-206	0.351422	0.213	0.003	9.253e-202	CD8-C4
CLTA	4.01481e-206	0.321389	0.738	0.316	1.14346e-201	CD8-C4
C1orf35	6.08983e-206	0.258019	0.458	0.135	1.73444e-201	CD8-C4
DNAJC8	1.06299e-205	0.295932	0.763	0.344	3.0275e-201	CD8-C4
PSMB6	1.209e-205	0.417549	0.788	0.331	3.44336e-201	CD8-C4
PXMP2	1.85847e-205	0.302469	0.316	0.04	5.29309e-201	CD8-C4
PMF1	5.51482e-205	0.349236	0.646	0.242	1.57068e-200	CD8-C4
POP7	1.67466e-204	0.279933	0.367	0.074	4.7696e-200	CD8-C4
HIST1H2BH	2.22249e-204	0.592693	0.413	0.065	6.32989e-200	CD8-C4
NONO	1.14642e-203	0.37472	0.684	0.26	3.26511e-199	CD8-C4
ANAPC15	1.21503e-203	0.265533	0.426	0.112	3.46054e-199	CD8-C4
TXNDC17	4.41948e-203	0.298918	0.591	0.212	1.25871e-198	CD8-C4
GGCT	4.47688e-203	0.325931	0.396	0.077	1.27506e-198	CD8-C4
TUBG1	6.9438e-203	0.272371	0.263	0.02	1.97766e-198	CD8-C4
CENPJ	7.54984e-202	0.324261	0.26	0.016	2.15027e-197	CD8-C4
PA2G4	9.11461e-202	0.486991	0.771	0.302	2.59593e-197	CD8-C4
ILF3	1.10458e-201	0.296573	0.632	0.244	3.14596e-197	CD8-C4
PSMC5	2.57179e-201	0.299735	0.663	0.268	7.32471e-197	CD8-C4
HIST1H3F	3.68211e-201	0.406124	0.218	0.004	1.0487e-196	CD8-C4
PARP1	4.99286e-201	0.254655	0.62	0.252	1.42202e-196	CD8-C4
ACTG1	5.40219e-201	0.701598	0.983	0.893	1.5386e-196	CD8-C4
EIF5A	7.52022e-201	0.464052	0.762	0.305	2.14183e-196	CD8-C4
SPDL1	9.24514e-201	0.281315	0.251	0.015	2.63311e-196	CD8-C4
KIF18A	1.19843e-200	0.318333	0.252	0.013	3.41325e-196	CD8-C4
PSMD7	1.29734e-200	0.281889	0.637	0.255	3.69496e-196	CD8-C4
SRP9	1.88421e-200	0.394319	0.736	0.297	5.36642e-196	CD8-C4
NHP2	7.63652e-200	0.316811	0.562	0.194	2.17496e-195	CD8-C4
EMC9	9.71721e-200	0.294463	0.334	0.055	2.76756e-195	CD8-C4
BANF1	1.15986e-199	0.535751	0.794	0.316	3.30339e-195	CD8-C4
PBRM1	8.26327e-199	0.256033	0.482	0.153	2.35346e-194	CD8-C4
NDUFAB1	1.25656e-198	0.298068	0.702	0.299	3.5788e-194	CD8-C4
TPM4	9.95612e-198	0.525655	0.691	0.239	2.8356e-193	CD8-C4
IDH2	1.27846e-197	0.512025	0.736	0.275	3.64117e-193	CD8-C4
MCM6	3.08029e-197	0.428164	0.405	0.07	8.77299e-193	CD8-C4
MRPL51	3.88895e-197	0.479758	0.761	0.301	1.10761e-192	CD8-C4
VPS29	1.03324e-196	0.32468	0.712	0.299	2.94277e-192	CD8-C4
SF3B2	3.75082e-196	0.253815	0.739	0.347	1.06827e-191	CD8-C4
LBR	1.04308e-195	0.336065	0.595	0.212	2.97081e-191	CD8-C4
RTN3	1.09248e-195	0.267514	0.406	0.105	3.11149e-191	CD8-C4
DNPH1	1.47722e-195	0.313559	0.562	0.198	4.20726e-191	CD8-C4
HNRNPM	7.90853e-195	0.357364	0.77	0.337	2.25243e-190	CD8-C4
FANCA	2.08416e-194	0.365103	0.317	0.038	5.93589e-190	CD8-C4
H2AFX	2.3772e-194	0.692575	0.756	0.278	6.7705e-190	CD8-C4
HNRNPAB	4.64602e-194	0.687956	0.83	0.352	1.32323e-189	CD8-C4
ATP5F1C	2.01908e-193	0.331818	0.767	0.346	5.75053e-189	CD8-C4
SNRPD3	3.12573e-193	0.411617	0.775	0.331	8.9024e-189	CD8-C4
CDC25B	3.28285e-193	0.371676	0.358	0.057	9.34988e-189	CD8-C4
YWHAE	6.16716e-193	0.294303	0.678	0.284	1.75647e-188	CD8-C4
SEC11A	1.64301e-192	0.268755	0.758	0.356	4.67945e-188	CD8-C4
NCAPH2	1.70854e-192	0.362864	0.319	0.039	4.86608e-188	CD8-C4
SDF2L1	2.41191e-192	0.349712	0.626	0.235	6.86935e-188	CD8-C4
PIMREG	3.49279e-192	0.268148	0.189	0.002	9.94781e-188	CD8-C4
HIST1H2AI	9.22801e-192	0.485184	0.243	0.01	2.62823e-187	CD8-C4
CDK5RAP2	2.32003e-191	0.375553	0.413	0.093	6.60767e-187	CD8-C4
JPT1	5.81789e-190	0.719865	0.865	0.413	1.65699e-185	CD8-C4
PKM	3.29631e-189	0.685398	0.848	0.379	9.38821e-185	CD8-C4
POLD3	3.52345e-189	0.295645	0.301	0.038	1.00351e-184	CD8-C4
RAD21	1.44248e-188	0.622284	0.769	0.298	4.10833e-184	CD8-C4
AURKA	1.28032e-187	0.334266	0.251	0.015	3.64649e-183	CD8-C4
NDUFS6	1.64174e-187	0.422763	0.791	0.348	4.67583e-183	CD8-C4
MT2A	4.92551e-187	0.903671	0.906	0.512	1.40283e-182	CD8-C4
MTHFD1	7.79181e-186	0.262288	0.315	0.053	2.21919e-181	CD8-C4
PPM1G	7.83638e-186	0.422931	0.751	0.313	2.23188e-181	CD8-C4
TCERG1	8.26046e-186	0.263362	0.43	0.121	2.35266e-181	CD8-C4
PSMA3	1.094e-185	0.307516	0.7	0.306	3.11583e-181	CD8-C4
SRSF10	1.69868e-185	0.439625	0.804	0.36	4.838e-181	CD8-C4
TUBA1C	2.04392e-185	0.699977	0.735	0.268	5.8213e-181	CD8-C4
CDK2	2.19048e-185	0.272748	0.244	0.017	6.23871e-181	CD8-C4
KHDRBS1	4.23859e-185	0.283208	0.717	0.326	1.20719e-180	CD8-C4
ATP5PD	9.68833e-185	0.256821	0.737	0.35	2.75933e-180	CD8-C4
COX5A	1.78118e-184	0.531079	0.828	0.364	5.07299e-180	CD8-C4
ARPC4	1.83363e-184	0.260576	0.719	0.338	5.22237e-180	CD8-C4
NDUFB1	1.8585e-184	0.405843	0.757	0.324	5.2932e-180	CD8-C4
DEPDC1	2.23913e-184	0.291954	0.189	0.002	6.37725e-180	CD8-C4
INCENP	3.54962e-184	0.343485	0.236	0.012	1.01097e-179	CD8-C4
DCTN3	4.86103e-184	0.527723	0.722	0.273	1.38447e-179	CD8-C4
MAGOH	6.32032e-184	0.332316	0.743	0.332	1.80009e-179	CD8-C4
HAUS8	6.35512e-184	0.265262	0.25	0.022	1.81e-179	CD8-C4
HIST1H3C	9.79475e-184	0.37781	0.197	0.003	2.78964e-179	CD8-C4
CCT8	1.11932e-183	0.257504	0.648	0.285	3.18793e-179	CD8-C4
DCTPP1	1.6649e-183	0.288147	0.357	0.073	4.74181e-179	CD8-C4
CRIP1	1.8398e-183	0.686984	0.975	0.837	5.23993e-179	CD8-C4
MCRIP1	2.36232e-183	0.285714	0.531	0.188	6.72812e-179	CD8-C4
SNRPF	2.40657e-183	0.499259	0.812	0.353	6.85414e-179	CD8-C4
BUD31	1.02276e-182	0.252056	0.721	0.341	2.91292e-178	CD8-C4
AKR7A2	1.92395e-182	0.309428	0.444	0.126	5.47959e-178	CD8-C4
CALM3	2.82538e-182	0.673066	0.868	0.43	8.04697e-178	CD8-C4
XRCC6	5.01056e-182	0.341713	0.743	0.329	1.42706e-177	CD8-C4
PDIA6	3.73995e-181	0.368153	0.702	0.293	1.06518e-176	CD8-C4
UBE2I	5.24835e-181	0.358517	0.815	0.39	1.49478e-176	CD8-C4
HNRNPD	9.85606e-181	0.498407	0.812	0.357	2.8071e-176	CD8-C4
E2F7	1.65343e-180	0.284945	0.213	0.008	4.70914e-176	CD8-C4
YWHAQ	4.39771e-180	0.324277	0.79	0.375	1.25251e-175	CD8-C4
ATP5PO	5.55308e-180	0.262956	0.756	0.365	1.58157e-175	CD8-C4
PSMB10	3.39715e-179	0.286658	0.76	0.364	9.67541e-175	CD8-C4
CMC2	3.44632e-179	0.305168	0.728	0.332	9.81548e-175	CD8-C4
SLBP	6.8908e-179	0.287676	0.674	0.29	1.96257e-174	CD8-C4
SAMD1	9.75023e-179	0.281769	0.302	0.046	2.77696e-174	CD8-C4
HNRNPR	6.99063e-178	0.417191	0.766	0.332	1.991e-173	CD8-C4
WEE1	7.96403e-178	0.323538	0.385	0.087	2.26824e-173	CD8-C4
MSH2	7.67682e-177	0.263932	0.275	0.035	2.18643e-172	CD8-C4
CEP78	1.33363e-175	0.255509	0.321	0.059	3.79832e-171	CD8-C4
PPP1CA	2.55169e-175	0.538834	0.834	0.379	7.26747e-171	CD8-C4
CEP295	2.98425e-175	0.25839	0.305	0.057	8.49945e-171	CD8-C4
HMGN3	6.65953e-174	0.435944	0.727	0.307	1.8967e-169	CD8-C4
RAB5IF	8.78689e-174	0.305946	0.737	0.342	2.50259e-169	CD8-C4
CTNNAL1	1.10838e-173	0.259913	0.331	0.068	3.15677e-169	CD8-C4
C17orf49	6.34776e-173	0.585799	0.804	0.351	1.8079e-168	CD8-C4
ATP5MC1	1.07876e-172	0.320569	0.621	0.253	3.07241e-168	CD8-C4
CCDC18	5.19638e-172	0.264312	0.244	0.024	1.47998e-167	CD8-C4
PSMA6	1.12674e-171	0.351274	0.785	0.374	3.20908e-167	CD8-C4
HIST1H2BF	6.08252e-171	0.57938	0.304	0.03	1.73236e-166	CD8-C4
CDKN2D	3.32394e-170	0.453439	0.459	0.118	9.4669e-166	CD8-C4
TOMM5	3.71014e-170	0.331417	0.703	0.312	1.05669e-165	CD8-C4
PARPBP	5.00192e-170	0.263694	0.222	0.014	1.4246e-165	CD8-C4
CCDC28B	7.07064e-170	0.284036	0.3	0.048	2.01379e-165	CD8-C4
ANKRD36C	1.53332e-169	0.334316	0.509	0.179	4.36703e-165	CD8-C4
KNTC1	1.55641e-169	0.31013	0.243	0.02	4.43281e-165	CD8-C4
COX17	2.39151e-169	0.417742	0.733	0.316	6.81126e-165	CD8-C4
NASP	6.75409e-169	0.566233	0.804	0.356	1.92363e-164	CD8-C4
KNSTRN	1.32213e-168	0.278442	0.205	0.008	3.76556e-164	CD8-C4
SLC25A5	4.98235e-168	0.645368	0.882	0.493	1.41902e-163	CD8-C4
ARPC5	5.48006e-168	0.573025	0.851	0.408	1.56077e-163	CD8-C4
PSMA2	1.59419e-167	0.500402	0.826	0.382	4.5404e-163	CD8-C4
BLOC1S1	2.52088e-167	0.555481	0.865	0.426	7.17972e-163	CD8-C4
CDK2AP2	3.60591e-167	0.436331	0.779	0.35	1.027e-162	CD8-C4
RBX1	3.9287e-167	0.488396	0.819	0.379	1.11893e-162	CD8-C4
ENO1	6.4212e-167	0.653014	0.895	0.495	1.82882e-162	CD8-C4
TPR	2.91468e-163	0.317612	0.778	0.384	8.3013e-159	CD8-C4
HIST2H2AB	3.08741e-163	0.37535	0.207	0.009	8.79326e-159	CD8-C4
UQCRQ	4.21034e-163	0.356754	0.797	0.387	1.19915e-158	CD8-C4
ATP5F1B	2.33306e-162	0.266561	0.775	0.399	6.6448e-158	CD8-C4
GBP1	3.04825e-162	0.277422	0.492	0.172	8.68171e-158	CD8-C4
THRAP3	5.65602e-162	0.302344	0.765	0.377	1.61089e-157	CD8-C4
HP1BP3	6.28982e-162	0.442424	0.849	0.43	1.7914e-157	CD8-C4
WDHD1	7.42283e-162	0.278675	0.232	0.017	2.1141e-157	CD8-C4
HIST1H4D	9.60376e-162	0.531387	0.239	0.014	2.73525e-157	CD8-C4
CBX3	1.28999e-161	0.479316	0.821	0.387	3.67403e-157	CD8-C4
GNG5	2.61176e-161	0.580696	0.869	0.453	7.43857e-157	CD8-C4
HIST1H2BC	4.3353e-161	0.454217	0.326	0.05	1.23474e-156	CD8-C4
NUDT8	1.08635e-160	0.268188	0.249	0.028	3.09404e-156	CD8-C4
IFI27L2	1.47051e-160	0.30834	0.739	0.356	4.18817e-156	CD8-C4
PCNT	5.06152e-159	0.293041	0.29	0.046	1.44157e-154	CD8-C4
PGAM1	1.32239e-158	0.437612	0.767	0.349	3.7663e-154	CD8-C4
KPNA2	4.65395e-158	0.456313	0.628	0.239	1.32549e-153	CD8-C4
SEC11C	2.5651e-157	0.272116	0.621	0.279	7.30565e-153	CD8-C4
ARPC5L	6.79302e-157	0.306633	0.728	0.349	1.93472e-152	CD8-C4
PCBP1	8.46808e-157	0.251126	0.832	0.458	2.41179e-152	CD8-C4
FLNA	1.77143e-156	0.250239	0.679	0.322	5.04522e-152	CD8-C4
MZT2B	6.92838e-156	0.588079	0.907	0.586	1.97327e-151	CD8-C4
ARHGAP19	6.28955e-155	0.250035	0.242	0.031	1.79133e-150	CD8-C4
PCBP2	1.68614e-154	0.27767	0.836	0.45	4.80228e-150	CD8-C4
DDX11	2.86603e-154	0.261962	0.226	0.02	8.16273e-150	CD8-C4
PSMB3	3.31524e-154	0.476736	0.833	0.408	9.44212e-150	CD8-C4
LSM7	4.89599e-154	0.319648	0.771	0.386	1.39443e-149	CD8-C4
HNRNPF	6.6951e-154	0.3558	0.829	0.426	1.90683e-149	CD8-C4
CDCA7	4.6546e-153	0.278734	0.228	0.021	1.32568e-148	CD8-C4
ANXA5	4.7359e-153	0.574483	0.833	0.409	1.34883e-148	CD8-C4
NDUFC2	1.11646e-152	0.376132	0.825	0.419	3.17978e-148	CD8-C4
IFI16	9.041e-152	0.3184	0.844	0.454	2.57497e-147	CD8-C4
SPTBN1	1.35321e-151	0.295803	0.411	0.124	3.85406e-147	CD8-C4
MMS22L	2.27482e-151	0.266553	0.253	0.036	6.4789e-147	CD8-C4
FKBP1A	2.99066e-151	0.329652	0.769	0.382	8.51769e-147	CD8-C4
TRAPPC1	6.36566e-150	0.306166	0.786	0.406	1.813e-145	CD8-C4
PSMD8	7.73436e-150	0.431134	0.821	0.406	2.20282e-145	CD8-C4
POMP	7.13885e-149	0.29118	0.801	0.423	2.03322e-144	CD8-C4
FIGNL1	1.75397e-148	0.261794	0.236	0.028	4.99548e-144	CD8-C4
AHI1	2.46916e-148	0.263354	0.507	0.204	7.03242e-144	CD8-C4
ATP5MC3	1.27444e-147	0.553748	0.871	0.479	3.62974e-143	CD8-C4
FABP5	1.37272e-147	0.758817	0.785	0.37	3.90964e-143	CD8-C4
EIF4A3	1.47825e-147	0.324328	0.762	0.375	4.21021e-143	CD8-C4
HIST1H4H	2.17108e-147	0.391666	0.256	0.029	6.18345e-143	CD8-C4
MZT2A	2.95786e-147	0.340542	0.853	0.462	8.42429e-143	CD8-C4
CORO1A	1.08728e-146	0.563984	0.968	0.751	3.09669e-142	CD8-C4
HMGN1	2.36283e-146	0.513723	0.939	0.596	6.72958e-142	CD8-C4
BUB3	9.02901e-145	0.34422	0.816	0.427	2.57155e-140	CD8-C4
HNRNPA3	1.7763e-144	0.520166	0.933	0.594	5.05907e-140	CD8-C4
MSH6	2.36023e-144	0.252726	0.293	0.06	6.72216e-140	CD8-C4
NAP1L1	1.57738e-143	0.532506	0.896	0.507	4.49254e-139	CD8-C4
FAM83D	6.24728e-143	0.260827	0.24	0.033	1.77929e-138	CD8-C4
XRCC5	2.01858e-141	0.345889	0.807	0.422	5.74911e-137	CD8-C4
PAICS	1.03447e-140	0.265645	0.248	0.033	2.94628e-136	CD8-C4
HIST1H2AE	4.62344e-139	0.290357	0.22	0.022	1.3168e-134	CD8-C4
EIF3A	2.29214e-138	0.274504	0.717	0.361	6.52825e-134	CD8-C4
RAC1	3.63524e-138	0.286593	0.823	0.454	1.03535e-133	CD8-C4
DBI	7.80474e-138	0.528393	0.892	0.519	2.22287e-133	CD8-C4
ATP5PF	1.13487e-137	0.447188	0.847	0.45	3.23222e-133	CD8-C4
H1FX	4.39465e-137	0.376336	0.862	0.481	1.25164e-132	CD8-C4
COPE	4.5281e-137	0.316728	0.842	0.467	1.28965e-132	CD8-C4
PSME2	5.83984e-137	0.561186	0.891	0.528	1.66324e-132	CD8-C4
ACTR3	3.69942e-136	0.29319	0.773	0.413	1.05363e-131	CD8-C4
MYL6	4.49649e-136	0.484027	0.976	0.877	1.28064e-131	CD8-C4
SNRPG	2.43101e-135	0.516101	0.834	0.439	6.92376e-131	CD8-C4
NDUFA11	8.48408e-135	0.280753	0.79	0.43	2.41635e-130	CD8-C4
HIST1H2AB	4.08345e-134	0.292308	0.167	0.006	1.16301e-129	CD8-C4
SET	4.16117e-134	0.520131	0.904	0.543	1.18514e-129	CD8-C4
MT1E	9.32327e-134	0.46505	0.533	0.19	2.65536e-129	CD8-C4
PHPT1	2.46635e-133	0.367601	0.725	0.356	7.02441e-129	CD8-C4
CKLF	3.38225e-133	0.274685	0.789	0.434	9.63298e-129	CD8-C4
ATP5MF	2.00472e-132	0.391935	0.838	0.451	5.70963e-128	CD8-C4
HIST1H2AK	2.04367e-132	0.529568	0.276	0.036	5.82057e-128	CD8-C4
PRELID1	4.27314e-132	0.251037	0.722	0.387	1.21703e-127	CD8-C4
SERBP1	6.10902e-132	0.255836	0.795	0.447	1.73991e-127	CD8-C4
POLE	2.43188e-131	0.253974	0.194	0.016	6.92623e-127	CD8-C4
UBALD2	2.94813e-131	0.37009	0.678	0.319	8.39657e-127	CD8-C4
PRDX2	8.88107e-131	0.349808	0.632	0.286	2.52942e-126	CD8-C4
NDUFB2	1.36188e-130	0.470441	0.861	0.477	3.87877e-126	CD8-C4
NFKB1	1.52698e-130	0.270838	0.483	0.193	4.34899e-126	CD8-C4
HNRNPA2B1	2.90171e-129	0.455332	0.986	0.855	8.26437e-125	CD8-C4
YBX1	3.71089e-129	0.506729	0.929	0.627	1.0569e-124	CD8-C4
ARL6IP1	4.58297e-128	0.79226	0.855	0.516	1.30528e-123	CD8-C4
PSMB9	4.2802e-126	0.530742	0.924	0.649	1.21905e-121	CD8-C4
NDUFB11	5.94877e-126	0.387402	0.855	0.48	1.69427e-121	CD8-C4
LRRFIP1	1.52387e-125	0.28025	0.842	0.489	4.34012e-121	CD8-C4
COX7B	6.85115e-124	0.321231	0.825	0.464	1.95128e-119	CD8-C4
ATP5IF1	1.58366e-123	0.423251	0.888	0.523	4.51043e-119	CD8-C4
COTL1	1.14158e-122	0.669502	0.874	0.571	3.25134e-118	CD8-C4
BATF	3.07335e-122	0.273304	0.652	0.324	8.75322e-118	CD8-C4
SRRM1	3.71712e-122	0.256307	0.865	0.524	1.05867e-117	CD8-C4
TPM3	4.56841e-121	0.433935	0.921	0.581	1.30113e-116	CD8-C4
RPS27L	1.11221e-120	0.342146	0.827	0.466	3.1677e-116	CD8-C4
TUBB4B	8.64273e-120	0.534333	0.877	0.526	2.46154e-115	CD8-C4
SEM1	1.24909e-118	0.316356	0.826	0.471	3.55753e-114	CD8-C4
PSMB8	2.47052e-118	0.415416	0.852	0.486	7.0363e-114	CD8-C4
PMAIP1	5.90873e-118	0.451437	0.68	0.318	1.68286e-113	CD8-C4
UBE2S	1.11294e-117	0.614442	0.907	0.61	3.16975e-113	CD8-C4
VIM	6.69731e-117	0.573574	0.986	0.834	1.90746e-112	CD8-C4
ANXA2	3.33285e-116	0.319721	0.673	0.349	9.4923e-112	CD8-C4
SELENOH	4.0118e-116	0.254449	0.777	0.448	1.1426e-111	CD8-C4
PLP2	1.57225e-115	0.348894	0.796	0.445	4.47793e-111	CD8-C4
COX6C	9.4432e-115	0.444066	0.917	0.608	2.68952e-110	CD8-C4
GSTP1	1.36891e-114	0.596447	0.848	0.507	3.8988e-110	CD8-C4
HIST1H2BJ	3.41763e-114	0.275274	0.214	0.029	9.73377e-110	CD8-C4
RHOA	3.48946e-113	0.450893	0.906	0.585	9.93834e-109	CD8-C4
TXN	1.12376e-112	0.413199	0.83	0.469	3.20059e-108	CD8-C4
PGK1	1.4022e-111	0.251785	0.84	0.508	3.99362e-107	CD8-C4
SFPQ	3.41996e-108	0.324579	0.88	0.546	9.7404e-104	CD8-C4
HIST1H3H	7.92788e-108	0.266314	0.203	0.031	2.25794e-103	CD8-C4
HIST2H2BF	1.28821e-106	0.372208	0.228	0.036	3.66895e-102	CD8-C4
TMEM258	2.0768e-105	0.27473	0.8	0.472	5.91494e-101	CD8-C4
HLA-DRB5	1.35724e-104	0.523395	0.642	0.294	3.86555e-100	CD8-C4
HSP90B1	1.28963e-103	0.350957	0.846	0.513	3.673e-99	CD8-C4
SUMO2	6.77102e-99	0.405915	0.938	0.723	1.92846e-94	CD8-C4
COX6A1	1.26015e-98	0.378414	0.897	0.586	3.58903e-94	CD8-C4
ARPC1B	1.84258e-98	0.444103	0.88	0.569	5.24784e-94	CD8-C4
CLIC1	1.21305e-95	0.429377	0.939	0.746	3.45488e-91	CD8-C4
PPDPF	6.22977e-95	0.420531	0.922	0.636	1.7743e-90	CD8-C4
LDHA	6.91278e-94	0.32328	0.901	0.598	1.96883e-89	CD8-C4
NDUFA13	7.59325e-94	0.330998	0.928	0.642	2.16263e-89	CD8-C4
ARPC2	4.44259e-93	0.40963	0.948	0.783	1.26529e-88	CD8-C4
UQCRH	1.21629e-92	0.298049	0.872	0.565	3.46412e-88	CD8-C4
EMP3	2.1667e-91	0.308189	0.837	0.526	6.17099e-87	CD8-C4
LDHB	6.42999e-91	0.329217	0.851	0.538	1.83133e-86	CD8-C4
CHCHD2	3.80141e-89	0.413847	0.925	0.769	1.08268e-84	CD8-C4
H3F3A	3.20236e-88	0.382711	0.958	0.845	9.12064e-84	CD8-C4
SUB1	8.00167e-88	0.433544	0.943	0.77	2.27896e-83	CD8-C4
SRSF3	1.09972e-87	0.279956	0.9	0.608	3.13211e-83	CD8-C4
HIST1H2AC	5.8028e-87	0.251445	0.394	0.174	1.6527e-82	CD8-C4
PSMA7	1.29383e-85	0.384036	0.913	0.657	3.68497e-81	CD8-C4
LSP1	2.82041e-85	0.277673	0.884	0.596	8.03281e-81	CD8-C4
AIF1	1.2627e-83	0.341192	0.367	0.138	3.59629e-79	CD8-C4
ELOB	5.84839e-82	0.277392	0.894	0.611	1.66568e-77	CD8-C4
PRDX1	9.5816e-82	0.259453	0.83	0.539	2.72894e-77	CD8-C4
SLC25A3	1.62094e-81	0.259077	0.874	0.589	4.6166e-77	CD8-C4
PARK7	2.32218e-81	0.385583	0.88	0.6	6.61381e-77	CD8-C4
CALR	3.04924e-81	0.29119	0.888	0.606	8.68454e-77	CD8-C4
SEPTIN7	3.73639e-77	0.266122	0.934	0.683	1.06416e-72	CD8-C4
ATP5MG	1.54598e-75	0.347775	0.936	0.774	4.40311e-71	CD8-C4
NME2	1.00319e-74	0.385467	0.76	0.465	2.8572e-70	CD8-C4
LCP1	6.50217e-74	0.335433	0.916	0.669	1.85188e-69	CD8-C4
HLA-DQB1	1.41227e-73	0.275576	0.628	0.366	4.02228e-69	CD8-C4
CALM2	8.2944e-70	0.363205	0.931	0.738	2.36233e-65	CD8-C4
NDUFA4	6.49184e-67	0.341749	0.888	0.65	1.84894e-62	CD8-C4
RAC2	2.04231e-60	0.269238	0.895	0.66	5.81669e-56	CD8-C4
HNRNPA1	2.95223e-59	0.289995	0.938	0.757	8.40824e-55	CD8-C4
NCL	4.23434e-59	0.314524	0.918	0.707	1.20598e-54	CD8-C4
DYNLL1	4.3518e-59	0.286261	0.92	0.707	1.23944e-54	CD8-C4
PTMS	5.44859e-59	0.293564	0.61	0.366	1.55181e-54	CD8-C4
HLA-DRA	1.40164e-58	0.503644	0.817	0.573	3.99202e-54	CD8-C4
TMSB10	2.7426e-55	0.304682	0.989	0.981	7.81121e-51	CD8-C4
ARPC3	6.47247e-52	0.270454	0.919	0.753	1.84343e-47	CD8-C4
LGALS1	1.50744e-49	0.589741	0.822	0.602	4.29334e-45	CD8-C4
NPM1	1.11608e-48	0.297851	0.95	0.83	3.1787e-44	CD8-C4
ITM2A	1.97959e-48	0.259314	0.821	0.595	5.63808e-44	CD8-C4
HLA-DRB1	6.52254e-46	0.460751	0.863	0.684	1.85768e-41	CD8-C4
MIF	1.07479e-45	0.251389	0.927	0.747	3.0611e-41	CD8-C4
CCL3	1.49028e-45	0.273862	0.376	0.196	4.24448e-41	CD8-C4
RPLP0	3.38307e-45	0.275862	0.961	0.816	9.63533e-41	CD8-C4
CD74	1.92844e-44	0.350136	0.948	0.808	5.49239e-40	CD8-C4
RPSA	3.43622e-35	0.250228	0.965	0.88	9.7867e-31	CD8-C4
FXYD2	3.93808e-29	0.467545	0.496	0.314	1.12161e-24	CD8-C4
CXCL13	2.35844e-25	0.470626	0.155	0.061	6.71706e-21	CD8-C4
GZMB	8.45518e-20	0.296794	0.234	0.128	2.40812e-15	CD8-C4
GNLY	8.75457e-07	0.561289	0.147	0.092	0.0249339	CD8-C4

## Sheet: C
Table S2. Differential expression results for all lymphoid clusters, differential expression results for CD8+ T cell clusters, CD8T-C1 related gene signatures, and progenitor/terminally exhausted signature scores for all CD8+ T cells. Related to Fig2.
Progenitor Exhausted CD8	Terminally Exhausted CD8	CD8T-C1 Signature
IL7R	NKG7	IL7R
GPR183	RAC2	ANXA1
LMNA	CLIC1	KLRB1
NR4A3	GZMA	KLF2
TCF7	PRF1	HSPA1B
MGAT4A	APOBEC3C	HSPA1A
CD55	RHOA	HSPA6
AIM1	CCL4	JUN
PER1	COTL1	RORA
FOSL2	PSME2	TXNIP
EGR1	HLA-DPA1	BTG2
TSPYL2	HMGN2	AC020916.1
YPEL5	LSP1	GPR183
CSRNP1	PSMB9	TNFSF14
REL	LCK	ZFAND2A
SKIL	SRP14	DNAJB1
PIK3R1	ARPC3	CD40LG
FOXP1	ARPC1B	LINC-PINT
RGCC	TPI1	INTS6
PFKFB3	APOBEC3G	NABP1
MYADM	HLA-DPB1	AC058791.1
ZFP36L2	LDHB	ZFP36L2
USP36	ATP5G2	CCR7
TC2N	MYL12B	CD69
FAM177A1	PSMB8	HSPH1
BTG2	PSMA7	TSC22D3
TSC22D2	HLA-DRB1	HSP90AA1
FAM65B	SUB1	TNF
STAT4	ARPC4	JUNB
RGPD5	CTSW	AC016831.5
NEU1	SUMO2	HSPA8
IFRD1	TAP1	AL499604.1
PDE4B	GZMB	FOXP1
NR4A1	RARRES3	BTG1
	CAP1	NEU1
	UCP2	HEXIM1
	PPIB	HSPD1
	RAN	JUND
	CHCHD2	ERN1
	PARK7	TCF7
	HCST	PLK3
	GABARAP	TLE4
	HLA-DRA	PRKCQ-AS1
	SOD1	RGCC
	CAPZB	TGFB1
	S100A4	PTGER4
	RNASEK	CD52
	PPP1CA	STAT4
	PKM	RPL32
	IFI16	PDE4B
	ACTR3	PPP2R5C
	ITM2A	MBP
	SLC25A5	ZC3HAV1
	PGAM1	RPL34
	ANXA6	GNLY
	CD27	SC5D
	ATP5B	TOB1
	LYST	FKBP11
	PSMB10	PPP1R10
	MIF	ID2
	LY6E	PTGER2
	ANKRD10	YME1L1
	CTSD	SMAD7
	UBE2L6	GLIPR1
	EDF1	MYBL1
	NONO	AMD1
	TIGIT	PIK3IP1
	FKBP1A	CCNH
	IL2RB	EML4
	HMGN1	RPL39
	ATP5L	THEM4
	GZMH	TNFAIP3
	STAT1	DNAJA1
	GPI	FXYD5
	LCP2	SPOCK2
	GBP2	SARAF
	ARL6IP5	FAM133B
	CCL4L1	HSP90AB1
	PRDM1	FAM177A1
	OST4	RPLP2
	PDCD1	CD226
	HINT1	PARP8
	HNRNPF	ARL4C
	GBP5	FLT3LG
	COX7C	MCUB
	ARPC5	RPS12
	GIMAP4	TNFAIP8
	XRCC6	TNFRSF25
	C17orf62	TENT5C
	PRR13	LYAR
	HLA-DRB5	CDC14A
	WDR1	GZMM
	ARL6IP1
	ISG15
	ATP5A1
	EWSR1
	COPE
	HAVCR2
	EIF3H
	ANXA5
	C11orf58
	IFI6
	SIRPG
	CALM3
	SHISA5
	DENND2D
	MAP4K1
	BUB3
	IKZF3
	SNRPB
	EID1
	PSMB1
	PTPN6
	NDUFA13
	SSR4
	COX8A
	PTPN7
	MAT2B
	PSTPIP1
	GSTP1
	PSMB3
	IRF9
	TRAF3IP3
	GIMAP7
	PSMA2
	SASH3
	CD164
	ETNK1
	S100A11
	KLRD1
	MOB1A
	SH2D1A
	UBE2V1
	SH3KBP1
	ATP5G3
	PSMA5
	MT2A
	LAT
	IFNG
	RAB27A
	COX5A
	DDOST
	PSMB4
	SRP9
	BRK1
	TNFRSF1B
	EIF4H
	GMFG
	ANXA2
	TCEB2
	RBPJ
	COX6A1
	UBXN1
	PSMD8
	CD63
	ATP6V0E1
	NDUFB8
	CTSC
	SNRPD2
	ATP5C1
	PRELID1
	COX7A2
	PSMA6
	ECH1
	U2AF1
	HMGB2
	FAM49B
	CD38
	TSPO
	IDH2
	CASP4
	CCL3
	TRMT112
	SURF4
	PSMA1
	YWHAE
	LASP1
	PYHIN1
	ANAPC16
	TUBB
	CSNK2B
	PRKAR1A
	SLAMF7
	GNG5
	PRDX1
	RQCD1
	CCNDBP1
	INPP4B
	CDK2AP2
	CBX3
	RPN1
	SPCS1
	PSMA3
	SIT1
	XRCC5
	EIF3C
	CXCR6
	COX6C
	M6PR
	ANP32E

## Sheet: D
Table S2. Differential expression results for all lymphoid clusters, differential expression results for CD8+ T cell clusters, CD8T-C1 related gene signatures, and progenitor/terminally exhausted signature scores for all CD8+ T cells. Related to Fig2.
Cohort	Arm	SUBJID	RNA_ID	ORR	Benefit	PFS	PFS_CNSR	Sex	Age
CM-025	NIVOLUMAB	RCC25-1024	EA639146	NE	ICB	0.722793	1	F	78
CM-025	NIVOLUMAB	RCC25-117	P66425-02F-Run1_S7_L001	PD	NCB	0.985626	1	F	37
CM-025	NIVOLUMAB	RCC25-205	P66291-09A-Run1_S10_L001	SD	ICB	3.84394	1	M	45
CM-025	NIVOLUMAB	RCC25-516	P66425-08F-Run1_S7_L001	CRPR	CB	15.6386	1	M	62
CM-025	NIVOLUMAB	RCC25-932	P66511-05E-Run1_S11_L001	PD	NCB	1.18275	1	M	65
CM-025	NIVOLUMAB	RCC25-142	EA632171	SD	ICB	3.05544	1	M	73
CM-025	NIVOLUMAB	RCC25-86	P66425-10A-Run1_S13_L002	SD	ICB	5.35524	1	M	56
CM-025	NIVOLUMAB	RCC25-362	P66287-07B-Run1_S2_L001	CRPR	CB	57.5606	0	F	70
CM-025	NIVOLUMAB	RCC25-859	P66287-09H-Run1_S14_L001	PD	NCB	1.83984	1	M	53
CM-025	NIVOLUMAB	RCC25-1073	P66507-10D-Run1_S4_L001	SD	CB	9.26489	1	M	59
CM-025	NIVOLUMAB	RCC25-299	P66291-12D-Run1_S29_L002	SD	ICB	3.58111	1	M	64
CM-025	NIVOLUMAB	RCC25-207	P66451-09H-Run1_S2_L001	SD	ICB	5.32238	1	M	64
CM-025	NIVOLUMAB	RCC25-64	EA647814	SD	CB	11.1376	1	M	67
CM-025	NIVOLUMAB	RCC25-272	EA595647	CRPR	CB	29.0103	1	M	61
CM-025	NIVOLUMAB	RCC25-360	P66432-08G-Run1_S26_L002	PD	NCB	1.80698	1	M	75
CM-025	NIVOLUMAB	RCC25-480	P66451-06C-Run1_S12_L001	SD	CB	7.29363	1	M	60
CM-025	NIVOLUMAB	RCC25-619	P66287-11C-Run1_S22_L002	SD	ICB	1.90554	0	M	73
CM-025	NIVOLUMAB	RCC25-593	P66282-01G-Run1_S3_L001	CRPR	CB	54.9979	0	M	69
CM-025	NIVOLUMAB	RCC25-515	P66425-06E-Run1_S28_L002	SD	ICB	5.71663	1	M	60
CM-025	NIVOLUMAB	RCC25-679	P66511-10D-Run1_S3_L001	PD	NCB	1.54415	1	M	64
CM-025	NIVOLUMAB	RCC25-794	P66511-06G-Run1_S16_L001	SD	ICB	9.23203	1	M	85
CM-025	NIVOLUMAB	RCC25-372	EA632688	CRPR	CB	6.50513	1	M	62
CM-025	NIVOLUMAB	RCC25-451	P66425-07C-Run1_S2_L001	SD	CB	7.19507	1	M	57
CM-025	NIVOLUMAB	RCC25-596	P66425-06G-Run1_S30_L002	CRPR	CB	10.9405	1	M	53
CM-025	NIVOLUMAB	RCC25-367	EA647820	SD	ICB	5.35524	1	M	67
CM-025	NIVOLUMAB	RCC25-646	EA595632	NE	ICB	0.0657084	1	M	71
CM-025	NIVOLUMAB	RCC25-773	P66511-09B-Run1_S26_L002	SD	ICB	5.51951	1	M	53
CM-025	NIVOLUMAB	RCC25-351	P66282-10E-Run1_S12_L002	SD	ICB	11.4004	1	F	62
CM-025	NIVOLUMAB	RCC25-416	P66432-07E-Run1_S20_L002	NE	ICB	0.0328542	0	M	66
CM-025	NIVOLUMAB	RCC25-1044	EA639153	SD	ICB	4.73101	1	M	53
CM-025	NIVOLUMAB	RCC25-154	EA632174	CRPR	CB	38.6694	1	M	40
CM-025	NIVOLUMAB	RCC25-213	P66287-06H-Run1_S30_L002	CRPR	CB	5.55236	0	M	70
CM-025	NIVOLUMAB	RCC25-496	P66451-08H-Run1_S26_L002	NE	ICB	0.0328542	0	M	62
CM-025	NIVOLUMAB	RCC25-541	EA632758	NE	ICB	0.459959	1	M	79
CM-025	NIVOLUMAB	RCC25-94	EA632149	SD	ICB	14.883	1	F	75
CM-025	NIVOLUMAB	RCC25-10	P66507-04A-Run1_S1_L001	SD	ICB	7.3922	1	F	71
CM-025	NIVOLUMAB	RCC25-134	P66282-05D-Run1_S21_L002	PD	NCB	1.77413	1	M	31
CM-025	NIVOLUMAB	RCC25-477	P66451-05D-Run1_S8_L001	PD	NCB	1.83984	1	M	70
CM-025	NIVOLUMAB	RCC25-57	P66287-04D-Run1_S18_L002	PD	NCB	1.74127	1	M	38
CM-025	NIVOLUMAB	RCC25-793	P66291-05G-Run1_S22_L002	PD	NCB	1.80698	1	M	45
CM-025	NIVOLUMAB	RCC25-116	P66291-01B-Run1_S2_L001	CRPR	CB	61.6674	0	F	88
CM-025	NIVOLUMAB	RCC25-371	P66287-03A-Run1_S9_L001	PD	NCB	1.80698	1	M	43
CM-025	NIVOLUMAB	RCC25-59	EA632123	PD	NCB	1.83984	1	M	64
CM-025	NIVOLUMAB	RCC25-753	P66507-02D-Run1_S25_L002	SD	CB	37.7166	1	M	83
CM-025	NIVOLUMAB	RCC25-781	EA595720	SD	CB	16.1643	1	M	48
CM-025	NIVOLUMAB	RCC25-914	P66507-08D-Run1_S20_L002	PD	NCB	1.90554	1	M	54
CM-025	NIVOLUMAB	RCC25-1065	P66507-12B-Run1_S13_L001	PD	NCB	1.9384	1	M	55
CM-025	NIVOLUMAB	RCC25-849	P66507-01E-Run1_S19_L002	CRPR	CB	37.7495	0	F	52
CM-025	NIVOLUMAB	RCC25-1000	EA595719	SD	ICB	7.16222	1	F	64
CM-025	NIVOLUMAB	RCC25-20	P66432-04D-Run1_S2_L001	PD	NCB	1.9384	1	F	66
CM-025	NIVOLUMAB	RCC25-671	P66507-07F-Run1_S16_L002	PD	NCB	1.47844	1	M	82
CM-025	NIVOLUMAB	RCC25-684	EA632813	SD	ICB	5.84805	1	F	60
CM-025	NIVOLUMAB	RCC25-72	EA632133	CRPR	CB	13.1745	1	M	77
CM-025	NIVOLUMAB	RCC25-8	P66432-11C-Run1_S7_L001	PD	NCB	1.74127	1	M	46
CM-025	NIVOLUMAB	RCC25-9	P66432-02C-Run1_S22_L002	SD	ICB	3.84394	1	M	69
CM-025	NIVOLUMAB	RCC25-922	EA639099	CRPR	CB	7.16222	1	M	58
CM-025	NIVOLUMAB	RCC25-887	P66287-04G-Run1_S20_L002	SD	ICB	9.23203	1	M	44
CM-025	NIVOLUMAB	RCC25-166	P66432-06D-Run1_S11_L001	PD	NCB	0.985626	1	M	56
CM-025	NIVOLUMAB	RCC25-197	P66425-02C-Run1_S5_L001	SD	ICB	7.35934	1	M	58
CM-025	NIVOLUMAB	RCC25-396	P66451-01E-Run1_S17_L002	PD	NCB	1.77413	1	M	51
CM-025	NIVOLUMAB	RCC25-987	P66291-06C-Run1_S26_L002	NE	ICB	0.0328542	0	M	85
CM-025	NIVOLUMAB	RCC25-491	P66432-10G-Run1_S4_L001	PD	ICB	29.2731	1	M	52
CM-025	NIVOLUMAB	RCC25-559	P66425-02E-Run1_S6_L001	PD	NCB	2.00411	1	M	51
CM-025	NIVOLUMAB	RCC25-693	P66507-03H-Run1_S30_L002	PD	NCB	1.70842	1	M	56
CM-025	NIVOLUMAB	RCC25-965	EA639120	SD	ICB	7.42505	1	M	50
CM-025	NIVOLUMAB	RCC25-915	P66511-10G-Run1_S4_L001	PD	NCB	1.51129	1	M	74
CM-025	NIVOLUMAB	RCC25-988	EA639131	SD	ICB	3.77823	1	M	70
CM-025	NIVOLUMAB	RCC25-253	P66451-04F-Run1_S6_L001	PD	NCB	1.74127	1	F	63
CM-025	NIVOLUMAB	RCC25-346	P66451-08G-Run1_S25_L002	SD	CB	7.3922	1	M	68
CM-025	NIVOLUMAB	RCC25-257	P66432-07D-Run1_S19_L002	PD	NCB	1.9384	1	M	80
CM-025	NIVOLUMAB	RCC25-7	EA595529	NE	ICB	0.0328542	0	F	30
CM-025	NIVOLUMAB	RCC25-624	EA595597	CRPR	CB	53.7166	0	F	64
CM-025	NIVOLUMAB	RCC25-147	P66291-10G-Run1_S20_L002	SD	ICB	15.4743	1	M	56
CM-025	NIVOLUMAB	RCC25-732	P66507-02B-Run1_S23_L002	PD	NCB	1.37988	1	M	49
CM-025	NIVOLUMAB	RCC25-485	EA647824	SD	ICB	3.71253	0	M	71
CM-025	NIVOLUMAB	RCC25-919	P66511-01E-Run1_S17_L002	SD	ICB	5.84805	1	M	59
CM-025	NIVOLUMAB	RCC25-567	EA632768	NE	ICB	1.21561	1	F	53
CM-025	NIVOLUMAB	RCC25-941	EA639107	SD	CB	9.16632	1	M	67
CM-025	NIVOLUMAB	RCC25-944	EA639109	CRPR	CB	23.9836	1	F	54
CM-025	NIVOLUMAB	RCC25-582	EA595500	PD	NCB	2.13552	1	M	61
CM-025	NIVOLUMAB	RCC25-39	P66425-10B-Run1_S14_L001	NE	ICB	0.0328542	0	M	64
CM-025	NIVOLUMAB	RCC25-66	P66425-03D-Run1_S11_L001	PD	NCB	2.06982	1	M	62
CM-025	NIVOLUMAB	RCC25-664	EA632802	PD	ICB	9.95483	1	M	75
CM-025	NIVOLUMAB	RCC25-79	P66451-05G-Run1_S9_L001	PD	NCB	2.03696	1	F	39
CM-025	NIVOLUMAB	RCC25-522	P66291-07E-Run1_S3_L001	PD	NCB	1.83984	1	M	40
CM-025	NIVOLUMAB	RCC25-791	P66291-07H-Run1_S5_L001	CRPR	CB	9.56057	1	M	37
CM-025	NIVOLUMAB	RCC25-146	P66291-11F-Run1_S24_L002	PD	NCB	1.87269	1	M	66
CM-025	NIVOLUMAB	RCC25-329	P66425-06F-Run1_S29_L002	SD	CB	11.3018	1	F	83
CM-025	NIVOLUMAB	RCC25-340	P66432-02B-Run1_S21_L002	SD	ICB	20.3039	1	F	45
CM-025	NIVOLUMAB	RCC25-539	P66282-05G-Run1_S23_L002	SD	ICB	5.0924	1	F	54
CM-025	NIVOLUMAB	RCC25-347	P66282-01B-Run1_S1_L001	CRPR	CB	42.3819	1	M	71
CM-025	NIVOLUMAB	RCC25-678	EA595522	SD	ICB	3.18686	1	M	59
CM-025	NIVOLUMAB	RCC25-845	P66291-08G-Run1_S8_L001	SD	ICB	3.71253	1	M	60
CM-025	NIVOLUMAB	RCC25-709	EA639018	SD	ICB	5.42094	1	M	68
CM-025	NIVOLUMAB	RCC25-112	P66287-05E-Run1_S24_L002	SD	ICB	21.8809	1	M	65
CM-025	NIVOLUMAB	RCC25-321	P66291-07B-Run1_S17_L002	PD	NCB	1.67556	1	M	36
CM-025	NIVOLUMAB	RCC25-84	P66287-09C-Run1_S12_L001	CRPR	CB	7.65503	1	M	75
CM-025	NIVOLUMAB	RCC25-493	EA595635	PD	NCB	1.01848	1	M	65
CM-025	NIVOLUMAB	RCC25-465	EA595654	CRPR	CB	11.269	1	M	70
CM-025	NIVOLUMAB	RCC25-73	P66282-04A-Run1_S14_L002	CRPR	CB	11.039	1	F	48
CM-025	NIVOLUMAB	RCC25-982	EA595624	CRPR	CB	11.8275	1	M	67
CM-025	NIVOLUMAB	RCC25-677	EA595454	SD	CB	11.1047	1	M	69
CM-025	NIVOLUMAB	RCC25-184	P66291-09D-Run1_S11_L001	SD	ICB	5.58522	1	M	63
CM-025	NIVOLUMAB	RCC25-265	EA632234	SD	CB	8.34497	1	M	58
CM-025	NIVOLUMAB	RCC25-656	P66511-07H-Run1_S19_L002	SD	ICB	3.77823	1	M	66
CM-025	NIVOLUMAB	RCC25-728	EA647826	CRPR	CB	5.78234	1	F	59
CM-025	NIVOLUMAB	RCC25-378	P66451-07A-Run1_S15_L002	PD	NCB	1.90554	1	F	47
CM-025	NIVOLUMAB	RCC25-904	P66511-06F-Run1_S15_L001	PD	NCB	1.51129	1	F	51
CM-025	NIVOLUMAB	RCC25-1041	P66287-02A-Run1_S5_L001	CRPR	CB	46.0945	0	M	57
CM-025	NIVOLUMAB	RCC25-535	P66282-03D-Run1_S11_L001	PD	NCB	1.80698	1	M	50
CM-025	NIVOLUMAB	RCC25-940	P66287-11B-Run1_S21_L002	CRPR	CB	9.3306	1	M	76
CM-025	NIVOLUMAB	RCC25-992	P66287-08B-Run1_S7_L001	PD	NCB	1.74127	1	M	58
CM-025	NIVOLUMAB	RCC25-754	EA639040	PD	NCB	1.67556	1	M	71
CM-025	NIVOLUMAB	RCC25-756	P66507-04D-Run1_S3_L001	CRPR	CB	10.152	0	M	63
CM-025	NIVOLUMAB	RCC25-892	P66507-07G-Run1_S17_L002	CRPR	CB	5.58522	1	M	67
CM-025	NIVOLUMAB	RCC25-105	P66425-05B-Run1_S21_L002	PD	NCB	1.64271	1	F	63
CM-025	NIVOLUMAB	RCC25-30	P66425-03B-Run1_S10_L001	SD	ICB	3.58111	1	F	74
CM-025	NIVOLUMAB	RCC25-836	EA639069	PD	NCB	1.87269	1	M	52
CM-025	NIVOLUMAB	RCC25-706	P66282-11G-Run1_S20_L002	PD	NCB	1.97125	1	M	63
