# Supplementary material for: Decoding the multicellular ecosystem of vena caval tumor thrombus in clear cell renal cell carcinoma by single-cell RNA sequencing
Source: Genome Biol. 2022 Mar 31;23:87. doi: 10.1186/s13059-022-02651-9 (PMC8969307; doi:10.1186/s13059-022-02651-9)
Supplement: Supplementary file 4 — Additional file 4: Table S3. Differential expression results for all myeloid cell clusters, for PT and TT from all TAMs clusters, and published gene signatures for GSEA, related to Fig. 3. [file 13059_2022_2651_MOESM4_ESM.xlsx]

## Sheet: README
Table S3. Differential expression results for all myeloid clusters, for PT and TT from all TAMs clusters, and published gene signatures for GSEA. Related to Fig3.
A	Differential expression results between cells of each myeloid cell type and all other myeloid cells.
B	Differential expression results between cells of Macro1 form PT and TT.
C	Differential expression results between cells of Macro2 form PT and TT.
D	Differential expression results between cells of Macro3 form PT and TT.
E	Differential expression results between cells of Macro4 form PT and TT.
F	Differential expression results between cells of Macro5 form PT and TT.
G	Differential expression results between cells of Macro6 form PT and TT.
H	Signatures shown in Fig3g.

## Sheet: A
Table S3. Differential expression results for all myeloid clusters, for PT and TT from all TAMs clusters, and published gene signatures for GSEA. Related to Fig3.
gene	p_val	avg_logFC	pct.1	pct.2	p_val_adj	cluster
STMN1	1.85619e-237	1.67049	0.937	0.396	5.2866e-233	Cycling
TUBB	2.75708e-244	1.52088	0.972	0.557	7.85243e-240	Cycling
HIST1H4C	5.36477e-97	1.46296	0.752	0.382	1.52794e-92	Cycling
TUBA1B	2.31171e-181	1.42914	0.996	0.772	6.58398e-177	Cycling
MKI67	3.96357e-228	1.3749	0.689	0.016	1.12886e-223	Cycling
HMGN2	1.65826e-174	1.31977	0.98	0.645	4.7229e-170	Cycling
H2AFZ	2.24007e-168	1.27367	0.953	0.65	6.37994e-164	Cycling
TOP2A	1.06944e-199	1.26043	0.657	0.02	3.04587e-195	Cycling
CENPF	9.85221e-154	1.22191	0.575	0.029	2.80601e-149	Cycling
PCLAF	8.37516e-235	1.21931	0.748	0.025	2.38533e-230	Cycling
PTTG1	2.84809e-141	1.18579	0.693	0.104	8.11164e-137	Cycling
UBE2C	1.56975e-176	1.14499	0.571	0.015	4.47082e-172	Cycling
TYMS	8.22593e-210	1.1325	0.697	0.024	2.34283e-205	Cycling
CKS1B	5.48752e-160	1.09737	0.772	0.123	1.5629e-155	Cycling
HMGB2	8.41384e-94	1.09555	0.925	0.477	2.39635e-89	Cycling
HMGB1	3.39722e-147	1.07217	0.972	0.791	9.67561e-143	Cycling
TK1	4.49446e-222	1.0309	0.728	0.026	1.28007e-217	Cycling
NUSAP1	5.36338e-160	0.941843	0.661	0.044	1.52754e-155	Cycling
CDK1	3.68922e-144	0.939669	0.634	0.051	1.05073e-139	Cycling
SPP1	2.25551e-24	0.88549	0.685	0.406	6.42392e-20	Cycling
H2AFV	3.27137e-89	0.87085	0.909	0.57	9.31719e-85	Cycling
CCNB1	9.49612e-106	0.866942	0.417	0.021	2.70459e-101	Cycling
NUCKS1	1.23001e-80	0.865838	0.878	0.552	3.50319e-76	Cycling
SMC4	1.89562e-84	0.813071	0.709	0.183	5.39892e-80	Cycling
DUT	3.27895e-68	0.793678	0.752	0.407	9.33877e-64	Cycling
CDKN3	9.35954e-151	0.770618	0.543	0.021	2.66569e-146	Cycling
ASPM	9.72302e-145	0.769014	0.465	0.01	2.76921e-140	Cycling
ARL6IP1	2.23541e-48	0.767074	0.886	0.627	6.36668e-44	Cycling
DEK	2.35886e-72	0.756681	0.862	0.593	6.71828e-68	Cycling
TPX2	1.73362e-155	0.749849	0.516	0.014	4.93754e-151	Cycling
PCNA	1.18278e-68	0.736939	0.591	0.157	3.36866e-64	Cycling
RRM2	2.80513e-154	0.736895	0.48	0.01	7.9893e-150	Cycling
KPNA2	3.00139e-52	0.716126	0.713	0.304	8.54827e-48	Cycling
PRC1	5.09804e-137	0.71519	0.571	0.033	1.45197e-132	Cycling
RPA3	4.10114e-72	0.709615	0.677	0.233	1.16804e-67	Cycling
TUBA1C	2.05989e-45	0.708106	0.835	0.505	5.86677e-41	Cycling
CDC20	1.69097e-106	0.691441	0.358	0.009	4.81605e-102	Cycling
BIRC5	2.85255e-173	0.687725	0.555	0.014	8.12435e-169	Cycling
HMGB3	2.51906e-95	0.687242	0.563	0.072	7.17455e-91	Cycling
TMEM106C	5.68516e-111	0.677932	0.618	0.077	1.61919e-106	Cycling
FCGBP	2.04859e-21	0.673996	0.339	0.107	5.83458e-17	Cycling
CEP55	7.31793e-172	0.671493	0.531	0.011	2.08422e-167	Cycling
RAN	6.5185e-57	0.66904	0.882	0.636	1.85653e-52	Cycling
RANBP1	4.23783e-60	0.665041	0.768	0.393	1.20698e-55	Cycling
HMMR	1.68048e-123	0.661145	0.417	0.011	4.78618e-119	Cycling
CENPM	2.68218e-190	0.650071	0.559	0.01	7.6391e-186	Cycling
LSM4	1.62732e-51	0.646966	0.76	0.391	4.63478e-47	Cycling
MZT2B	5.9717e-50	0.642577	0.898	0.597	1.7008e-45	Cycling
DTYMK	3.84882e-87	0.614445	0.614	0.115	1.09618e-82	Cycling
MAD2L1	5.49115e-118	0.605328	0.453	0.018	1.56393e-113	Cycling
CLSPN	1.98016e-121	0.604158	0.508	0.028	5.63969e-117	Cycling
CENPX	1.17592e-57	0.59692	0.642	0.217	3.34914e-53	Cycling
DHFR	1.07688e-107	0.594929	0.567	0.058	3.06707e-103	Cycling
CCNB2	4.76896e-113	0.594643	0.417	0.015	1.35825e-108	Cycling
PARP1	1.32685e-47	0.592724	0.717	0.352	3.779e-43	Cycling
ANP32B	5.78095e-47	0.591677	0.874	0.59	1.64647e-42	Cycling
ANAPC11	1.28652e-43	0.590909	0.819	0.502	3.66415e-39	Cycling
LGALS1	3.87638e-22	0.582853	0.965	0.781	1.10403e-17	Cycling
TACC3	8.47928e-62	0.568805	0.583	0.135	2.41498e-57	Cycling
TMPO	1.10761e-48	0.568632	0.705	0.28	3.15457e-44	Cycling
RAD21	7.90071e-48	0.563674	0.736	0.306	2.2502e-43	Cycling
NASP	5.98954e-46	0.563595	0.776	0.411	1.70588e-41	Cycling
LSM5	1.50078e-48	0.560552	0.724	0.339	4.27436e-44	Cycling
SMC2	1.0126e-87	0.560016	0.622	0.113	2.88398e-83	Cycling
HIST1H1B	1.63672e-74	0.559096	0.331	0.018	4.66155e-70	Cycling
CENPE	3.02152e-75	0.556749	0.413	0.039	8.6056e-71	Cycling
CENPW	4.16036e-73	0.556456	0.543	0.09	1.18491e-68	Cycling
PTMA	5.6486e-56	0.551698	0.996	0.905	1.60878e-51	Cycling
ANP32E	2.90135e-48	0.548555	0.689	0.281	8.26333e-44	Cycling
AURKB	2.59521e-113	0.53922	0.39	0.011	7.39142e-109	Cycling
DNMT1	9.61892e-50	0.535146	0.697	0.285	2.73956e-45	Cycling
RAD51AP1	1.68248e-101	0.529824	0.543	0.056	4.79189e-97	Cycling
GTSE1	3.41885e-129	0.52474	0.413	0.009	9.73723e-125	Cycling
SKA2	8.9229e-67	0.523083	0.602	0.135	2.54133e-62	Cycling
FAM111A	8.13605e-33	0.520761	0.563	0.226	2.31723e-28	Cycling
PPIA	1.67776e-42	0.516365	0.965	0.808	4.77842e-38	Cycling
PKM	2.69126e-36	0.509248	0.902	0.643	7.66497e-32	Cycling
IDH2	3.8576e-38	0.507579	0.717	0.368	1.09868e-33	Cycling
CENPK	6.2545e-123	0.506519	0.472	0.019	1.78134e-118	Cycling
DLGAP5	2.56813e-113	0.503747	0.331	0.004	7.31429e-109	Cycling
CARHSP1	6.89832e-58	0.503105	0.626	0.173	1.96471e-53	Cycling
ZWINT	1.44071e-137	0.502169	0.539	0.025	4.10328e-133	Cycling
PHF19	1.12391e-70	0.501939	0.587	0.114	3.20099e-66	Cycling
SNRPB	8.39164e-36	0.500725	0.811	0.54	2.39002e-31	Cycling
PSME2	4.13881e-27	0.493663	0.894	0.645	1.17878e-22	Cycling
HNRNPAB	1.7752e-30	0.490592	0.756	0.451	5.05594e-26	Cycling
CENPU	8.50891e-88	0.490591	0.48	0.046	2.42342e-83	Cycling
TGFBI	1.77587e-24	0.488801	0.882	0.623	5.05785e-20	Cycling
HELLS	2.43261e-90	0.486222	0.437	0.032	6.92832e-86	Cycling
PFN1	2.15938e-36	0.484484	0.984	0.88	6.15014e-32	Cycling
HMGN1	1.51372e-30	0.479699	0.878	0.615	4.31123e-26	Cycling
SIVA1	7.3311e-33	0.477127	0.728	0.432	2.08797e-28	Cycling
PTMS	4.09275e-20	0.47465	0.795	0.535	1.16566e-15	Cycling
SHCBP1	1.35994e-104	0.469688	0.476	0.03	3.87325e-100	Cycling
COMMD4	7.19832e-39	0.467051	0.634	0.266	2.05015e-34	Cycling
DNAJC9	3.70385e-60	0.466802	0.5	0.094	1.05489e-55	Cycling
GGH	6.4161e-101	0.466671	0.539	0.051	1.82737e-96	Cycling
RHEB	5.82142e-26	0.457457	0.815	0.536	1.658e-21	Cycling
MRPL51	1.83231e-27	0.457345	0.748	0.44	5.2186e-23	Cycling
KNL1	4.67599e-133	0.456821	0.433	0.01	1.33177e-128	Cycling
CKAP2	2.17048e-50	0.454969	0.469	0.1	6.18173e-46	Cycling
NUDT1	2.3391e-43	0.454243	0.673	0.278	6.66198e-39	Cycling
TNF	4.35483e-08	0.454071	0.539	0.359	0.0012403	Cycling
MCM7	2.70642e-74	0.450538	0.48	0.062	7.70816e-70	Cycling
KIF11	2.56967e-126	0.444824	0.429	0.011	7.31868e-122	Cycling
AP2S1	4.20175e-29	0.444301	0.898	0.674	1.1967e-24	Cycling
ANLN	1.02486e-105	0.443568	0.374	0.011	2.91889e-101	Cycling
COX8A	1.49727e-27	0.442521	0.89	0.705	4.26438e-23	Cycling
KIF20B	2.78991e-57	0.441727	0.465	0.084	7.94594e-53	Cycling
HSP90B1	5.59995e-26	0.441384	0.898	0.677	1.59492e-21	Cycling
ATAD2	4.85693e-78	0.438877	0.472	0.054	1.3833e-73	Cycling
VPS29	6.65349e-28	0.438273	0.831	0.55	1.89498e-23	Cycling
ENO1	8.67672e-29	0.438037	0.898	0.693	2.47122e-24	Cycling
MCM4	4.84634e-75	0.436837	0.406	0.037	1.38029e-70	Cycling
SNRPD1	2.12159e-27	0.435441	0.693	0.382	6.04251e-23	Cycling
DDX39A	4.88826e-38	0.43508	0.669	0.295	1.39222e-33	Cycling
H2AFX	4.69174e-26	0.43451	0.634	0.311	1.33625e-21	Cycling
GAPDH	1.63557e-30	0.433761	0.988	0.891	4.65826e-26	Cycling
LMNB1	3.33369e-78	0.433329	0.594	0.105	9.49467e-74	Cycling
NCAPG	4.61712e-132	0.432127	0.406	0.007	1.315e-127	Cycling
SLC25A5	4.76134e-26	0.427066	0.906	0.708	1.35608e-21	Cycling
RRM1	6.71315e-63	0.424513	0.457	0.07	1.91197e-58	Cycling
ATAD5	7.03286e-55	0.4243	0.366	0.045	2.00303e-50	Cycling
LSM3	3.21266e-31	0.423769	0.756	0.427	9.14997e-27	Cycling
NCAPD2	2.8118e-74	0.422231	0.413	0.039	8.00828e-70	Cycling
LDHA	5.09134e-27	0.421126	0.909	0.67	1.45006e-22	Cycling
PHACTR4	2.33352e-18	0.420223	0.551	0.302	6.6461e-14	Cycling
SNRNP25	1.27294e-41	0.418036	0.551	0.177	3.62546e-37	Cycling
HIST1H1D	4.62316e-31	0.416342	0.327	0.071	1.31672e-26	Cycling
CALM3	1.33388e-26	0.416178	0.843	0.537	3.79902e-22	Cycling
SPAG5	6.95424e-62	0.415474	0.39	0.045	1.98064e-57	Cycling
SMC3	1.68557e-49	0.414404	0.654	0.216	4.80067e-45	Cycling
MZT2A	8.52365e-30	0.414367	0.693	0.365	2.42762e-25	Cycling
EIF5A	3.68085e-26	0.413765	0.835	0.533	1.04834e-21	Cycling
NME4	6.60402e-32	0.411123	0.622	0.283	1.88089e-27	Cycling
UHRF1	2.58133e-118	0.410864	0.37	0.007	7.35189e-114	Cycling
PA2G4	5.2583e-30	0.409289	0.764	0.438	1.49762e-25	Cycling
CAPG	1.26159e-20	0.407361	0.886	0.647	3.59313e-16	Cycling
NME1	2.78991e-31	0.404877	0.634	0.285	7.94594e-27	Cycling
ILF2	1.68149e-24	0.40425	0.681	0.392	4.78906e-20	Cycling
TMED9	2.06896e-28	0.404032	0.772	0.454	5.8926e-24	Cycling
ARHGAP11A	6.72915e-66	0.401775	0.299	0.017	1.91653e-61	Cycling
TOMM5	1.15615e-24	0.399012	0.705	0.386	3.29283e-20	Cycling
CFL1	4.20616e-31	0.398948	0.972	0.866	1.19796e-26	Cycling
BANF1	8.7444e-24	0.398131	0.776	0.51	2.49049e-19	Cycling
MYBL2	3.54645e-129	0.396895	0.386	0.006	1.01006e-124	Cycling
RACGAP1	7.16998e-57	0.394546	0.358	0.041	2.04208e-52	Cycling
BRCA2	9.2519e-52	0.394513	0.437	0.078	2.63503e-47	Cycling
FN1	1.39397e-10	0.394495	0.421	0.23	3.97015e-06	Cycling
HP1BP3	1.35545e-25	0.393273	0.752	0.432	3.86046e-21	Cycling
CHCHD2	9.15491e-24	0.392362	0.894	0.748	2.60741e-19	Cycling
MCM3	1.12578e-47	0.391049	0.394	0.07	3.20634e-43	Cycling
NUF2	4.50282e-126	0.389787	0.386	0.007	1.28245e-121	Cycling
LDHB	5.68362e-21	0.389308	0.78	0.536	1.61875e-16	Cycling
MCM5	6.31016e-30	0.387114	0.484	0.196	1.7972e-25	Cycling
DCTPP1	1.85633e-37	0.38663	0.496	0.154	5.28702e-33	Cycling
NCL	6.62676e-18	0.386474	0.858	0.65	1.88737e-13	Cycling
DNAJC8	2.71117e-24	0.385877	0.795	0.5	7.7217e-20	Cycling
CKAP5	2.69216e-48	0.384989	0.457	0.096	7.66755e-44	Cycling
ASF1B	3.43004e-81	0.383834	0.37	0.022	9.76909e-77	Cycling
BUB1	4.5129e-81	0.382342	0.28	0.007	1.28532e-76	Cycling
HNRNPD	3.81796e-25	0.382071	0.823	0.531	1.08739e-20	Cycling
HNRNPA1	2.52932e-21	0.381111	0.909	0.751	7.20376e-17	Cycling
CCT5	8.475e-22	0.379586	0.744	0.447	2.41376e-17	Cycling
CBX5	2.6986e-46	0.37953	0.559	0.158	7.68588e-42	Cycling
PPP1R14B	1.89904e-27	0.378076	0.772	0.437	5.40866e-23	Cycling
SET	3.06551e-21	0.377816	0.835	0.623	8.73088e-17	Cycling
HIST1H1C	2.2266e-21	0.377554	0.421	0.162	6.34158e-17	Cycling
TMEM160	7.87488e-25	0.377512	0.689	0.378	2.24285e-20	Cycling
SMC1A	1.61818e-33	0.37506	0.591	0.238	4.60874e-29	Cycling
CENPN	1.09405e-76	0.374717	0.402	0.033	3.11597e-72	Cycling
CALR	3.50008e-19	0.374146	0.894	0.725	9.96857e-15	Cycling
PPM1G	2.25108e-27	0.373797	0.669	0.338	6.41129e-23	Cycling
ACTB	3.98265e-26	0.373453	0.996	0.98	1.1343e-21	Cycling
IFI16	1.74097e-18	0.372813	0.811	0.557	4.95846e-14	Cycling
DIAPH3	5.5228e-123	0.371919	0.374	0.006	1.57295e-118	Cycling
TROAP	1.41074e-90	0.37129	0.295	0.006	4.01794e-86	Cycling
ESCO2	7.20439e-99	0.369949	0.354	0.011	2.05188e-94	Cycling
CKAP2L	1.8823e-96	0.368532	0.295	0.005	5.36097e-92	Cycling
CDC25B	8.52029e-35	0.367852	0.299	0.053	2.42666e-30	Cycling
CKS2	1.05411e-18	0.366179	0.681	0.401	3.0022e-14	Cycling
PLK1	3.03943e-69	0.36559	0.244	0.006	8.65659e-65	Cycling
RPSA	4.14111e-21	0.36359	0.965	0.799	1.17943e-16	Cycling
P4HB	6.01705e-22	0.362907	0.795	0.53	1.71372e-17	Cycling
FOXM1	9.67907e-120	0.362052	0.378	0.007	2.7567e-115	Cycling
PSMC3	8.24389e-32	0.361676	0.673	0.313	2.34794e-27	Cycling
UQCC2	1.06962e-25	0.361141	0.634	0.314	3.04638e-21	Cycling
SNRPG	1.97131e-21	0.360218	0.799	0.531	5.61449e-17	Cycling
UQCRQ	2.4637e-16	0.357917	0.799	0.602	7.01687e-12	Cycling
TECR	4.15299e-26	0.357849	0.736	0.422	1.18281e-21	Cycling
HNRNPA3	7.35484e-23	0.356045	0.894	0.673	2.09473e-18	Cycling
ACOT7	5.72935e-66	0.355345	0.413	0.047	1.63178e-61	Cycling
HINT1	9.97836e-18	0.354097	0.878	0.712	2.84194e-13	Cycling
NDUFS8	5.94438e-18	0.352315	0.72	0.48	1.69302e-13	Cycling
CCDC34	1.92711e-52	0.351391	0.295	0.026	5.4886e-48	Cycling
FANCI	3.66685e-94	0.348697	0.378	0.016	1.04436e-89	Cycling
NDUFA4	6.14614e-16	0.348154	0.89	0.727	1.75048e-11	Cycling
ABL2	7.46828e-06	0.348084	0.488	0.376	0.212704	Cycling
MRPL57	2.21122e-20	0.346829	0.732	0.442	6.29778e-16	Cycling
PRKDC	1.30996e-22	0.344017	0.579	0.28	3.73091e-18	Cycling
RBBP7	1.8613e-33	0.343681	0.591	0.231	5.30117e-29	Cycling
USP1	1.42651e-36	0.340899	0.469	0.133	4.06286e-32	Cycling
TPI1	5.61894e-19	0.340266	0.913	0.738	1.60033e-14	Cycling
SGO2	6.22616e-59	0.33959	0.335	0.031	1.77327e-54	Cycling
CCNA2	2.68065e-104	0.339527	0.319	0.005	7.63477e-100	Cycling
KIF15	1.76071e-79	0.337157	0.248	0.004	5.01467e-75	Cycling
CCDC88A	4.94768e-16	0.336348	0.768	0.517	1.40915e-11	Cycling
PDIA6	1.34611e-21	0.336161	0.795	0.517	3.83385e-17	Cycling
COX5A	2.40019e-17	0.335823	0.831	0.61	6.83598e-13	Cycling
HDGF	8.65303e-25	0.335812	0.602	0.286	2.46447e-20	Cycling
MRPL27	1.73064e-20	0.335558	0.547	0.269	4.92903e-16	Cycling
NCAPH	3.68102e-117	0.335197	0.39	0.009	1.04839e-112	Cycling
PRDX3	5.84906e-23	0.334124	0.756	0.457	1.66587e-18	Cycling
HIST1H1E	5.27927e-29	0.334101	0.362	0.095	1.50359e-24	Cycling
SUPT16H	1.33814e-21	0.333861	0.524	0.239	3.81115e-17	Cycling
EIF4EBP1	4.59733e-17	0.333574	0.642	0.381	1.30936e-12	Cycling
MDH1	9.10456e-26	0.333088	0.752	0.431	2.59307e-21	Cycling
SGO1	3.33293e-114	0.331557	0.37	0.008	9.49252e-110	Cycling
SDF2L1	8.24925e-20	0.330449	0.642	0.357	2.34947e-15	Cycling
FADS1	1.76708e-37	0.330336	0.508	0.154	5.03282e-33	Cycling
ATP5PB	4.91873e-24	0.330239	0.819	0.513	1.4009e-19	Cycling
PHB	2.96985e-21	0.329914	0.669	0.369	8.45843e-17	Cycling
PGP	2.21433e-24	0.329746	0.63	0.317	6.30663e-20	Cycling
PRR11	6.28436e-57	0.325831	0.362	0.042	1.78985e-52	Cycling
TMEM14C	4.99266e-18	0.325697	0.799	0.548	1.42196e-13	Cycling
CNTRL	2.13936e-14	0.325546	0.457	0.23	6.09312e-10	Cycling
CBX3	1.31912e-20	0.325351	0.752	0.468	3.75699e-16	Cycling
MIS18BP1	2.70271e-22	0.325347	0.638	0.329	7.69758e-18	Cycling
VAMP8	5.22694e-17	0.322371	0.913	0.734	1.48868e-12	Cycling
PTTG1IP	2.57622e-17	0.321787	0.713	0.445	7.33732e-13	Cycling
MAZ	1.20842e-29	0.32159	0.598	0.253	3.44169e-25	Cycling
FDPS	5.60946e-27	0.321142	0.579	0.252	1.59763e-22	Cycling
BUB3	2.22328e-26	0.321074	0.551	0.238	6.33213e-22	Cycling
UBE2T	5.88186e-68	0.320989	0.339	0.024	1.67521e-63	Cycling
HPRT1	1.04031e-23	0.320325	0.583	0.275	2.9629e-19	Cycling
TMEM109	1.23927e-18	0.319116	0.551	0.285	3.52957e-14	Cycling
PARPBP	7.0293e-71	0.318926	0.307	0.016	2.00201e-66	Cycling
HNRNPA2B1	5.30527e-17	0.316749	0.937	0.811	1.51099e-12	Cycling
MLEC	1.81367e-25	0.316609	0.72	0.389	5.16553e-21	Cycling
CEP57	4.92652e-22	0.316089	0.469	0.191	1.40312e-17	Cycling
RDX	1.17976e-25	0.316021	0.594	0.272	3.36009e-21	Cycling
CDKN2C	1.07287e-32	0.315941	0.366	0.087	3.05563e-28	Cycling
ERP29	1.13906e-15	0.314944	0.819	0.603	3.24417e-11	Cycling
ANKRD36C	2.61728e-17	0.314775	0.346	0.13	7.45428e-13	Cycling
ETFB	1.92425e-18	0.314157	0.72	0.452	5.48046e-14	Cycling
SNRPC	1.51912e-20	0.313362	0.654	0.364	4.32661e-16	Cycling
TMEM107	3.08834e-20	0.313265	0.488	0.217	8.79589e-16	Cycling
SNRPA1	2.0876e-22	0.313195	0.492	0.213	5.94569e-18	Cycling
COX6C	1.38566e-17	0.31308	0.894	0.685	3.94648e-13	Cycling
KIF2C	9.72531e-92	0.312355	0.283	0.005	2.76987e-87	Cycling
HIST1H3D	3.76137e-15	0.311988	0.177	0.041	1.07127e-10	Cycling
RPLP0	1.47164e-18	0.311003	0.957	0.826	4.19137e-14	Cycling
PHPT1	1.74325e-17	0.310932	0.732	0.459	4.96494e-13	Cycling
PSIP1	1.28155e-33	0.310054	0.535	0.187	3.64997e-29	Cycling
STAB1	1.4795e-13	0.309854	0.677	0.439	4.21377e-09	Cycling
SAE1	5.21614e-31	0.309588	0.406	0.114	1.48561e-26	Cycling
GINS2	2.62565e-70	0.308918	0.287	0.012	7.47813e-66	Cycling
HNRNPR	5.85243e-21	0.308577	0.709	0.417	1.66683e-16	Cycling
AURKA	1.17245e-42	0.308025	0.276	0.031	3.33925e-38	Cycling
PDCD5	3.39287e-24	0.307884	0.677	0.355	9.66322e-20	Cycling
YWHAH	2.38521e-17	0.306651	0.874	0.641	6.79332e-13	Cycling
CENPA	6.05836e-63	0.306512	0.252	0.01	1.72548e-58	Cycling
HMOX1	0.00288885	0.306147	0.78	0.682	1	Cycling
MCM6	7.98746e-45	0.305297	0.335	0.05	2.27491e-40	Cycling
BABAM1	3.04842e-13	0.305286	0.484	0.264	8.68221e-09	Cycling
SNRPF	1.35974e-21	0.305083	0.717	0.419	3.87268e-17	Cycling
CDK2AP2	2.83879e-17	0.304896	0.602	0.34	8.08516e-13	Cycling
PARK7	1.83208e-16	0.304562	0.854	0.631	5.21794e-12	Cycling
NUTF2	3.80295e-24	0.30414	0.65	0.333	1.08312e-19	Cycling
HAUS1	1.75521e-26	0.302909	0.406	0.129	4.999e-22	Cycling
PPP1CA	6.56523e-20	0.302667	0.827	0.556	1.86984e-15	Cycling
KIF22	6.50599e-39	0.302514	0.437	0.107	1.85297e-34	Cycling
UBE2L3	2.4638e-18	0.302076	0.76	0.485	7.01714e-14	Cycling
MIF	5.25933e-17	0.302004	0.917	0.719	1.49791e-12	Cycling
NDUFB2	3.64996e-17	0.301922	0.89	0.664	1.03954e-12	Cycling
HTRA1	1.84782e-12	0.301623	0.472	0.257	5.26276e-08	Cycling
BIN1	2.89447e-19	0.300365	0.587	0.304	8.24373e-15	Cycling
MRPL13	1.94708e-20	0.300102	0.528	0.249	5.54548e-16	Cycling
SPCS3	1.83369e-20	0.3	0.78	0.495	5.22253e-16	Cycling
ATP5IF1	1.07657e-12	0.299884	0.756	0.544	3.06619e-08	Cycling
SNRPD2	1.11992e-17	0.299413	0.799	0.54	3.18964e-13	Cycling
CLTA	9.95824e-17	0.298953	0.858	0.651	2.83621e-12	Cycling
SLC16A10	8.09064e-15	0.298696	0.429	0.206	2.3043e-10	Cycling
ARHGDIB	1.99912e-13	0.298096	0.917	0.78	5.69369e-09	Cycling
GPSM2	2.03602e-32	0.297768	0.224	0.027	5.7988e-28	Cycling
BOLA3	2.16693e-33	0.297537	0.563	0.208	6.17164e-29	Cycling
COX20	1.08346e-23	0.297489	0.618	0.303	3.08579e-19	Cycling
SNRPE	1.90181e-23	0.296929	0.673	0.36	5.41655e-19	Cycling
MICOS10	1.17382e-16	0.294916	0.846	0.635	3.34314e-12	Cycling
HADHA	4.74777e-19	0.293096	0.783	0.511	1.35221e-14	Cycling
ALDH7A1	3.16504e-32	0.292611	0.362	0.086	9.01436e-28	Cycling
KIF20A	8.29133e-48	0.292258	0.15	0.002	2.36145e-43	Cycling
PGAM1	1.50146e-16	0.291663	0.701	0.44	4.27631e-12	Cycling
ORC6	1.21791e-59	0.291165	0.366	0.039	3.46873e-55	Cycling
YWHAE	8.19007e-19	0.290944	0.854	0.603	2.33262e-14	Cycling
RBM17	1.15416e-19	0.290562	0.689	0.401	3.28716e-15	Cycling
G3BP1	4.19289e-23	0.290299	0.709	0.392	1.19418e-18	Cycling
GMNN	5.5698e-38	0.290011	0.417	0.099	1.58634e-33	Cycling
ATP5MF	1.94925e-16	0.28986	0.874	0.662	5.55166e-12	Cycling
SSRP1	1.99714e-28	0.289335	0.453	0.151	5.68805e-24	Cycling
ACAT2	8.69271e-25	0.2889	0.441	0.16	2.47577e-20	Cycling
HMGN3	1.45969e-17	0.28881	0.76	0.498	4.15733e-13	Cycling
MND1	2.65185e-91	0.287685	0.283	0.005	7.55273e-87	Cycling
CBR3	1.983e-27	0.287314	0.189	0.023	5.64777e-23	Cycling
XRCC5	7.31193e-18	0.286435	0.787	0.524	2.08251e-13	Cycling
SNRPD3	4.41629e-21	0.285182	0.677	0.377	1.2578e-16	Cycling
SPC25	6.61051e-88	0.284658	0.248	0.003	1.88274e-83	Cycling
GGCT	3.48043e-24	0.284654	0.496	0.208	9.9126e-20	Cycling
PSMB8	5.41582e-15	0.283637	0.756	0.513	1.54248e-10	Cycling
LSM8	1.04879e-21	0.282685	0.724	0.418	2.98707e-17	Cycling
HNRNPM	1.25694e-16	0.282644	0.728	0.467	3.5799e-12	Cycling
POLE3	2.97469e-27	0.281538	0.504	0.193	8.47223e-23	Cycling
SLFN13	3.14104e-41	0.281407	0.217	0.016	8.94598e-37	Cycling
TIMM10	7.51033e-21	0.281384	0.579	0.291	2.13902e-16	Cycling
PSMD2	1.2019e-21	0.281156	0.61	0.311	3.42314e-17	Cycling
KIF14	2.07507e-59	0.280185	0.22	0.007	5.91001e-55	Cycling
ECI1	7.01454e-14	0.279704	0.48	0.252	1.99781e-09	Cycling
HNRNPF	1.07251e-14	0.279272	0.803	0.581	3.05462e-10	Cycling
HINT2	7.80927e-24	0.279237	0.539	0.237	2.22416e-19	Cycling
PAXX	1.42344e-17	0.279115	0.622	0.358	4.0541e-13	Cycling
ANXA2	2.90269e-17	0.278576	0.902	0.672	8.26716e-13	Cycling
UQCR10	1.73354e-12	0.277732	0.858	0.681	4.93729e-08	Cycling
RALY	4.82526e-15	0.27742	0.657	0.42	1.37428e-10	Cycling
TUBG1	2.36255e-42	0.277278	0.354	0.06	6.72877e-38	Cycling
SNRPA	4.27369e-31	0.276717	0.571	0.224	1.21719e-26	Cycling
SRSF10	2.62955e-18	0.276695	0.634	0.355	7.48923e-14	Cycling
CDK4	4.77011e-24	0.276646	0.555	0.249	1.35857e-19	Cycling
RCC2	1.30807e-22	0.276205	0.606	0.3	3.7255e-18	Cycling
FAM111B	1.22505e-72	0.275569	0.264	0.008	3.48907e-68	Cycling
ALYREF	6.16191e-25	0.2755	0.606	0.286	1.75497e-20	Cycling
ITGB3BP	3.76389e-46	0.27522	0.362	0.056	1.07199e-41	Cycling
NSD2	8.71673e-37	0.274797	0.346	0.067	2.48261e-32	Cycling
GSN	8.29461e-18	0.274437	0.866	0.621	2.36239e-13	Cycling
ATP5PF	1.42495e-15	0.273874	0.846	0.634	4.05841e-11	Cycling
TMEM14B	2.5551e-15	0.273709	0.709	0.465	7.27718e-11	Cycling
SLC25A39	6.00918e-18	0.273218	0.661	0.385	1.71147e-13	Cycling
ME2	2.34125e-18	0.272226	0.705	0.424	6.66812e-14	Cycling
PPIB	5.53102e-12	0.271865	0.854	0.685	1.57529e-07	Cycling
RPN2	4.28103e-17	0.270977	0.783	0.529	1.21928e-12	Cycling
UBE2S	2.62636e-16	0.270761	0.768	0.511	7.48015e-12	Cycling
DCK	1.12518e-25	0.269512	0.555	0.238	3.20463e-21	Cycling
CIP2A	1.09548e-46	0.269224	0.268	0.024	3.12005e-42	Cycling
TPRKB	2.21812e-21	0.269072	0.559	0.266	6.31742e-17	Cycling
CDCA3	3.43729e-96	0.268701	0.295	0.005	9.78974e-92	Cycling
UBE2A	4.10941e-12	0.267706	0.685	0.458	1.1704e-07	Cycling
NHP2	3.23447e-27	0.267605	0.681	0.338	9.21209e-23	Cycling
CD99	5.1575e-17	0.267341	0.748	0.48	1.46891e-12	Cycling
CENPS	3.78733e-47	0.266708	0.268	0.024	1.07867e-42	Cycling
BCL2L12	4.55155e-36	0.266591	0.39	0.09	1.29633e-31	Cycling
SRRM1	1.38836e-12	0.266217	0.768	0.568	3.95418e-08	Cycling
NONO	3.89399e-23	0.265824	0.701	0.383	1.10905e-18	Cycling
POMP	2.46186e-10	0.265418	0.874	0.718	7.01164e-06	Cycling
LRRC59	4.10174e-19	0.265017	0.512	0.241	1.16822e-14	Cycling
YBX1	1.02545e-12	0.264204	0.945	0.829	2.92057e-08	Cycling
ENY2	9.82984e-15	0.263736	0.819	0.605	2.79964e-10	Cycling
NCAPD3	7.9815e-44	0.263451	0.39	0.072	2.27321e-39	Cycling
ACTG1	2.07817e-13	0.263386	0.984	0.893	5.91884e-09	Cycling
BRCA1	7.85976e-56	0.262734	0.287	0.021	2.23854e-51	Cycling
THRAP3	1.79341e-15	0.262153	0.709	0.454	5.1078e-11	Cycling
MELK	1.08382e-98	0.261998	0.315	0.006	3.08682e-94	Cycling
GET3	7.67044e-17	0.261803	0.583	0.322	2.18462e-12	Cycling
KIF4A	4.88921e-84	0.26161	0.264	0.005	1.39249e-79	Cycling
CCSAP	3.18016e-14	0.261246	0.374	0.166	9.0574e-10	Cycling
EXOSC8	8.94125e-24	0.260839	0.453	0.171	2.54656e-19	Cycling
LIG1	4.51498e-44	0.260719	0.335	0.049	1.28591e-39	Cycling
MIS18A	4.10848e-41	0.260618	0.311	0.045	1.17014e-36	Cycling
PRDX4	4.93815e-16	0.260333	0.602	0.35	1.40643e-11	Cycling
CYB5B	6.39569e-14	0.259844	0.402	0.189	1.82156e-09	Cycling
GSDMD	9.85125e-17	0.259417	0.563	0.301	2.80574e-12	Cycling
YWHAQ	2.38984e-21	0.259344	0.752	0.452	6.80651e-17	Cycling
HADH	1.33214e-30	0.259277	0.496	0.171	3.79407e-26	Cycling
CDT1	1.18362e-71	0.259033	0.276	0.01	3.37106e-67	Cycling
PIN1	2.48113e-14	0.258737	0.535	0.303	7.0665e-10	Cycling
CNDP2	9.24517e-17	0.258488	0.728	0.461	2.63312e-12	Cycling
HDAC2	9.07203e-19	0.258454	0.496	0.231	2.58381e-14	Cycling
PAICS	1.52405e-49	0.257779	0.472	0.1	4.34064e-45	Cycling
ACAA2	9.02732e-17	0.257645	0.594	0.332	2.57107e-12	Cycling
PSMA1	5.38568e-14	0.257323	0.724	0.488	1.5339e-09	Cycling
IGFBP4	1.67628e-15	0.257217	0.366	0.153	4.77422e-11	Cycling
PTGES3	1.63986e-12	0.256752	0.854	0.67	4.67047e-08	Cycling
CDCA5	3.9168e-73	0.256722	0.26	0.007	1.11554e-68	Cycling
NEDD8	2.2675e-15	0.256649	0.854	0.633	6.45807e-11	Cycling
RNASEH2C	9.49927e-16	0.256512	0.642	0.385	2.70549e-11	Cycling
SNAPC1	8.59948e-06	0.256317	0.417	0.282	0.244922	Cycling
PSMA3	3.48935e-15	0.254989	0.685	0.437	9.93801e-11	Cycling
DBI	6.98846e-17	0.25475	0.917	0.701	1.99038e-12	Cycling
PPIH	6.38621e-25	0.25424	0.453	0.167	1.81886e-20	Cycling
SHMT2	1.09589e-24	0.254209	0.437	0.156	3.12119e-20	Cycling
ARL2	8.79127e-16	0.254051	0.587	0.333	2.50384e-11	Cycling
KMT5A	3.59903e-16	0.253997	0.413	0.183	1.02504e-11	Cycling
APH1A	3.50842e-14	0.253541	0.677	0.431	9.99232e-10	Cycling
MMD	1.01048e-20	0.252789	0.492	0.216	2.87795e-16	Cycling
BUB1B	3.5647e-84	0.252659	0.268	0.005	1.01526e-79	Cycling
CENPH	5.01076e-50	0.25257	0.299	0.029	1.42712e-45	Cycling
DNAJA4	0.000848645	0.252546	0.602	0.488	1	Cycling
NPM1	2.18206e-14	0.251454	0.941	0.761	6.21472e-10	Cycling
ENSA	1.34267e-16	0.251061	0.74	0.476	3.82405e-12	Cycling
MANF	1.29989e-13	0.25024	0.587	0.349	3.70222e-09	Cycling
AKR1A1	2.85702e-15	0.250077	0.799	0.554	8.13709e-11	Cycling
IDO1	1.86026e-144	1.71044	0.675	0.035	5.29822e-140	DC1
DNASE1L3	1.25647e-177	1.58272	0.623	0.014	3.57855e-173	DC1
IRF8	1.37679e-155	1.51598	0.848	0.395	3.92124e-151	DC1
WDFY4	1.66927e-209	1.48226	0.785	0.121	4.75425e-205	DC1
SNX3	1.21783e-209	1.42149	0.853	0.701	3.4685e-205	DC1
LGALS2	2.42126e-86	1.38008	0.665	0.161	6.896e-82	DC1
CPNE3	1.9571e-172	1.36673	0.728	0.256	5.57403e-168	DC1
CPVL	1.99559e-132	1.36456	0.832	0.665	5.68364e-128	DC1
CLEC9A	1.61089e-209	1.36443	0.707	0.086	4.58798e-205	DC1
NRARP	3.29223e-72	1.29542	0.649	0.276	9.3766e-68	DC1
LSP1	2.63247e-101	1.29163	0.89	0.381	7.49755e-97	DC1
C1orf54	1.72195e-146	1.20664	0.67	0.306	4.90427e-142	DC1
TACSTD2	2.60616e-129	1.15884	0.455	0.006	7.4226e-125	DC1
SHTN1	1.08046e-90	1.13358	0.733	0.324	3.07725e-86	DC1
RGCC	1.99562e-51	1.11037	0.78	0.354	5.68374e-47	DC1
RAB7B	3.28663e-111	1.09154	0.597	0.08	9.36065e-107	DC1
DUSP4	1.93427e-64	1.07158	0.529	0.11	5.50899e-60	DC1
CLNK	2.73463e-178	1.05408	0.518	0.002	7.78849e-174	DC1
S100B	1.38805e-49	1.04749	0.335	0.066	3.95332e-45	DC1
PPA1	3.40805e-66	0.960057	0.764	0.426	9.70645e-62	DC1
S100A10	3.3453e-53	0.940673	0.89	0.732	9.52775e-49	DC1
NAP1L1	8.66157e-67	0.939234	0.864	0.661	2.4669e-62	DC1
BATF3	9.54704e-105	0.920551	0.628	0.092	2.71909e-100	DC1
CCND1	1.48006e-44	0.910934	0.639	0.299	4.21536e-40	DC1
TXN	1.24216e-27	0.88724	0.764	0.673	3.53779e-23	DC1
CST3	5.56509e-53	0.886867	0.979	0.907	1.58499e-48	DC1
SRSF7	3.45499e-36	0.8829	0.817	0.622	9.84017e-32	DC1
SOX4	5.50805e-19	0.879254	0.435	0.18	1.56875e-14	DC1
SLC29A3	9.87914e-05	0.876623	0.105	0.129	1	DC1
CRIP1	2.95464e-42	0.870295	0.717	0.294	8.41512e-38	DC1
NET1	9.85876e-80	0.864374	0.565	0.087	2.80787e-75	DC1
FAM118A	4.10822e-49	0.812097	0.545	0.181	1.17006e-44	DC1
NAAA	8.7008e-56	0.78112	0.628	0.278	2.47807e-51	DC1
CCDC6	5.43162e-54	0.774295	0.581	0.164	1.54698e-49	DC1
TAP1	1.40743e-50	0.768503	0.675	0.291	4.00851e-46	DC1
ARF6	6.48101e-55	0.766743	0.728	0.496	1.84586e-50	DC1
CADM1	4.37496e-54	0.763226	0.555	0.209	1.24603e-49	DC1
TAGLN2	2.77995e-40	0.755454	0.817	0.591	7.91758e-36	DC1
SUB1	8.76274e-52	0.750513	0.822	0.7	2.49572e-47	DC1
KCNK6	3.32684e-47	0.746478	0.503	0.14	9.47517e-43	DC1
DAPP1	6.09812e-43	0.743813	0.586	0.192	1.7368e-38	DC1
UPF2	5.62585e-47	0.734997	0.618	0.208	1.6023e-42	DC1
AREG	2.07945e-16	0.733303	0.534	0.256	5.92249e-12	DC1
CIITA	1.19978e-30	0.720189	0.597	0.323	3.41709e-26	DC1
TUBA1A	4.31756e-25	0.714861	0.696	0.463	1.22968e-20	DC1
FNBP1	1.09619e-45	0.71431	0.712	0.465	3.12207e-41	DC1
C12orf45	1.69091e-42	0.711541	0.508	0.207	4.81589e-38	DC1
MARCKSL1	2.42889e-21	0.710276	0.592	0.301	6.91772e-17	DC1
ACTG1	1.72628e-41	0.684934	0.958	0.894	4.91662e-37	DC1
LDLRAD4	1.98023e-43	0.668533	0.571	0.224	5.63988e-39	DC1
BCL6	2.04053e-27	0.661556	0.524	0.181	5.81163e-23	DC1
CNN2	2.22214e-39	0.661373	0.691	0.288	6.32889e-35	DC1
NCOA7	7.90443e-35	0.659812	0.545	0.214	2.25126e-30	DC1
EGLN3	3.1105e-49	0.659105	0.414	0.053	8.85901e-45	DC1
CCSER1	5.88131e-67	0.657697	0.33	0.015	1.67506e-62	DC1
HLA-DOB	6.15137e-94	0.655703	0.508	0.049	1.75197e-89	DC1
LSM6	5.56801e-34	0.650125	0.613	0.318	1.58583e-29	DC1
G3BP2	1.64537e-34	0.647971	0.613	0.359	4.68618e-30	DC1
CAMK2D	2.61951e-48	0.645325	0.565	0.21	7.46063e-44	DC1
MZT2A	3.7706e-42	0.644236	0.634	0.367	1.07391e-37	DC1
RAB11FIP1	3.23414e-25	0.640271	0.55	0.274	9.21116e-21	DC1
BCL2L11	1.09193e-30	0.640138	0.555	0.241	3.10993e-26	DC1
FLT3	1.98912e-79	0.638979	0.44	0.023	5.6652e-75	DC1
SERPINB9	7.08752e-21	0.637134	0.723	0.507	2.0186e-16	DC1
LIMD2	2.72948e-31	0.633891	0.67	0.32	7.77383e-27	DC1
ID2	3.90395e-20	0.626706	0.848	0.689	1.11188e-15	DC1
RPL4	1.62402e-41	0.62528	0.848	0.773	4.62538e-37	DC1
AC004687.1	1.2352e-33	0.62491	0.524	0.174	3.51797e-29	DC1
TUBA4A	1.25619e-24	0.619419	0.387	0.099	3.57775e-20	DC1
DST	4.79275e-18	0.608351	0.534	0.353	1.36502e-13	DC1
ENSA	1.18775e-33	0.606587	0.696	0.478	3.38284e-29	DC1
RGS10	4.26821e-33	0.605952	0.806	0.707	1.21563e-28	DC1
ATP1A1	2.11037e-21	0.603188	0.686	0.469	6.01055e-17	DC1
SEPTIN6	2.53949e-37	0.602726	0.618	0.342	7.23271e-33	DC1
CD74	7.27304e-27	0.601594	0.995	0.917	2.07143e-22	DC1
TSPYL2	1.44097e-10	0.598452	0.429	0.317	4.10402e-06	DC1
XCR1	7.65567e-136	0.598371	0.366	0	2.18041e-131	DC1
GSTP1	5.63574e-32	0.596246	0.827	0.776	1.60512e-27	DC1
TMSB10	1.24058e-39	0.591474	0.995	0.942	3.53331e-35	DC1
HLA-DQB1	2.15505e-22	0.586044	0.921	0.79	6.13781e-18	DC1
SULF2	2.42788e-37	0.584795	0.435	0.082	6.91485e-33	DC1
HDAC9	4.90227e-45	0.584099	0.534	0.136	1.39621e-40	DC1
CDK2AP1	1.681e-34	0.575114	0.66	0.408	4.78765e-30	DC1
CD226	2.63655e-56	0.573606	0.387	0.042	7.50915e-52	DC1
SERPINF1	4.407e-20	0.571093	0.545	0.346	1.25516e-15	DC1
RPS21	1.62602e-26	0.567503	0.864	0.852	4.63105e-22	DC1
HLA-DPB1	1.58572e-18	0.566894	0.984	0.854	4.51628e-14	DC1
SLAMF7	1.13754e-28	0.563379	0.576	0.219	3.23984e-24	DC1
GPR157	1.68849e-41	0.561891	0.377	0.056	4.80898e-37	DC1
CD40	2.81074e-21	0.560692	0.455	0.279	8.00526e-17	DC1
AUTS2	8.19063e-54	0.557539	0.335	0.024	2.33277e-49	DC1
PTMA	1.98337e-35	0.550824	0.984	0.906	5.64883e-31	DC1
EEF1B2	1.63808e-18	0.546642	0.869	0.809	4.66542e-14	DC1
STK17A	7.10433e-25	0.542358	0.539	0.238	2.02338e-20	DC1
ICAM3	4.73865e-52	0.538334	0.555	0.103	1.34962e-47	DC1
PLEKHO1	3.50721e-20	0.536757	0.749	0.522	9.98889e-16	DC1
DENND1B	1.69353e-39	0.53391	0.55	0.17	4.82333e-35	DC1
ARGLU1	5.27401e-17	0.532523	0.654	0.468	1.50209e-12	DC1
LINC00324	2.1218e-07	0.532508	0.183	0.091	0.00604309	DC1
MT1G	0.00151746	0.530158	0.183	0.128	1	DC1
DDIT4	3.4822e-10	0.529977	0.628	0.442	9.91765e-06	DC1
ASB2	2.17862e-72	0.527898	0.346	0.015	6.20493e-68	DC1
RPS23	9.51192e-16	0.527431	0.958	0.909	2.70909e-11	DC1
ASAP1	2.17382e-30	0.526964	0.675	0.323	6.19125e-26	DC1
C1orf21	8.35911e-76	0.526301	0.445	0.03	2.38076e-71	DC1
MIS18BP1	1.64819e-18	0.526085	0.539	0.332	4.6942e-14	DC1
TMSB4X	2.15707e-23	0.525154	0.995	0.986	6.14355e-19	DC1
SNHG15	5.82722e-13	0.523271	0.429	0.297	1.65965e-08	DC1
HLA-DPA1	8.86511e-18	0.522678	0.99	0.872	2.52487e-13	DC1
ETV6	4.55837e-24	0.520658	0.613	0.351	1.29827e-19	DC1
MIR181A1HG	5.98805e-26	0.514511	0.398	0.194	1.70546e-21	DC1
TAP2	7.45582e-36	0.513269	0.539	0.223	2.12349e-31	DC1
MT-CYB	1.91336e-07	0.508234	1	0.971	0.00544944	DC1
RPL8	2.42329e-21	0.507958	0.969	0.9	6.90178e-17	DC1
ENPP1	2.74544e-67	0.507569	0.366	0.024	7.81929e-63	DC1
VAV3	6.4165e-34	0.505367	0.424	0.099	1.82748e-29	DC1
HLA-DQA2	1.78847e-10	0.505247	0.634	0.487	5.09373e-06	DC1
STK17B	9.94156e-16	0.499566	0.618	0.379	2.83145e-11	DC1
TMEM14A	4.63967e-61	0.498217	0.398	0.031	1.32142e-56	DC1
RPL18A	1.00251e-19	0.493276	0.953	0.891	2.85524e-15	DC1
RPL14	4.13685e-25	0.492537	0.932	0.871	1.17822e-20	DC1
BOD1L1	1.07999e-16	0.490686	0.654	0.444	3.07591e-12	DC1
ZNF366	4.71668e-60	0.487452	0.288	0.013	1.34336e-55	DC1
RBPJ	5.97314e-15	0.485737	0.67	0.487	1.70121e-10	DC1
NLRC5	2.66109e-21	0.485508	0.314	0.081	7.57906e-17	DC1
KIF16B	1.67799e-27	0.483912	0.393	0.119	4.77909e-23	DC1
BX664727.3	5.83472e-47	0.477538	0.22	0.007	1.66179e-42	DC1
RPS7	6.38347e-24	0.475897	0.885	0.871	1.81808e-19	DC1
RPS24	2.17633e-19	0.475261	0.953	0.915	6.19842e-15	DC1
FGL2	1.33467e-14	0.47515	0.848	0.683	3.80126e-10	DC1
ANPEP	4.5058e-22	0.473924	0.424	0.131	1.2833e-17	DC1
ARHGAP5	1.75347e-15	0.472302	0.372	0.196	4.99405e-11	DC1
MCOLN2	1.95882e-42	0.471288	0.408	0.066	5.5789e-38	DC1
LIMA1	7.64004e-27	0.468106	0.34	0.091	2.17596e-22	DC1
MT1H	0.00014791	0.467487	0.126	0.056	1	DC1
AHNAK	5.96486e-11	0.467283	0.665	0.493	1.69885e-06	DC1
VIM	3.71154e-19	0.467161	0.974	0.883	1.05708e-14	DC1
SERPINB1	3.56464e-17	0.464249	0.681	0.638	1.01524e-12	DC1
VDR	1.45455e-24	0.462818	0.366	0.092	4.1427e-20	DC1
MYO9A	4.65258e-24	0.458473	0.314	0.08	1.3251e-19	DC1
PTPN2	4.15006e-17	0.456253	0.581	0.362	1.18198e-12	DC1
SNX22	9.83882e-73	0.455429	0.272	0.004	2.80219e-68	DC1
SEMA7A	1.05486e-51	0.453616	0.346	0.031	3.00434e-47	DC1
VAC14	1.62129e-36	0.45349	0.414	0.086	4.61759e-32	DC1
PIK3CB	4.35003e-22	0.452963	0.377	0.119	1.23893e-17	DC1
PPT1	2.98197e-21	0.451939	0.696	0.625	8.49294e-17	DC1
CCDC88A	1.18686e-11	0.450509	0.691	0.519	3.38029e-07	DC1
PTPRE	2.8925e-17	0.4493	0.77	0.562	8.23814e-13	DC1
SNHG8	1.46591e-11	0.447872	0.634	0.505	4.17506e-07	DC1
NDUFV2	9.20359e-16	0.447341	0.681	0.559	2.62127e-11	DC1
MT-CO1	1.74037e-09	0.44357	0.995	0.977	4.95674e-05	DC1
RPS8	3.1341e-18	0.443473	0.953	0.897	8.92623e-14	DC1
SLAMF8	2.35415e-22	0.442458	0.487	0.21	6.70486e-18	DC1
OFD1	4.24744e-18	0.439125	0.471	0.218	1.20971e-13	DC1
SFT2D2	7.87662e-17	0.438061	0.487	0.267	2.24334e-12	DC1
CYP2S1	1.12689e-40	0.437539	0.382	0.067	3.20951e-36	DC1
ARID1B	2.21638e-16	0.436541	0.581	0.343	6.31247e-12	DC1
PSMB9	5.15851e-16	0.43149	0.681	0.567	1.4692e-11	DC1
PPP1R14B	8.48451e-18	0.430952	0.649	0.44	2.41647e-13	DC1
DANCR	2.09467e-29	0.429269	0.471	0.138	5.96583e-25	DC1
H2AFY	5.00516e-18	0.428016	0.738	0.641	1.42552e-13	DC1
MALAT1	6.76925e-05	0.426724	0.979	0.97	1	DC1
RPL37	1.17989e-20	0.425744	0.937	0.913	3.36043e-16	DC1
HIST1H1C	7.40705e-14	0.425584	0.387	0.163	2.1096e-09	DC1
ACTB	3.90068e-18	0.424419	0.99	0.98	1.11095e-13	DC1
RPS11	2.38219e-20	0.423767	0.874	0.876	6.78472e-16	DC1
RUBCNL	1.95414e-22	0.423746	0.408	0.127	5.56559e-18	DC1
C1orf162	1.61976e-16	0.421465	0.864	0.753	4.61324e-12	DC1
SMIM14	2.46392e-19	0.420675	0.497	0.232	7.01749e-15	DC1
RPL22	8.0245e-23	0.417907	0.885	0.852	2.28546e-18	DC1
CYB5R3	2.88466e-22	0.415941	0.581	0.312	8.2158e-18	DC1
DSTN	5.65792e-13	0.415453	0.56	0.353	1.61143e-08	DC1
EDEM1	2.47117e-18	0.415302	0.545	0.272	7.03815e-14	DC1
HIST1H2AC	0.000325931	0.41443	0.267	0.165	1	DC1
ACTN1	3.58273e-20	0.413382	0.613	0.293	1.0204e-15	DC1
HMGN1	4.59492e-18	0.413247	0.764	0.617	1.30868e-13	DC1
DNAJC15	1.16176e-17	0.412549	0.618	0.46	3.3088e-13	DC1
SAMHD1	4.59455e-09	0.411113	0.686	0.6	0.000130857	DC1
PFDN2	3.98198e-14	0.410699	0.628	0.514	1.13411e-09	DC1
CKLF	7.01886e-15	0.410507	0.717	0.576	1.99904e-10	DC1
TRIM22	1.59326e-12	0.410404	0.576	0.355	4.53777e-08	DC1
HLA-DQA1	4.12169e-11	0.407903	0.916	0.759	1.1739e-06	DC1
LPP	3.12784e-11	0.405964	0.497	0.318	8.9084e-07	DC1
CDK2AP2	3.80263e-16	0.404777	0.571	0.342	1.08303e-11	DC1
CBL	5.62711e-15	0.404019	0.366	0.157	1.60266e-10	DC1
PTPN22	5.83101e-29	0.403854	0.429	0.119	1.66073e-24	DC1
JMJD1C	7.83142e-12	0.40379	0.696	0.532	2.23047e-07	DC1
RHOF	1.5346e-29	0.402864	0.429	0.106	4.3707e-25	DC1
EIF5B	9.09328e-14	0.40055	0.592	0.365	2.58986e-09	DC1
PRMT2	3.50239e-12	0.399956	0.55	0.348	9.97514e-08	DC1
FGD2	1.66065e-11	0.399162	0.44	0.234	4.72969e-07	DC1
CKS2	1.30771e-05	0.397845	0.513	0.404	0.372448	DC1
PSME1	2.01639e-16	0.397341	0.77	0.687	5.74287e-12	DC1
CRYBG1	6.36546e-17	0.397097	0.377	0.133	1.81295e-12	DC1
RAMP1	2.04738e-25	0.39698	0.188	0.021	5.83114e-21	DC1
GRASP	4.61698e-10	0.396331	0.529	0.322	1.31496e-05	DC1
CBX6	1.98462e-21	0.395593	0.361	0.102	5.65241e-17	DC1
MZT2B	1.47102e-14	0.394236	0.675	0.6	4.18961e-10	DC1
HSPD1	0.00174471	0.39423	0.801	0.73	1	DC1
COX7C	4.61452e-19	0.392179	0.817	0.775	1.31426e-14	DC1
PHLDA2	2.34148e-05	0.389339	0.414	0.301	0.666876	DC1
ATRX	6.32417e-10	0.389292	0.628	0.453	1.80119e-05	DC1
HMGA1	1.30202e-13	0.38885	0.571	0.361	3.70828e-09	DC1
APOBR	1.33296e-19	0.388429	0.424	0.148	3.79641e-15	DC1
NKTR	5.23507e-09	0.388244	0.471	0.326	0.0001491	DC1
SLC25A33	8.78927e-12	0.387631	0.435	0.258	2.50327e-07	DC1
RNH1	8.79235e-14	0.386692	0.707	0.576	2.50415e-09	DC1
RPL5	3.99828e-11	0.385981	0.901	0.854	1.13875e-06	DC1
LRBA	4.38934e-23	0.385072	0.283	0.06	1.25013e-18	DC1
RPS18	7.05909e-11	0.385065	0.953	0.907	2.0105e-06	DC1
SLC38A1	1.16872e-30	0.384308	0.298	0.041	3.32862e-26	DC1
PSME2	1.82871e-12	0.38139	0.733	0.647	5.20834e-08	DC1
UNC119	5.31265e-11	0.381306	0.361	0.194	1.5131e-06	DC1
ZC3HAV1	3.53751e-07	0.381113	0.56	0.441	0.0100752	DC1
HNRNPAB	7.21179e-10	0.380503	0.597	0.454	2.05399e-05	DC1
RPL6	8.85993e-18	0.379018	0.906	0.875	2.5234e-13	DC1
HPS5	2.07294e-15	0.377629	0.424	0.244	5.90393e-11	DC1
BUD23	7.51896e-17	0.376583	0.524	0.296	2.14147e-12	DC1
MPEG1	1.46923e-09	0.374824	0.597	0.401	4.18451e-05	DC1
CBFA2T3	5.5224e-30	0.372201	0.283	0.037	1.57283e-25	DC1
SERPINH1	0.00321915	0.370576	0.356	0.276	1	DC1
CCDC12	1.14803e-14	0.370438	0.471	0.239	3.26971e-10	DC1
FKBP1B	2.06948e-46	0.369701	0.346	0.036	5.89408e-42	DC1
PSTPIP1	1.81638e-29	0.368318	0.44	0.109	5.17322e-25	DC1
MAP3K13	1.28249e-15	0.367388	0.513	0.254	3.65267e-11	DC1
CCT2	3.76048e-12	0.367316	0.56	0.377	1.07102e-07	DC1
GABPB1-AS1	1.62497e-09	0.365536	0.325	0.167	4.62808e-05	DC1
NDRG2	1.25847e-21	0.364969	0.325	0.081	3.58426e-17	DC1
SRSF2	5.23229e-09	0.364967	0.723	0.599	0.000149021	DC1
SPIB	1.76228e-16	0.364318	0.241	0.054	5.01914e-12	DC1
TLR10	6.76425e-31	0.362176	0.335	0.059	1.92653e-26	DC1
RAB8B	6.009e-14	0.361783	0.565	0.326	1.71142e-09	DC1
INPP5D	3.83979e-08	0.360887	0.382	0.292	0.00109361	DC1
RPL32	1.71429e-10	0.359272	0.932	0.906	4.88246e-06	DC1
NDEL1	6.09522e-14	0.358979	0.455	0.211	1.73598e-09	DC1
PAWR	7.64194e-52	0.358322	0.262	0.01	2.1765e-47	DC1
PTK2	8.37727e-33	0.358293	0.288	0.036	2.38593e-28	DC1
ANXA6	2.323e-29	0.357988	0.419	0.099	6.61613e-25	DC1
H1FX	1.28004e-07	0.357614	0.555	0.422	0.00364569	DC1
ST8SIA4	7.71832e-11	0.357318	0.513	0.333	2.19825e-06	DC1
ZNF131	2.97117e-08	0.356313	0.309	0.228	0.000846219	DC1
KDM2A	3.14626e-13	0.356287	0.524	0.283	8.96087e-09	DC1
BCL11A	5.76175e-20	0.355921	0.319	0.08	1.641e-15	DC1
DEK	1.86638e-08	0.355805	0.702	0.596	0.000531563	DC1
BTLA	6.04452e-80	0.355667	0.288	0.003	1.72154e-75	DC1
SERPINF2	2.23403e-22	0.352922	0.325	0.077	6.36275e-18	DC1
N4BP2	1.68719e-13	0.352726	0.304	0.112	4.80528e-09	DC1
VMP1	0.000337272	0.352529	0.702	0.656	1	DC1
RPS29	2.0918e-07	0.352226	0.869	0.86	0.00595767	DC1
EVL	3.84981e-10	0.35129	0.503	0.357	1.09646e-05	DC1
LCP1	2.55155e-12	0.350685	0.817	0.697	7.26706e-08	DC1
RPS5	3.34843e-08	0.350558	0.859	0.832	0.000953666	DC1
ATG3	2.1159e-13	0.350159	0.639	0.531	6.02628e-09	DC1
C20orf27	5.00407e-12	0.349178	0.461	0.314	1.42521e-07	DC1
MT-ATP6	0.00812003	0.348798	0.995	0.983	1	DC1
MT-CO2	1.385e-06	0.347615	0.99	0.976	0.0394463	DC1
SMARCA5	5.17462e-11	0.346661	0.576	0.394	1.47378e-06	DC1
PALM2-AKAP2	5.75671e-14	0.3466	0.372	0.155	1.63957e-09	DC1
SETX	8.79308e-08	0.342985	0.487	0.33	0.00250436	DC1
KIF2A	2.20067e-17	0.342565	0.403	0.161	6.26773e-13	DC1
STK4	8.6558e-10	0.342555	0.634	0.487	2.46526e-05	DC1
AIM2	2.30824e-20	0.342365	0.304	0.084	6.57409e-16	DC1
RBMX	3.27116e-09	0.34203	0.534	0.393	9.31659e-05	DC1
HIST1H1E	3.23924e-08	0.341945	0.22	0.097	0.000922567	DC1
P2RY10	3.79126e-60	0.341401	0.304	0.011	1.07979e-55	DC1
SOCS1	1.94184e-06	0.340509	0.346	0.256	0.0553055	DC1
RPL28	1.85374e-11	0.340507	0.984	0.949	5.27963e-07	DC1
PLPP1	3.6268e-18	0.340478	0.288	0.075	1.03295e-13	DC1
KPNA2	1.797e-09	0.340237	0.398	0.309	5.11805e-05	DC1
HIST1H1D	1.78197e-13	0.339213	0.241	0.073	5.07524e-09	DC1
RPS15	7.74423e-11	0.339193	0.932	0.901	2.20563e-06	DC1
BTG2	1.67146e-05	0.338322	0.696	0.621	0.476048	DC1
ACAP1	9.69953e-24	0.337443	0.272	0.047	2.76252e-19	DC1
SERPINB6	2.05033e-09	0.337062	0.691	0.569	5.83955e-05	DC1
RNASE6	5.63299e-11	0.336916	0.476	0.511	1.60433e-06	DC1
HLA-DRB5	6.32999e-07	0.336824	0.827	0.677	0.0180285	DC1
RBBP6	2.31385e-06	0.336277	0.518	0.378	0.0659007	DC1
MRPL18	0.000155098	0.335694	0.628	0.552	1	DC1
PNN	4.01187e-09	0.334894	0.534	0.394	0.000114262	DC1
TRERF1	1.53552e-31	0.334475	0.277	0.035	4.37332e-27	DC1
MT-ND4	0.00926687	0.334396	0.99	0.971	1	DC1
GOLGA8A	7.57534e-18	0.332254	0.178	0.031	2.15753e-13	DC1
ILF3-DT	0.00973321	0.332185	0.277	0.234	1	DC1
NSMCE1	6.24085e-15	0.330486	0.393	0.218	1.77746e-10	DC1
REPIN1	2.75824e-13	0.330424	0.319	0.13	7.85574e-09	DC1
CDV3	3.71349e-11	0.330125	0.717	0.61	1.05764e-06	DC1
TRMT112	5.02684e-13	0.328937	0.712	0.616	1.4317e-08	DC1
ERAP2	5.04652e-11	0.328584	0.183	0.077	1.4373e-06	DC1
CBX3	5.22138e-09	0.328325	0.639	0.47	0.00014871	DC1
MAP4K1	5.05201e-27	0.327673	0.246	0.034	1.43886e-22	DC1
SPINT2	2.01532e-10	0.326781	0.623	0.47	5.73984e-06	DC1
THEM4	5.86675e-20	0.323271	0.272	0.07	1.67091e-15	DC1
CACYBP	0.000976617	0.32223	0.649	0.592	1	DC1
RPLP1	3.17579e-09	0.321877	0.995	0.947	9.04497e-05	DC1
PTPN7	1.15487e-17	0.321342	0.361	0.118	3.28918e-13	DC1
DBN1	2.92309e-55	0.321173	0.236	0.005	8.32524e-51	DC1
RPLP2	4.63625e-13	0.321166	0.921	0.889	1.32045e-08	DC1
BLOC1S6	1.95784e-08	0.321059	0.565	0.423	0.000557612	DC1
LYZ	1.39414e-11	0.321048	0.895	0.789	3.97064e-07	DC1
IFT20	2.76486e-16	0.320944	0.487	0.232	7.87459e-12	DC1
CLIC2	4.41172e-13	0.32034	0.476	0.24	1.2565e-08	DC1
BIRC3	1.27227e-08	0.320042	0.492	0.285	0.000362355	DC1
2021-03-01	2.53336e-06	0.320029	0.492	0.386	0.0721527	DC1
SERTAD3	3.13724e-15	0.319195	0.372	0.151	8.93517e-11	DC1
NUTM2B-AS1	7.08254e-13	0.319151	0.393	0.18	2.01718e-08	DC1
ZBTB11	3.31369e-08	0.318666	0.22	0.132	0.000943771	DC1
ANKRD12	7.3918e-06	0.318136	0.644	0.531	0.210526	DC1
CSRP1	2.78352e-12	0.31756	0.398	0.195	7.92774e-08	DC1
WARS	1.66233e-06	0.31704	0.414	0.254	0.047345	DC1
SLC12A9	3.2285e-13	0.316496	0.366	0.162	9.19509e-09	DC1
RPS12	0.000177107	0.315907	0.953	0.917	1	DC1
RPS3A	4.60934e-05	0.315824	0.911	0.896	1	DC1
EIF6	3.24892e-11	0.315612	0.539	0.374	9.25325e-07	DC1
P2RY14	1.30472e-34	0.315475	0.22	0.014	3.71598e-30	DC1
RPL29	1.07187e-08	0.314896	0.942	0.885	0.000305279	DC1
SMARCC1	3.51757e-11	0.314801	0.393	0.207	1.00184e-06	DC1
RPL36A	1.91386e-10	0.314332	0.874	0.842	5.45086e-06	DC1
HNRNPA2B1	1.7448e-09	0.313462	0.859	0.812	4.96937e-05	DC1
HSH2D	1.85147e-42	0.31292	0.277	0.02	5.27317e-38	DC1
RAB29	4.40722e-17	0.312715	0.398	0.159	1.25522e-12	DC1
DIPK2A	9.6959e-10	0.31144	0.34	0.186	2.76149e-05	DC1
MTDH	4.95763e-10	0.311332	0.707	0.639	1.41198e-05	DC1
MIF	8.33113e-11	0.31113	0.812	0.721	2.37279e-06	DC1
THAP9-AS1	1.65681e-09	0.310094	0.387	0.212	4.71875e-05	DC1
GNAO1	8.6682e-54	0.30972	0.225	0.005	2.46879e-49	DC1
MAT2A	4.74837e-05	0.309552	0.592	0.515	1	DC1
UVRAG	7.07974e-11	0.309432	0.403	0.235	2.01638e-06	DC1
SLC46A3	6.80957e-14	0.30938	0.361	0.162	1.93943e-09	DC1
TSPAN13	3.01639e-23	0.308415	0.257	0.045	8.59097e-19	DC1
FNBP4	4.91691e-09	0.308188	0.471	0.298	0.000140039	DC1
BRD2	6.98402e-07	0.307659	0.613	0.502	0.0198912	DC1
MT-ND5	0.000310339	0.307551	0.953	0.865	1	DC1
CFL1	2.13584e-09	0.307472	0.921	0.867	6.08308e-05	DC1
FLNB	5.50957e-12	0.307001	0.188	0.058	1.56918e-07	DC1
DNAJC4	7.21494e-12	0.305902	0.513	0.295	2.05489e-07	DC1
ARPC5L	1.49515e-11	0.305902	0.424	0.245	4.25834e-07	DC1
RPL10A	9.42612e-07	0.305707	0.88	0.824	0.0268465	DC1
DGKE	2.68824e-12	0.305613	0.194	0.053	7.65637e-08	DC1
STAT3	6.49732e-06	0.305286	0.586	0.517	0.18505	DC1
TSPAN33	1.1129e-09	0.305207	0.471	0.289	3.16964e-05	DC1
TLE5	3.94124e-09	0.303955	0.592	0.421	0.00011225	DC1
AP1G2	8.16467e-16	0.303682	0.262	0.078	2.32538e-11	DC1
RBM25	5.8556e-08	0.303132	0.623	0.513	0.00166773	DC1
TRMT6	1.04008e-14	0.302374	0.283	0.087	2.96226e-10	DC1
HNRNPH1	1.86175e-06	0.30225	0.654	0.583	0.0530244	DC1
AKNA	2.48704e-08	0.302207	0.346	0.181	0.000708334	DC1
ITGB2-AS1	5.1761e-17	0.301803	0.277	0.071	1.4742e-12	DC1
ADAM28	1.6981e-08	0.300261	0.419	0.266	0.000483637	DC1
PNISR	1.53668e-05	0.300009	0.524	0.46	0.437662	DC1
RANBP1	1.72581e-06	0.299312	0.466	0.399	0.0491528	DC1
TOB1	7.33355e-05	0.297481	0.445	0.322	1	DC1
MAGEF1	4.44131e-12	0.297264	0.23	0.085	1.26493e-07	DC1
NME2	1.11455e-14	0.297116	0.77	0.784	3.17436e-10	DC1
NOP58	6.17203e-09	0.29651	0.455	0.304	0.000175786	DC1
ATF7IP	7.46604e-06	0.296203	0.309	0.233	0.21264	DC1
LY75	1.90198e-15	0.295903	0.314	0.107	5.41702e-11	DC1
CORO1A	2.35223e-07	0.295695	0.691	0.601	0.0066994	DC1
MIA3	1.20428e-09	0.295612	0.377	0.233	3.4299e-05	DC1
PLEKHM3	5.21206e-21	0.295589	0.22	0.034	1.48445e-16	DC1
C1QBP	5.14006e-10	0.29556	0.534	0.416	1.46394e-05	DC1
SPATS2	2.83498e-17	0.29497	0.293	0.091	8.07429e-13	DC1
GNA15	9.51634e-09	0.294441	0.435	0.289	0.000271035	DC1
SET	4.28497e-08	0.294298	0.723	0.626	0.0012204	DC1
ANKRD44	1.73411e-06	0.294298	0.403	0.267	0.0493893	DC1
SCML1	8.40657e-09	0.294046	0.382	0.213	0.000239427	DC1
GPBP1	1.67487e-05	0.293667	0.597	0.501	0.477018	DC1
PLP2	6.92445e-13	0.293284	0.492	0.246	1.97215e-08	DC1
RPS15A	3.04501e-06	0.2923	0.932	0.893	0.0867251	DC1
VHL	2.41356e-10	0.292085	0.298	0.136	6.87405e-06	DC1
BZW2	1.81103e-10	0.292002	0.372	0.182	5.158e-06	DC1
SUGP2	2.4376e-07	0.291883	0.257	0.138	0.00694254	DC1
NUBPL	3.18646e-21	0.291751	0.23	0.041	9.07536e-17	DC1
AMD1	1.69853e-07	0.291721	0.665	0.483	0.00483758	DC1
TENT4B	2.46473e-06	0.291478	0.335	0.266	0.0701981	DC1
HLA-DRB1	3.91036e-10	0.291297	0.984	0.864	1.11371e-05	DC1
SLC2A1	1.0896e-20	0.291166	0.23	0.037	3.1033e-16	DC1
ATP6V0A2	2.58563e-26	0.290582	0.314	0.061	7.36412e-22	DC1
RPL36	2.13122e-06	0.290182	0.901	0.875	0.0606993	DC1
OXSR1	6.2508e-15	0.290113	0.482	0.221	1.78029e-10	DC1
PTMS	5.54195e-07	0.29006	0.649	0.537	0.015784	DC1
NFKBID	2.67975e-06	0.289755	0.476	0.324	0.076322	DC1
PPP1R10	2.86378e-05	0.289695	0.56	0.482	0.815632	DC1
SERTAD1	0.00518425	0.289134	0.482	0.414	1	DC1
PSMA2	2.38168e-06	0.288977	0.628	0.527	0.0678327	DC1
EZR	1.5243e-06	0.28856	0.644	0.501	0.0434136	DC1
CSKMT	6.33319e-12	0.28855	0.314	0.117	1.80376e-07	DC1
CNPPD1	5.77342e-11	0.288461	0.346	0.154	1.64433e-06	DC1
UCP2	9.55216e-08	0.28824	0.702	0.612	0.00272055	DC1
VMO1	4.53476e-05	0.288226	0.408	0.347	1	DC1
GPX3	0.00349319	0.288119	0.246	0.247	1	DC1
RPS14	9.18237e-05	0.287389	0.937	0.914	1	DC1
SMARCA2	2.75158e-06	0.285635	0.356	0.271	0.0783677	DC1
CXCL9	4.74632e-09	0.285342	0.183	0.057	0.00013518	DC1
LRRCC1	3.46398e-22	0.285325	0.298	0.065	9.86575e-18	DC1
UQCRH	5.28175e-08	0.285139	0.728	0.691	0.0015043	DC1
IGFBP7	1.04024e-07	0.285012	0.581	0.391	0.0029627	DC1
CHORDC1	1.00961e-05	0.284795	0.518	0.47	0.287546	DC1
SMC4	2.5811e-06	0.284745	0.293	0.19	0.0735123	DC1
DBNL	5.63638e-07	0.284092	0.55	0.394	0.016053	DC1
PNMA1	8.94059e-18	0.283901	0.215	0.043	2.54637e-13	DC1
FUS	0.000248608	0.282922	0.749	0.661	1	DC1
CLK1	0.00152049	0.282914	0.66	0.557	1	DC1
TMEM50B	6.39025e-15	0.282708	0.408	0.177	1.82001e-10	DC1
SERTAD2	1.85369e-07	0.282351	0.361	0.212	0.00527951	DC1
DHX36	1.40013e-07	0.281878	0.539	0.392	0.00398772	DC1
DMD	5.00015e-14	0.281776	0.152	0.032	1.42409e-09	DC1
RPL23A	4.95337e-06	0.281387	0.89	0.854	0.141077	DC1
SNHG5	4.14025e-05	0.281356	0.649	0.526	1	DC1
KTN1	7.19987e-06	0.281011	0.665	0.559	0.205059	DC1
RPL35	2.92403e-13	0.279563	0.864	0.855	8.32792e-09	DC1
HIST1H1B	3.65867e-09	0.279553	0.11	0.022	0.000104203	DC1
RBM39	4.64382e-07	0.278953	0.754	0.651	0.0132261	DC1
HNRNPUL1	4.96107e-08	0.278876	0.487	0.356	0.00141296	DC1
CCDC26	1.00528e-30	0.278638	0.199	0.013	2.86314e-26	DC1
SAP18	5.16653e-10	0.277818	0.743	0.689	1.47148e-05	DC1
NKRF	1.72549e-07	0.277022	0.351	0.19	0.00491438	DC1
TPMT	1.80974e-11	0.276646	0.461	0.255	5.15431e-07	DC1
RAB11A	6.54288e-08	0.276548	0.482	0.326	0.00186348	DC1
RPS25	1.64755e-12	0.276547	0.874	0.879	4.69239e-08	DC1
RPL18	7.52593e-06	0.276355	0.932	0.883	0.214346	DC1
HYPK	3.61555e-08	0.276052	0.126	0.057	0.00102974	DC1
ZEB1	4.35631e-28	0.275625	0.283	0.041	1.24072e-23	DC1
RAB32	8.90522e-09	0.274958	0.55	0.515	0.00025363	DC1
HLA-DRA	3.44791e-10	0.27492	1	0.912	9.82e-06	DC1
HTT	1.11836e-07	0.274495	0.267	0.128	0.0031852	DC1
MYD88	1.22956e-08	0.273809	0.424	0.232	0.000350192	DC1
P2RY6	7.60759e-14	0.273755	0.335	0.131	2.16672e-09	DC1
OIP5-AS1	2.72707e-08	0.273589	0.408	0.244	0.000776697	DC1
RPL19	1.43947e-06	0.273216	0.958	0.912	0.0409976	DC1
RPL35A	3.9596e-05	0.272672	0.895	0.87	1	DC1
WDR41	1.96792e-14	0.272352	0.382	0.151	5.60483e-10	DC1
RAB30	7.09569e-33	0.272005	0.22	0.017	2.02092e-28	DC1
TAPBP	3.26333e-08	0.271396	0.66	0.531	0.000929428	DC1
NRDC	4.64543e-07	0.271112	0.461	0.312	0.0132306	DC1
FMNL1	4.88844e-07	0.270087	0.576	0.41	0.0139228	DC1
MYCL	3.85383e-19	0.270063	0.251	0.051	1.09761e-14	DC1
DPYSL2	1.93022e-09	0.270011	0.581	0.424	5.49745e-05	DC1
PPP1R2	0.000161693	0.26955	0.482	0.392	1	DC1
ADAM19	2.1161e-40	0.269487	0.246	0.015	6.02687e-36	DC1
MYL12A	6.71887e-08	0.269318	0.812	0.776	0.0019136	DC1
CHD6	2.3057e-10	0.26926	0.361	0.173	6.56686e-06	DC1
TOB2	5.58247e-08	0.269166	0.398	0.235	0.00158994	DC1
SPN	3.70116e-16	0.268851	0.372	0.129	1.05413e-11	DC1
HNRNPA3	1.01954e-06	0.268581	0.796	0.675	0.0290375	DC1
HINT1	2.64123e-10	0.268192	0.728	0.714	7.5225e-06	DC1
MBD2	1.26581e-07	0.267199	0.592	0.433	0.00360514	DC1
TMEM238	8.74212e-24	0.267127	0.304	0.061	2.48984e-19	DC1
SLC25A3	1.34714e-07	0.266558	0.743	0.71	0.0038368	DC1
ATR	1.47768e-11	0.266491	0.304	0.12	4.20859e-07	DC1
ATAD2B	2.14559e-10	0.266274	0.293	0.115	6.11085e-06	DC1
PLCD1	2.66095e-34	0.266237	0.283	0.031	7.57865e-30	DC1
NCALD	2.8739e-64	0.26596	0.225	0.002	8.18515e-60	DC1
TRABD	4.19274e-09	0.265586	0.492	0.307	0.000119413	DC1
GCC2	8.46404e-06	0.265435	0.503	0.38	0.241064	DC1
SLC25A6	3.19973e-08	0.264695	0.775	0.748	0.000911315	DC1
ELOVL5	1.09548e-09	0.264084	0.503	0.293	3.12004e-05	DC1
ERO1B	0.000401773	0.264006	0.309	0.195	1	DC1
TAF15	5.73568e-07	0.263475	0.372	0.266	0.0163358	DC1
EIF3L	4.29668e-06	0.263278	0.576	0.518	0.122374	DC1
AHI1	7.84569e-09	0.263264	0.314	0.167	0.000223453	DC1
ITGB7	1.81308e-37	0.263185	0.251	0.018	5.16384e-33	DC1
FOXN2	1.14442e-08	0.263131	0.361	0.187	0.000325942	DC1
AL627171.1	3.34247e-11	0.263065	0.173	0.048	9.5197e-07	DC1
BTF3	6.31081e-11	0.262759	0.785	0.793	1.79738e-06	DC1
CTNNAL1	1.18318e-14	0.26242	0.188	0.038	3.3698e-10	DC1
CSF2RA	9.70485e-07	0.262369	0.55	0.402	0.0276404	DC1
SLC41A2	3.64489e-16	0.262252	0.236	0.06	1.0381e-11	DC1
PTRHD1	3.54846e-08	0.261705	0.435	0.303	0.00101064	DC1
RPL31	6.94654e-08	0.261615	0.843	0.766	0.00197844	DC1
AIDA	1.91635e-07	0.261335	0.403	0.244	0.00545797	DC1
ERN1	0.0018004	0.261218	0.387	0.363	1	DC1
GNL3	1.45276e-07	0.261085	0.382	0.214	0.00413759	DC1
AFF3	1.31339e-17	0.260728	0.168	0.022	3.74066e-13	DC1
MEF2A	0.00636062	0.260556	0.576	0.498	1	DC1
RPSA	2.2662e-05	0.260526	0.869	0.801	0.645435	DC1
MYH9	1.4714e-06	0.259913	0.628	0.456	0.0419071	DC1
RPS6	7.48979e-06	0.259674	0.927	0.888	0.213317	DC1
HMGB1	0.000944066	0.259376	0.838	0.793	1	DC1
PPP1CB	9.65661e-06	0.258703	0.702	0.595	0.27503	DC1
CKAP2	1.04211e-09	0.258554	0.246	0.104	2.96804e-05	DC1
NUCKS1	0.000510053	0.258121	0.634	0.557	1	DC1
NDUFC2	1.94008e-08	0.257877	0.67	0.579	0.000552554	DC1
PCSK7	4.77796e-06	0.257169	0.277	0.163	0.136081	DC1
TERF1	1.90385e-06	0.257148	0.246	0.159	0.0542234	DC1
CSNK1G2	5.91483e-07	0.256575	0.356	0.208	0.016846	DC1
TTF2	3.46745e-13	0.256283	0.257	0.082	9.87564e-09	DC1
NAV1	4.25397e-10	0.256003	0.272	0.126	1.21157e-05	DC1
DNAJB9	1.75547e-06	0.255832	0.429	0.3	0.0499976	DC1
LACC1	7.5457e-06	0.255762	0.314	0.197	0.214909	DC1
CCDC126	1.24378e-27	0.255096	0.309	0.052	3.5424e-23	DC1
NBEAL2	7.05472e-23	0.254822	0.314	0.069	2.00925e-18	DC1
ZNF451	9.22898e-08	0.253697	0.319	0.196	0.00262851	DC1
NUTM2A-AS1	2.14844e-07	0.253419	0.372	0.214	0.00611896	DC1
SNHG29	3.77523e-09	0.253265	0.723	0.709	0.000107522	DC1
CALCRL	3.05539e-24	0.252822	0.22	0.027	8.70207e-20	DC1
BIK	2.76637e-54	0.251903	0.277	0.01	7.87891e-50	DC1
AGPAT1	5.98467e-13	0.251072	0.335	0.126	1.70449e-08	DC1
RPS28	9.80318e-06	0.250805	0.963	0.918	0.279204	DC1
ZNF721	1.23717e-07	0.250603	0.183	0.106	0.00352357	DC1
TCTN3	9.08978e-11	0.250543	0.215	0.074	2.58886e-06	DC1
TBCB	4.27425e-07	0.250018	0.576	0.409	0.0121735	DC1
FCER1A	0	1.72236	0.65	0.013	0	DC2
CD1C	0	1.32275	0.598	0.019	0	DC2
AREG	6.09125e-120	1.27203	0.721	0.245	1.73485e-115	DC2
CLEC10A	6.79171e-226	1.09915	0.627	0.072	1.93435e-221	DC2
PPA1	1.08499e-217	1.086	0.9	0.416	3.09015e-213	DC2
C15orf48	1.11505e-75	1.01141	0.729	0.39	3.17578e-71	DC2
EZR	1.20037e-98	0.888375	0.821	0.494	3.41876e-94	DC2
NRARP	8.00451e-112	0.869898	0.679	0.268	2.27977e-107	DC2
GPR183	1.15404e-75	0.868386	0.879	0.549	3.28681e-71	DC2
CRIP1	9.8692e-111	0.811692	0.775	0.285	2.81085e-106	DC2
RALA	8.14099e-125	0.798875	0.802	0.346	2.31864e-120	DC2
CD1E	5.45961e-193	0.797026	0.398	0.014	1.55495e-188	DC2
RGCC	7.62054e-67	0.791542	0.729	0.348	2.17041e-62	DC2
LSP1	1.27607e-162	0.790568	0.935	0.37	3.63436e-158	DC2
SPIB	7.32579e-145	0.766323	0.44	0.045	2.08646e-140	DC2
GPAT3	1.01169e-166	0.763382	0.625	0.112	2.88139e-162	DC2
DUSP4	1.46068e-110	0.757472	0.5	0.103	4.16016e-106	DC2
S100B	2.23418e-22	0.741291	0.171	0.066	6.36318e-18	DC2
FCGR2B	9.14472e-107	0.735939	0.827	0.361	2.60451e-102	DC2
LGALS2	1.07953e-102	0.717153	0.592	0.154	3.07461e-98	DC2
ARL4C	3.30182e-56	0.704439	0.827	0.553	9.40391e-52	DC2
HLA-DQB1	1.08672e-101	0.704064	0.992	0.785	3.0951e-97	DC2
GRASP	4.81078e-114	0.699865	0.781	0.311	1.37016e-109	DC2
PKIB	2.78064e-113	0.694381	0.679	0.256	7.91954e-109	DC2
CREM	1.61453e-46	0.668534	0.796	0.592	4.59834e-42	DC2
HLA-DQA1	1.97676e-83	0.651541	0.99	0.754	5.63002e-79	DC2
PLAC8	6.18595e-72	0.641227	0.517	0.155	1.76182e-67	DC2
RPS7	3.99437e-130	0.634227	0.992	0.868	1.13764e-125	DC2
HLA-DPB1	6.6296e-87	0.615206	0.998	0.851	1.88818e-82	DC2
RPS18	3.77353e-124	0.614913	0.998	0.905	1.07474e-119	DC2
HLA-DQA2	3.50464e-40	0.608492	0.665	0.484	9.98157e-36	DC2
RPL5	3.2718e-114	0.600232	0.992	0.851	9.31841e-110	DC2
RPS23	1.96515e-113	0.595513	0.99	0.907	5.59695e-109	DC2
METRNL	8.66645e-62	0.593699	0.885	0.658	2.46829e-57	DC2
TUBA1A	2.97764e-47	0.582651	0.74	0.457	8.48063e-43	DC2
MALT1	7.5811e-60	0.581626	0.585	0.289	2.15917e-55	DC2
VIM	2.79722e-62	0.581343	0.988	0.881	7.96675e-58	DC2
JAML	7.71392e-109	0.579101	0.775	0.288	2.197e-104	DC2
RPS3A	4.90001e-99	0.569505	0.99	0.893	1.39557e-94	DC2
RPL10A	1.84192e-101	0.568628	0.99	0.82	5.24598e-97	DC2
RUNX3	8.32921e-69	0.567053	0.66	0.299	2.37224e-64	DC2
SEPTIN6	4.17131e-91	0.561287	0.719	0.334	1.18803e-86	DC2
CCR7	1.36622e-49	0.560219	0.325	0.08	3.89114e-45	DC2
RPL26	1.36026e-97	0.558213	0.99	0.899	3.87415e-93	DC2
RPL4	1.88307e-100	0.55722	0.981	0.767	5.36318e-96	DC2
RPS8	6.76112e-108	0.554153	0.998	0.894	1.92563e-103	DC2
RPL32	4.89942e-101	0.547822	0.998	0.903	1.3954e-96	DC2
S100A10	6.2202e-64	0.547218	0.965	0.727	1.77157e-59	DC2
DUSP5	4.04853e-39	0.547045	0.467	0.226	1.15306e-34	DC2
RPS3	7.81139e-99	0.546801	0.988	0.883	2.22476e-94	DC2
RPS21	2.2575e-86	0.542614	0.988	0.848	6.42957e-82	DC2
RPS15A	3.68176e-94	0.54166	0.992	0.891	1.0486e-89	DC2
ATP1B3	1.81489e-34	0.540922	0.844	0.634	5.16899e-30	DC2
RPL6	6.93601e-96	0.539005	0.99	0.871	1.97544e-91	DC2
SATB1	6.90501e-72	0.537337	0.581	0.243	1.96662e-67	DC2
CCND2	1.47938e-108	0.535651	0.519	0.109	4.21341e-104	DC2
RPS4X	2.18321e-84	0.532454	0.99	0.883	6.218e-80	DC2
RPL35A	3.63118e-86	0.527254	0.988	0.867	1.0342e-81	DC2
CST7	9.12283e-127	0.526637	0.5	0.078	2.59827e-122	DC2
HLA-DRA	1.52009e-71	0.524794	1	0.911	4.32936e-67	DC2
RPL37	2.26585e-93	0.522147	0.998	0.91	6.45336e-89	DC2
RPS14	3.74278e-95	0.520681	0.992	0.912	1.06598e-90	DC2
RPL18A	6.12251e-99	0.519604	1	0.889	1.74375e-94	DC2
RPS29	5.08533e-79	0.51333	0.985	0.856	1.44835e-74	DC2
RPL18	6.7458e-99	0.512808	0.992	0.88	1.92127e-94	DC2
HLA-DPA1	2.46201e-69	0.510774	0.998	0.87	7.01204e-65	DC2
RPS24	9.11769e-94	0.507337	0.994	0.913	2.59681e-89	DC2
RPS6	6.28168e-97	0.506957	0.992	0.885	1.78909e-92	DC2
RPL11	3.68596e-95	0.506292	0.998	0.913	1.0498e-90	DC2
REL	1.79488e-63	0.506184	0.931	0.618	5.112e-59	DC2
RPS5	2.66811e-82	0.504241	0.983	0.828	7.59905e-78	DC2
ETV3	1.89132e-59	0.504014	0.6	0.261	5.38667e-55	DC2
SRSF7	3.04527e-44	0.5017	0.885	0.617	8.67323e-40	DC2
RPS19	3.49193e-84	0.501271	0.998	0.911	9.94537e-80	DC2
ARL4A	2.12696e-36	0.498629	0.675	0.445	6.05778e-32	DC2
RPS27	1.17602e-79	0.497579	0.996	0.91	3.34941e-75	DC2
HLA-DRB1	3.58503e-67	0.492071	0.996	0.861	1.02105e-62	DC2
RPL36A	1.31041e-71	0.489049	0.985	0.838	3.73219e-67	DC2
EEF1B2	2.57854e-75	0.488084	0.979	0.805	7.34395e-71	DC2
RPL34	1.17285e-81	0.487984	0.996	0.907	3.34038e-77	DC2
INSIG1	9.07836e-25	0.487832	0.652	0.438	2.58561e-20	DC2
RPL13	6.5717e-97	0.486005	1	0.93	1.87169e-92	DC2
RPL7A	7.00791e-82	0.47769	0.996	0.887	1.99592e-77	DC2
RPL3	9.01819e-75	0.477467	0.983	0.873	2.56847e-70	DC2
PLD4	2.8104e-76	0.477182	0.694	0.279	8.00431e-72	DC2
PDCL3	2.65439e-63	0.476295	0.619	0.275	7.55998e-59	DC2
RPSA	9.47911e-70	0.473227	0.973	0.796	2.69975e-65	DC2
RPL10	1.00024e-73	0.473097	0.998	0.93	2.84879e-69	DC2
RPS10	1.96792e-61	0.472522	0.981	0.839	5.60485e-57	DC2
RPL29	3.51712e-79	0.471883	0.992	0.882	1.00171e-74	DC2
RPL19	4.76102e-85	0.471625	0.994	0.91	1.35599e-80	DC2
RPS15	6.36651e-88	0.464485	0.998	0.899	1.81324e-83	DC2
RPS12	6.26879e-74	0.463032	0.996	0.915	1.78542e-69	DC2
CKLF	7.37378e-71	0.461096	0.906	0.568	2.10013e-66	DC2
HLA-DRB5	3.69961e-36	0.459566	0.858	0.673	1.05369e-31	DC2
MARCKSL1	2.29151e-39	0.458461	0.585	0.296	6.52646e-35	DC2
BTF3	3.00515e-70	0.456611	0.969	0.787	8.55897e-66	DC2
RPS16	2.61792e-74	0.455265	0.985	0.868	7.45609e-70	DC2
TAGLN2	6.48192e-52	0.452573	0.871	0.585	1.84611e-47	DC2
FILIP1L	6.53631e-34	0.45214	0.438	0.214	1.86161e-29	DC2
RPL41	1.3325e-68	0.451901	0.998	0.95	3.79509e-64	DC2
RPL14	6.17865e-79	0.450279	0.99	0.868	1.75974e-74	DC2
CD86	4.39619e-53	0.446332	0.821	0.528	1.25208e-48	DC2
RPL8	1.51489e-70	0.445332	0.996	0.898	4.31457e-66	DC2
STK17B	5.67079e-60	0.44515	0.735	0.372	1.6151e-55	DC2
RPL30	1.35399e-65	0.440662	0.99	0.922	3.85629e-61	DC2
RPS13	7.69448e-62	0.439345	0.99	0.882	2.19146e-57	DC2
NAP1L1	1.68093e-57	0.438891	0.923	0.655	4.78745e-53	DC2
RPL24	2.75718e-74	0.4377	0.988	0.857	7.85274e-70	DC2
CIITA	5.03178e-57	0.43725	0.66	0.316	1.4331e-52	DC2
COMMD6	2.4155e-65	0.435103	0.935	0.666	6.87959e-61	DC2
HMGN1	4.51685e-71	0.428791	0.931	0.609	1.28644e-66	DC2
RPS2	6.75989e-67	0.426424	0.994	0.904	1.92528e-62	DC2
LMNA	5.6375e-13	0.425103	0.625	0.471	1.60562e-08	DC2
RPL22	6.1397e-71	0.424467	0.99	0.848	1.74865e-66	DC2
STK4	6.9922e-63	0.420782	0.829	0.479	1.99145e-58	DC2
RPS9	3.94673e-76	0.42043	0.994	0.904	1.12407e-71	DC2
RPL36	8.62323e-65	0.420017	0.99	0.871	2.45598e-60	DC2
LRRFIP1	6.40906e-50	0.418681	0.931	0.674	1.82537e-45	DC2
RPL23A	1.86712e-60	0.415305	0.981	0.851	5.31774e-56	DC2
TIMP1	3.06003e-46	0.414014	0.871	0.596	8.71526e-42	DC2
PPP1R14A	1.72803e-101	0.413167	0.275	0.018	4.92159e-97	DC2
RPS25	2.73986e-65	0.410405	0.985	0.876	7.8034e-61	DC2
RPLP2	6.80147e-71	0.40664	0.996	0.886	1.93713e-66	DC2
IL4I1	2.09254e-30	0.40598	0.323	0.143	5.95978e-26	DC2
NR4A3	7.318e-41	0.405798	0.731	0.433	2.08424e-36	DC2
RPL17	4.54111e-62	0.404103	0.988	0.879	1.29335e-57	DC2
AKAP13	1.70172e-50	0.400924	0.892	0.6	4.84668e-46	DC2
RPL15	2.37611e-65	0.397951	0.994	0.88	6.7674e-61	DC2
SUB1	1.08262e-58	0.396825	0.942	0.695	3.08341e-54	DC2
GPR157	3.38316e-75	0.396082	0.327	0.051	9.63557e-71	DC2
MTHFD2	1.8014e-41	0.390899	0.64	0.368	5.13056e-37	DC2
RACK1	8.20825e-59	0.386805	0.988	0.86	2.33779e-54	DC2
RAB11FIP1	4.03077e-47	0.384356	0.585	0.268	1.148e-42	DC2
MYADM	7.71408e-45	0.38368	0.735	0.417	2.19705e-40	DC2
FAM118A	3.16267e-61	0.381594	0.51	0.175	9.00761e-57	DC2
SPINT2	5.5126e-61	0.380371	0.817	0.462	1.57004e-56	DC2
CIB1	1.80098e-51	0.37915	0.871	0.588	5.12938e-47	DC2
AKAP12	7.6114e-19	0.378942	0.129	0.044	2.1678e-14	DC2
C12orf45	9.07241e-53	0.378635	0.506	0.202	2.58391e-48	DC2
IL1R2	2.30177e-76	0.378353	0.36	0.065	6.55567e-72	DC2
IL7R	3.96678e-28	0.378289	0.185	0.044	1.12978e-23	DC2
HCST	3.14861e-38	0.377764	0.812	0.546	8.96756e-34	DC2
RPS27A	3.09289e-49	0.37714	0.99	0.905	8.80885e-45	DC2
ANXA1	1.09948e-40	0.376095	0.925	0.688	3.13144e-36	DC2
RPL28	7.79752e-67	0.375234	1	0.948	2.22081e-62	DC2
EEF1G	3.06158e-56	0.374566	0.977	0.8	8.71968e-52	DC2
ZC3HAV1	1.21264e-35	0.373403	0.721	0.434	3.45372e-31	DC2
TMSB10	6.63574e-47	0.372241	0.998	0.941	1.88992e-42	DC2
RPL9	3.33998e-63	0.370339	1	0.884	9.5126e-59	DC2
PTPN1	5.07906e-43	0.368993	0.669	0.362	1.44657e-38	DC2
CXCR4	5.1136e-51	0.368392	0.933	0.666	1.45641e-46	DC2
RPL27	1.0413e-53	0.368379	0.975	0.81	2.96573e-49	DC2
SAMHD1	2.56239e-41	0.367189	0.871	0.593	7.29795e-37	DC2
NDRG2	2.55483e-91	0.35885	0.419	0.074	7.27641e-87	DC2
CTSH	2.24596e-54	0.357634	0.935	0.646	6.39671e-50	DC2
RPS11	1.57191e-48	0.357128	0.994	0.872	4.47697e-44	DC2
RPL12	1.20827e-54	0.356386	0.994	0.898	3.44126e-50	DC2
NACA	8.28789e-54	0.356033	0.988	0.878	2.36047e-49	DC2
IRF4	7.25023e-84	0.354364	0.294	0.032	2.06494e-79	DC2
RPL37A	9.37008e-48	0.354169	0.99	0.862	2.66869e-43	DC2
RPLP0	7.40656e-48	0.352151	0.973	0.824	2.10946e-43	DC2
RPL39	1.40991e-49	0.35023	0.996	0.922	4.01558e-45	DC2
SLC38A1	4.70603e-105	0.347196	0.346	0.035	1.34032e-100	DC2
AC004687.1	1.88297e-49	0.347059	0.469	0.17	5.36288e-45	DC2
AC092809.2	5.78818e-56	0.346815	0.4	0.12	1.64853e-51	DC2
JARID2	9.5708e-37	0.34562	0.548	0.271	2.72586e-32	DC2
EEF1A1	1.76012e-54	0.344694	1	0.944	5.013e-50	DC2
SNHG29	2.82938e-44	0.344188	0.929	0.702	8.05835e-40	DC2
SYAP1	7.83373e-54	0.343098	0.8	0.458	2.23113e-49	DC2
REV3L	5.43655e-23	0.342849	0.456	0.264	1.54838e-18	DC2
TCTN3	1.23199e-53	0.341626	0.302	0.069	3.50884e-49	DC2
PAK1	1.87226e-50	0.340607	0.685	0.355	5.33237e-46	DC2
CSF2RA	1.69987e-48	0.340233	0.721	0.395	4.84139e-44	DC2
OGFRL1	7.12426e-37	0.33991	0.771	0.491	2.02906e-32	DC2
PDE4A	2.79586e-48	0.339034	0.485	0.191	7.96289e-44	DC2
CD52	5.02679e-59	0.338433	0.585	0.236	1.43168e-54	DC2
FAU	1.52484e-51	0.338429	0.99	0.913	4.34289e-47	DC2
HIC1	3.26196e-49	0.337768	0.344	0.094	9.29038e-45	DC2
CYP2S1	2.61896e-83	0.335314	0.362	0.062	7.45905e-79	DC2
EIF3L	2.17347e-46	0.33463	0.81	0.51	6.19025e-42	DC2
DDIT4	1.88353e-35	0.334517	0.721	0.435	5.36449e-31	DC2
PLSCR1	1.1838e-43	0.334076	0.86	0.573	3.37157e-39	DC2
PLP2	2.13512e-69	0.333777	0.627	0.238	6.08103e-65	DC2
SNHG15	2.09093e-30	0.3328	0.531	0.291	5.95518e-26	DC2
PTMA	6.19741e-55	0.33261	0.998	0.904	1.76508e-50	DC2
SERPINB1	1.72814e-31	0.329535	0.86	0.632	4.92191e-27	DC2
LYZ	4.20493e-27	0.326038	0.95	0.786	1.19761e-22	DC2
TOB1	1.19736e-30	0.325401	0.573	0.316	3.41021e-26	DC2
ATF5	2.53357e-21	0.324583	0.44	0.257	7.21586e-17	DC2
RPL21	2.33045e-42	0.324159	0.988	0.878	6.63735e-38	DC2
COTL1	4.92725e-44	0.323222	0.977	0.789	1.40333e-39	DC2
LDLRAD4	3.2607e-35	0.320414	0.465	0.221	9.28681e-31	DC2
RPL31	2.50614e-49	0.320295	0.973	0.761	7.13775e-45	DC2
SERPINB9	3.9313e-28	0.319671	0.748	0.503	1.11967e-23	DC2
HMGA1	2.46894e-46	0.319084	0.677	0.354	7.03178e-42	DC2
BCL2	1.08895e-33	0.318394	0.515	0.259	3.10143e-29	DC2
EIF3F	3.35096e-48	0.318246	0.9	0.616	9.54387e-44	DC2
CDK2AP1	3.22664e-43	0.317308	0.71	0.401	9.18979e-39	DC2
ALDH2	1.8497e-43	0.317024	0.85	0.551	5.26813e-39	DC2
NME2	4.51157e-45	0.316024	0.973	0.779	1.28494e-40	DC2
ARF6	2.02704e-40	0.315249	0.783	0.49	5.77322e-36	DC2
JUND	6.77341e-33	0.314267	0.983	0.832	1.92914e-28	DC2
CST3	2.24422e-34	0.313934	0.996	0.905	6.39178e-30	DC2
HINT1	5.83289e-43	0.313904	0.931	0.708	1.66126e-38	DC2
LIMD2	5.1128e-65	0.312579	0.702	0.313	1.45618e-60	DC2
EIF3K	2.27626e-42	0.312269	0.938	0.712	6.483e-38	DC2
RBM3	8.41737e-39	0.307924	0.896	0.646	2.39735e-34	DC2
MAT2A	7.66739e-32	0.306477	0.762	0.509	2.18375e-27	DC2
C1orf162	7.4401e-40	0.305768	0.958	0.748	2.11901e-35	DC2
CYTIP	1.0887e-56	0.30388	0.665	0.303	3.10073e-52	DC2
LDHA	2.65001e-31	0.302984	0.892	0.667	7.54748e-27	DC2
AC058791.1	5.57227e-38	0.301173	0.448	0.192	1.58704e-33	DC2
RSL1D1	2.28887e-43	0.30075	0.775	0.467	6.51892e-39	DC2
ANKRD11	7.93355e-37	0.300349	0.706	0.417	2.25956e-32	DC2
TMEM273	1.10462e-52	0.296957	0.348	0.09	3.14607e-48	DC2
GNA15	4.44503e-36	0.296583	0.558	0.282	1.26599e-31	DC2
CDC37	5.20811e-42	0.295466	0.781	0.48	1.48332e-37	DC2
RPL35	7.52262e-47	0.295276	0.99	0.851	2.14252e-42	DC2
BID	2.76886e-32	0.295143	0.719	0.454	7.886e-28	DC2
NCL	3.68434e-46	0.29399	0.925	0.645	1.04934e-41	DC2
LPXN	1.88801e-38	0.293097	0.556	0.278	5.37724e-34	DC2
IL2RG	9.34101e-67	0.290994	0.548	0.185	2.66041e-62	DC2
FXYD5	8.2558e-40	0.290679	0.935	0.702	2.35133e-35	DC2
TRABD	6.04748e-36	0.28932	0.573	0.301	1.72238e-31	DC2
CORO1A	2.97455e-50	0.288532	0.902	0.593	8.47182e-46	DC2
MYL12A	7.76426e-39	0.287932	0.965	0.77	2.21134e-34	DC2
CD1D	2.31228e-47	0.287645	0.383	0.119	6.5856e-43	DC2
RBPJ	2.84324e-38	0.287298	0.771	0.48	8.09783e-34	DC2
DDHD1	3.50972e-26	0.285474	0.448	0.239	9.99603e-22	DC2
ARID5A	2.04328e-33	0.284649	0.579	0.309	5.81947e-29	DC2
PEA15	6.98402e-35	0.284411	0.681	0.4	1.98912e-30	DC2
SMDT1	1.54492e-40	0.284017	0.827	0.547	4.40009e-36	DC2
FLT3	1.68338e-86	0.282276	0.258	0.021	4.79443e-82	DC2
HNRNPA1	7.59526e-43	0.280596	0.967	0.747	2.16321e-38	DC2
SET	7.20977e-43	0.280408	0.896	0.619	2.05342e-38	DC2
RPLP1	8.11477e-40	0.279796	1	0.946	2.31117e-35	DC2
CD74	2.11936e-43	0.279191	1	0.916	6.03615e-39	DC2
PPP1CB	8.74171e-33	0.279007	0.838	0.589	2.48973e-28	DC2
IL18	5.32655e-27	0.278238	0.804	0.566	1.51705e-22	DC2
PTRHD1	1.15379e-43	0.276825	0.604	0.295	3.2861e-39	DC2
CD207	4.38428e-57	0.275974	0.102	0.002	1.24869e-52	DC2
IGFLR1	3.4585e-37	0.275936	0.727	0.437	9.85015e-33	DC2
EIF4A1	1.78017e-34	0.275331	0.983	0.821	5.07011e-30	DC2
TTC19	3.1986e-33	0.274572	0.454	0.207	9.10994e-29	DC2
EMP3	1.443e-34	0.274158	0.915	0.676	4.10981e-30	DC2
RBM39	8.04011e-39	0.27308	0.898	0.644	2.2899e-34	DC2
SLC25A3	2.52232e-33	0.272547	0.921	0.704	7.18381e-29	DC2
TES	3.89685e-35	0.271478	0.531	0.258	1.10986e-30	DC2
STK38L	3.37787e-37	0.27052	0.533	0.252	9.62051e-33	DC2
RAMP1	1.45789e-51	0.269633	0.175	0.018	4.15221e-47	DC2
STK17A	7.99751e-32	0.26948	0.481	0.234	2.27777e-27	DC2
IL13RA1	2.89826e-39	0.268376	0.679	0.377	8.25454e-35	DC2
TMA7	2.5393e-38	0.268027	0.94	0.74	7.23219e-34	DC2
PABPC1	1.35835e-34	0.266118	0.985	0.837	3.86872e-30	DC2
CRYBG1	3.68119e-35	0.266076	0.358	0.129	1.04844e-30	DC2
BCAS2	2.2908e-18	0.265631	0.621	0.418	6.52444e-14	DC2
GPRIN3	7.49614e-20	0.265353	0.504	0.299	2.13497e-15	DC2
SEC61B	1.20392e-37	0.264058	0.923	0.682	3.42887e-33	DC2
MTDH	1.76321e-36	0.263987	0.887	0.632	5.02179e-32	DC2
APRT	1.53199e-40	0.263437	0.867	0.589	4.36326e-36	DC2
YPEL5	1.47443e-29	0.263394	0.76	0.508	4.19932e-25	DC2
SFPQ	1.78768e-28	0.262462	0.848	0.611	5.0915e-24	DC2
DDX21	2.33298e-36	0.262203	0.804	0.528	6.64456e-32	DC2
GAPT	2.78133e-27	0.262201	0.425	0.202	7.92151e-23	DC2
MIR181A1HG	1.31283e-30	0.261907	0.419	0.189	3.73909e-26	DC2
RPS28	7.27564e-33	0.261422	0.994	0.916	2.07217e-28	DC2
TRMT6	1.84136e-42	0.26075	0.304	0.083	5.24438e-38	DC2
RCC2	2.59802e-26	0.260621	0.529	0.298	7.39941e-22	DC2
CELF2	8.51631e-31	0.259989	0.781	0.52	2.42553e-26	DC2
SLC25A19	4.39767e-27	0.259901	0.433	0.217	1.2525e-22	DC2
BZW1	9.24228e-35	0.259544	0.802	0.531	2.63229e-30	DC2
CNN2	6.21251e-53	0.259513	0.629	0.282	1.76939e-48	DC2
CLNS1A	4.52183e-42	0.259175	0.667	0.356	1.28786e-37	DC2
RNASE6	1.04696e-23	0.259007	0.733	0.504	2.98185e-19	DC2
RILPL2	9.33587e-26	0.258664	0.75	0.517	2.65895e-21	DC2
BCL11A	5.3632e-43	0.258523	0.298	0.077	1.52749e-38	DC2
BORCS5	1.56057e-38	0.257764	0.429	0.171	4.44466e-34	DC2
TMEM109	3.93116e-30	0.256874	0.525	0.282	1.11963e-25	DC2
CFP	2.52316e-53	0.256449	0.356	0.104	7.18621e-49	DC2
PPIA	7.41662e-39	0.255544	0.981	0.806	2.11233e-34	DC2
CCL22	2.68985e-48	0.253964	0.142	0.01	7.66097e-44	DC2
SNAI1	7.52443e-26	0.253911	0.475	0.244	2.14303e-21	DC2
HLA-DMA	6.91815e-47	0.253235	0.981	0.75	1.97036e-42	DC2
MZT2A	6.79464e-55	0.252232	0.719	0.359	1.93518e-50	DC2
SRSF2	3.51334e-34	0.251374	0.85	0.593	1.00064e-29	DC2
CCDC88A	4.25425e-33	0.251303	0.783	0.513	1.21165e-28	DC2
CD48	6.95412e-39	0.250698	0.81	0.517	1.9806e-34	DC2
BIRC3	3.06037e-111	2.86362	1	0.285	8.71625e-107	DC3
IDO1	5.92709e-79	2.65872	0.885	0.04	1.68809e-74	DC3
IL7R	1.53553e-87	2.59875	0.769	0.046	4.37333e-83	DC3
CCL22	4.33728e-36	2.41612	0.327	0.013	1.2353e-31	DC3
TXN	2.16621e-53	2.3085	0.962	0.673	6.16958e-49	DC3
MARCKSL1	3.2311e-77	2.28945	0.904	0.302	9.2025e-73	DC3
CCR7	2.09913e-62	2.24051	0.885	0.085	5.97852e-58	DC3
LAMP3	4.87032e-114	2.202	0.885	0.018	1.38712e-109	DC3
CCL17	8.48762e-16	1.88797	0.192	0.004	2.41736e-11	DC3
CCL19	1.80087e-60	1.80252	0.5	0.006	5.12906e-56	DC3
FSCN1	2.24144e-40	1.71372	0.731	0.161	6.38386e-36	DC3
CRIP1	2.14509e-31	1.70868	0.885	0.298	6.10942e-27	DC3
CXCL9	5.13841e-12	1.68071	0.385	0.057	1.46347e-07	DC3
EBI3	2.55545e-52	1.58832	0.577	0.242	7.27817e-48	DC3
PPA1	3.75333e-42	1.57411	0.827	0.429	1.06899e-37	DC3
LY75	4.7401e-70	1.5727	0.673	0.107	1.35003e-65	DC3
DAPP1	8.95503e-52	1.53843	0.827	0.195	2.55048e-47	DC3
LSP1	3.75587e-37	1.53217	0.923	0.385	1.06971e-32	DC3
NUB1	8.44867e-69	1.51872	0.769	0.311	2.40627e-64	DC3
DUSP4	9.30947e-30	1.48067	0.654	0.113	2.65143e-25	DC3
STK4	1.91754e-45	1.43987	0.923	0.488	5.46136e-41	DC3
DUSP5	1.0987e-33	1.42224	0.75	0.231	3.12921e-29	DC3
CST7	2.7141e-17	1.34427	0.538	0.089	7.73003e-13	DC3
MALAT1	4.13271e-17	1.33346	1	0.97	1.17704e-12	DC3
KIF2A	8.52342e-48	1.28224	0.673	0.162	2.42755e-43	DC3
IL32	9.9676e-19	1.21362	0.635	0.158	2.83887e-14	DC3
GPR157	1.98405e-40	1.20917	0.654	0.057	5.65076e-36	DC3
RASSF4	4.46215e-29	1.18679	0.827	0.492	1.27086e-24	DC3
NCCRP1	5.73009e-44	1.14737	0.385	0.001	1.63199e-39	DC3
C15orf48	2.80935e-07	1.09715	0.558	0.4	0.00800131	DC3
AC008105.3	1.5426e-27	1.08622	0.577	0.113	4.39349e-23	DC3
LGALS2	8.65833e-14	1.05827	0.577	0.166	2.46598e-09	DC3
PTPN1	5.04445e-27	1.05728	0.75	0.37	1.43671e-22	DC3
RFTN1	3.63804e-41	1.0524	0.692	0.101	1.03615e-36	DC3
TMSB10	7.24131e-32	1.05023	1	0.943	2.0624e-27	DC3
CSF2RA	4.06243e-33	1.04372	0.827	0.403	1.15702e-28	DC3
ERICH1	2.46175e-22	1.0431	0.692	0.3	7.01131e-18	DC3
ARHGAP10	3.53359e-35	1.04265	0.615	0.134	1.0064e-30	DC3
POGLUT1	1.61057e-36	1.0231	0.577	0.096	4.58707e-32	DC3
CERS6	2.34558e-34	1.01044	0.712	0.171	6.68044e-30	DC3
GRSF1	5.03237e-34	1.01013	0.615	0.255	1.43327e-29	DC3
PALM2-AKAP2	2.54041e-23	0.992892	0.635	0.156	7.23533e-19	DC3
GSN	2.75088e-22	0.991429	0.923	0.624	7.83479e-18	DC3
ARAP2	7.50948e-22	0.969023	0.577	0.124	2.13877e-17	DC3
SLCO5A1	1.19419e-58	0.963813	0.558	0.003	3.40118e-54	DC3
MGLL	3.65659e-21	0.945699	0.712	0.259	1.04143e-16	DC3
GSTP1	1.09279e-17	0.935818	0.865	0.777	3.11238e-13	DC3
RPS27L	1.28318e-19	0.929292	0.846	0.622	3.65463e-15	DC3
CD1E	2.34443e-16	0.921004	0.327	0.024	6.67717e-12	DC3
UVRAG	9.87816e-25	0.915446	0.635	0.235	2.8134e-20	DC3
FNBP1	1.45901e-20	0.908555	0.865	0.467	4.1554e-16	DC3
RAB9A	7.38153e-24	0.905569	0.712	0.287	2.10233e-19	DC3
LYST	4.1498e-11	0.903383	0.596	0.23	1.1819e-06	DC3
IL4I1	1.16066e-17	0.902653	0.519	0.147	3.30567e-13	DC3
RAB8B	1.84432e-21	0.902076	0.788	0.327	5.2528e-17	DC3
LAD1	2.52544e-45	0.901375	0.442	0.002	7.1927e-41	DC3
ACTG1	4.5026e-16	0.899617	0.981	0.894	1.28238e-11	DC3
KDM2B	8.81529e-30	0.898626	0.635	0.122	2.51068e-25	DC3
HMGN3	2.43634e-13	0.896752	0.712	0.501	6.93893e-09	DC3
FAM118A	4.92094e-14	0.896101	0.365	0.185	1.40153e-09	DC3
NAP1L1	7.86889e-19	0.895704	0.904	0.662	2.24114e-14	DC3
VOPP1	3.23454e-23	0.89286	0.75	0.358	9.21228e-19	DC3
CD83	1.09836e-12	0.885307	0.904	0.602	3.12825e-08	DC3
GADD45A	1.29499e-13	0.883431	0.462	0.218	3.68827e-09	DC3
ALDH2	7.49726e-19	0.882608	0.846	0.559	2.13529e-14	DC3
H6PD	1.81609e-21	0.861464	0.519	0.087	5.1724e-17	DC3
N4BP2L2	6.4065e-13	0.858334	0.846	0.489	1.82464e-08	DC3
JAK1	2.48241e-18	0.856154	0.846	0.566	7.07016e-14	DC3
EEF1A1	2.56983e-18	0.845566	1	0.946	7.31912e-14	DC3
CEP350	6.89235e-14	0.842849	0.615	0.303	1.96301e-09	DC3
PNISR	7.21115e-16	0.839408	0.865	0.459	2.05381e-11	DC3
NMRK1	1.96702e-16	0.824447	0.558	0.2	5.60227e-12	DC3
TFPI2	9.8763e-10	0.814861	0.192	0.016	2.81287e-05	DC3
REL	1.00848e-12	0.807372	0.846	0.626	2.87226e-08	DC3
SOX4	6.95233e-05	0.799898	0.423	0.182	1	DC3
TUBB6	6.63324e-19	0.797476	0.538	0.114	1.88921e-14	DC3
ACTB	5.3385e-09	0.797033	0.981	0.98	0.000152046	DC3
SYNGR2	2.78841e-17	0.789939	0.808	0.528	7.94168e-13	DC3
REPIN1	1.52889e-21	0.781194	0.615	0.13	4.35443e-17	DC3
NRARP	1.23756e-05	0.776591	0.5	0.28	0.352469	DC3
PSD3	1.26911e-26	0.775212	0.462	0.063	3.61454e-22	DC3
TUBA1C	3.47797e-11	0.769817	0.769	0.51	9.9056e-07	DC3
ZFAS1	4.76547e-15	0.769779	0.904	0.701	1.35725e-10	DC3
TBC1D4	4.15843e-19	0.768983	0.481	0.126	1.18436e-14	DC3
LIMCH1	2.67142e-20	0.762154	0.327	0.015	7.60847e-16	DC3
C17orf49	2.52126e-16	0.756696	0.731	0.427	7.18081e-12	DC3
FOXP1	2.30024e-10	0.748946	0.654	0.399	6.55131e-06	DC3
ARHGAP22	5.2908e-20	0.743926	0.481	0.148	1.50687e-15	DC3
NET1	1.18143e-15	0.743456	0.442	0.091	3.36484e-11	DC3
ST8SIA4	1.42792e-12	0.73517	0.673	0.334	4.06685e-08	DC3
MAP3K13	1.42336e-11	0.731341	0.596	0.256	4.05388e-07	DC3
ANXA6	1.36354e-13	0.729536	0.404	0.102	3.88351e-09	DC3
PPM1K	4.63812e-19	0.719774	0.558	0.122	1.32098e-14	DC3
POLR2E	1.75267e-05	0.71723	0.558	0.391	0.499179	DC3
RUFY3	1.04622e-14	0.71616	0.577	0.2	2.97973e-10	DC3
ARID1B	1.5448e-11	0.710908	0.635	0.345	4.39975e-07	DC3
CD40	4.08381e-09	0.710735	0.481	0.281	0.000116311	DC3
TRAF1	9.1109e-16	0.707608	0.481	0.094	2.59488e-11	DC3
TRADD	2.09483e-15	0.705348	0.558	0.189	5.96627e-11	DC3
HINT1	1.09481e-14	0.692295	0.731	0.715	3.11812e-10	DC3
IL6ST	2.06221e-09	0.687845	0.519	0.255	5.87337e-05	DC3
ITGA4	8.16082e-10	0.687506	0.538	0.417	2.32428e-05	DC3
GPX4	7.25498e-13	0.687137	0.904	0.783	2.06629e-08	DC3
P2RY10	1.55508e-27	0.684405	0.423	0.013	4.42902e-23	DC3
UBD	2.78281e-20	0.682596	0.346	0.015	7.92571e-16	DC3
SEC61B	4.52511e-11	0.68254	0.885	0.689	1.2888e-06	DC3
NRP2	6.05206e-10	0.680352	0.654	0.418	1.72369e-05	DC3
LRRK1	1.37246e-13	0.678704	0.462	0.111	3.90891e-09	DC3
IL2RG	8.04362e-15	0.677688	0.673	0.194	2.2909e-10	DC3
GCSAM	4.38807e-25	0.677149	0.288	0.008	1.24977e-20	DC3
CYTIP	4.81382e-10	0.676266	0.673	0.312	1.37102e-05	DC3
GPBP1	1.80366e-10	0.672486	0.808	0.502	5.137e-06	DC3
SOCS1	3.57263e-05	0.662376	0.462	0.257	1	DC3
ID2	1.03683e-07	0.660282	0.846	0.69	0.00295298	DC3
ARGLU1	5.40947e-08	0.657078	0.712	0.469	0.00154067	DC3
BTN2A2	8.61467e-10	0.656124	0.404	0.148	2.45355e-05	DC3
NABP1	3.81033e-06	0.655838	0.788	0.541	0.108522	DC3
GABARAPL2	1.04615e-11	0.654727	0.769	0.504	2.97953e-07	DC3
ST3GAL5	3.27995e-13	0.651922	0.5	0.177	9.34162e-09	DC3
MALT1	3.50937e-09	0.651146	0.423	0.298	9.99505e-05	DC3
SIAH2	1.88602e-11	0.648723	0.615	0.261	5.37157e-07	DC3
ATOX1	4.49623e-11	0.648379	0.692	0.555	1.28057e-06	DC3
ANKRD10	2.43566e-12	0.647818	0.519	0.343	6.93701e-08	DC3
MAP4	1.09155e-10	0.644079	0.558	0.221	3.10885e-06	DC3
BTG1	8.49977e-09	0.643688	0.923	0.834	0.000242082	DC3
RGS1	5.97905e-07	0.641539	0.885	0.628	0.0170289	DC3
COMMD1	8.09973e-13	0.638942	0.577	0.312	2.30688e-08	DC3
SINHCAF	2.4012e-16	0.635031	0.5	0.13	6.83886e-12	DC3
SYNPO2	1.29179e-13	0.633221	0.288	0.025	3.67914e-09	DC3
PNRC1	5.45002e-10	0.630472	0.981	0.808	1.55222e-05	DC3
GRK3	1.83133e-09	0.629237	0.538	0.247	5.21581e-05	DC3
SLC22A23	2.39663e-22	0.627433	0.365	0.029	6.82584e-18	DC3
BCL2L11	1.0613e-09	0.625178	0.558	0.244	3.02268e-05	DC3
DLGAP4	3.26406e-14	0.622774	0.558	0.155	9.29636e-10	DC3
NAA25	4.92252e-16	0.619005	0.404	0.083	1.40198e-11	DC3
NDE1	2.52269e-12	0.618592	0.462	0.122	7.18488e-08	DC3
CLIC2	4.96419e-13	0.618572	0.673	0.241	1.41385e-08	DC3
FAM49A	2.74619e-10	0.611563	0.635	0.392	7.82141e-06	DC3
ZFAND5	4.27583e-06	0.608503	0.769	0.646	0.12178	DC3
PTMA	1.56781e-07	0.601931	1	0.906	0.00446529	DC3
GPR137B	1.2886e-07	0.600061	0.577	0.351	0.00367006	DC3
RNF145	4.47512e-10	0.599928	0.673	0.343	1.27456e-05	DC3
CHD3	4.51526e-11	0.596944	0.462	0.154	1.28599e-06	DC3
TVP23A	7.33913e-20	0.593418	0.365	0.046	2.09026e-15	DC3
FLT3	2.11728e-15	0.591889	0.346	0.027	6.03024e-11	DC3
TMEM176A	8.94212e-05	0.587274	0.673	0.538	1	DC3
TBC1D8	2.29505e-12	0.582009	0.365	0.081	6.53653e-08	DC3
RHOF	6.99213e-09	0.581338	0.385	0.109	0.000199143	DC3
CD200	3.10088e-20	0.574299	0.308	0.008	8.83162e-16	DC3
NAV1	7.64897e-14	0.574207	0.462	0.127	2.1785e-09	DC3
TAPBP	1.19926e-09	0.572908	0.712	0.532	3.4156e-05	DC3
PFN1	3.96311e-08	0.570299	0.942	0.881	0.00112873	DC3
IDO2	4.59497e-24	0.567966	0.308	0.005	1.30869e-19	DC3
IL13RA1	7.43966e-08	0.567665	0.712	0.385	0.00211889	DC3
NFKB1	3.74661e-07	0.562444	0.808	0.482	0.0106707	DC3
GLS	2.9803e-08	0.562404	0.75	0.476	0.000848818	DC3
ETV6	2.84551e-08	0.561298	0.577	0.353	0.00081043	DC3
MREG	4.01532e-21	0.558574	0.442	0.035	1.1436e-16	DC3
BIRC2	3.82239e-09	0.557027	0.615	0.296	0.000108865	DC3
CYB5A	1.97406e-06	0.556737	0.635	0.329	0.0562232	DC3
GBP1	2.06584e-05	0.551775	0.596	0.35	0.588373	DC3
SLC7A11	1.28942e-11	0.550908	0.308	0.033	3.67241e-07	DC3
SPIB	1.90665e-09	0.550398	0.327	0.056	5.43032e-05	DC3
MIS18BP1	7.97384e-06	0.549588	0.5	0.334	0.227103	DC3
SMARCE1	1.47322e-07	0.546131	0.577	0.279	0.00419587	DC3
RAP2B	6.78546e-07	0.543728	0.769	0.518	0.0193257	DC3
HLA-DOB	2.0626e-12	0.542365	0.308	0.054	5.87449e-08	DC3
BZW1	1.90846e-07	0.540733	0.769	0.538	0.00543548	DC3
ETV3	6.85e-08	0.539484	0.577	0.27	0.00195095	DC3
CCNG2	3.3358e-08	0.537441	0.423	0.161	0.000950069	DC3
RPL36	1.26257e-07	0.535081	0.962	0.875	0.00359593	DC3
APPL1	8.63469e-10	0.534681	0.615	0.347	2.45925e-05	DC3
F11R	4.22782e-07	0.533786	0.385	0.193	0.0120413	DC3
HIVEP1	6.62515e-07	0.526839	0.404	0.155	0.0188691	DC3
JAK2	6.43903e-06	0.523268	0.346	0.188	0.18339	DC3
NECAP2	6.60633e-08	0.521276	0.635	0.359	0.00188155	DC3
RNF144B	9.13316e-06	0.520455	0.538	0.336	0.260122	DC3
WDR33	2.2444e-08	0.516847	0.558	0.305	0.000639228	DC3
TNFRSF4	6.10256e-07	0.5162	0.231	0.045	0.0173807	DC3
RPL10	0.000536259	0.515229	0.981	0.932	1	DC3
ANKRD33B	3.90468e-18	0.513522	0.404	0.032	1.11209e-13	DC3
NFE2L1	2.05065e-07	0.509969	0.365	0.164	0.00584044	DC3
SESN1	1.09324e-06	0.509871	0.385	0.173	0.0311366	DC3
EPSTI1	9.49947e-05	0.509844	0.538	0.417	1	DC3
TNFAIP2	8.84213e-06	0.508787	0.808	0.545	0.251833	DC3
UGCG	2.81412e-05	0.507908	0.596	0.372	0.80149	DC3
HLA-F	1.19451e-07	0.506654	0.712	0.471	0.00340209	DC3
CHST7	3.0155e-09	0.506375	0.327	0.088	8.58846e-05	DC3
RASSF2	1.17512e-05	0.506147	0.462	0.252	0.334686	DC3
ANKRD12	1.27481e-05	0.503965	0.712	0.532	0.363079	DC3
VAC14	3.75542e-09	0.500363	0.308	0.089	0.000106958	DC3
TES	4.94971e-07	0.500237	0.538	0.265	0.0140973	DC3
ZNF292	5.77377e-06	0.497214	0.481	0.248	0.164443	DC3
IRF8	0.000122172	0.496561	0.5	0.4	1	DC3
MCOLN2	2.74946e-10	0.49525	0.288	0.07	7.83073e-06	DC3
PIAS1	1.27901e-06	0.493981	0.538	0.292	0.0364276	DC3
RAP1B	3.74961e-06	0.493137	0.769	0.613	0.106793	DC3
PMAIP1	0.00486592	0.492556	0.577	0.398	1	DC3
LCP1	0.000565887	0.492417	0.769	0.698	1	DC3
MARCKS	8.70642e-05	0.491807	0.942	0.786	1	DC3
RELB	2.17356e-07	0.486424	0.423	0.251	0.00619052	DC3
SUB1	5.81666e-07	0.485171	0.827	0.701	0.0165664	DC3
CFLAR	1.82249e-05	0.485124	0.846	0.63	0.519064	DC3
H1FX	0.000204971	0.4846	0.596	0.423	1	DC3
H2AFZ	0.000111835	0.483686	0.827	0.655	1	DC3
TNFSF9	0.000431026	0.483367	0.231	0.177	1	DC3
RPS27A	0.000517347	0.482645	0.962	0.908	1	DC3
CTSH	2.52193e-05	0.480651	0.788	0.654	0.718271	DC3
TSPAN13	3.84053e-12	0.478361	0.346	0.046	1.09382e-07	DC3
ANKRD11	0.000167675	0.477343	0.615	0.425	1	DC3
TSPAN33	1.26013e-07	0.477301	0.519	0.291	0.00358897	DC3
AUTS2	3.99168e-14	0.476914	0.327	0.027	1.13687e-09	DC3
BASP1	1.9654e-06	0.476064	0.846	0.622	0.0559765	DC3
KPNB1	1.75993e-06	0.474205	0.615	0.393	0.0501246	DC3
SERPINB1	0.000393944	0.473087	0.731	0.638	1	DC3
TRIP10	1.86056e-10	0.469201	0.385	0.08	5.29907e-06	DC3
MBNL2	6.53046e-07	0.468914	0.385	0.191	0.0185994	DC3
MCM5	1.81422e-09	0.468346	0.481	0.199	5.16709e-05	DC3
ZBTB10	2.20907e-06	0.467497	0.462	0.189	0.0629166	DC3
RPS19	8.50031e-06	0.466174	0.942	0.914	0.242097	DC3
MOB1B	9.80179e-09	0.465792	0.442	0.176	0.000279165	DC3
CYTH1	3.62489e-06	0.463095	0.615	0.357	0.10324	DC3
CD1C	1.63796e-06	0.460121	0.231	0.036	0.0466508	DC3
PLAGL1	7.52229e-08	0.459439	0.442	0.191	0.00214242	DC3
CDKN1A	2.61759e-05	0.459084	0.788	0.55	0.745516	DC3
FGD2	0.000884659	0.458795	0.365	0.236	1	DC3
RALA	2.50253e-05	0.453234	0.577	0.359	0.712745	DC3
HILPDA	2.32112e-05	0.451784	0.288	0.079	0.661079	DC3
FKBP5	0.00475871	0.450628	0.538	0.386	1	DC3
IRF1	0.00083361	0.450433	0.731	0.539	1	DC3
RSRP1	0.000219801	0.450045	0.673	0.542	1	DC3
SAMSN1	1.56805e-05	0.448425	0.788	0.535	0.446597	DC3
AKT1S1	2.13162e-06	0.447915	0.231	0.112	0.0607107	DC3
MED13L	1.34018e-05	0.447451	0.577	0.337	0.381697	DC3
SRGAP2	0.000553942	0.444961	0.346	0.26	1	DC3
BCL2L14	5.52473e-25	0.444159	0.327	0.006	1.5735e-20	DC3
CIRBP	6.23595e-06	0.442368	0.808	0.625	0.177606	DC3
UBE2F	7.16736e-06	0.440902	0.519	0.357	0.204134	DC3
IL12B	2.80636e-12	0.439912	0.115	0	7.99279e-08	DC3
TMEM131	7.39043e-08	0.439678	0.462	0.156	0.00210487	DC3
CD1B	4.00566e-13	0.436392	0.192	0.006	1.14085e-08	DC3
TUBB	2.17712e-05	0.436205	0.712	0.563	0.620065	DC3
ARPC4	0.000795117	0.435355	0.692	0.547	1	DC3
MYL6	1.29654e-05	0.434536	0.981	0.906	0.369268	DC3
LMBR1L	7.70009e-08	0.434034	0.385	0.16	0.00219306	DC3
AOC1	2.50273e-07	0.43351	0.173	0.016	0.00712803	DC3
PTPN2	1.37407e-05	0.433077	0.481	0.364	0.39135	DC3
CD80	1.48015e-08	0.432007	0.25	0.114	0.000421563	DC3
SMARCA2	4.3009e-05	0.431559	0.481	0.271	1	DC3
IL15	5.09959e-10	0.4315	0.423	0.111	1.45242e-05	DC3
CBWD5	1.71793e-09	0.43016	0.346	0.084	4.89285e-05	DC3
CMTM6	5.08791e-05	0.428359	0.788	0.635	1	DC3
TMSB4X	0.000249796	0.426713	1	0.986	1	DC3
ASH1L	0.00131985	0.425023	0.423	0.304	1	DC3
ISG20	0.0018209	0.42315	0.385	0.26	1	DC3
NIBAN1	5.41376e-09	0.422577	0.654	0.251	0.000154189	DC3
PARK7	0.000145636	0.422411	0.692	0.635	1	DC3
TAGLN2	0.000145569	0.420764	0.769	0.593	1	DC3
USP12	7.4535e-06	0.419904	0.423	0.212	0.212283	DC3
SLC6A6	0.000331656	0.419321	0.462	0.236	1	DC3
SLC41A2	2.48575e-09	0.416096	0.269	0.061	7.07968e-05	DC3
TNFRSF9	1.53168e-10	0.416091	0.288	0.043	4.36238e-06	DC3
ISCU	1.51513e-05	0.415645	0.577	0.553	0.431524	DC3
VDAC2	3.19165e-06	0.414858	0.654	0.552	0.0909013	DC3
GRAMD1A	5.5903e-05	0.413987	0.442	0.224	1	DC3
MOSPD2	4.97985e-06	0.41316	0.346	0.169	0.141831	DC3
SNX11	8.46867e-06	0.412568	0.231	0.077	0.241196	DC3
TRABD2A	7.18205e-11	0.412496	0.212	0.02	2.04552e-06	DC3
TTYH2	3.69709e-08	0.4121	0.346	0.124	0.00105297	DC3
NUP98	1.31349e-05	0.41208	0.442	0.195	0.374097	DC3
ITPRID2	1.33295e-05	0.411879	0.385	0.216	0.379639	DC3
TREML1	1.05481e-15	0.409039	0.135	0.02	3.0042e-11	DC3
SAMD9L	0.00179416	0.407405	0.442	0.259	1	DC3
LINC-PINT	0.00073981	0.406108	0.635	0.43	1	DC3
PTGES2	6.1184e-08	0.405344	0.5	0.206	0.00174258	DC3
GLDN	5.40498e-06	0.405222	0.115	0.024	0.153939	DC3
GRASP	0.00329623	0.404877	0.462	0.324	1	DC3
AL021978.1	2.95158e-10	0.404547	0.115	0.007	8.40638e-06	DC3
PARP14	0.000600504	0.404123	0.538	0.424	1	DC3
KMT2A	7.05213e-05	0.403503	0.442	0.258	1	DC3
ANTXR2	3.59309e-07	0.402996	0.346	0.085	0.0102335	DC3
N4BP2L1	4.09456e-06	0.402061	0.423	0.211	0.116617	DC3
VIM	1.50692e-05	0.401474	1	0.884	0.429185	DC3
NSF	3.97863e-05	0.401406	0.308	0.17	1	DC3
RAMP1	3.577e-07	0.401134	0.154	0.023	0.0101876	DC3
EDF1	7.76738e-06	0.400365	0.865	0.69	0.221223	DC3
SLC50A1	3.00006e-05	0.400329	0.212	0.202	0.854447	DC3
HIPK2	0.000139666	0.400083	0.288	0.154	1	DC3
NKTR	0.000395076	0.396979	0.481	0.327	1	DC3
RPS28	9.67649e-06	0.395939	1	0.918	0.275596	DC3
IRF4	5.50312e-10	0.395779	0.308	0.039	1.56734e-05	DC3
RYK	4.54379e-06	0.395184	0.308	0.11	0.129412	DC3
BCL11A	8.34878e-06	0.39395	0.308	0.082	0.237782	DC3
RPS15	0.000155932	0.393733	0.962	0.902	1	DC3
LUZP1	4.14551e-05	0.393154	0.365	0.197	1	DC3
CRYBG1	3.53809e-05	0.392646	0.327	0.135	1	DC3
CLEC2D	2.22841e-05	0.392552	0.269	0.11	0.634674	DC3
FBXO27	3.963e-18	0.392052	0.231	0.005	1.1287e-13	DC3
TAP2	4.17103e-06	0.391859	0.442	0.226	0.118795	DC3
ARID4B	8.21038e-05	0.391678	0.596	0.405	1	DC3
SELENOS	8.66609e-05	0.391156	0.481	0.385	1	DC3
RPS7	0.000250288	0.390907	0.904	0.871	1	DC3
SLC25A29	2.16582e-08	0.390431	0.327	0.084	0.000616847	DC3
STIM2	5.47897e-05	0.390341	0.327	0.153	1	DC3
RBMX	3.2914e-05	0.388717	0.596	0.394	0.937423	DC3
RAB11FIP1	0.000530571	0.386179	0.462	0.277	1	DC3
CXCR4	0.000183575	0.386149	0.865	0.674	1	DC3
SPINT1	2.84974e-05	0.385136	0.212	0.094	0.811636	DC3
CHD2	0.00114024	0.384094	0.615	0.441	1	DC3
MYO1G	1.99596e-06	0.383766	0.481	0.172	0.0568469	DC3
DUSP22	7.12945e-05	0.382523	0.346	0.185	1	DC3
ALCAM	0.00307168	0.378647	0.481	0.307	1	DC3
LRRFIP2	1.23852e-06	0.378414	0.481	0.194	0.0352742	DC3
COL1A2	0.000927328	0.378369	0.135	0.034	1	DC3
ATP11C	3.9882e-06	0.377914	0.25	0.092	0.113588	DC3
A1BG	0.000284888	0.377447	0.404	0.192	1	DC3
HSD11B1-AS1	1.25341e-14	0.376663	0.212	0.005	3.56985e-10	DC3
CEP68	6.89971e-06	0.375187	0.25	0.092	0.196511	DC3
MAP3K14	2.37748e-09	0.37452	0.308	0.056	6.77131e-05	DC3
TRAF5	8.77051e-07	0.372315	0.346	0.109	0.0249793	DC3
S100A10	0.00234244	0.371758	0.904	0.733	1	DC3
CCDC66	3.91776e-08	0.371373	0.212	0.11	0.00111582	DC3
SPOP	0.000483406	0.370548	0.385	0.23	1	DC3
SERTAD2	3.92133e-05	0.37035	0.385	0.213	1	DC3
SMAP2	8.5388e-05	0.369702	0.75	0.504	1	DC3
OGFRL1	0.000578329	0.369618	0.673	0.499	1	DC3
PACS1	5.8509e-06	0.365915	0.346	0.135	0.166639	DC3
KDM2A	0.000180473	0.365482	0.538	0.285	1	DC3
PPP1R12A	5.69911e-05	0.364971	0.673	0.414	1	DC3
KLHL36	0.000758087	0.364225	0.25	0.126	1	DC3
TMEM39A	3.81858e-07	0.363762	0.308	0.104	0.0108757	DC3
SIAH1	9.25611e-06	0.363076	0.346	0.182	0.263623	DC3
SMIM14	0.000101567	0.363026	0.462	0.235	1	DC3
RPL41	0.00488006	0.361961	0.981	0.952	1	DC3
RBM25	0.00224162	0.361663	0.577	0.514	1	DC3
ZNF22	0.000392358	0.359761	0.365	0.189	1	DC3
DAPK1	0.000611164	0.359593	0.5	0.338	1	DC3
AFDN	9.11632e-09	0.358845	0.346	0.067	0.000259642	DC3
MYEF2	1.42076e-07	0.358727	0.173	0.017	0.00404647	DC3
TTC28-AS1	3.19949e-05	0.358289	0.192	0.08	0.911247	DC3
TENT4B	0.00145551	0.358063	0.423	0.266	1	DC3
ADAM19	1.11694e-08	0.358005	0.212	0.017	0.000318115	DC3
RPL11	0.00796459	0.357001	0.981	0.915	1	DC3
ADAM12	9.89108e-14	0.354505	0.173	0.006	2.81708e-09	DC3
RPL7A	0.00268723	0.353916	0.962	0.89	1	DC3
TMEM176B	0.00103928	0.353528	0.654	0.624	1	DC3
AC025164.1	0.000746345	0.35175	0.423	0.203	1	DC3
FHIT	0.00319394	0.350733	0.096	0.149	1	DC3
MRPL55	0.000225827	0.350538	0.288	0.323	1	DC3
CCM2	0.00211329	0.3503	0.288	0.223	1	DC3
ANXA7	6.30064e-05	0.349734	0.481	0.383	1	DC3
C12orf45	6.70078e-05	0.349094	0.385	0.21	1	DC3
SNN	0.000704794	0.347497	0.5	0.28	1	DC3
RPL14	0.000130072	0.347212	0.962	0.872	1	DC3
RHEBL1	0.000170231	0.346411	0.135	0.045	1	DC3
IKZF1	0.00125071	0.345857	0.442	0.281	1	DC3
EFTUD2	0.0010482	0.34541	0.269	0.156	1	DC3
CCDC88A	0.00790596	0.345312	0.654	0.52	1	DC3
HOMER2	4.65469e-11	0.344095	0.231	0.015	1.3257e-06	DC3
DDX50	0.00167087	0.343784	0.269	0.146	1	DC3
CSRP1	0.000205307	0.343024	0.365	0.196	1	DC3
ZC3H7A	4.8152e-05	0.342855	0.404	0.19	1	DC3
LINC01857	5.08462e-08	0.342235	0.269	0.052	0.00144815	DC3
NOL3	0.000411516	0.3416	0.173	0.039	1	DC3
RPL37	0.00484543	0.340822	0.981	0.913	1	DC3
LINC01588	0.00105353	0.340519	0.192	0.061	1	DC3
ANXA4	0.00411273	0.339185	0.481	0.357	1	DC3
NFKB2	0.00336223	0.338045	0.404	0.268	1	DC3
YWHAQ	0.0041392	0.33796	0.5	0.457	1	DC3
LINC02397	5.74727e-12	0.337901	0.154	0.007	1.63688e-07	DC3
SPRED2	1.32124e-07	0.33735	0.288	0.081	0.00376303	DC3
TRAFD1	9.34652e-05	0.337167	0.231	0.073	1	DC3
SMG1	0.000940165	0.336837	0.423	0.265	1	DC3
VPS13C	0.00601858	0.336745	0.5	0.425	1	DC3
SERPINF1	0.00747228	0.336618	0.462	0.348	1	DC3
NME3	0.000212939	0.336584	0.538	0.373	1	DC3
RPS27	0.00375731	0.335087	0.923	0.912	1	DC3
ATAD2B	0.000200859	0.333432	0.288	0.117	1	DC3
HMSD	7.00104e-29	0.333393	0.269	0.001	1.99397e-24	DC3
PPDPF	0.00225668	0.333033	0.462	0.406	1	DC3
SEL1L3	9.10774e-05	0.332813	0.192	0.091	1	DC3
LOR	1.62324e-09	0.33186	0.115	0.003	4.62316e-05	DC3
ADORA2A	5.75422e-11	0.330809	0.308	0.034	1.63886e-06	DC3
PRMT2	0.000556708	0.330433	0.538	0.35	1	DC3
CHFR	0.00332043	0.329818	0.269	0.131	1	DC3
MPZL1	0.000257502	0.329057	0.288	0.204	1	DC3
ASXL1	0.000256006	0.328775	0.365	0.171	1	DC3
GRHPR	0.00366213	0.328695	0.365	0.291	1	DC3
RHOC	0.00405835	0.327041	0.577	0.411	1	DC3
TYMP	0.00028453	0.326814	0.962	0.8	1	DC3
CCDC167	0.0041811	0.326249	0.231	0.111	1	DC3
USP53	0.00053107	0.326001	0.25	0.145	1	DC3
PDCL3	0.0049064	0.325757	0.346	0.285	1	DC3
PEA15	0.0067549	0.325037	0.519	0.408	1	DC3
U62317.1	1.14129e-05	0.324497	0.135	0.015	0.32505	DC3
TBCA	0.00473922	0.322433	0.731	0.598	1	DC3
PTBP3	0.00463318	0.322229	0.577	0.399	1	DC3
MBD2	0.00106749	0.321476	0.635	0.435	1	DC3
TMC8	7.91142e-05	0.321353	0.308	0.131	1	DC3
DPYSL2	0.00389755	0.320848	0.481	0.425	1	DC3
DBNL	0.00556077	0.320349	0.538	0.395	1	DC3
PPP1R2	0.000363527	0.319806	0.538	0.392	1	DC3
FILIP1L	0.00642339	0.318888	0.385	0.221	1	DC3
NMT1	0.000305397	0.318224	0.404	0.218	1	DC3
SNHG5	0.00109499	0.31805	0.731	0.527	1	DC3
ZMIZ2	2.26937e-05	0.31767	0.308	0.105	0.646338	DC3
SRRM2	0.00250773	0.316657	0.731	0.676	1	DC3
NDUFV2	0.00298068	0.316418	0.712	0.56	1	DC3
NCK1	0.00060631	0.314726	0.308	0.258	1	DC3
SPECC1	0.00160615	0.314627	0.365	0.195	1	DC3
PIP4K2A	0.00700324	0.314519	0.385	0.258	1	DC3
OSTF1	0.00235575	0.313984	0.712	0.568	1	DC3
FBXW5	0.000134327	0.313936	0.481	0.265	1	DC3
SEMA3C	0.000109147	0.313854	0.154	0.025	1	DC3
DAAM1	0.000346505	0.31374	0.25	0.107	1	DC3
CBLB	0.000274527	0.313693	0.269	0.113	1	DC3
DEPP1	7.65961e-06	0.313376	0.269	0.058	0.218153	DC3
ANKRD55	6.36606e-15	0.312949	0.154	0.001	1.81312e-10	DC3
PIKFYVE	9.46561e-05	0.312751	0.308	0.129	1	DC3
ZFC3H1	0.00258603	0.312441	0.385	0.232	1	DC3
STARD7	0.000789229	0.311893	0.385	0.248	1	DC3
BATF3	0.000125308	0.31173	0.269	0.098	1	DC3
TNFRSF18	5.12458e-06	0.311083	0.154	0.021	0.145953	DC3
ZNF675	0.000222082	0.310921	0.154	0.079	1	DC3
CBX6	7.72176e-05	0.310168	0.308	0.104	1	DC3
RAB10	0.00204098	0.309866	0.635	0.512	1	DC3
NUAK2	6.14742e-06	0.30954	0.231	0.05	0.175085	DC3
RPL28	0.000949936	0.308657	1	0.949	1	DC3
ATL2	0.00289233	0.308256	0.173	0.076	1	DC3
C17orf67	0.009478	0.308006	0.192	0.103	1	DC3
ZNRF1	1.0184e-07	0.307507	0.269	0.049	0.00290052	DC3
RPL6	0.00260537	0.307122	0.942	0.875	1	DC3
HOPX	1.65656e-08	0.306917	0.192	0.014	0.000471804	DC3
ST3GAL6	2.58602e-05	0.306083	0.288	0.235	0.736525	DC3
ARID4A	0.00163216	0.30521	0.462	0.292	1	DC3
PHKB	0.000749247	0.30516	0.385	0.235	1	DC3
EHBP1L1	0.000599443	0.305157	0.538	0.297	1	DC3
PMPCB	0.00227238	0.304492	0.288	0.215	1	DC3
C5orf56	9.06268e-05	0.302886	0.288	0.104	1	DC3
ST3GAL1	0.00799217	0.302391	0.346	0.237	1	DC3
SMARCA5	0.00652551	0.301692	0.538	0.396	1	DC3
PTGIR	1.04807e-07	0.300968	0.231	0.027	0.00298501	DC3
BICDL1	1.14169e-12	0.300167	0.192	0.005	3.25165e-08	DC3
NT5DC1	0.000318608	0.299234	0.269	0.13	1	DC3
FBN1	6.16186e-06	0.297729	0.115	0.007	0.175496	DC3
ATP8A1	5.32314e-05	0.297251	0.135	0.037	1	DC3
CLPTM1	0.000539229	0.296289	0.288	0.207	1	DC3
MT-ND5	0.00842214	0.295686	0.981	0.866	1	DC3
PGLS	0.00227254	0.294926	0.75	0.595	1	DC3
PDE7A	0.000287612	0.294824	0.269	0.139	1	DC3
DOCK10	0.00136801	0.294776	0.442	0.314	1	DC3
PPP1R16B	1.05271e-07	0.292031	0.154	0.009	0.00299821	DC3
SERPINF2	0.00668435	0.288197	0.212	0.079	1	DC3
TMEM185A	2.08709e-07	0.288015	0.25	0.048	0.00594423	DC3
ZNF366	6.96928e-09	0.28704	0.192	0.015	0.000198492	DC3
GPAT4	0.00167742	0.286446	0.25	0.148	1	DC3
ACHE	1.57475e-12	0.285984	0.231	0.012	4.48503e-08	DC3
TTF2	0.000294782	0.285981	0.212	0.084	1	DC3
FOXN2	0.00535401	0.285455	0.327	0.189	1	DC3
CNN2	0.00813299	0.28534	0.462	0.292	1	DC3
RARRES2	0.0060594	0.284592	0.231	0.093	1	DC3
PLGRKT	7.57812e-05	0.284588	0.385	0.189	1	DC3
AFF1	0.00335251	0.284368	0.327	0.205	1	DC3
USP34	0.00621748	0.2835	0.385	0.254	1	DC3
PTMS	0.00131255	0.283296	0.731	0.538	1	DC3
FAM53B	0.000445395	0.2828	0.231	0.088	1	DC3
CBWD3	1.20873e-06	0.282231	0.212	0.036	0.0344257	DC3
LINC00847	0.00119844	0.282056	0.327	0.186	1	DC3
MAGEF1	6.6021e-06	0.281915	0.308	0.086	0.188034	DC3
ASMTL	3.86697e-05	0.280439	0.288	0.105	1	DC3
MED28	0.0014907	0.280184	0.481	0.312	1	DC3
CDC42SE1	0.0055853	0.280141	0.558	0.474	1	DC3
ZADH2	0.000100757	0.279988	0.269	0.1	1	DC3
ZNF260	6.23546e-07	0.279426	0.192	0.037	0.0177592	DC3
MRPS33	0.00405321	0.279046	0.308	0.245	1	DC3
ARPP19	0.00522123	0.278682	0.462	0.343	1	DC3
GNA12	0.000572265	0.278489	0.346	0.181	1	DC3
PSMA3-AS1	0.00713402	0.278375	0.327	0.247	1	DC3
RAB29	0.000923133	0.27584	0.327	0.161	1	DC3
APOLD1	0.00116057	0.275749	0.154	0.036	1	DC3
UBE2I	0.00341376	0.275746	0.5	0.486	1	DC3
IL4R	0.00467361	0.275696	0.288	0.205	1	DC3
SF3B1	0.00166752	0.27564	0.769	0.554	1	DC3
DSG2	1.50471e-09	0.275223	0.154	0.005	4.28557e-05	DC3
RPL26	0.00389201	0.274895	1	0.902	1	DC3
KLF13	0.00457332	0.274756	0.308	0.168	1	DC3
S1PR1	1.91983e-06	0.274657	0.231	0.042	0.0546786	DC3
RNF115	0.000562044	0.27453	0.346	0.244	1	DC3
PTP4A2	0.00664391	0.274104	0.712	0.573	1	DC3
PDLIM5	0.0071401	0.274089	0.365	0.214	1	DC3
MMP25	5.60282e-11	0.274054	0.212	0.014	1.59574e-06	DC3
TDP2	0.00787439	0.273977	0.173	0.202	1	DC3
FAM117A	3.01741e-08	0.273184	0.212	0.019	0.000859387	DC3
SRGAP2B	1.27106e-06	0.272878	0.154	0.158	0.0362012	DC3
GNPNAT1	0.00927879	0.27282	0.115	0.051	1	DC3
ABCC4	4.0383e-07	0.271929	0.269	0.052	0.0115015	DC3
FARP2	0.000760031	0.27103	0.192	0.085	1	DC3
MYO9A	0.000317552	0.269491	0.25	0.082	1	DC3
AC005332.4	7.5508e-06	0.268791	0.269	0.077	0.215054	DC3
DPP9	0.000879752	0.267326	0.25	0.14	1	DC3
CCR6	2.84777e-05	0.266664	0.115	0.011	0.811072	DC3
FCHSD2	0.00633791	0.265788	0.385	0.21	1	DC3
H2AFY2	6.63791e-07	0.265784	0.25	0.067	0.0189054	DC3
LINC00173	5.01332e-06	0.265274	0.173	0.02	0.142784	DC3
EIF1	0.00609915	0.264993	0.962	0.934	1	DC3
ZC3H4	0.000123278	0.264925	0.115	0.091	1	DC3
RPL18	0.00511176	0.26373	0.981	0.883	1	DC3
SRGAP2C	0.000578614	0.263662	0.212	0.182	1	DC3
R3HDM1	0.000840425	0.261844	0.115	0.093	1	DC3
MZT2A	0.00638525	0.261837	0.5	0.369	1	DC3
EDEM1	0.00957362	0.261751	0.346	0.275	1	DC3
TTLL3	0.00176147	0.261041	0.192	0.094	1	DC3
PRKAR2B	2.14683e-06	0.260988	0.308	0.079	0.0611439	DC3
DCAF6	0.00441904	0.260435	0.231	0.129	1	DC3
CYP2S1	5.9555e-05	0.259784	0.231	0.07	1	DC3
CDC42SE2	0.00424188	0.259737	0.5	0.349	1	DC3
OGA	0.00763387	0.259547	0.404	0.226	1	DC3
RAPGEF1	0.00108606	0.25926	0.346	0.321	1	DC3
MGRN1	0.000736174	0.259216	0.308	0.127	1	DC3
FDPS	0.00452126	0.258985	0.404	0.256	1	DC3
WDFY4	0.00340287	0.258976	0.231	0.129	1	DC3
UBE2Z	0.00105694	0.258264	0.442	0.225	1	DC3
ILKAP	0.00115623	0.258249	0.269	0.148	1	DC3
TSTD1	0.000215911	0.257903	0.385	0.157	1	DC3
PHPT1	0.00320612	0.257536	0.5	0.464	1	DC3
INTS3	0.000255922	0.257271	0.25	0.08	1	DC3
RPL36AL	0.00743083	0.256833	0.788	0.76	1	DC3
IGKC	2.86707e-05	0.256778	0.404	0.154	0.81657	DC3
DMD	2.27145e-06	0.255668	0.192	0.033	0.0646931	DC3
BCL7C	0.00299653	0.255261	0.442	0.285	1	DC3
DYNC1LI1	0.0077154	0.255083	0.404	0.261	1	DC3
TMEM131L	0.000588205	0.254546	0.212	0.064	1	DC3
TNIP2	0.000607745	0.254339	0.346	0.152	1	DC3
HERC1	0.00129154	0.25319	0.231	0.209	1	DC3
INO80D	0.00416222	0.252525	0.25	0.132	1	DC3
RAB30	6.75675e-10	0.252503	0.231	0.019	1.92439e-05	DC3
TRAPPC10	0.00201236	0.252233	0.308	0.176	1	DC3
KHDRBS3	4.74653e-05	0.252169	0.173	0.042	1	DC3
SLC9A9	0.00276946	0.252118	0.269	0.185	1	DC3
NUP62	0.00124014	0.252004	0.327	0.264	1	DC3
TOMM34	5.51661e-07	0.251487	0.308	0.067	0.0157119	DC3
CCNT2	0.00142086	0.25036	0.288	0.135	1	DC3
CCL3L1	0	1.29224	0.761	0.397	0	Macro1
CCL4L2	1.13635098543487e-322	1.20706	0.721	0.407	3.23644124161704e-318	Macro1
CCL3	0	1.09086	0.785	0.451	0	Macro1
KCNQ1OT1	3.38274e-279	1.04876	0.51	0.219	9.6344e-275	Macro1
NR4A2	0	0.980036	0.881	0.518	0	Macro1
CCL4	1.07665e-304	0.974775	0.782	0.486	3.06641e-300	Macro1
EGR1	0	0.918658	0.833	0.446	0	Macro1
JUN	0	0.907308	0.945	0.662	0	Macro1
CXCL3	9.8184e-243	0.852914	0.555	0.258	2.79638e-238	Macro1
ATF3	0	0.846698	0.893	0.518	0	Macro1
CXCL2	7.2339e-289	0.820821	0.735	0.412	2.06029e-284	Macro1
FOSB	0	0.811811	0.937	0.641	0	Macro1
DUSP2	0	0.806642	0.801	0.478	0	Macro1
GADD45B	0	0.778755	0.956	0.644	0	Macro1
DNAJA4	1.64360881705799e-311	0.765093	0.741	0.421	4.68116e-307	Macro1
BAG3	3.45845952088873e-323	0.749619	0.824	0.505	9.85003856144318e-319	Macro1
CD83	0	0.749017	0.834	0.539	0	Macro1
IER2	0	0.739481	0.916	0.649	0	Macro1
HSPA1B	0	0.732695	0.962	0.704	0	Macro1
IER3	0	0.723311	0.957	0.718	0	Macro1
KLF2	1.3546e-287	0.719994	0.827	0.523	3.85802e-283	Macro1
RHOB	0	0.712681	0.892	0.58	0	Macro1
EIF4A3	0	0.70388	0.838	0.53	0	Macro1
TNF	3.38661e-251	0.698653	0.601	0.296	9.6454e-247	Macro1
PPP1R15A	0	0.686085	0.947	0.669	0	Macro1
HSPA1A	0	0.67092	0.981	0.818	0	Macro1
DNAJB1	0	0.669709	0.96	0.714	0	Macro1
HSPA5	1.44791e-242	0.653619	0.857	0.607	4.12378e-238	Macro1
NR4A1	0	0.645897	0.889	0.545	0	Macro1
KLF4	0	0.643611	0.805	0.477	0	Macro1
SGK1	0	0.640411	0.916	0.605	0	Macro1
HSPH1	0	0.637892	0.92	0.64	0	Macro1
TUBB4B	7.3974956721298e-310	0.628562	0.798	0.496	2.10688e-305	Macro1
IER5	2.66602e-301	0.614907	0.868	0.573	7.59309e-297	Macro1
NFKBIA	1.51505230297218e-319	0.614599	0.952	0.762	4.31502046409507e-315	Macro1
KLF6	1.58434e-303	0.611669	0.918	0.68	4.51237e-299	Macro1
LMNA	2.02145e-191	0.61132	0.68	0.418	5.7573e-187	Macro1
MAFB	3.47424e-260	0.594373	0.887	0.617	9.895e-256	Macro1
GEM	1.26691e-249	0.592363	0.439	0.164	3.60829e-245	Macro1
PLAU	1.5494e-281	0.58757	0.651	0.326	4.41285e-277	Macro1
HSPB1	1.53332e-192	0.587471	0.891	0.695	4.36705e-188	Macro1
HSPA6	3.80668e-114	0.577027	0.704	0.497	1.08418e-109	Macro1
HSP90AA1	0	0.572994	0.988	0.876	0	Macro1
CITED2	4.21146e-256	0.567817	0.639	0.335	1.19947e-251	Macro1
MIR155HG	1.85073e-178	0.561526	0.422	0.193	5.27107e-174	Macro1
OTUD1	6.70375e-192	0.561271	0.621	0.367	1.9093e-187	Macro1
ABL2	1.82601e-237	0.555918	0.608	0.313	5.20067e-233	Macro1
ZNF331	3.53591e-275	0.55424	0.77	0.446	1.00706e-270	Macro1
HSP90AB1	9.88605525286277e-314	0.550741	0.971	0.808	0	Macro1
RGS1	0	0.548496	0.883	0.558	0	Macro1
JUNB	2.278e-300	0.543757	0.964	0.779	6.48797e-296	Macro1
EGR2	3.4047e-187	0.53611	0.288	0.097	9.69692e-183	Macro1
HERPUD1	1.02687e-307	0.529808	0.916	0.647	2.92462e-303	Macro1
HSPA8	1.4358e-301	0.522487	0.956	0.759	4.08929e-297	Macro1
NEU1	3.3536e-252	0.516562	0.658	0.361	9.55139e-248	Macro1
SELENOP	8.41364e-210	0.514208	0.689	0.408	2.39629e-205	Macro1
ID2	8.3251e-278	0.513558	0.901	0.633	2.37107e-273	Macro1
UBE2S	2.11538e-241	0.510422	0.742	0.452	6.02481e-237	Macro1
BTG2	9.06804e-257	0.506103	0.843	0.561	2.58267e-252	Macro1
EIF4E	5.61288e-156	0.502756	0.613	0.388	1.5986e-151	Macro1
HES1	8.33502e-149	0.502383	0.454	0.225	2.3739e-144	Macro1
DNAJB4	2.35384e-245	0.502085	0.658	0.35	6.70398e-241	Macro1
ZFAND2A	1.6559e-172	0.495958	0.717	0.461	4.71617e-168	Macro1
ZFP36	2.94411e-287	0.494843	0.953	0.757	8.38513e-283	Macro1
INSIG1	9.41038e-204	0.491438	0.665	0.383	2.68017e-199	Macro1
HSPD1	1.19397e-237	0.488939	0.916	0.68	3.40055e-233	Macro1
GPR183	1.88351e-212	0.486777	0.779	0.497	5.36444e-208	Macro1
TCHH	2.12299e-169	0.480313	0.268	0.087	6.04649e-165	Macro1
NRP2	1.95312e-252	0.476233	0.661	0.351	5.56268e-248	Macro1
NR4A3	6.27519e-202	0.474591	0.659	0.381	1.78724e-197	Macro1
CDKN1A	6.16367e-260	0.474135	0.785	0.486	1.75548e-255	Macro1
ARL4C	8.50131e-265	0.473568	0.805	0.494	2.42126e-260	Macro1
RASGEF1B	7.95154e-228	0.457827	0.708	0.424	2.26468e-223	Macro1
CD69	4.75709e-90	0.457373	0.409	0.24	1.35487e-85	Macro1
FOS	4.43057e-243	0.456261	0.957	0.783	1.26187e-238	Macro1
HBEGF	3.50755e-198	0.451897	0.674	0.395	9.98986e-194	Macro1
CCL2	1.57624e-59	0.445322	0.284	0.158	4.4893e-55	Macro1
SLC16A10	6.81378e-113	0.444366	0.341	0.173	1.94063e-108	Macro1
UBB	2.1837e-209	0.443212	0.953	0.804	6.21938e-205	Macro1
TENT5A	1.87889e-147	0.441804	0.576	0.337	5.35127e-143	Macro1
PMAIP1	4.3744e-253	0.438993	0.647	0.33	1.24587e-248	Macro1
MAFF	9.45322e-252	0.432838	0.642	0.331	2.69237e-247	Macro1
PHLDA1	1.93381e-129	0.432311	0.543	0.32	5.50768e-125	Macro1
FUS	2.54436e-219	0.431091	0.858	0.607	7.24659e-215	Macro1
IL1B	1.74918e-139	0.425412	0.754	0.53	4.98184e-135	Macro1
PRDM1	4.85083e-151	0.422932	0.531	0.297	1.38156e-146	Macro1
SERTAD1	8.49604e-236	0.419572	0.644	0.352	2.41976e-231	Macro1
ERO1B	1.86453e-164	0.416692	0.358	0.151	5.31038e-160	Macro1
CCL8	3.7276e-40	0.414929	0.111	0.047	1.06166e-35	Macro1
XIST	7.69499e-115	0.405908	0.396	0.207	2.19161e-110	Macro1
SLC5A3	1.44418e-173	0.405079	0.535	0.285	4.11318e-169	Macro1
TSPYL2	1.03068e-176	0.404781	0.516	0.263	2.93548e-172	Macro1
SOCS3	2.91443e-217	0.403929	0.751	0.467	8.30059e-213	Macro1
CHMP1B	6.35752e-162	0.402579	0.752	0.51	1.81069e-157	Macro1
INTS6	6.51383e-191	0.401955	0.577	0.304	1.8552e-186	Macro1
SNHG12	1.32426e-196	0.400826	0.543	0.28	3.77162e-192	Macro1
HLA-DRB5	5.1083e-116	0.400349	0.803	0.644	1.4549e-111	Macro1
UBC	5.13721e-223	0.394981	0.981	0.894	1.46313e-218	Macro1
SNAPC1	1.61977e-159	0.39245	0.467	0.234	4.61326e-155	Macro1
PDE4DIP	2.67541e-160	0.392439	0.549	0.307	7.61984e-156	Macro1
MS4A7	1.78707e-234	0.3892	0.933	0.713	5.08975e-230	Macro1
ZFAND5	2.93495e-267	0.385368	0.872	0.584	8.35902e-263	Macro1
NFKBIZ	2.05417e-258	0.385047	0.802	0.494	5.85048e-254	Macro1
IER5L	8.10058e-153	0.383462	0.642	0.396	2.30713e-148	Macro1
GADD45G	1.93258e-146	0.382597	0.473	0.244	5.50418e-142	Macro1
KDM6B	2.20769e-205	0.380178	0.771	0.498	6.28771e-201	Macro1
PLIN2	7.99208e-143	0.379472	0.837	0.622	2.27622e-138	Macro1
CLK1	5.74775e-205	0.375039	0.773	0.498	1.63702e-200	Macro1
SLC25A44	9.12014e-178	0.373919	0.344	0.141	2.59751e-173	Macro1
AC020916.1	5.44823e-241	0.372156	0.731	0.422	1.55171e-236	Macro1
THBD	1.76576e-83	0.365944	0.416	0.249	5.02906e-79	Macro1
AC253572.2	4.48308e-158	0.364631	0.3	0.112	1.27682e-153	Macro1
DNAJA1	5.58015e-222	0.363564	0.932	0.718	1.58928e-217	Macro1
DUSP1	7.82669e-201	0.358074	0.97	0.825	2.22912e-196	Macro1
PPP1R10	7.07869e-211	0.353427	0.707	0.421	2.01608e-206	Macro1
CKS2	6.97413e-189	0.349951	0.622	0.345	1.9863e-184	Macro1
MIDN	9.64348e-189	0.342591	0.713	0.444	2.74656e-184	Macro1
AC007952.4	1.06708e-213	0.342437	0.438	0.182	3.03916e-209	Macro1
JUND	9.49912e-219	0.342065	0.968	0.8	2.70545e-214	Macro1
CYB5D1	6.51168e-219	0.341505	0.381	0.137	1.85459e-214	Macro1
FOLR2	1.56672e-182	0.340909	0.588	0.318	4.46218e-178	Macro1
DDX5	1.36415e-214	0.338692	0.96	0.791	3.88522e-210	Macro1
NUFIP2	4.3724e-199	0.338342	0.729	0.455	1.2453e-194	Macro1
CREM	4.53584e-182	0.337841	0.801	0.542	1.29185e-177	Macro1
ZFP36L2	2.32518e-182	0.337696	0.851	0.604	6.62233e-178	Macro1
HLA-DQA1	3.82734e-226	0.333872	0.941	0.711	1.09007e-221	Macro1
C3	9.51498e-237	0.333726	0.796	0.494	2.70996e-232	Macro1
SLCO2B1	2.49336e-264	0.331619	0.717	0.39	7.10134e-260	Macro1
XBP1	3.52486e-178	0.331218	0.729	0.469	1.00391e-173	Macro1
RGS16	1.20735e-92	0.331009	0.246	0.106	3.43865e-88	Macro1
HLA-DRB1	3.41694e-212	0.330617	0.982	0.833	9.7318e-208	Macro1
HNRNPU	2.63629e-152	0.327531	0.875	0.667	7.50843e-148	Macro1
HSPA2	1.79898e-142	0.326519	0.274	0.098	5.12366e-138	Macro1
AC016831.1	4.03199e-126	0.323064	0.403	0.202	1.14835e-121	Macro1
CFLAR	1.73951e-117	0.32207	0.79	0.587	4.95431e-113	Macro1
STAB1	6.5893e-158	0.321704	0.642	0.388	1.8767e-153	Macro1
NFKBID	2.75243e-178	0.318158	0.527	0.27	7.83919e-174	Macro1
THUMPD3-AS1	4.18817e-162	0.318013	0.568	0.325	1.19283e-157	Macro1
PLAUR	1.07762e-154	0.317491	0.898	0.698	3.06916e-150	Macro1
CCL20	5.64029e-26	0.317014	0.271	0.186	1.60641e-21	Macro1
BRD2	4.24499e-178	0.316884	0.71	0.447	1.20901e-173	Macro1
MAF	8.01982e-215	0.316398	0.647	0.352	2.28412e-210	Macro1
SLC38A2	4.16272e-166	0.315647	0.644	0.388	1.18558e-161	Macro1
CD74	1.53066e-252	0.314351	0.995	0.897	4.35948e-248	Macro1
GLA	5.94186e-135	0.313191	0.618	0.386	1.6923e-130	Macro1
FAM133B	2.51065e-167	0.312681	0.704	0.452	7.15058e-163	Macro1
DNAJB6	9.02037e-178	0.310401	0.864	0.634	2.56909e-173	Macro1
RANBP2	4.24818e-120	0.308739	0.616	0.4	1.20992e-115	Macro1
TCEAL9	3.60785e-124	0.308648	0.486	0.271	1.02755e-119	Macro1
NFKB1	6.47838e-122	0.307272	0.656	0.435	1.84511e-117	Macro1
TIPARP	1.34708e-154	0.306894	0.56	0.315	3.83663e-150	Macro1
CD14	1.57188e-199	0.306893	0.9	0.663	4.47688e-195	Macro1
SERPINH1	2.00926e-70	0.304969	0.395	0.244	5.72257e-66	Macro1
SRSF7	7.27226e-194	0.304406	0.83	0.568	2.07121e-189	Macro1
HLA-DRA	1.48728e-209	0.303567	0.992	0.891	4.23593e-205	Macro1
LGMN	1.01954e-223	0.30305	0.812	0.523	2.90375e-219	Macro1
TRA2B	5.3864e-167	0.301829	0.789	0.542	1.5341e-162	Macro1
MALAT1	2.1033e-150	0.301421	0.991	0.964	5.99041e-146	Macro1
HEXIM1	1.41498e-148	0.301024	0.464	0.234	4.03e-144	Macro1
C1QA	6.90109e-297	0.300715	0.944	0.672	1.9655e-292	Macro1
MAT2A	2.50894e-170	0.300397	0.718	0.46	7.1457e-166	Macro1
FKBP4	2.3815e-95	0.300165	0.588	0.396	6.78274e-91	Macro1
YBX3	5.51534e-146	0.299862	0.835	0.616	1.57082e-141	Macro1
EIF4A2	1.63562e-225	0.299636	0.848	0.572	4.65842e-221	Macro1
TSC22D2	1.98058e-145	0.298521	0.518	0.287	5.6409e-141	Macro1
ILF3-DT	8.39232e-79	0.297461	0.358	0.201	2.39022e-74	Macro1
H2AFX	5.05407e-177	0.297023	0.515	0.26	1.43945e-172	Macro1
CSRNP1	5.41491e-220	0.296645	0.671	0.374	1.54222e-215	Macro1
BHLHE40	2.50914e-159	0.295755	0.625	0.372	7.14629e-155	Macro1
AL021155.5	4.15582e-159	0.295301	0.288	0.101	1.18362e-154	Macro1
AZIN1-AS1	9.1546e-138	0.293957	0.392	0.183	2.60732e-133	Macro1
ICAM4	6.28136e-199	0.292823	0.331	0.111	1.78899e-194	Macro1
PRNP	9.29405e-148	0.292358	0.676	0.434	2.64704e-143	Macro1
CCNL1	8.05389e-194	0.289837	0.822	0.564	2.29383e-189	Macro1
AL355881.1	3.15564e-165	0.288574	0.315	0.118	8.98757e-161	Macro1
ATF7IP2	4.61072e-59	0.288174	0.318	0.193	1.31318e-54	Macro1
CTSL	2.1723e-178	0.287533	0.851	0.607	6.18692e-174	Macro1
MRC1	1.47664e-157	0.284633	0.438	0.206	4.20563e-153	Macro1
HSPE1	7.3325e-184	0.281043	0.924	0.713	2.08837e-179	Macro1
ARL6IP1	4.89977e-206	0.280789	0.84	0.574	1.3955e-201	Macro1
FCGR2A	1.35125e-213	0.277239	0.923	0.701	3.8485e-209	Macro1
HLA-DPA1	2.8007e-188	0.273576	0.978	0.844	7.97667e-184	Macro1
PDGFB	2.10262e-119	0.273268	0.397	0.2	5.98848e-115	Macro1
FRMD4A	4.69848e-192	0.273151	0.527	0.261	1.33818e-187	Macro1
NEAT1	9.34177e-133	0.2727	0.96	0.845	2.66063e-128	Macro1
ANKRD37	2.82725e-129	0.271854	0.537	0.312	8.05228e-125	Macro1
KCTD12	9.0028e-170	0.271358	0.775	0.52	2.56409e-165	Macro1
DAB2	6.62629e-218	0.270383	0.784	0.494	1.88723e-213	Macro1
ADAP2	2.87965e-206	0.269965	0.767	0.484	8.20153e-202	Macro1
TMEM107	1.37735e-101	0.268604	0.348	0.187	3.92284e-97	Macro1
ARHGAP18	2.32216e-231	0.267403	0.79	0.492	6.61375e-227	Macro1
PTGER4	1.46509e-143	0.267359	0.576	0.338	4.17271e-139	Macro1
CHORDC1	4.34044e-161	0.266827	0.671	0.415	1.2362e-156	Macro1
AMD1	1.15392e-152	0.26632	0.679	0.431	3.28648e-148	Macro1
HLA-DQB1	1.64115e-201	0.266168	0.95	0.747	4.67416e-197	Macro1
ICAM1	3.2399e-178	0.265594	0.718	0.453	9.22755e-174	Macro1
ATP1B3	1.66621e-116	0.26543	0.8	0.596	4.74554e-112	Macro1
IL10	3.26537e-44	0.265231	0.274	0.165	9.3001e-40	Macro1
HEXA	1.13325e-194	0.265012	0.788	0.515	3.22762e-190	Macro1
AL499604.1	4.89894e-128	0.264708	0.377	0.177	1.39527e-123	Macro1
TCF4	8.7201e-163	0.264553	0.594	0.34	2.48357e-158	Macro1
MYLIP	8.90889e-189	0.263092	0.483	0.223	2.53734e-184	Macro1
ARMCX1	2.88226e-154	0.262902	0.389	0.179	8.20896e-150	Macro1
ZBTB10	2.90189e-124	0.262622	0.335	0.15	8.26488e-120	Macro1
ZFHX3	2.12917e-161	0.262546	0.611	0.358	6.06408e-157	Macro1
PHACTR4	5.08646e-110	0.262284	0.459	0.263	1.44868e-105	Macro1
F13A1	3.62041e-131	0.26168	0.547	0.319	1.03113e-126	Macro1
EIF5	4.63827e-174	0.261674	0.834	0.591	1.32102e-169	Macro1
A2M	1.44962e-248	0.261135	0.818	0.515	4.12865e-244	Macro1
SQSTM1	2.03742e-157	0.25645	0.866	0.646	5.80278e-153	Macro1
FNIP2	3.42545e-77	0.254826	0.543	0.367	9.75602e-73	Macro1
RRAD	6.4111e-40	0.254469	0.243	0.145	1.82594e-35	Macro1
RND3	3.13747e-46	0.253534	0.146	0.067	8.93582e-42	Macro1
HLA-DMA	1.767e-212	0.253433	0.936	0.707	5.0326e-208	Macro1
RUNX1	5.59249e-129	0.253271	0.539	0.315	1.5928e-124	Macro1
ABCA1	1.16064e-153	0.253183	0.597	0.348	3.30562e-149	Macro1
C3	1.14298e-251	0.503292	0.854	0.509	3.25531e-247	Macro2
HLA-DQA2	3.55467e-174	0.488713	0.745	0.445	1.01241e-169	Macro2
CD69	2.60785e-136	0.472916	0.497	0.239	7.42741e-132	Macro2
HLA-DPB1	8.71106e-189	0.4693	0.967	0.837	2.481e-184	Macro2
YWHAH	1.08014e-217	0.459918	0.889	0.603	3.07635e-213	Macro2
HLA-DRB1	7.00533e-188	0.449553	0.971	0.847	1.99519e-183	Macro2
FCGR2B	6.7212e-206	0.449448	0.661	0.326	1.91426e-201	Macro2
IGKC	1.18242e-15	0.43986	0.185	0.149	3.36765e-11	Macro2
HLA-DRA	6.22077e-181	0.434884	0.982	0.902	1.77174e-176	Macro2
PLD4	1.16014e-222	0.433719	0.577	0.242	3.30419e-218	Macro2
HLA-DPA1	1.60822e-173	0.426503	0.972	0.857	4.58038e-169	Macro2
TREM2	3.75045e-252	0.416424	0.809	0.443	1.06817e-247	Macro2
CD9	6.03469e-215	0.413275	0.808	0.473	1.71874e-210	Macro2
OLFML3	9.57354e-194	0.410558	0.554	0.242	2.72664e-189	Macro2
HLA-DQB1	1.01807e-178	0.394575	0.953	0.763	2.89957e-174	Macro2
RGS1	2.46621e-207	0.380741	0.889	0.584	7.024e-203	Macro2
HLA-DMA	1.54093e-181	0.377461	0.936	0.726	4.38871e-177	Macro2
FN1	2.5245e-146	0.37668	0.45	0.196	7.19004e-142	Macro2
CALHM6	1.743e-162	0.353903	0.844	0.576	4.96423e-158	Macro2
FCGBP	6.05451e-19	0.35085	0.168	0.101	1.72438e-14	Macro2
CD81	1.23403e-180	0.344916	0.937	0.71	3.51463e-176	Macro2
IL18	8.64938e-175	0.33697	0.823	0.53	2.46343e-170	Macro2
HLA-DQA1	2.50565e-162	0.336816	0.942	0.73	7.13633e-158	Macro2
HERPUD1	2.90789e-123	0.334818	0.89	0.674	8.28197e-119	Macro2
ZFP36L2	4.67559e-124	0.325061	0.856	0.623	1.33166e-119	Macro2
SRSF7	1.66007e-103	0.320398	0.815	0.592	4.72804e-99	Macro2
SDS	3.82832e-83	0.308476	0.582	0.37	1.09034e-78	Macro2
CD74	4.4361e-164	0.307133	0.992	0.905	1.26344e-159	Macro2
RGS10	2.58914e-152	0.303882	0.905	0.674	7.37414e-148	Macro2
GPR183	1.75484e-101	0.298205	0.756	0.525	4.99797e-97	Macro2
LTC4S	6.78962e-209	0.297522	0.746	0.408	1.93375e-204	Macro2
PPA1	8.81388e-187	0.296826	0.705	0.383	2.51028e-182	Macro2
FCGR3A	3.31508e-163	0.289872	0.912	0.66	9.44169e-159	Macro2
RPS10	1.43486e-107	0.285617	0.949	0.825	4.08662e-103	Macro2
RPS18	1.46383e-117	0.283639	0.977	0.896	4.16913e-113	Macro2
IFI27	3.71806e-41	0.283048	0.339	0.208	1.05894e-36	Macro2
HBEGF	4.59317e-102	0.279123	0.659	0.421	1.30818e-97	Macro2
RPL3	1.50571e-121	0.277027	0.97	0.86	4.28841e-117	Macro2
ALDH2	2.19194e-155	0.27616	0.8	0.518	6.24286e-151	Macro2
ZNF331	5.97668e-85	0.273064	0.7	0.485	1.70222e-80	Macro2
PKIB	1.25388e-150	0.272058	0.5	0.229	3.57116e-146	Macro2
RPS3	3.27107e-115	0.26898	0.971	0.872	9.31633e-111	Macro2
EEF1B2	1.30615e-110	0.263532	0.938	0.788	3.72006e-106	Macro2
CTSH	1.58268e-160	0.261182	0.881	0.616	4.50763e-156	Macro2
GSN	4.33437e-175	0.258981	0.868	0.583	1.23447e-170	Macro2
HLA-DMB	2.2536e-180	0.258968	0.901	0.625	6.41849e-176	Macro2
SELENOP	1.66599e-290	1.07721	0.789	0.42	4.7449e-286	Macro3
RNASE1	6.93853e-100	1.02608	0.384	0.204	1.97616e-95	Macro3
SLC40A1	1.64422e-202	0.822425	0.646	0.343	4.68289e-198	Macro3
FOLR2	1.10961e-185	0.751767	0.627	0.338	3.16028e-181	Macro3
C1QB	0	0.679162	0.959	0.685	5.6831e-305	Macro3
F13A1	2.73738e-105	0.676755	0.534	0.342	7.79633e-101	Macro3
[truncated: 3,191 more rows]

## Sheet: B
Table S3. Differential expression results for all myeloid clusters, for PT and TT from all TAMs clusters, and published gene signatures for GSEA. Related to Fig3.
gene	p_val	avg_logFC	pct.1	pct.2	p_val_adj	cluster
CD69	6.89548e-68	1.2562	0.507	0.289	1.9639e-63	PT
HLA-DRB1	2.93853e-171	0.991056	0.994	0.971	8.36922e-167	PT
IFI27	1.94354e-26	0.977793	0.32	0.217	5.53539e-22	PT
HLA-DQA1	2.72207e-137	0.876527	0.977	0.917	7.75273e-133	PT
KLF2	2.03366e-50	0.806325	0.883	0.773	5.79206e-46	PT
HLA-DPB1	2.734e-136	0.803561	0.991	0.969	7.78671e-132	PT
HLA-DQB1	8.49522e-135	0.781045	0.981	0.925	2.41952e-130	PT
APOE	6.47509e-78	0.779797	0.97	0.913	1.84417e-73	PT
IL1B	2.72476e-10	0.744492	0.786	0.721	7.7604e-06	PT
PLAUR	7.66893e-35	0.712539	0.94	0.865	2.18419e-30	PT
MYADM	1.54706e-72	0.707339	0.649	0.389	4.40619e-68	PT
HLA-DPA1	3.33172e-111	0.701719	0.992	0.967	9.48907e-107	PT
FCGR2B	2.32213e-62	0.682161	0.578	0.319	6.61365e-58	PT
OLR1	5.87987e-39	0.657195	0.675	0.48	1.67465e-34	PT
HERPUD1	3.72157e-62	0.655131	0.957	0.878	1.05994e-57	PT
HLA-DMA	2.97474e-95	0.611084	0.968	0.907	8.47235e-91	PT
HLA-DQA2	8.0594e-77	0.610232	0.624	0.641	2.2954e-72	PT
HSPE1	1.93438e-52	0.605228	0.962	0.875	5.50931e-48	PT
RGCC	5.88679e-12	0.599286	0.474	0.394	1.67662e-07	PT
TCHH	1.19614e-14	0.597738	0.317	0.225	3.40671e-10	PT
HLA-DRA	9.65063e-91	0.582019	0.998	0.988	2.7486e-86	PT
CD9	6.38852e-56	0.567022	0.808	0.58	1.81951e-51	PT
ZNF331	3.37378e-35	0.566293	0.838	0.713	9.60886e-31	PT
CD48	5.68476e-65	0.545533	0.657	0.395	1.61908e-60	PT
APOC1	5.96519e-50	0.540483	0.928	0.824	1.69894e-45	PT
CXCL10	3.3648e-10	0.539907	0.159	0.087	9.58328e-06	PT
DNAJA1	6.79461e-57	0.536627	0.964	0.896	1.93517e-52	PT
PLD4	7.56957e-71	0.535347	0.525	0.225	2.15589e-66	PT
CXCR4	7.02986e-34	0.523498	0.898	0.793	2.00218e-29	PT
RPL3	5.41318e-85	0.52135	0.977	0.956	1.54173e-80	PT
ANKRD37	1.56623e-27	0.519004	0.606	0.46	4.46078e-23	PT
JUND	1.64956e-63	0.516226	0.986	0.949	4.69812e-59	PT
EEF1B2	8.57019e-81	0.511543	0.944	0.885	2.44088e-76	PT
HLA-C	6.25316e-66	0.507953	0.974	0.94	1.78096e-61	PT
RPL10	1.88644e-73	0.500327	0.997	0.986	5.37276e-69	PT
SELENOK	2.95111e-30	0.4953	0.871	0.76	8.40507e-26	PT
JUNB	1.52917e-37	0.493604	0.978	0.957	4.35522e-33	PT
IL10	5.09946e-06	0.493452	0.29	0.242	0.145238	PT
MRPL18	7.85675e-33	0.489928	0.771	0.651	2.23768e-28	PT
BCAS2	2.39931e-28	0.485167	0.621	0.479	6.83347e-24	PT
SRSF7	1.07203e-20	0.482655	0.879	0.787	3.05325e-16	PT
LILRB4	1.39317e-56	0.474436	0.626	0.422	3.96788e-52	PT
ATF3	1.1475e-27	0.472133	0.934	0.87	3.26819e-23	PT
DUSP2	1.27822e-20	0.466075	0.854	0.757	3.6405e-16	PT
DNAJB4	5.2229e-19	0.466041	0.709	0.604	1.48753e-14	PT
IGKC	6.06894e-53	0.464907	0.282	0.078	1.7285e-48	PT
RPS10	1.16483e-49	0.458604	0.938	0.898	3.31755e-45	PT
CALHM6	3.41324e-33	0.456326	0.81	0.698	9.72125e-29	PT
TWISTNB	4.13289e-16	0.447184	0.614	0.494	1.17709e-11	PT
IFI44L	6.50506e-46	0.443759	0.419	0.202	1.85271e-41	PT
RPS4X	3.07719e-62	0.437513	0.978	0.963	8.76415e-58	PT
RPS3	3.03506e-63	0.436137	0.979	0.957	8.64414e-59	PT
PSMB9	4.67304e-41	0.429901	0.685	0.517	1.33093e-36	PT
RPS9	6.66768e-70	0.429694	0.988	0.964	1.89902e-65	PT
CD37	2.0478e-48	0.426947	0.826	0.666	5.83233e-44	PT
RHOB	3.66732e-20	0.426324	0.921	0.867	1.04449e-15	PT
H3F3B	1.30774e-39	0.423555	0.995	0.972	3.72457e-35	PT
GRASP	2.01007e-28	0.419831	0.524	0.361	5.72488e-24	PT
RPL26	7.46223e-58	0.419047	0.981	0.962	2.12532e-53	PT
MMP9	7.23908e-13	0.416467	0.256	0.17	2.06176e-08	PT
ZFAND2A	9.44491e-13	0.416104	0.755	0.679	2.69e-08	PT
GBP1	7.07964e-23	0.415125	0.442	0.311	2.01635e-18	PT
GLA	9.26533e-20	0.413049	0.673	0.581	2.63886e-15	PT
C15orf48	7.91885e-10	0.411966	0.52	0.432	2.25537e-05	PT
RPS18	5.81243e-54	0.40916	0.988	0.971	1.65544e-49	PT
RPS3A	4.85292e-57	0.405562	0.983	0.955	1.38216e-52	PT
RGS10	2.51532e-43	0.400761	0.915	0.835	7.16389e-39	PT
FGL2	1.67037e-30	0.398767	0.908	0.805	4.75737e-26	PT
EPSTI1	1.90867e-37	0.395326	0.606	0.426	5.43609e-33	PT
MDK	3.55323e-49	0.394859	0.236	0.063	1.012e-44	PT
HLA-B	7.54178e-51	0.391327	0.995	0.986	2.14797e-46	PT
PLAAT3	1.09646e-61	0.386343	0.575	0.305	3.12283e-57	PT
RGS2	1.00073e-17	0.386333	0.91	0.84	2.85019e-13	PT
TAGAP	1.65649e-18	0.379788	0.655	0.531	4.71785e-14	PT
RPL11	1.52871e-67	0.378199	0.987	0.969	4.35393e-63	PT
RPL5	1.35861e-47	0.375544	0.97	0.931	3.86946e-43	PT
BCL2A1	3.09452e-06	0.372273	0.657	0.581	0.088135	PT
CYCS	7.28814e-16	0.371165	0.836	0.747	2.07574e-11	PT
GIMAP4	8.1145e-29	0.370746	0.578	0.468	2.31109e-24	PT
SCIN	1.65199e-50	0.369537	0.263	0.075	4.70502e-46	PT
ARL4A	1.62806e-26	0.368039	0.697	0.535	4.63688e-22	PT
RPS27A	5.26994e-48	0.367961	0.98	0.962	1.50093e-43	PT
KLF4	5.59778e-20	0.366731	0.854	0.775	1.5943e-15	PT
ZFP36L2	9.5608e-25	0.366262	0.89	0.81	2.72301e-20	PT
IL18	2.21452e-33	0.364859	0.815	0.694	6.30717e-29	PT
PLAAT4	4.63791e-34	0.363464	0.539	0.346	1.32092e-29	PT
CKS2	1.3262e-12	0.362527	0.67	0.587	3.77714e-08	PT
RPL19	1.63255e-52	0.360686	0.988	0.974	4.64967e-48	PT
HLA-A	2.09959e-60	0.358142	0.991	0.964	5.97983e-56	PT
RPS23	1.88873e-53	0.356862	0.985	0.969	5.37929e-49	PT
RPL30	8.20117e-48	0.356737	0.986	0.964	2.33577e-43	PT
RPL10A	3.1717e-46	0.356374	0.943	0.901	9.03332e-42	PT
GPR183	3.7913e-12	0.355051	0.832	0.735	1.0798e-07	PT
LTC4S	5.85915e-33	0.35452	0.762	0.617	1.66874e-28	PT
RPL7A	6.04468e-50	0.352964	0.984	0.959	1.72159e-45	PT
HSPD1	1.75287e-30	0.352033	0.957	0.859	4.99235e-26	PT
RNASET2	1.76337e-44	0.351771	0.949	0.882	5.02226e-40	PT
CFD	2.59965e-17	0.345282	0.788	0.679	7.40406e-13	PT
RPL18	6.48666e-57	0.344136	0.978	0.954	1.84746e-52	PT
CCR7	3.07966e-07	0.343836	0.158	0.109	0.00877117	PT
HLA-E	5.58613e-49	0.338704	0.982	0.935	1.59099e-44	PT
XAF1	2.10786e-23	0.336075	0.49	0.341	6.00341e-19	PT
UBB	7.60694e-19	0.334111	0.976	0.929	2.16653e-14	PT
SEC11A	1.02939e-36	0.333467	0.849	0.721	2.93181e-32	PT
C3	5.18353e-11	0.333303	0.843	0.8	1.47632e-06	PT
STX11	2.60253e-14	0.33271	0.687	0.574	7.41225e-10	PT
HSPA5	3.51444e-14	0.330841	0.9	0.813	1.00095e-09	PT
SERPING1	3.07046e-25	0.328544	0.638	0.49	8.74499e-21	PT
TREM2	4.30214e-17	0.328041	0.738	0.646	1.22529e-12	PT
BTG2	5.07295e-13	0.327835	0.877	0.821	1.44483e-08	PT
GBP4	8.03848e-29	0.327098	0.446	0.282	2.28944e-24	PT
RPL14	3.79497e-52	0.323451	0.98	0.944	1.08084e-47	PT
RPS13	2.55915e-38	0.320523	0.975	0.944	7.2887e-34	PT
FXYD5	4.6304e-36	0.319104	0.896	0.798	1.31878e-31	PT
ITM2B	7.77756e-45	0.318585	0.987	0.954	2.21513e-40	PT
RPL35A	1.14422e-37	0.318096	0.969	0.937	3.25884e-33	PT
GADD45B	2.33547e-28	0.313691	0.979	0.933	6.65167e-24	PT
ALDH2	8.81762e-32	0.311614	0.767	0.602	2.51135e-27	PT
RACK1	6.24508e-39	0.311355	0.966	0.942	1.77866e-34	PT
EIF1	1.19287e-35	0.311175	0.993	0.976	3.39743e-31	PT
SERP1	1.74025e-29	0.310637	0.913	0.829	4.9564e-25	PT
CDKN1C	7.32053e-18	0.308412	0.445	0.295	2.08496e-13	PT
BST2	2.71852e-28	0.305937	0.876	0.784	7.74263e-24	PT
RPS14	2.77838e-41	0.305248	0.987	0.969	7.91311e-37	PT
RPL36AL	6.03371e-33	0.301222	0.91	0.83	1.71846e-28	PT
AC092809.2	7.42608e-65	0.300779	0.252	0.045	2.11502e-60	PT
RPS6	2.8657e-38	0.296004	0.981	0.963	8.16179e-34	PT
RPL17	2.79766e-34	0.294167	0.972	0.951	7.96802e-30	PT
CD74	2.11594e-39	0.293626	0.999	0.994	6.02641e-35	PT
CLEC9A	5.04327e-60	0.292288	0.192	0.021	1.43637e-55	PT
NACA	3.10352e-41	0.291155	0.976	0.939	8.83913e-37	PT
YPEL5	6.06032e-10	0.29075	0.654	0.584	1.72604e-05	PT
B2M	4.26502e-36	0.290137	0.999	0.997	1.21472e-31	PT
RPL13	7.36681e-49	0.289993	0.995	0.991	2.09814e-44	PT
CCL18	0.00883012	0.288602	0.109	0.121	1	PT
HSP90AB1	3.75948e-19	0.288253	0.99	0.946	1.07074e-14	PT
IER3	5.96817e-14	0.286806	0.978	0.939	1.6998e-09	PT
UBXN1	3.56313e-33	0.285352	0.793	0.632	1.01481e-28	PT
OLFML3	4.50146e-12	0.283787	0.45	0.384	1.28206e-07	PT
CTSH	8.60237e-29	0.282704	0.864	0.736	2.45004e-24	PT
SLAMF7	5.44998e-13	0.282583	0.307	0.198	1.55221e-08	PT
BTF3	7.91446e-34	0.282458	0.928	0.869	2.25412e-29	PT
FOS	2.9853e-05	0.281558	0.963	0.957	0.850244	PT
CLEC2B	2.564e-19	0.281108	0.857	0.747	7.30253e-15	PT
EIF4A3	3.05754e-11	0.281046	0.886	0.802	8.70818e-07	PT
C1QC	4.08918e-16	0.280287	0.969	0.92	1.16464e-11	PT
ARL4C	1.25346e-18	0.279353	0.876	0.759	3.56997e-14	PT
RPS2	1.00132e-29	0.278675	0.99	0.974	2.85187e-25	PT
EIF3G	2.67879e-27	0.276014	0.777	0.64	7.62945e-23	PT
RPL12	1.03095e-41	0.274782	0.983	0.965	2.93625e-37	PT
STAT1	3.80252e-14	0.274164	0.58	0.493	1.083e-09	PT
RPL18A	1.70594e-38	0.27315	0.987	0.958	4.8587e-34	PT
RPL8	6.04128e-40	0.273022	0.98	0.95	1.72062e-35	PT
RPL32	8.73125e-43	0.27102	0.984	0.963	2.48675e-38	PT
NCF1	6.08817e-28	0.270958	0.533	0.344	1.73397e-23	PT
RIPK2	7.5153e-12	0.269922	0.548	0.464	2.14043e-07	PT
YPEL3	8.79256e-30	0.268498	0.556	0.364	2.50421e-25	PT
ACP5	2.28779e-05	0.266669	0.4	0.384	0.651587	PT
LY6E	1.83123e-17	0.263014	0.538	0.415	5.21554e-13	PT
GTF2B	7.56321e-15	0.262424	0.581	0.465	2.15408e-10	PT
NOP53	1.47324e-33	0.262354	0.791	0.608	4.19593e-29	PT
C1QA	1.5012e-21	0.262293	0.985	0.938	4.27557e-17	PT
ANXA1	0.00552592	0.261608	0.835	0.792	1	PT
UBE2S	6.69492e-11	0.261442	0.794	0.698	1.90678e-06	PT
CACYBP	8.76433e-11	0.260748	0.761	0.685	2.49617e-06	PT
RPS8	2.36992e-39	0.259624	0.985	0.971	6.74978e-35	PT
RPL29	5.69523e-34	0.257021	0.983	0.953	1.62206e-29	PT
RPL21	1.55574e-33	0.256652	0.963	0.939	4.4309e-29	PT
HSP90AA1	5.84308e-18	0.253512	0.997	0.976	1.66417e-13	PT
SDSL	2.71969e-21	0.252731	0.47	0.326	7.74594e-17	PT
PILRA	1.75376e-23	0.252014	0.676	0.516	4.99487e-19	PT
HSPA6	0.000112947	0.251971	0.719	0.679	1	PT
EEF1A1	1.09403e-33	0.251213	0.998	0.996	3.11592e-29	PT
PPA1	2.88303e-19	0.249905	0.518	0.367	8.21115e-15	PT
PYCARD	4.18727e-21	0.249899	0.815	0.723	1.19258e-16	PT
RPS5	4.00323e-30	0.248613	0.956	0.91	1.14016e-25	PT
THAP2	5.01699e-10	0.245487	0.363	0.297	1.42889e-05	PT
FAU	2.19011e-32	0.245028	0.98	0.96	6.23766e-28	PT
IGLC2	4.918e-36	0.244807	0.164	0.034	1.4007e-31	PT
GIMAP1	8.20386e-21	0.244803	0.389	0.249	2.33654e-16	PT
TSC22D1	2.58087e-05	0.243147	0.41	0.344	0.735058	PT
GPNMB	0.00295572	0.241479	0.664	0.651	1	PT
OSM	2.46068e-05	0.239699	0.526	0.497	0.700827	PT
C5AR1	6.55536e-08	0.239164	0.855	0.785	0.00186703	PT
ARHGAP24	5.05459e-39	0.239116	0.451	0.232	1.4396e-34	PT
RPL23A	1.10187e-31	0.239081	0.962	0.932	3.13823e-27	PT
TPT1	5.00796e-33	0.239064	0.998	0.996	1.42632e-28	PT
CNPY3	4.00113e-21	0.238256	0.744	0.616	1.13956e-16	PT
IGFLR1	2.09179e-19	0.236016	0.59	0.46	5.95763e-15	PT
TYROBP	4.68276e-19	0.233788	0.985	0.965	1.3337e-14	PT
CEBPD	4.06025e-18	0.233595	0.933	0.877	1.1564e-13	PT
EIF3K	1.68694e-24	0.230919	0.871	0.778	4.80457e-20	PT
JMJD6	3.83153e-12	0.230828	0.538	0.45	1.09126e-07	PT
AHNAK	5.61362e-11	0.230209	0.613	0.498	1.59882e-06	PT
SCO2	6.28503e-14	0.230092	0.614	0.504	1.79004e-09	PT
RPS15A	1.24588e-26	0.229899	0.974	0.951	3.5484e-22	PT
IFIT2	2.27357e-09	0.229445	0.262	0.173	6.47537e-05	PT
EEF1G	4.81221e-25	0.228394	0.947	0.893	1.37057e-20	PT
NAGK	1.01719e-22	0.226555	0.701	0.56	2.89707e-18	PT
RPL24	1.36754e-30	0.226207	0.971	0.939	3.89488e-26	PT
IFI6	4.95004e-11	0.225504	0.568	0.45	1.40982e-06	PT
MAFB	6.28994e-07	0.22483	0.921	0.867	0.0179144	PT
DDX18	2.43804e-08	0.224218	0.634	0.545	0.000694379	PT
PKIB	8.79316e-31	0.223807	0.408	0.22	2.50438e-26	PT
WDR45B	1.19138e-10	0.220979	0.505	0.412	3.39318e-06	PT
HSPB1	2.91509e-13	0.220181	0.919	0.85	8.30248e-09	PT
RPS25	2.25173e-25	0.220108	0.969	0.948	6.41316e-21	PT
OAS1	6.49861e-31	0.218662	0.338	0.162	1.85087e-26	PT
EEF1D	2.86781e-23	0.215332	0.942	0.875	8.16781e-19	PT
HSPA1A	1.00837e-17	0.215164	0.991	0.965	2.87193e-13	PT
GPR155	7.97926e-19	0.214922	0.449	0.296	2.27257e-14	PT
MX1	5.24331e-15	0.214609	0.429	0.298	1.49335e-10	PT
ISG20	4.1278e-13	0.214242	0.292	0.182	1.17564e-08	PT
RPS12	3.0226e-21	0.210948	0.986	0.971	8.60867e-17	PT
ETV3	2.21239e-08	0.210812	0.412	0.324	0.000630111	PT
ZFP36	2.41145e-12	0.210771	0.975	0.942	6.86805e-08	PT
CYBA	5.02064e-20	0.209751	0.984	0.943	1.42993e-15	PT
DRAM2	1.20381e-15	0.2096	0.672	0.555	3.42856e-11	PT
RPL34	1.24386e-30	0.209112	0.989	0.964	3.54265e-26	PT
RPS24	2.39553e-28	0.208983	0.99	0.979	6.82271e-24	PT
BLNK	6.35101e-26	0.208389	0.347	0.182	1.80883e-21	PT
NSA2	2.23504e-19	0.208181	0.707	0.567	6.36562e-15	PT
CX3CR1	3.24283e-26	0.207063	0.307	0.148	9.23591e-22	PT
JAML	6.07197e-40	0.206581	0.382	0.178	1.72936e-35	PT
CD14	1.12288e-07	0.205518	0.935	0.885	0.00319808	PT
CD81	2.50226e-14	0.205075	0.955	0.907	7.12668e-10	PT
CADM1	1.50151e-19	0.20498	0.354	0.212	4.27644e-15	PT
NXT1	5.50144e-14	0.203536	0.45	0.325	1.56686e-09	PT
EZR	0.00222807	0.20288	0.653	0.635	1	PT
SNHG8	2.69157e-16	0.201914	0.731	0.604	7.66585e-12	PT
RPL15	1.88391e-20	0.201235	0.98	0.957	5.36557e-16	PT
NUP214	6.02058e-18	0.20066	0.579	0.438	1.71472e-13	PT
PNP	6.6444e-06	0.198923	0.537	0.501	0.189239	PT
SARAF	8.1072e-18	0.198755	0.888	0.801	2.30901e-13	PT
IQGAP2	2.95261e-09	0.197976	0.63	0.53	8.40934e-05	PT
PTPRE	5.22485e-12	0.197798	0.746	0.64	1.48809e-07	PT
RPL36A	1.39599e-28	0.197303	0.973	0.917	3.97591e-24	PT
RAB20	1.67035e-12	0.19653	0.65	0.543	4.75733e-08	PT
ARL5A	4.54311e-15	0.196412	0.708	0.582	1.29392e-10	PT
RPS21	7.10685e-22	0.195782	0.961	0.929	2.0241e-17	PT
TGIF1	1.22535e-08	0.195513	0.644	0.56	0.000348992	PT
SRSF5	1.39998e-13	0.193891	0.845	0.749	3.9873e-09	PT
RPS27	8.8533e-21	0.193188	0.984	0.971	2.52151e-16	PT
NDUFB5	2.86649e-17	0.193008	0.666	0.526	8.16404e-13	PT
DDX5	2.51964e-15	0.19124	0.98	0.946	7.1762e-11	PT
PDGFB	8.13562e-13	0.191186	0.457	0.33	2.31711e-08	PT
HIST3H2A	3.49433e-11	0.19076	0.289	0.191	9.95221e-07	PT
TOR3A	5.5712e-12	0.190571	0.34	0.248	1.58673e-07	PT
NFKBIA	5.5021e-08	0.190171	0.972	0.936	0.00156705	PT
DUSP1	7.24041e-12	0.188909	0.987	0.96	2.06214e-07	PT
SVBP	7.05432e-24	0.188491	0.491	0.318	2.00914e-19	PT
GBP5	3.29497e-12	0.187191	0.267	0.165	9.38441e-08	PT
EVL	6.1635e-17	0.187185	0.509	0.37	1.75543e-12	PT
AC012368.1	4.65727e-19	0.187018	0.302	0.168	1.32644e-14	PT
ALKBH7	6.1169e-17	0.186232	0.648	0.51	1.74215e-12	PT
DNASE2	1.2607e-10	0.186219	0.551	0.442	3.59059e-06	PT
SMDT1	5.73189e-16	0.185707	0.694	0.58	1.6325e-11	PT
RILPL2	1.50016e-08	0.184111	0.663	0.574	0.000427262	PT
PLEKHO1	1.44598e-06	0.182657	0.683	0.627	0.0411829	PT
CEBPA	7.18749e-09	0.181712	0.462	0.364	0.000204707	PT
SNRPN	6.54354e-14	0.181552	0.494	0.368	1.86367e-09	PT
PRMT9	1.15774e-14	0.18141	0.412	0.279	3.29737e-10	PT
ADORA3	1.9437e-18	0.180797	0.31	0.175	5.53586e-14	PT
ERP29	1.46953e-12	0.180461	0.772	0.686	4.18536e-08	PT
TIPARP	1.06688e-06	0.179308	0.611	0.525	0.0303857	PT
DBP	7.31344e-13	0.178991	0.287	0.182	2.08294e-08	PT
TNFSF10	1.5914e-16	0.177949	0.4	0.264	4.53248e-12	PT
ODC1	1.18262e-05	0.177901	0.392	0.349	0.336823	PT
AC253572.2	2.84572e-05	0.177505	0.339	0.272	0.81049	PT
IFIT3	2.3956e-10	0.176078	0.188	0.106	6.82291e-06	PT
HNRNPH3	5.59628e-12	0.175644	0.613	0.497	1.59388e-07	PT
AHSA1	3.99112e-08	0.175524	0.695	0.614	0.00113671	PT
EIF3F	2.28595e-14	0.174633	0.773	0.691	6.51062e-10	PT
HSPA8	7.60369e-15	0.173205	0.979	0.927	2.16561e-10	PT
CHCHD10	2.6852e-17	0.17212	0.818	0.702	7.64771e-13	PT
AOAH	1.93317e-15	0.172047	0.611	0.474	5.50587e-11	PT
CLDN1	1.42279e-07	0.171732	0.167	0.105	0.00405225	PT
ZC3HAV1	1.3125e-05	0.171702	0.638	0.561	0.373813	PT
EMP3	1.39951e-06	0.170183	0.784	0.723	0.0398595	PT
ALG13	8.71481e-08	0.169876	0.451	0.364	0.00248206	PT
RPS15	6.68645e-23	0.169833	0.985	0.971	1.90437e-18	PT
RPS7	1.71136e-20	0.169683	0.971	0.937	4.87411e-16	PT
RPL37	1.50518e-17	0.169581	0.987	0.969	4.2869e-13	PT
DDHD1	1.16729e-06	0.169134	0.36	0.289	0.0332455	PT
FILIP1L	0.000161245	0.168376	0.361	0.297	1	PT
CXCL12	2.44857e-21	0.167989	0.301	0.159	6.97377e-17	PT
CD83	4.13133e-08	0.166205	0.877	0.803	0.00117664	PT
PTGS2	1.45771e-08	0.165485	0.592	0.488	0.000415171	PT
CD40	1.30331e-07	0.165208	0.43	0.338	0.00371195	PT
MIF4GD	1.91427e-12	0.165	0.449	0.331	5.45204e-08	PT
EPB41L4A-AS1	3.10203e-19	0.163907	0.375	0.227	8.8349e-15	PT
ARL5B	1.47743e-05	0.163857	0.508	0.428	0.420788	PT
SIGLEC8	6.61125e-21	0.163154	0.207	0.089	1.88295e-16	PT
IFIT1	7.00508e-20	0.163132	0.16	0.058	1.99512e-15	PT
TNFSF13B	2.69669e-08	0.162928	0.755	0.68	0.000768046	PT
RPSA	6.715e-17	0.162312	0.947	0.9	1.9125e-12	PT
GPX4	4.12337e-18	0.162264	0.943	0.877	1.17438e-13	PT
POLD4	5.48807e-09	0.162254	0.656	0.583	0.000156306	PT
OTULINL	1.35749e-16	0.162045	0.514	0.367	3.86628e-12	PT
HIST1H4C	7.91326e-19	0.161698	0.604	0.451	2.25378e-14	PT
LAT2	1.58189e-10	0.161481	0.564	0.458	4.50538e-06	PT
CCL4	0.00701709	0.160984	0.813	0.769	1	PT
PIGP	1.79033e-15	0.160085	0.409	0.277	5.09903e-11	PT
TFDP2	1.46354e-08	0.158623	0.256	0.18	0.00041683	PT
HCAR2	0.000154181	0.157969	0.165	0.124	1	PT
AIM2	2.04991e-32	0.157557	0.144	0.03	5.83836e-28	PT
OLMALINC	2.20253e-07	0.157337	0.269	0.187	0.00627302	PT
SRGN	8.16444e-10	0.157295	0.987	0.959	2.32531e-05	PT
LYL1	8.60949e-17	0.156993	0.384	0.244	2.45207e-12	PT
SAMD9L	1.46117e-12	0.156567	0.356	0.24	4.16155e-08	PT
TNFSF9	5.067e-05	0.155354	0.307	0.263	1	PT
MLF1	9.09323e-12	0.15502	0.217	0.133	2.58984e-07	PT
DYNLL1	9.81099e-12	0.154023	0.906	0.831	2.79427e-07	PT
IGSF6	2.99049e-18	0.153063	0.804	0.667	8.51722e-14	PT
PTGES3	1.48266e-08	0.152539	0.85	0.775	0.000422276	PT
CST3	4.84857e-12	0.152251	0.996	0.981	1.38092e-07	PT
ATP5F1D	1.97138e-11	0.152019	0.819	0.728	5.61468e-07	PT
ARMCX1	2.91069e-05	0.151933	0.427	0.364	0.828995	PT
HNRNPA0	6.66087e-16	0.151894	0.583	0.445	1.89708e-11	PT
SORL1	4.53166e-10	0.151836	0.52	0.406	1.29066e-05	PT
DHRS7	4.53817e-11	0.151419	0.754	0.652	1.29252e-06	PT
PDE4B	9.08756e-05	0.148576	0.648	0.576	1	PT
TREM1	4.24142e-08	0.148513	0.286	0.199	0.001208	PT
ISG15	1.78167e-07	0.147618	0.626	0.531	0.00507438	PT
GNG7	2.13043e-18	0.147596	0.298	0.165	6.06769e-14	PT
ERVK3-1	6.27433e-10	0.147484	0.329	0.237	1.78699e-05	PT
STX4	8.76584e-08	0.147354	0.649	0.557	0.0024966	PT
HLA-DMB	1.61209e-20	0.147238	0.924	0.825	4.59138e-16	PT
SERTAD1	6.94612e-07	0.147134	0.694	0.612	0.0197832	PT
P2RY13	8.54831e-06	0.146407	0.28	0.211	0.243465	PT
CCDC112	1.56391e-14	0.146303	0.332	0.208	4.45417e-10	PT
CRTAM	1.85878e-08	0.14617	0.196	0.125	0.000529398	PT
ZC3H12A	3.93851e-05	0.146093	0.481	0.423	1	PT
TLR4	4.54388e-05	0.145996	0.477	0.407	1	PT
JPT1	9.27263e-11	0.145568	0.8	0.711	2.64094e-06	PT
ABCG1	4.16068e-07	0.145457	0.402	0.316	0.01185	PT
LSM2	2.86361e-10	0.145322	0.49	0.38	8.15585e-06	PT
RSL24D1	6.29206e-14	0.145055	0.591	0.455	1.79204e-09	PT
TOMM20	1.09102e-13	0.144386	0.768	0.661	3.10734e-09	PT
SNRPB	7.74378e-09	0.144353	0.682	0.587	0.000220551	PT
CHD9	5.39156e-08	0.143996	0.571	0.472	0.00153557	PT
OFD1	7.71909e-09	0.143869	0.346	0.252	0.000219847	PT
ATP1B3	5.61718e-08	0.14342	0.844	0.764	0.00159983	PT
EPB41L2	9.16952e-06	0.14309	0.588	0.519	0.261157	PT
XBP1	3.00657e-06	0.142767	0.764	0.692	0.08563	PT
GAPT	1.8292e-26	0.142712	0.279	0.132	5.20975e-22	PT
AC007952.4	2.09235e-08	0.141689	0.495	0.396	0.000595923	PT
ERCC5	3.82752e-05	0.141172	0.248	0.205	1	PT
ADAM28	8.10779e-15	0.140991	0.463	0.326	2.30918e-10	PT
NPM1	8.92691e-11	0.140553	0.949	0.903	2.54247e-06	PT
DEGS1	7.34502e-14	0.140189	0.591	0.456	2.09194e-09	PT
ADAMDEC1	1.45745e-10	0.139687	0.127	0.073	4.15098e-06	PT
SLC3A2	4.95629e-09	0.13956	0.831	0.746	0.00014116	PT
CIRBP	6.83837e-16	0.13953	0.832	0.718	1.94764e-11	PT
CFLAR	2.34369e-11	0.139344	0.837	0.746	6.67505e-07	PT
CLEC12A	8.34879e-26	0.138579	0.258	0.115	2.37782e-21	PT
NUDC	9.64345e-12	0.136115	0.652	0.533	2.74655e-07	PT
HGF	4.13292e-12	0.136075	0.257	0.156	1.1771e-07	PT
HIGD2A	5.01386e-11	0.135794	0.78	0.694	1.428e-06	PT
ARHGAP15	3.75865e-10	0.135737	0.384	0.28	1.0705e-05	PT
PLD3	6.17042e-08	0.135615	0.81	0.726	0.0017574	PT
EIF3M	1.99634e-11	0.134426	0.608	0.494	5.68579e-07	PT
TAGLN2	7.16856e-06	0.134154	0.696	0.624	0.204168	PT
RABGAP1L	2.02005e-09	0.134037	0.38	0.283	5.75329e-05	PT
ZFAS1	5.22036e-15	0.133311	0.887	0.805	1.48681e-10	PT
SPATA7	8.29624e-13	0.132993	0.227	0.131	2.36285e-08	PT
CD63	1.72866e-10	0.1328	0.965	0.932	4.92339e-06	PT
MGMT	1.01201e-09	0.132354	0.434	0.333	2.88232e-05	PT
FKBP4	0.000565951	0.131432	0.617	0.557	1	PT
COMMD6	7.94812e-15	0.131296	0.809	0.719	2.26371e-10	PT
C1QB	9.97591e-15	0.129919	0.983	0.929	2.84124e-10	PT
PRRG4	0.000101501	0.129865	0.242	0.187	1	PT
ABI3	7.52564e-10	0.129847	0.51	0.398	2.14338e-05	PT
IRF8	0.00015979	0.129486	0.574	0.507	1	PT
TNFRSF10B	1.39012e-07	0.129428	0.348	0.268	0.0039592	PT
NFIL3	1.04707e-05	0.129355	0.46	0.378	0.298216	PT
TSC22D3	8.90707e-09	0.129222	0.731	0.637	0.000253682	PT
TOMM7	4.24796e-13	0.129099	0.879	0.796	1.20986e-08	PT
COX4I1	1.27651e-13	0.12892	0.937	0.882	3.63561e-09	PT
ST8SIA4	1.02222e-06	0.128831	0.476	0.391	0.0291137	PT
IFI30	2.73111e-11	0.12718	0.987	0.952	7.77849e-07	PT
SP110	6.76306e-09	0.126668	0.508	0.404	0.000192619	PT
IRF9	1.0381e-07	0.12628	0.476	0.398	0.00295661	PT
UFC1	1.06836e-11	0.126092	0.649	0.535	3.04279e-07	PT
SLC39A10	4.1731e-05	0.125772	0.352	0.287	1	PT
LPIN2	1.19981e-11	0.125728	0.461	0.341	3.41717e-07	PT
RPL9	1.01895e-15	0.125178	0.974	0.96	2.90208e-11	PT
HLA-F	2.22995e-10	0.125017	0.603	0.495	6.35112e-06	PT
COX7A2L	1.71819e-11	0.124961	0.556	0.438	4.89359e-07	PT
MS4A7	2.02803e-11	0.124607	0.965	0.917	5.77603e-07	PT
EVI2B	1.14483e-14	0.12447	0.651	0.514	3.26058e-10	PT
GIMAP7	6.49443e-13	0.124026	0.303	0.19	1.84968e-08	PT
RPL41	3.2672e-09	0.123994	0.992	0.983	9.30532e-05	PT
RASAL2	7.73961e-07	0.123911	0.266	0.192	0.0220432	PT
PPP1R15B	8.28753e-05	0.123257	0.626	0.553	1	PT
CLEC4E	3.25317e-32	0.122515	0.29	0.132	9.26536e-28	PT
PGLS	8.93112e-11	0.122439	0.716	0.607	2.54367e-06	PT
IGLC3	3.75458e-45	0.122256	0.128	0.01	1.06934e-40	PT
DOK2	0.001967	0.121868	0.526	0.478	1	PT
GPR82	3.05126e-17	0.121782	0.146	0.055	8.69031e-13	PT
MBP	3.1973e-07	0.12139	0.611	0.518	0.00910623	PT
GATD3A	1.23487e-29	0.121165	0.17	0.048	3.51704e-25	PT
UXT	1.14946e-14	0.120912	0.678	0.545	3.27378e-10	PT
MRPS6	2.27052e-06	0.120579	0.645	0.557	0.0646666	PT
HAX1	0.000327361	0.120166	0.448	0.379	1	PT
HOMER3	5.38805e-09	0.120151	0.521	0.416	0.000153457	PT
RPL22L1	7.26956e-07	0.119783	0.684	0.609	0.0207044	PT
SERPINF1	1.25193e-11	0.119657	0.53	0.406	3.56561e-07	PT
PSME2	2.86733e-06	0.119644	0.755	0.685	0.0816643	PT
IDS	4.42924e-07	0.119543	0.592	0.504	0.0126149	PT
SLC31A2	3.39264e-06	0.119093	0.524	0.446	0.0966258	PT
IL16	1.16221e-08	0.119	0.292	0.203	0.00033101	PT
SSR4	7.24703e-09	0.118992	0.864	0.8	0.000206403	PT
ATP5MC2	5.34461e-12	0.1171	0.928	0.875	1.5222e-07	PT
LINC00937	5.79378e-27	0.116629	0.12	0.024	1.65013e-22	PT
CCL3	1.76673e-05	0.116482	0.827	0.768	0.503183	PT
VMO1	4.87241e-12	0.115784	0.567	0.441	1.38771e-07	PT
TRMT112	1.48151e-09	0.115269	0.776	0.684	4.21948e-05	PT
PHF3	0.000195883	0.115262	0.43	0.371	1	PT
PFDN5	1.0589e-12	0.115259	0.963	0.924	3.01584e-08	PT
MACC1	4.56808e-05	0.115201	0.182	0.144	1	PT
SMPDL3A	5.82806e-05	0.115169	0.334	0.27	1	PT
GPR65	1.72469e-06	0.115077	0.445	0.36	0.049121	PT
PADI2	2.60235e-09	0.115011	0.154	0.083	7.41176e-05	PT
FYB1	5.85689e-05	0.114752	0.869	0.815	1	PT
MID1IP1	0.00615585	0.114738	0.296	0.265	1	PT
CAMK1D	2.0157e-08	0.114641	0.376	0.279	0.000574092	PT
RPS28	3.15097e-14	0.114508	0.993	0.963	8.97426e-10	PT
ARF4	0.000240532	0.114444	0.678	0.621	1	PT
RBBP8	0.00371279	0.114377	0.268	0.252	1	PT
CD55	3.00153e-05	0.114364	0.489	0.411	0.854866	PT
ITGAX	0.0013077	0.114231	0.591	0.527	1	PT
HACD4	2.7345e-07	0.114027	0.393	0.302	0.00778812	PT
CHORDC1	4.47748e-05	0.113972	0.705	0.633	1	PT
UBE2L6	2.19307e-06	0.113937	0.505	0.428	0.062461	PT
DRAP1	4.50112e-13	0.113857	0.76	0.65	1.28196e-08	PT
CKLF	5.3968e-14	0.113184	0.7	0.569	1.53706e-09	PT
CD86	1.92282e-07	0.11296	0.718	0.631	0.00547639	PT
ATG16L2	9.51103e-11	0.112728	0.33	0.224	2.70884e-06	PT
CD72	1.69064e-08	0.112671	0.317	0.225	0.000481512	PT
IRF2	4.64035e-07	0.112399	0.381	0.301	0.0132162	PT
PAXX	1.34034e-10	0.1105	0.468	0.353	3.81743e-06	PT
LRMDA	7.40825e-10	0.110271	0.412	0.305	2.10994e-05	PT
CCT3	3.07381e-06	0.110099	0.602	0.515	0.0875452	PT
PSMB8	7.78562e-13	0.109759	0.62	0.493	2.21742e-08	PT
TMBIM4	3.56336e-10	0.108937	0.816	0.728	1.01488e-05	PT
DNAJB1	3.7246e-13	0.108775	0.983	0.932	1.0608e-08	PT
PPIG	1.99727e-05	0.107742	0.665	0.595	0.568843	PT
RPLP1	2.24999e-10	0.107641	0.995	0.989	6.4082e-06	PT
FFAR4	3.0809e-11	0.107603	0.178	0.095	8.77471e-07	PT
METTL21A	1.93186e-10	0.107413	0.257	0.162	5.50212e-06	PT
ARMCX2	6.92259e-12	0.107122	0.172	0.088	1.97162e-07	PT
SNHG15	0.000574219	0.107101	0.398	0.367	1	PT
TNFSF12	9.02017e-09	0.107049	0.658	0.563	0.000256903	PT
LINC02731	1.01564e-07	0.106539	0.105	0.052	0.00289264	PT
SSR2	1.60065e-08	0.106516	0.738	0.65	0.000455882	PT
TUBA1A	0.00184268	0.106237	0.522	0.462	1	PT
GZF1	0.00133337	0.105575	0.463	0.418	1	PT
BCL10	0.000134967	0.105537	0.42	0.356	1	PT
ISCU	4.21062e-12	0.105529	0.748	0.639	1.19923e-07	PT
LINC01357	2.10414e-13	0.105152	0.157	0.072	5.9928e-09	PT
PALM2-AKAP2	9.76172e-07	0.105005	0.185	0.119	0.0278023	PT
IRF7	9.14757e-05	0.104608	0.408	0.342	1	PT
EMP1	6.33848e-05	0.104505	0.118	0.124	1	PT
LIMD2	6.02547e-13	0.104422	0.341	0.224	1.71611e-08	PT
ZNF846	1.29045e-11	0.10442	0.165	0.084	3.67533e-07	PT
ULBP2	1.15744e-06	0.103737	0.134	0.082	0.0329652	PT
BCO2	2.70218e-09	0.103607	0.138	0.071	7.69607e-05	PT
SLC25A3	1.64998e-09	0.103484	0.874	0.794	4.6993e-05	PT
BTN3A2	1.40101e-07	0.103313	0.347	0.262	0.00399023	PT
CLEC4A	1.80599e-09	0.103228	0.368	0.264	5.14365e-05	PT
TKT	7.69954e-07	0.10318	0.737	0.663	0.021929	PT
AXL	6.05795e-10	0.103124	0.617	0.504	1.72536e-05	PT
TRIM22	3.47083e-06	0.102646	0.466	0.383	0.0988526	PT
MARCKS	1.23168e-13	0.102367	0.963	0.898	3.50794e-09	PT
RGS19	7.67219e-10	0.102181	0.597	0.485	2.18512e-05	PT
CLNS1A	5.04116e-08	0.102072	0.454	0.354	0.00143577	PT
APOL3	3.20885e-11	0.102063	0.147	0.073	9.13913e-07	PT
SSPN	3.0487e-13	0.10204	0.156	0.072	8.683e-09	PT
PRPF38B	0.00113333	0.101794	0.667	0.609	1	PT
TUBB4B	0.000486597	0.101793	0.832	0.783	1	PT
AKAP7	1.83963e-06	0.10159	0.175	0.116	0.0523946	PT
MEF2A	1.2849e-07	0.101465	0.734	0.644	0.00365952	PT
FOSB	3.06777e-19	0.101446	0.971	0.907	8.73732e-15	PT
RPL28	3.00546e-10	0.101223	0.993	0.983	8.55984e-06	PT
LY86	6.81395e-07	0.101049	0.78	0.708	0.0194068	PT
PARL	1.06192e-10	0.100784	0.429	0.314	3.02445e-06	PT
NEDD4L	2.75042e-07	0.100588	0.255	0.177	0.00783346	PT
UBC	1.50589e-07	0.100492	0.992	0.969	0.00428893	PT
SOCS1	5.3493e-05	0.0998673	0.454	0.378	1	PT
REL	1.23384e-06	0.0996951	0.853	0.784	0.0351411	PT
PCNX2	1.19617e-09	0.0993057	0.139	0.071	3.40682e-05	PT
DENND6B	4.21197e-12	0.0988702	0.184	0.096	1.19961e-07	PT
AIG1	4.3648e-09	0.0983663	0.459	0.353	0.000124314	PT
SPCS1	1.2659e-10	0.098232	0.703	0.591	3.60542e-06	PT
AC005332.1	3.52453e-14	0.0981416	0.141	0.059	1.00382e-09	PT
LAMTOR4	2.78366e-10	0.0979454	0.843	0.758	7.92813e-06	PT
OXA1L	0.000526994	0.0977637	0.524	0.467	1	PT
NDUFB8	2.21343e-09	0.0973054	0.743	0.642	6.30407e-05	PT
NDUFS2	6.75854e-09	0.0972873	0.528	0.421	0.00019249	PT
CDC42EP3	3.06923e-06	0.0970886	0.273	0.294	0.0874148	PT
SUMO2	1.14256e-08	0.0968628	0.896	0.837	0.000325411	PT
RPS19	4.20431e-11	0.0967692	0.993	0.984	1.19743e-06	PT
OASL	1.17953e-05	0.0966956	0.161	0.105	0.335941	PT
ARG2	6.04662e-05	0.0960374	0.183	0.13	1	PT
HIC1	6.14059e-06	0.0959744	0.135	0.082	0.17489	PT
EIF3L	1.41868e-08	0.0956881	0.648	0.548	0.000404053	PT
CXorf40A	1.69887e-12	0.0955506	0.125	0.052	4.83855e-08	PT
AC058791.1	0.00530343	0.0953801	0.33	0.279	1	PT
AL136987.1	0.000226259	0.095225	0.142	0.096	1	PT
DDIT3	0.000607121	0.0952079	0.538	0.474	1	PT
ODF3B	8.13715e-09	0.0948913	0.406	0.304	0.000231754	PT
MIR3945HG	0.000291178	0.094734	0.16	0.114	1	PT
EIF2A	6.76253e-06	0.094443	0.451	0.368	0.192604	PT
EIF3H	3.94396e-11	0.0942594	0.813	0.721	1.12328e-06	PT
TMEM14C	1.16572e-06	0.0937388	0.749	0.672	0.0332009	PT
CRBN	2.191e-07	0.0937342	0.331	0.245	0.00624017	PT
EIF3E	3.08185e-13	0.0934174	0.812	0.71	8.77741e-09	PT
SESN3	0.000308885	0.093151	0.292	0.234	1	PT
TLR5	3.20481e-10	0.0929976	0.271	0.175	9.12762e-06	PT
HYI	1.23267e-09	0.092909	0.22	0.134	3.51078e-05	PT
AL109615.2	2.93252e-13	0.092894	0.187	0.096	8.35211e-09	PT
SLC25A33	0.0010897	0.0927316	0.392	0.333	1	PT
AC103591.3	8.50002e-05	0.0926788	0.296	0.23	1	PT
IFIH1	0.000999023	0.0923763	0.256	0.217	1	PT
MIR181A1HG	0.00141447	0.0920478	0.277	0.225	1	PT
PLA2G7	0.00122895	0.0919968	0.306	0.291	1	PT
VSIR	2.03529e-07	0.0918817	0.682	0.593	0.0057967	PT
RAB11FIP1	0.000886187	0.0916548	0.3	0.248	1	PT
TCP1	0.000569388	0.0914972	0.687	0.623	1	PT
UVRAG	6.17863e-06	0.0908271	0.325	0.249	0.175974	PT
CYB561D2	4.54206e-06	0.0901199	0.294	0.219	0.129363	PT
CALCOCO2	8.73858e-08	0.0895984	0.385	0.291	0.00248884	PT
MKNK2	0.000187238	0.0895543	0.638	0.569	1	PT
EBI3	1.30076e-10	0.0891977	0.43	0.316	3.70469e-06	PT
ZFP36L1	4.11103e-06	0.0890742	0.934	0.885	0.117086	PT
EIF2AK2	6.17785e-06	0.0889908	0.413	0.334	0.175951	PT
WSB1	1.47801e-11	0.0887127	0.909	0.827	4.20953e-07	PT
TRAF3IP3	2.3767e-12	0.088389	0.167	0.084	6.76907e-08	PT
DNAJB12	1.09715e-06	0.088152	0.347	0.264	0.0312478	PT
TATDN1	6.27135e-09	0.0877596	0.265	0.176	0.000178614	PT
MX2	2.24372e-06	0.0876852	0.33	0.249	0.0639033	PT
JAK2	6.47573e-06	0.0876503	0.251	0.182	0.184435	PT
RPL39	1.22808e-09	0.0875925	0.983	0.965	3.4977e-05	PT
ZNF618	0.000712248	0.0870173	0.189	0.148	1	PT
RNASE6	9.83973e-06	0.0868954	0.723	0.653	0.280245	PT
Z93241.1	1.41828e-06	0.0865361	0.185	0.12	0.040394	PT
RWDD1	2.75225e-05	0.0862775	0.585	0.507	0.783869	PT
WDR83OS	8.7311e-10	0.0862122	0.754	0.651	2.48671e-05	PT
LMNA	1.17601e-07	0.0860985	0.737	0.651	0.0033494	PT
AIP	3.4497e-10	0.0860739	0.42	0.31	9.82508e-06	PT
AKR1B1	4.99055e-08	0.0852789	0.819	0.738	0.00142136	PT
ALAS1	0.00565957	0.0851292	0.279	0.239	1	PT
ITM2C	5.06099e-16	0.0850918	0.182	0.084	1.44142e-11	PT
TMEM109	9.20685e-06	0.0850771	0.387	0.307	0.26222	PT
HLA-DOA	2.6384e-11	0.0848765	0.677	0.56	7.51442e-07	PT
GIMAP5	0.000654868	0.0847333	0.341	0.279	1	PT
PPIF	0.00235417	0.0846481	0.686	0.628	1	PT
AC009404.1	3.61005e-05	0.084608	0.204	0.146	1	PT
ATP1B1	2.61001e-05	0.0845504	0.728	0.654	0.743357	PT
RGS1	4.74207e-05	0.0845357	0.924	0.878	1	PT
IL4I1	1.31107e-06	0.0842556	0.176	0.113	0.0373407	PT
AC245014.3	8.96996e-07	0.0841015	0.105	0.055	0.0255473	PT
FCGR2A	2.99827e-15	0.0840245	0.958	0.884	8.53938e-11	PT
LMBR1L	0.000374203	0.0838985	0.25	0.196	1	PT
ADGRE5	7.34711e-06	0.0837254	0.286	0.212	0.209253	PT
IGHA1	9.48816e-06	0.0836742	0.172	0.114	0.270232	PT
SAMD9	0.00234375	0.0833885	0.222	0.178	1	PT
NGLY1	0.00286665	0.083331	0.357	0.308	1	PT
NFKBIL1	4.37903e-06	0.0832437	0.166	0.109	0.124719	PT
MGAT4A	6.57336e-09	0.0832322	0.718	0.617	0.000187216	PT
ATG4C	1.7398e-09	0.082704	0.263	0.171	4.95513e-05	PT
LENG1	1.34684e-07	0.0826627	0.222	0.145	0.00383593	PT
RPS29	3.97183e-11	0.0825468	0.966	0.927	1.13122e-06	PT
LINC02381	2.29611e-11	0.0824307	0.154	0.076	6.53954e-07	PT
PQBP1	5.27212e-05	0.0823823	0.35	0.285	1	PT
CMC2	6.18522e-05	0.0823336	0.424	0.351	1	PT
LINC01578	0.000583018	0.0817615	0.71	0.655	1	PT
CFAP97	0.00077861	0.0817505	0.304	0.252	1	PT
SMIM20	3.17139e-05	0.0811114	0.388	0.319	0.903244	PT
PTMA	0.000255054	0.0810343	0.993	0.986	1	PT
TIMM10	4.99917e-10	0.0809679	0.371	0.264	1.42381e-05	PT
RTRAF	3.5105e-07	0.0807729	0.687	0.6	0.00999826	PT
RPL36	6.18602e-11	0.080486	0.976	0.947	1.76184e-06	PT
TNFRSF14	0.000298189	0.0804744	0.557	0.491	1	PT
EIF3D	3.98343e-05	0.0801219	0.632	0.561	1	PT
VDAC2	3.48529e-09	0.0800772	0.713	0.612	9.92645e-05	PT
APOBEC3G	9.31508e-11	0.0799677	0.263	0.166	2.65303e-06	PT
RCSD1	6.02707e-06	0.079879	0.435	0.351	0.171657	PT
VRK2	5.35618e-06	0.0798527	0.231	0.163	0.152549	PT
DDX24	5.84083e-10	0.0797939	0.765	0.663	1.66353e-05	PT
AC245297.3	0.00242018	0.0796596	0.291	0.239	1	PT
CGAS	0.00186486	0.0795094	0.33	0.314	1	PT
TLR1	0.000277455	0.0791262	0.364	0.299	1	PT
COA6	5.22641e-07	0.0790603	0.36	0.272	0.0148853	PT
TBXAS1	0.000116906	0.078835	0.743	0.681	1	PT
EIF1AY	3.10512e-08	0.078635	0.171	0.101	0.000884368	PT
VPS28	6.22169e-07	0.0785047	0.743	0.658	0.01772	PT
SELENOS	4.87763e-05	0.0784984	0.485	0.407	1	PT
LPAR6	1.97858e-05	0.0781297	0.573	0.492	0.563519	PT
RPL31	1.49244e-14	0.0778888	0.918	0.844	4.25062e-10	PT
ZNF141	0.00194805	0.0778321	0.187	0.142	1	PT
NCK1-DT	4.26782e-07	0.0777834	0.239	0.163	0.0121552	PT
QPRT	6.46983e-06	0.0777456	0.261	0.19	0.184267	PT
SDF2	0.000343092	0.0776929	0.33	0.269	1	PT
F8A1	0.00028507	0.0776818	0.24	0.188	1	PT
CKB	1.21641e-10	0.07759	0.136	0.068	3.46445e-06	PT
SHISA4	5.61105e-13	0.0773096	0.104	0.038	1.59808e-08	PT
IGBP1	3.50576e-13	0.0772922	0.506	0.374	9.98475e-09	PT
APRT	7.13884e-07	0.0772843	0.718	0.639	0.0203321	PT
ZFAND5	2.12096e-07	0.0772037	0.909	0.847	0.00604071	PT
CIITA	7.83104e-06	0.0771168	0.477	0.395	0.223036	PT
AC079015.1	6.54981e-09	0.0771125	0.1	0.045	0.000186545	PT
C11orf1	1.53598e-07	0.0769604	0.163	0.097	0.00437462	PT
BHLHE41	0.00180572	0.0768176	0.357	0.299	1	PT
SUPT4H1	8.80568e-09	0.0766413	0.559	0.453	0.000250795	PT
BAG3	1.73128e-15	0.0762093	0.872	0.763	4.93085e-11	PT
DPEP2	1.50891e-05	0.0761652	0.15	0.096	0.429753	PT
RPL22	1.09784e-08	0.076063	0.965	0.935	0.000312677	PT
PHF5A	5.93716e-08	0.0760503	0.189	0.116	0.00169096	PT
GBP3	0.00029698	0.0760227	0.249	0.191	1	PT
NSMCE3	0.00379536	0.0759268	0.266	0.22	1	PT
TMEM107	1.58607e-08	0.0756651	0.398	0.303	0.000451729	PT
LRPAP1	1.32871e-05	0.0754755	0.606	0.525	0.378429	PT
SNU13	7.88955e-06	0.0754051	0.675	0.594	0.224702	PT
LINC01588	0.00799066	0.0752749	0.102	0.078	1	PT
GABARAP	6.0255e-07	0.0752397	0.951	0.918	0.0171612	PT
DDB2	1.94466e-08	0.0745379	0.184	0.11	0.000553859	PT
SOCS6	0.0022988	0.0742874	0.28	0.232	1	PT
TLR3	3.86766e-07	0.0742172	0.104	0.057	0.0110155	PT
SRGAP3	9.5336e-07	0.0739735	0.186	0.12	0.0271526	PT
ZNHIT3	0.000966592	0.0736581	0.272	0.223	1	PT
FEZ2	2.43806e-06	0.0732989	0.605	0.517	0.0694384	PT
PRMT1	1.52483e-05	0.0732883	0.434	0.354	0.434286	PT
RPL27A	8.23214e-09	0.073191	0.969	0.94	0.00023446	PT
AF117829.1	0.000255123	0.0731894	0.194	0.144	1	PT
THYN1	1.4254e-07	0.0731196	0.272	0.19	0.00405967	PT
SRSF3	4.57789e-09	0.0730882	0.897	0.825	0.000130383	PT
BRMS1	0.000320399	0.073038	0.26	0.207	1	PT
ZNF385A	2.42842e-05	0.0729535	0.372	0.296	0.691637	PT
GAS5	1.72448e-13	0.0728415	0.702	0.574	4.91149e-09	PT
GKAP1	1.10458e-05	0.0727912	0.118	0.073	0.314594	PT
C2orf74	2.38041e-08	0.0727573	0.134	0.071	0.000677964	PT
CT70	5.61664e-05	0.0726871	0.101	0.06	1	PT
DDRGK1	0.000520578	0.0726453	0.429	0.364	1	PT
NME3	5.52044e-05	0.0726218	0.497	0.421	1	PT
ADA2	0.00611256	0.0725895	0.645	0.591	1	PT
FXYD2	5.80367e-18	0.0721709	0.32	0.192	1.65294e-13	PT
ARL6IP4	4.99256e-06	0.0721708	0.788	0.719	0.142193	PT
ATF5	0.000971571	0.0719357	0.33	0.276	1	PT
EIF4A1	2.86267e-06	0.0718652	0.975	0.942	0.0815318	PT
NT5C3A	0.00262733	0.0715838	0.217	0.173	1	PT
SELENOM	5.58836e-10	0.0714186	0.3	0.201	1.59162e-05	PT
TRIR	8.27416e-10	0.071122	0.776	0.677	2.35656e-05	PT
PLXDC1	3.08172e-11	0.0711198	0.388	0.281	8.77706e-07	PT
PARVG	0.000255442	0.0711098	0.573	0.502	1	PT
CHCHD6	0.000167186	0.0709427	0.167	0.116	1	PT
NDUFS4	4.71884e-07	0.0704233	0.433	0.341	0.0134397	PT
HOTAIRM1	0.000276393	0.0704	0.223	0.17	1	PT
RPL4	1.75652e-11	0.0703133	0.926	0.855	5.00273e-07	PT
NME2	6.09111e-08	0.0702042	0.92	0.868	0.00173481	PT
PSME1	1.60934e-06	0.0701513	0.809	0.74	0.0458356	PT
U2AF1L4	2.00009e-07	0.0698448	0.216	0.141	0.00569647	PT
PSMF1	0.000219207	0.0698445	0.435	0.364	1	PT
ZC3H6	3.68327e-09	0.0693555	0.16	0.089	0.000104903	PT
NOL7	7.30847e-06	0.0692491	0.513	0.428	0.208153	PT
ARL6IP5	3.64137e-06	0.0692485	0.8	0.726	0.10371	PT
TIGAR	0.00205824	0.0691011	0.342	0.287	1	PT
HSPH1	4.29591e-18	0.0690986	0.958	0.875	1.22352e-13	PT
CCNB1IP1	0.0013163	0.0688834	0.157	0.115	1	PT
MAGED2	0.000617343	0.0688276	0.342	0.288	1	PT
AKAP8L	1.85953e-05	0.0686806	0.295	0.223	0.529613	PT
PRDX1	1.00258e-11	0.0685755	0.945	0.876	2.85544e-07	PT
LYSMD2	5.75294e-09	0.0685185	0.454	0.349	0.00016385	PT
OTOA	0.000214478	0.0684744	0.179	0.165	1	PT
ST13	1.93947e-05	0.0682103	0.814	0.747	0.552381	PT
NLRP1	0.000217369	0.0681698	0.155	0.11	1	PT
DNAJB6	1.04491e-10	0.068132	0.903	0.824	2.976e-06	PT
CUL1	2.07416e-07	0.0681104	0.258	0.179	0.00590741	PT
GOPC	0.000127894	0.0680879	0.281	0.217	1	PT
BX284668.5	9.92184e-06	0.067989	0.244	0.175	0.282584	PT
RABAC1	4.31029e-06	0.067849	0.602	0.519	0.122761	PT
REX1BD	1.05423e-06	0.0676395	0.714	0.628	0.0300255	PT
POLB	0.00269752	0.0674513	0.151	0.12	1	PT
KIAA0040	5.68365e-05	0.0673332	0.129	0.082	1	PT
NUBP1	3.11033e-07	0.0672872	0.335	0.249	0.00885854	PT
2021-03-03	3.62768e-08	0.0672857	0.224	0.145	0.0010332	PT
NUP42	0.00066986	0.0671371	0.217	0.165	1	PT
CCT4	0.000682623	0.067043	0.68	0.616	1	PT
SRRM2	4.11109e-11	0.0666501	0.879	0.793	1.17088e-06	PT
PRKRA	0.00175359	0.0665289	0.211	0.181	1	PT
JAZF1	3.22993e-07	0.065939	0.309	0.225	0.00919916	PT
TFEB	0.00119514	0.0659253	0.204	0.155	1	PT
MGP	4.7415e-16	0.0658969	0.206	0.103	1.35043e-11	PT
GIMAP8	4.41013e-10	0.065731	0.176	0.1	1.25605e-05	PT
NDUFA8	8.40029e-07	0.0656347	0.391	0.303	0.0239249	PT
ABHD11	1.10501e-05	0.0654315	0.145	0.091	0.314719	PT
RHOH	1.5028e-11	0.0653253	0.2	0.113	4.28012e-07	PT
UBE2A	4.99679e-05	0.0651931	0.61	0.534	1	PT
SLC15A3	0.00895097	0.0651307	0.59	0.537	1	PT
UTP6	0.00215744	0.0647109	0.273	0.22	1	PT
ADCK2	0.00110342	0.0646216	0.247	0.198	1	PT
PCBP1-AS1	0.00633516	0.0643999	0.175	0.143	1	PT
SMIM26	3.83125e-07	0.0643618	0.566	0.472	0.0109118	PT
HEXD	2.25434e-08	0.0641851	0.203	0.129	0.000642058	PT
ARHGAP25	0.00171864	0.0641054	0.218	0.169	1	PT
BORCS7	0.00928852	0.0639668	0.355	0.305	1	PT
CALM2	6.39725e-09	0.0639292	0.947	0.891	0.0001822	PT
AC239799.2	0.000659576	0.063913	0.111	0.072	1	PT
CDK5RAP2	0.000183556	0.0638753	0.131	0.086	1	PT
MS4A4A	0.0013373	0.063855	0.826	0.776	1	PT
PDCD4	0.000132143	0.0638511	0.462	0.391	1	PT
SPECC1	1.29574e-05	0.0637589	0.258	0.19	0.36904	PT
AC096667.1	1.68218e-10	0.0636835	0.155	0.081	4.79101e-06	PT
GIMAP2	1.07793e-05	0.0636683	0.228	0.162	0.307004	PT
KIAA1211L	4.15717e-08	0.0634132	0.11	0.054	0.001184	PT
TOB2	0.00266402	0.063405	0.36	0.306	1	PT
DNAJC19	5.34379e-06	0.0631945	0.311	0.234	0.152197	PT
NAPA	0.00344947	0.0628744	0.596	0.54	1	PT
HMOX2	0.00158668	0.0627998	0.165	0.125	1	PT
SIAH2	0.00608153	0.0625829	0.342	0.294	1	PT
MNDA	0.000837028	0.0624539	0.665	0.609	1	PT
FIS1	1.57913e-08	0.0622974	0.667	0.566	0.000449752	PT
CXorf40B	6.06915e-06	0.0622518	0.113	0.066	0.172855	PT
CARD8-AS1	0.000834314	0.0618863	0.15	0.109	1	PT
IFI44	7.24345e-06	0.0617937	0.338	0.26	0.206301	PT
HMGN3	4.17885e-09	0.0617395	0.653	0.547	0.000119018	PT
H2AFY2	4.44247e-07	0.0617209	0.106	0.055	0.0126526	PT
CIR1	0.00532748	0.0616237	0.424	0.37	1	PT
ETFB	1.06111e-07	0.0615869	0.582	0.483	0.00302215	PT
CORO1A	0.000781975	0.061214	0.685	0.624	1	PT
SNAP23	0.00838191	0.061143	0.521	0.47	1	PT
EXOSC8	2.87857e-06	0.0608593	0.253	0.18	0.0819845	PT
SNHG29	9.67061e-07	0.0607794	0.862	0.802	0.0275429	PT
RSAD2	7.68271e-05	0.0607784	0.119	0.076	1	PT
OAS2	2.08772e-05	0.0607005	0.2	0.139	0.594605	PT
STK38L	0.000636357	0.0603965	0.327	0.266	1	PT
VEGFB	0.000136592	0.0603702	0.629	0.557	1	PT
SIGLEC7	0.00170524	0.0603644	0.294	0.239	1	PT
LAGE3	0.000276608	0.0601697	0.424	0.355	1	PT
PTAFR	0.00545215	0.0600583	0.385	0.332	1	PT
ICAM2	0.000754349	0.0599439	0.216	0.164	1	PT
BID	0.00267532	0.059736	0.515	0.458	1	PT
SCIMP	0.00671956	0.0594129	0.306	0.258	1	PT
GTPBP6	4.16423e-05	0.0591962	0.269	0.202	1	PT
SLC25A29	3.4739e-07	0.058963	0.129	0.071	0.00989402	PT
HOXB2	3.56105e-05	0.0589377	0.147	0.096	1	PT
TM2D3	1.33684e-06	0.0587245	0.311	0.232	0.0380744	PT
RNASEH2B	0.00243228	0.0586486	0.362	0.305	1	PT
KCNMA1	1.33999e-05	0.0584041	0.468	0.389	0.381643	PT
ZDHHC14	0.00994432	0.0583214	0.159	0.129	1	PT
TMEM219	8.20978e-06	0.0582875	0.726	0.652	0.233823	PT
DUT	0.00125791	0.0581239	0.52	0.458	1	PT
SYS1	4.06374e-06	0.0579788	0.288	0.212	0.11574	PT
MPHOSPH8	0.00037954	0.0578477	0.452	0.384	1	PT
MAP2K2	2.69727e-06	0.0573695	0.507	0.419	0.0768211	PT
SLC12A5	0.00230697	0.0572971	0.141	0.124	1	PT
TNFSF15	8.57804e-07	0.056869	0.078	0.108	0.0244311	PT
UBE2D1	0.00171456	0.0567367	0.519	0.457	1	PT
DDOST	0.00771103	0.0566652	0.501	0.448	1	PT
SPINT2	0.00038878	0.0565955	0.633	0.566	1	PT
RNF130	1.48672e-07	0.0565611	0.876	0.805	0.00423432	PT
ZNF433-AS1	0.00585297	0.0563995	0.264	0.216	1	PT
ERCC1	0.000462183	0.0563586	0.519	0.45	1	PT
LEPROTL1	5.19075e-06	0.0563577	0.462	0.379	0.147838	PT
RNFT1	0.00600297	0.0561361	0.2	0.16	1	PT
GSTP1	1.34093e-05	0.0559929	0.895	0.839	0.381911	PT
SLC25A6	3.86052e-10	0.0559471	0.895	0.816	1.09952e-05	PT
SLC25A45	0.00117877	0.055893	0.153	0.11	1	PT
ANKRD44	0.000123598	0.0558651	0.344	0.276	1	PT
SOD1	5.70382e-06	0.0556137	0.828	0.758	0.162451	PT
SLC39A3	9.65716e-05	0.055579	0.282	0.217	1	PT
SURF1	1.16103e-07	0.055517	0.417	0.322	0.00330674	PT
RPS16	2.23301e-06	0.0555145	0.979	0.953	0.0635983	PT
GPAT3	0.00026195	0.055415	0.119	0.077	1	PT
ZNF524	3.37284e-05	0.0554094	0.265	0.199	0.960619	PT
LIAS	0.00582364	0.0553156	0.111	0.08	1	PT
RPP21	1.6528e-06	0.0551479	0.26	0.187	0.0470734	PT
PTPN7	0.000794194	0.0550584	0.132	0.091	1	PT
TIMMDC1	0.00583922	0.0550357	0.311	0.262	1	PT
TST	7.23101e-09	0.0547665	0.159	0.091	0.000205946	PT
COMMD5	0.0001939	0.0546765	0.293	0.23	1	PT
CDC42SE2	7.68373e-05	0.0545776	0.437	0.362	1	PT
ZNRD1	4.46541e-06	0.0545235	0.267	0.194	0.127179	PT
MSRB2	3.663e-07	0.0544296	0.515	0.42	0.0104326	PT
JAGN1	0.00622511	0.0543685	0.201	0.158	1	PT
APEX1	1.38573e-05	0.0542845	0.604	0.522	0.39467	PT
SURF2	1.62069e-07	0.0542795	0.155	0.093	0.00461589	PT
BCL7B	0.000123354	0.0541027	0.37	0.301	1	PT
TCEA2	3.69083e-10	0.0540432	0.171	0.096	1.05118e-05	PT
C5orf56	4.87868e-09	0.0539442	0.159	0.088	0.00013895	PT
CCDC50	0.00566036	0.05382	0.478	0.431	1	PT
KCNMB1	0.000142926	0.0538006	0.195	0.142	1	PT
STK17A	2.65202e-06	0.0536211	0.319	0.24	0.0755323	PT
ATRAID	3.75907e-05	0.0536181	0.633	0.555	1	PT
APAF1	0.00246004	0.0528266	0.271	0.219	1	PT
G3BP2	0.00367947	0.0525634	0.459	0.402	1	PT
TMEM80	0.00111962	0.0521275	0.118	0.08	1	PT
LILRA2	4.29541e-05	0.0520887	0.168	0.114	1	PT
DBNDD2	0.00228558	0.0517879	0.583	0.523	1	PT
AL118516.1	2.10226e-05	0.0515715	0.354	0.28	0.598744	PT
TNNI2	0.00014283	0.0515625	0.104	0.063	1	PT
RAB34	0.00204084	0.0515126	0.323	0.268	1	PT
SEMA4A	0.00757234	0.0513573	0.39	0.339	1	PT
MRPS31	3.5162e-05	0.0512863	0.177	0.121	1	PT
STAG2	0.000415104	0.0512392	0.462	0.394	1	PT
C20orf27	1.0584e-05	0.0510465	0.369	0.292	0.301443	PT
RFXANK	0.00283262	0.0509839	0.251	0.201	1	PT
TFEC	0.00184303	0.0505384	0.534	0.472	1	PT
RCHY1	0.00324567	0.0505286	0.2	0.172	1	PT
PLIN2	0.00519407	0.0502596	0.867	0.828	1	PT
ZNF467	5.7345e-07	0.0502177	0.14	0.081	0.0163324	PT
DERA	0.0087967	0.0502002	0.327	0.277	1	PT
MPG	4.43021e-05	0.0501994	0.343	0.272	1	PT
R3HCC1	0.000619872	0.0501577	0.136	0.096	1	PT
COA1	0.00787006	0.0500163	0.256	0.227	1	PT
EIF4EBP3	2.45846e-05	0.0498183	0.264	0.197	0.700195	PT
SPSB3	3.79914e-09	0.0495804	0.313	0.223	0.000108203	PT
AC073352.2	0.00018714	0.0495759	0.106	0.066	1	PT
DDAH2	6.15806e-05	0.0495739	0.594	0.517	1	PT
VOPP1	8.42836e-06	0.0495339	0.492	0.409	0.240048	PT
ACAA1	0.000567597	0.0494102	0.395	0.33	1	PT
CCM2	7.35148e-06	0.0493226	0.292	0.217	0.209378	PT
LPCAT2	0.00133346	0.0492962	0.424	0.363	1	PT
TSPYL1	0.00233857	0.0491067	0.367	0.313	1	PT
TMED1	0.00137976	0.0490648	0.175	0.13	1	PT
ANG	2.40506e-08	0.048996	0.139	0.076	0.000684986	PT
SNHG6	4.63296e-07	0.048995	0.736	0.649	0.0131951	PT
CXXC5	0.00810582	0.048874	0.15	0.121	1	PT
AL391069.2	4.44786e-05	0.04885	0.101	0.058	1	PT
POLR3K	7.3242e-06	0.0488452	0.176	0.118	0.2086	PT
PSMC5	0.000436806	0.0488419	0.521	0.453	1	PT
RSL1D1	0.000399483	0.0486407	0.587	0.518	1	PT
RBMX	7.95542e-07	0.0486277	0.521	0.429	0.0226578	PT
NOP58	0.00150659	0.0486148	0.418	0.357	1	PT
ZRSR2	2.43693e-05	0.0486027	0.243	0.179	0.694062	PT
SYNGR1	0.000451334	0.0485198	0.139	0.096	1	PT
SNX29	0.00492868	0.0485076	0.382	0.327	1	PT
SUSD3	0.000306865	0.0482998	0.117	0.076	1	PT
MS4A6A	4.82785e-09	0.0482979	0.96	0.908	0.000137502	PT
MACORIS	1.49256e-05	0.0481787	0.146	0.096	0.425095	PT
TRAPPC3	0.00280801	0.0480669	0.402	0.345	1	PT
OARD1	1.51372e-06	0.0480406	0.218	0.148	0.0431122	PT
GCC2	2.14217e-05	0.0480238	0.525	0.449	0.61011	PT
UBE2E2	0.00298051	0.0479196	0.355	0.299	1	PT
AL450998.2	8.01239e-06	0.0477164	0.218	0.154	0.228201	PT
SELL	4.18406e-05	0.0475753	0.109	0.065	1	PT
LGALS3BP	0.000124137	0.0474049	0.649	0.58	1	PT
PLAC8	5.39439e-12	0.0472839	0.121	0.057	1.53638e-07	PT
ROBO3	5.05437e-05	0.0471401	0.116	0.071	1	PT
BATF	0.00976627	0.0469889	0.151	0.115	1	PT
TEX264	2.9843e-05	0.0469203	0.408	0.331	0.849957	PT
MXD4	3.57075e-06	0.046893	0.48	0.394	0.101699	PT
AUP1	0.00944168	0.046873	0.554	0.502	1	PT
MEAF6	4.91703e-05	0.0467336	0.38	0.307	1	PT
CTSS	2.35898e-10	0.0466096	0.968	0.915	6.7186e-06	PT
PSMB8-AS1	0.00247034	0.0466034	0.206	0.159	1	PT
PYURF	5.12987e-06	0.0464696	0.419	0.339	0.146104	PT
TMEM176B	5.17582e-12	0.046422	0.862	0.773	1.47413e-07	PT
ZNF10	0.00790255	0.0463979	0.128	0.093	1	PT
SNHG7	1.41449e-07	0.0460874	0.477	0.383	0.00402861	PT
GPN3	1.92691e-05	0.0459684	0.247	0.183	0.548803	PT
CTTNBP2	0.00936749	0.0459661	0.136	0.101	1	PT
ACSF2	0.00118573	0.0457338	0.107	0.073	1	PT
EMC6	0.00722346	0.0457299	0.307	0.258	1	PT
RABGGTA	0.00702551	0.0455119	0.141	0.113	1	PT
MRPS18C	0.000171971	0.0454982	0.374	0.306	1	PT
APH1B	0.00860594	0.0451554	0.306	0.258	1	PT
EMP2	0.000494702	0.0449643	0.182	0.132	1	PT
LRMP	0.000823839	0.0446679	0.231	0.178	1	PT
ZNF24	0.0056565	0.0446366	0.33	0.278	1	PT
PID1	0.00226204	0.0446159	0.114	0.078	1	PT
MAFF	7.42715e-06	0.0445285	0.688	0.61	0.211533	PT
ACTR6	0.00795421	0.0445203	0.136	0.105	1	PT
RNF13	3.34495e-05	0.0444067	0.754	0.686	0.952675	PT
TMEM59	1.48608e-05	0.0443627	0.801	0.732	0.423251	PT
MITD1	4.26553e-05	0.0443417	0.185	0.128	1	PT
RAD51C	0.000507078	0.0442655	0.219	0.165	1	PT
MFSD2A	0.00040119	0.0440564	0.171	0.122	1	PT
LETMD1	7.5786e-05	0.043865	0.236	0.175	1	PT
FAM135A	0.00167157	0.0435363	0.187	0.141	1	PT
TSTD1	0.000128844	0.0435264	0.18	0.128	1	PT
ZNF226	0.0048424	0.0435186	0.121	0.087	1	PT
NIT2	0.00073142	0.0434579	0.271	0.215	1	PT
CORO1B	4.44944e-05	0.0434182	0.608	0.532	1	PT
CCRL2	0.00132765	0.0433221	0.54	0.483	1	PT
ABHD14A	0.00255935	0.0432014	0.183	0.139	1	PT
SRGAP2B	1.02507e-05	0.0428069	0.246	0.182	0.291949	PT
VAMP2	0.000406909	0.0425859	0.474	0.406	1	PT
IMMP2L	2.13917e-06	0.042554	0.106	0.058	0.0609258	PT
GPSM3	7.89306e-07	0.042514	0.689	0.602	0.0224802	PT
DCTN2	0.00734008	0.0425127	0.366	0.314	1	PT
BTN3A1	0.0021155	0.0425119	0.161	0.118	1	PT
CCNH	8.73015e-05	0.0424659	0.543	0.468	1	PT
MTUS1	0.000297718	0.0424339	0.192	0.142	1	PT
WBP4	0.00025851	0.0421271	0.211	0.156	1	PT
PSENEN	1.37612e-05	0.0420625	0.463	0.381	0.391933	PT
ACADM	0.00236096	0.0419293	0.263	0.212	1	PT
TMEM101	0.00772368	0.0419238	0.17	0.131	1	PT
MIR29B2CHG	0.00539521	0.0417837	0.156	0.119	1	PT
TAPBPL	0.00806504	0.041651	0.222	0.178	1	PT
ACCS	3.75362e-06	0.0414003	0.127	0.076	0.106907	PT
SH3BP1	0.000362865	0.0413965	0.33	0.269	1	PT
SUCLG1	0.000841265	0.0409112	0.384	0.321	1	PT
AL121944.1	0.000633422	0.0407918	0.139	0.096	1	PT
C4orf33	4.20533e-05	0.040755	0.152	0.101	1	PT
APBB1IP	3.10133e-05	0.0407535	0.582	0.503	0.883288	PT
FAM174C	0.000115789	0.040505	0.461	0.389	1	PT
ATG101	0.000113357	0.0404967	0.3	0.234	1	PT
RAB8A	0.00360725	0.0404487	0.504	0.445	1	PT
SRP14	2.71535e-09	0.040287	0.943	0.882	7.73357e-05	PT
PPIL3	9.31919e-06	0.0399463	0.225	0.162	0.26542	PT
TMEM134	1.42444e-07	0.0398972	0.376	0.287	0.00405695	PT
SLC25A5	1.27277e-05	0.0398855	0.881	0.823	0.362498	PT
DBI	0.00418795	0.039809	0.844	0.808	1	PT
PAAF1	1.46553e-06	0.0397856	0.109	0.061	0.0417397	PT
AAMDC	0.000155818	0.0397804	0.209	0.153	1	PT
STX5	0.00853862	0.0396914	0.219	0.176	1	PT
YEATS4	0.000850756	0.0396446	0.131	0.09	1	PT
CCDC18-AS1	0.00219278	0.0395222	0.203	0.159	1	PT
CD27-AS1	0.00688952	0.0394056	0.141	0.105	1	PT
TMEM175	0.00632259	0.0393134	0.179	0.138	1	PT
CCND2	2.28864e-10	0.0389442	0.171	0.094	6.51827e-06	PT
SNF8	0.000519365	0.0389354	0.476	0.408	1	PT
RBMX2	0.000187302	0.0386959	0.21	0.155	1	PT
WASHC3	1.11726e-06	0.0386071	0.345	0.265	0.0318206	PT
AC092803.1	0.000787422	0.0385075	0.221	0.17	1	PT
MRPL50	0.000152861	0.038505	0.202	0.148	1	PT
RBIS	1.62857e-06	0.0384804	0.567	0.481	0.0463832	PT
ARL6IP1	6.00199e-08	0.038345	0.881	0.814	0.00170943	PT
STIP1	2.7493e-06	0.0381206	0.587	0.51	0.0783027	PT
NOA1	0.000591172	0.0377987	0.12	0.08	1	PT
ZNF688	0.0015676	0.0377875	0.146	0.104	1	PT
LSM6	1.64924e-07	0.0376832	0.343	0.254	0.00469719	PT
SAT2	7.39219e-05	0.0376474	0.607	0.532	1	PT
AC007032.1	0.000329099	0.0376316	0.163	0.114	1	PT
HAGH	0.000704589	0.0374634	0.35	0.288	1	PT
CFAP410	0.00054058	0.0374577	0.163	0.115	1	PT
CD2BP2	0.000190548	0.037343	0.295	0.233	1	PT
LARP7	0.00196328	0.0373331	0.377	0.319	1	PT
SMAP2	7.37443e-11	0.0372643	0.6	0.49	2.10031e-06	PT
RAB32	0.000109064	0.0371759	0.628	0.557	1	PT
PSIP1	0.00055813	0.0371647	0.245	0.19	1	PT
NOSIP	7.59302e-05	0.0366601	0.333	0.266	1	PT
RNF114	8.47823e-05	0.0363975	0.549	0.479	1	PT
SLC22A18AS	0.0042473	0.036387	0.118	0.083	1	PT
ABHD12	1.2339e-06	0.0363725	0.495	0.41	0.0351428	PT
TRIM34	0.00367932	0.0362515	0.127	0.091	1	PT
CLECL1	1.38301e-05	0.0361412	0.186	0.129	0.393895	PT
ASCL2	1.1438e-05	0.0360981	0.194	0.135	0.325767	PT
SIVA1	8.19066e-05	0.0359267	0.538	0.462	1	PT
MAF1	7.04435e-07	0.0359095	0.433	0.345	0.020063	PT
SLC7A7	0.00191212	0.0358918	0.575	0.514	1	PT
C12orf10	0.000234789	0.0358846	0.261	0.202	1	PT
RTCB	0.00112455	0.0358373	0.408	0.346	1	PT
C11orf74	0.000197249	0.0355166	0.128	0.083	1	PT
MRPS15	0.00103251	0.0351339	0.478	0.413	1	PT
CHMP4A	0.000313432	0.0348495	0.529	0.462	1	PT
NENF	1.48461e-05	0.0348171	0.617	0.537	0.422832	PT
UBE2B	4.70367e-12	0.0346969	0.845	0.748	1.33965e-07	PT
BORCS6	0.00240461	0.034694	0.136	0.097	1	PT
DNAJC17	0.0077191	0.0345603	0.127	0.093	1	PT
TAF10	0.00044666	0.0345075	0.726	0.664	1	PT
YWHAH	0.00027317	0.0343315	0.861	0.808	1	PT
CD7	2.2656e-05	0.0343308	0.11	0.068	0.645264	PT
PEX16	0.0030665	0.0341598	0.164	0.123	1	PT
FAM111A	0.00980763	0.0341169	0.293	0.246	1	PT
ARF5	6.01826e-05	0.034026	0.441	0.366	1	PT
CCNQ	1.91877e-09	0.0339005	0.194	0.12	5.46484e-05	PT
EIF4A2	1.00932e-09	0.0337941	0.891	0.813	2.87464e-05	PT
MCUR1	0.00440972	0.0336295	0.289	0.239	1	PT
IFI35	0.000211031	0.0334636	0.311	0.247	1	PT
FMC1	0.00143284	0.0331294	0.189	0.143	1	PT
SLC1A5	0.00215837	0.0328917	0.3	0.245	1	PT
GGPS1	0.0097622	0.032742	0.157	0.121	1	PT
CXCL16	9.20881e-11	0.0327176	0.865	0.776	2.62276e-06	PT
EXOSC5	0.00844712	0.0326796	0.166	0.128	1	PT
PMPCB	0.000653362	0.0326426	0.258	0.203	1	PT
UPF3A	0.00472396	0.0324392	0.271	0.222	1	PT
BTF3L4	9.50698e-06	0.0323648	0.53	0.446	0.270768	PT
DTWD1	0.000357209	0.0321607	0.197	0.146	1	PT
MYLIP	0.00950722	0.0321508	0.513	0.463	1	PT
HCST	5.60205e-13	0.0321009	0.655	0.53	1.59552e-08	PT
COMMD3	3.87645e-05	0.0319989	0.377	0.302	1	PT
NKAP	0.00320093	0.0318438	0.254	0.205	1	PT
DNAJC4	0.00540208	0.0317749	0.369	0.319	1	PT
NCK1	0.00165589	0.0316754	0.341	0.283	1	PT
EDF1	8.35233e-08	0.0316696	0.826	0.744	0.00237883	PT
ORAI3	0.000249769	0.0316183	0.246	0.191	1	PT
PAQR8	4.78477e-06	0.0315625	0.111	0.063	0.136275	PT
METTL9	1.26738e-06	0.0314904	0.486	0.398	0.0360961	PT
GMPR2	0.000234118	0.0313849	0.275	0.216	1	PT
PURA	0.00022559	0.0309664	0.355	0.292	1	PT
NQO2	0.000921378	0.0305505	0.644	0.582	1	PT
C1orf50	0.000568162	0.0305307	0.147	0.104	1	PT
DDT	1.01591e-06	0.0302447	0.629	0.54	0.0289341	PT
SINHCAF	0.0034291	0.030212	0.163	0.123	1	PT
HSD17B11	8.39585e-06	0.0301551	0.526	0.444	0.239122	PT
SKIL	0.00157227	0.0301056	0.725	0.673	1	PT
AL132709.8	0.000497277	0.0300792	0.104	0.067	1	PT
MYL5	0.00361252	0.0300371	0.105	0.072	1	PT
ZDHHC4	0.000109222	0.0298923	0.251	0.189	1	PT
PLPP1	1.11274e-11	0.0298726	0.122	0.057	3.16919e-07	PT
PCBP1	1.70196e-08	0.0298542	0.886	0.815	0.000484734	PT
ZMYND15	0.00948162	0.0297623	0.163	0.125	1	PT
SNRNP40	0.00951032	0.0295716	0.199	0.158	1	PT
NEK3	0.00653615	0.0293429	0.134	0.099	1	PT
DYRK4	0.000517054	0.0292946	0.225	0.172	1	PT
XRCC6	0.00455777	0.0291122	0.583	0.527	1	PT
PSMB10	0.000262983	0.0289535	0.637	0.567	1	PT
ANAPC13	0.00051264	0.0289059	0.314	0.259	1	PT
PIGC	0.000160868	0.0288884	0.175	0.125	1	PT
RPL6	5.50743e-06	0.0288098	0.972	0.946	0.156857	PT
MIS18BP1	0.00265565	0.0285882	0.396	0.343	1	PT
SDHD	0.000240798	0.0282325	0.492	0.426	1	PT
MRPS28	3.02184e-05	0.0282295	0.328	0.258	0.860651	PT
NOD2	7.25497e-06	0.0282149	0.108	0.063	0.206629	PT
CCDC57	0.00308688	0.0280057	0.172	0.131	1	PT
PAOX	2.88446e-05	0.027837	0.122	0.075	0.821524	PT
DOK1	0.000494766	0.0276569	0.212	0.159	1	PT
SSR3	0.000150473	0.0276564	0.721	0.655	1	PT
LGALS2	2.66885e-09	0.0276022	0.109	0.058	7.60116e-05	PT
BAX	0.00245251	0.0275981	0.699	0.642	1	PT
HDAC9	0.000274614	0.0274228	0.205	0.153	1	PT
NUB1	0.00265961	0.0273903	0.383	0.327	1	PT
ABCA1	1.59387e-06	0.027229	0.648	0.579	0.0453951	PT
HINT2	8.71444e-07	0.0272288	0.305	0.226	0.0248196	PT
NSMCE4A	0.000450459	0.0272047	0.19	0.141	1	PT
PINK1	0.00734409	0.0270345	0.198	0.156	1	PT
RPP30	0.00209778	0.0269291	0.259	0.207	1	PT
CCDC12	1.58194e-06	0.0269127	0.272	0.202	0.0450552	PT
CD302	0.00197369	0.0267948	0.8	0.748	1	PT
C3orf38	0.00663299	0.0266683	0.225	0.18	1	PT
POLR3GL	0.00896135	0.0266074	0.364	0.314	1	PT
TPGS1	0.000543978	0.0263689	0.342	0.28	1	PT
CHMP5	0.00555687	0.0263514	0.562	0.506	1	PT
SCAMP2	5.81322e-05	0.026339	0.639	0.565	1	PT
IFI16	0.000468471	0.0262677	0.739	0.677	1	PT
SRI	1.20018e-05	0.0261891	0.508	0.428	0.341824	PT
PRCP	7.87449e-05	0.0261648	0.521	0.453	1	PT
PRDX5	2.80626e-06	0.0253572	0.739	0.658	0.079925	PT
WARS	0.000363312	0.0253386	0.218	0.165	1	PT
NDUFB9	0.00082806	0.0253123	0.502	0.44	1	PT
PWWP3A	0.000258092	0.0249714	0.312	0.257	1	PT
ORC3	0.00449395	0.0248166	0.103	0.071	1	PT
NUDT2	1.91392e-06	0.0244686	0.24	0.175	0.0545104	PT
PLAU	0.000165024	0.0242616	0.691	0.645	1	PT
NANS	1.23436e-05	0.0242392	0.685	0.612	0.351557	PT
GABARAPL2	2.83526e-10	0.0240398	0.608	0.5	8.07511e-06	PT
SPI1	9.3396e-06	0.0239795	0.847	0.782	0.266001	PT
CNBP	0.000192599	0.0239243	0.757	0.694	1	PT
ANP32B	3.58832e-05	0.0239027	0.73	0.658	1	PT
MRPL43	6.56965e-09	0.0238894	0.39	0.294	0.00018711	PT
SLC35D2	0.000939531	0.023769	0.271	0.217	1	PT
DDX19B	0.00670776	0.0237276	0.208	0.167	1	PT
EAF2	1.42796e-07	0.023694	0.262	0.188	0.00406697	PT
OCEL1	0.00277022	0.0235677	0.2	0.158	1	PT
WBP1	0.00224799	0.0235376	0.207	0.163	1	PT
COQ7	0.000764043	0.0234136	0.205	0.158	1	PT
PCMT1	0.000102821	0.0233224	0.396	0.324	1	PT
PDHA1	0.00406152	0.0231514	0.283	0.234	1	PT
FBXL15	0.00364934	0.0229806	0.283	0.237	1	PT
DST	0.00563886	0.0226098	0.562	0.517	1	PT
TADA3	7.86934e-05	0.0223704	0.285	0.225	1	PT
ZNF511	0.00611612	0.0223134	0.329	0.277	1	PT
KRTCAP2	0.000264735	0.0222664	0.752	0.689	1	PT
SS18L2	0.00140645	0.0219609	0.277	0.224	1	PT
PRPF31	0.00532139	0.0219039	0.285	0.236	1	PT
PSMD13	0.00329244	0.021816	0.419	0.368	1	PT
DYRK3	3.65049e-05	0.0217965	0.089	0.111	1	PT
MCEE	0.00242297	0.0216587	0.117	0.083	1	PT
PDHB	0.000809835	0.0213475	0.257	0.206	1	PT
PSMG2	2.38387e-07	0.0213442	0.544	0.451	0.00678949	PT
HAT1	0.00854991	0.0212793	0.259	0.217	1	PT
FGFR1	0.0063176	0.0211915	0.123	0.145	1	PT
POLE4	3.76113e-05	0.021182	0.368	0.303	1	PT
SPN	1.63869e-05	0.0210975	0.108	0.068	0.466715	PT
TMEM205	0.00169329	0.0209379	0.333	0.281	1	PT
NSL1	0.00687111	0.0208929	0.301	0.257	1	PT
IK	0.000331184	0.0205697	0.465	0.399	1	PT
TMEM218	2.56293e-05	0.0205192	0.178	0.123	0.729949	PT
NUDT1	1.8832e-06	0.0205155	0.341	0.268	0.0536355	PT
ING4	0.00638469	0.0203926	0.11	0.079	1	PT
CEBPG	0.00203585	0.0203581	0.269	0.22	1	PT
AC092821.3	0.000368219	0.0203056	0.243	0.196	1	PT
GNAS	1.74504e-11	0.0200193	0.974	0.923	4.97005e-07	PT
FLYWCH2	0.000234628	0.0199451	0.205	0.158	1	PT
KLF3	0.00569579	0.0199446	0.441	0.386	1	PT
C12orf45	0.00803917	0.0198905	0.261	0.217	1	PT
GPR137	0.00673246	0.0198837	0.125	0.093	1	PT
SYF2	0.000463558	0.0197086	0.596	0.53	1	PT
TXN2	0.00017105	0.0196573	0.459	0.389	1	PT
TMEM243	3.38362e-09	0.019374	0.351	0.259	9.6369e-05	PT
AC100810.1	0.00526467	0.0192688	0.405	0.352	1	PT
CALHM2	0.000958434	0.0191909	0.145	0.105	1	PT
RASSF1	0.00751358	0.0191852	0.183	0.147	1	PT
UBE2D3	3.33427e-10	0.019082	0.924	0.858	9.49632e-06	PT
ADPRHL2	0.00172438	0.0189846	0.178	0.136	1	PT
SPCS2	7.44275e-05	0.0188668	0.7	0.632	1	PT
CCNL1	0.00855566	0.018836	0.849	0.81	1	PT
SLC4A7	0.00121316	0.0186388	0.557	0.498	1	PT
LYPLAL1	4.16863e-06	0.0185946	0.307	0.232	0.118727	PT
HAUS4	1.59361e-06	0.0183769	0.384	0.3	0.0453877	PT
LTA4H	2.9112e-07	0.0181867	0.361	0.282	0.00829138	PT
TLR7	0.00932161	0.0180053	0.306	0.263	1	PT
TRAPPC6A	0.00660157	0.0176343	0.329	0.279	1	PT
RPL35	4.00091e-07	0.0172925	0.969	0.942	0.011395	PT
CHST7	0.000150051	0.0170051	0.099	0.115	1	PT
CMTM6	2.54217e-05	0.0169485	0.78	0.721	0.724036	PT
MRPL11	0.00384789	0.0169024	0.341	0.289	1	PT
PRKAG2-AS1	3.60604e-05	0.0167322	0.22	0.167	1	PT
AC008105.3	7.26337e-05	0.0164829	0.147	0.103	1	PT
FAM89B	0.00213159	0.0163012	0.266	0.219	1	PT
PPP1R15A	1.22128e-12	0.0162521	0.974	0.919	3.47833e-08	PT
MRPL54	2.73515e-06	0.0159826	0.518	0.432	0.0778997	PT
SARS	0.00160033	0.015956	0.332	0.277	1	PT
AC004854.2	0.000234818	0.0159426	0.124	0.085	1	PT
PIN4	5.84763e-05	0.0158917	0.277	0.213	1	PT
BBC3	2.75229e-05	0.0155673	0.123	0.081	0.783881	PT
EIF1B	0.00011077	0.0153361	0.658	0.587	1	PT
MRPL2	0.00504323	0.0152966	0.18	0.141	1	PT
EXOSC7	0.00308014	0.0151543	0.187	0.149	1	PT
IL2RG	0.0023169	0.0147337	0.197	0.153	1	PT
DTYMK	0.00973801	0.0147244	0.131	0.104	1	PT
CCDC28A	0.00461967	0.0146551	0.264	0.225	1	PT
ITGAE	0.00217269	0.0146448	0.172	0.131	1	PT
CZIB	2.00398e-05	0.0145663	0.303	0.238	0.570753	PT
ARRDC2	7.87765e-05	0.0144603	0.378	0.306	1	PT
LMO2	0.00226013	0.0142866	0.4	0.341	1	PT
MRPL46	0.00455722	0.0142207	0.113	0.081	1	PT
SELENOW	0.0028007	0.0141947	0.633	0.575	1	PT
DPY30	0.00681371	0.0139766	0.361	0.312	1	PT
PDE6D	0.00257361	0.0139525	0.116	0.086	1	PT
CREM	3.19009e-11	0.0134917	0.851	0.768	9.08569e-07	PT
MAT2A	0.000112912	0.0132573	0.756	0.69	1	PT
PPIE	0.00101456	0.0130677	0.24	0.198	1	PT
BEX4	0.000148893	0.01303	0.527	0.455	1	PT
ENDOG	0.000527734	0.0129342	0.159	0.121	1	PT
ARHGEF3	4.18288e-05	0.012913	0.108	0.069	1	PT
BLOC1S1	0.00234479	0.0129042	0.78	0.735	1	PT
ABTB1	0.0017359	0.0128115	0.239	0.192	1	PT
ZFAND1	0.000147466	0.0126798	0.219	0.162	1	PT
DTNBP1	0.00664905	0.0125825	0.229	0.187	1	PT
PSMA5	0.0012615	0.0123901	0.504	0.444	1	PT
BATF3	0.00157939	0.0123854	0.103	0.071	1	PT
MRPL58	0.00163173	0.0121684	0.216	0.175	1	PT
NSMCE1	6.7893e-06	0.011738	0.267	0.201	0.193366	PT
CCT6A	0.00154813	0.0117112	0.588	0.527	1	PT
SH3BGRL	2.65552e-07	0.0115779	0.854	0.782	0.00756317	PT
H2AFY	0.000241842	0.011387	0.758	0.696	1	PT
PFDN4	0.00145582	0.0108761	0.28	0.232	1	PT
EIF2S3	4.87682e-05	0.0105099	0.667	0.593	1	PT
SMIM14	0.00256877	0.0103855	0.271	0.225	1	PT
AC068587.4	0.00077746	0.0102899	0.148	0.11	1	PT
MRPL3	0.00387939	0.0101583	0.302	0.262	1	PT
ARNTL	0.00890418	0.00999754	0.112	0.083	1	PT
NT5C	0.0027147	0.00989201	0.405	0.349	1	PT
RBM8A	2.33119e-06	0.00984073	0.688	0.604	0.0663947	PT
MRPL45	0.00158482	0.00966283	0.162	0.118	1	PT
TMEM18	5.63474e-05	0.009641	0.266	0.204	1	PT
RBKS	3.66323e-05	0.0094113	0.131	0.086	1	PT
PSMB6	5.23025e-05	0.00931121	0.669	0.599	1	PT
HIST2H2AC	2.62841e-09	0.0092981	0.114	0.061	7.48598e-05	PT
IL10RA	3.11756e-06	0.00909719	0.68	0.603	0.0887914	PT
MRPL55	0.00143272	0.00902883	0.424	0.364	1	PT
PABPC1	4.38866e-14	0.00894421	0.976	0.923	1.24993e-09	PT
PLGRKT	0.000851346	0.00888848	0.238	0.188	1	PT
MRPL42	0.000446529	0.00848262	0.185	0.145	1	PT
MRPS21	8.822e-06	0.00845423	0.59	0.513	0.251259	PT
ANKRD22	1.68936e-07	0.00828303	0.169	0.123	0.00481146	PT
MAP1LC3B	5.73215e-07	0.00805066	0.87	0.815	0.0163257	PT
NOL12	3.49805e-08	0.00773552	0.182	0.121	0.000996279	PT
PSMA2	0.000170454	0.00745158	0.628	0.563	1	PT
SYNJ2	0.00130667	0.0073252	0.095	0.12	1	PT
TATDN3	2.12889e-05	0.00674297	0.219	0.164	0.60633	PT
NPC2	1.83044e-05	0.00668915	0.971	0.937	0.521326	PT
DHRS12	0.00342694	0.00647485	0.134	0.104	1	PT
RTF2	0.00735083	0.00624595	0.49	0.44	1	PT
EID1	0.000778706	0.0059089	0.709	0.649	1	PT
LST1	0.00132746	0.00573765	0.828	0.778	1	PT
MPPE1	0.0020642	0.00567237	0.26	0.21	1	PT
MRPS26	0.00500825	0.0056327	0.225	0.187	1	PT
RPS6KA5	0.00620676	0.00507396	0.145	0.113	1	PT
GSTK1	0.00492236	0.00502897	0.724	0.671	1	PT
MPC2	0.000695787	0.00478118	0.603	0.541	1	PT
WDR74	0.00013388	0.0045289	0.396	0.331	1	PT
PHB2	0.000553383	0.00440638	0.525	0.47	1	PT
CMC1	0.00082574	0.00419398	0.368	0.309	1	PT
RPP25L	0.00010697	0.00398254	0.121	0.084	1	PT
PPP1R35	0.00127998	0.00379334	0.177	0.141	1	PT
ACYP2	0.000489087	0.00351725	0.308	0.25	1	PT
TMEM179B	0.00266578	0.00346747	0.543	0.486	1	PT
RAB4B	0.000522274	0.00317858	0.351	0.289	1	PT
FKBP2	3.5089e-05	0.00311777	0.116	0.076	0.999371	PT
APPL1	0.00487065	0.00299307	0.47	0.424	1	PT
Z93930.2	0.00457493	0.00294898	0.207	0.17	1	PT
LINC00877	0.00612864	0.00289111	0.152	0.12	1	PT
OCIAD1	0.00891147	0.00286045	0.635	0.583	1	PT
ZNF32	3.12151e-05	0.0026924	0.222	0.163	0.889038	PT
NRP2	1.33802e-05	0.00254675	0.708	0.644	0.381082	PT
USF2	3.4485e-06	0.00245254	0.671	0.589	0.0982166	PT
SDCBP	8.40965e-13	0.00223431	0.949	0.885	2.39515e-08	PT
PLB1	0.00474323	0.00216564	0.144	0.115	1	PT
FKBP8	0.000648359	0.00206304	0.628	0.569	1	PT
THRAP3	0.00340783	0.002058	0.591	0.545	1	PT
ASRGL1	0.00549044	0.0016418	0.151	0.118	1	PT
KRT10	1.52768e-07	0.00147059	0.584	0.496	0.00435098	PT
FAAP20	5.69833e-07	0.00137157	0.465	0.386	0.0162294	PT
ICAM1	2.18292e-06	0.00136496	0.759	0.695	0.0621716	PT
NAA20	6.35349e-05	0.00117029	0.449	0.387	1	PT
PARK7	1.91662e-05	0.00105166	0.756	0.684	0.545874	PT
CD1D	4.15286e-07	0.00104658	0.132	0.087	0.0118278	PT
SRGAP2C	0.0062604	0.000981439	0.269	0.235	1	PT
ING5	0.00338471	0.000967823	0.126	0.097	1	PT
MAGOH	8.18824e-08	0.000920734	0.534	0.443	0.00233209	PT
RGS18	0.00425271	0.000788147	0.26	0.22	1	PT
ZNF480	0.00613709	0.000702544	0.131	0.102	1	PT
DPP7	0.000619762	0.000277375	0.774	0.724	1	PT
LYZ	4.87842e-15	0.000160784	0.888	0.813	1.38942e-10	PT
VPS29	0.00247315	9.03351e-05	0.658	0.602	1	PT
SPP1	3.17163e-74	1.65245	0.566	0.32	9.03313e-70	TT
CCL2	3.37229e-20	1.26116	0.353	0.24	9.60461e-16	TT
S100A9	9.92295e-96	1.24586	0.48	0.172	2.82616e-91	TT
SLC16A10	1.70157e-126	1.18359	0.569	0.199	4.84624e-122	TT
F13A1	6.44166e-69	1.12026	0.617	0.509	1.83465e-64	TT
CCL20	1.18608e-32	1.03679	0.379	0.195	3.37807e-28	TT
FCGBP	1.09925e-43	1.0291	0.262	0.085	3.13077e-39	TT
RNASE1	1.84098e-30	0.947735	0.418	0.266	5.24331e-26	TT
S100A6	1.37592e-18	0.920634	0.699	0.672	3.91877e-14	TT
S100A4	8.87506e-20	0.895315	0.699	0.709	2.52771e-15	TT
CD163	8.94707e-94	0.841844	0.793	0.637	2.54821e-89	TT
STAB1	7.07138e-70	0.829515	0.751	0.594	2.014e-65	TT
CXCL1	1.12821e-37	0.824231	0.272	0.099	3.21325e-33	TT
S100A8	1.11721e-34	0.798604	0.197	0.062	3.18193e-30	TT
DAB2	4.39926e-61	0.771443	0.813	0.803	1.25295e-56	TT
TGFBI	1.09911e-91	0.746694	0.832	0.775	3.13037e-87	TT
PMP22	1.08394e-72	0.715022	0.566	0.295	3.08717e-68	TT
SLC2A3	1.49261e-50	0.708508	0.633	0.44	4.25111e-46	TT
THBD	1.56164e-38	0.675125	0.546	0.338	4.44771e-34	TT
CD93	7.0271e-58	0.673207	0.569	0.337	2.00139e-53	TT
MRC1	4.74828e-47	0.668255	0.579	0.349	1.35236e-42	TT
NNMT	1.133e-35	0.649382	0.383	0.253	3.22691e-31	TT
HMOX1	3.98915e-25	0.640158	0.845	0.858	1.13615e-20	TT
RND3	5.56294e-30	0.624705	0.234	0.093	1.58438e-25	TT
NEAT1	2.95531e-77	0.620644	0.919	0.99	8.41701e-73	TT
EGR2	1.38519e-16	0.606911	0.293	0.303	3.94515e-12	TT
SLC16A3	4.84448e-66	0.605541	0.706	0.623	1.37976e-61	TT
CTSL	1.0528e-50	0.602787	0.824	0.907	2.99848e-46	TT
CREG1	6.23624e-74	0.592219	0.793	0.783	1.77614e-69	TT
THBS1	9.02124e-19	0.579512	0.146	0.058	2.56934e-14	TT
EGR1	8.29067e-26	0.576017	0.857	0.85	2.36127e-21	TT
ANXA2	3.57927e-42	0.573082	0.798	0.712	1.01941e-37	TT
VSIG4	1.30299e-46	0.571534	0.724	0.622	3.71105e-42	TT
CTSB	2.27712e-78	0.570803	0.949	0.983	6.48547e-74	TT
ETS2	7.63903e-41	0.566036	0.671	0.551	2.17567e-36	TT
APLP2	5.82377e-92	0.564069	0.828	0.82	1.65867e-87	TT
FN1	1.05432e-13	0.563964	0.292	0.217	3.00282e-09	TT
TIMP1	1.705e-15	0.557105	0.627	0.576	4.85601e-11	TT
C2	1.70678e-43	0.552102	0.574	0.401	4.86107e-39	TT
INSIG1	6.05571e-27	0.524313	0.704	0.654	1.72473e-22	TT
SAA1	8.59136e-36	0.520038	0.224	0.093	2.4469e-31	TT
ACTB	1.83666e-72	0.516233	0.979	0.993	5.231e-68	TT
TTYH3	7.85965e-41	0.502149	0.63	0.464	2.23851e-36	TT
SLC11A1	2.00021e-29	0.497749	0.464	0.307	5.69681e-25	TT
CYTOR	1.23299e-32	0.493155	0.602	0.457	3.51169e-28	TT
FSCN1	3.04386e-29	0.49275	0.369	0.219	8.66922e-25	TT
C6orf62	8.81109e-37	0.491843	0.703	0.597	2.50949e-32	TT
MT-ND5	1.58665e-55	0.482651	0.937	0.979	4.51893e-51	TT
IGFBP4	1.95582e-35	0.481561	0.336	0.174	5.57036e-31	TT
RAB31	1.06795e-49	0.480905	0.722	0.622	3.04162e-45	TT
LUCAT1	1.09397e-21	0.477717	0.448	0.295	3.11573e-17	TT
ABL2	1.84165e-29	0.475937	0.646	0.604	5.2452e-25	TT
GLUL	1.42193e-55	0.46298	0.942	0.975	4.04981e-51	TT
CXCL3	1.40245e-12	0.462535	0.624	0.515	3.99431e-08	TT
NDRG1	1.22282e-13	0.458749	0.376	0.272	3.48272e-09	TT
CTSA	3.69763e-42	0.449797	0.733	0.678	1.05312e-37	TT
ASPH	1.48662e-46	0.447057	0.483	0.289	4.23405e-42	TT
PDK4	5.62229e-21	0.442348	0.515	0.367	1.60128e-16	TT
INTS6	5.83523e-13	0.441398	0.607	0.565	1.66193e-08	TT
SLC25A37	6.55119e-21	0.440826	0.341	0.24	1.86584e-16	TT
CEMIP2	1.8332e-37	0.440599	0.473	0.273	5.22113e-33	TT
ADAM9	1.14579e-44	0.437706	0.588	0.387	3.26332e-40	TT
ME2	7.9288e-35	0.437034	0.612	0.492	2.2582e-30	TT
ARID5B	7.6129e-27	0.43297	0.375	0.239	2.16823e-22	TT
SELENOP	8.84682e-17	0.430881	0.766	0.68	2.51966e-12	TT
ENO1	3.98602e-35	0.428526	0.801	0.763	1.13526e-30	TT
SLCO2B1	9.73062e-37	0.425937	0.758	0.73	2.77138e-32	TT
CANX	3.50159e-52	0.42564	0.819	0.788	9.97287e-48	TT
KCNQ1OT1	8.14879e-09	0.423199	0.539	0.515	0.000232086	TT
CXCL8	1.79436e-12	0.42285	0.752	0.755	5.11051e-08	TT
SLC40A1	2.71066e-18	0.418522	0.597	0.611	7.72023e-14	TT
GAPDH	4.20827e-48	0.416178	0.948	0.974	1.19856e-43	TT
FKBP1A	8.42501e-29	0.41429	0.728	0.654	2.39953e-24	TT
CTSC	1.11205e-55	0.412668	0.881	0.933	3.16724e-51	TT
BIN1	5.51356e-26	0.411943	0.512	0.388	1.57032e-21	TT
HIF1A	8.09247e-40	0.409528	0.824	0.846	2.30482e-35	TT
EMB	4.41323e-28	0.409443	0.476	0.342	1.25693e-23	TT
LGALS1	1.53397e-19	0.408023	0.841	0.855	4.36889e-15	TT
ACTR2	6.12418e-54	0.407882	0.825	0.821	1.74423e-49	TT
GOLGA4	1.03522e-25	0.405772	0.622	0.496	2.9484e-21	TT
S100A10	4.66184e-11	0.405353	0.735	0.778	1.32774e-06	TT
COTL1	2.80523e-31	0.403842	0.836	0.863	7.98959e-27	TT
NRP1	2.21348e-28	0.403525	0.562	0.399	6.3042e-24	TT
DNAJA4	6.86067e-15	0.403041	0.716	0.772	1.95399e-10	TT
GNG10	6.38249e-25	0.401708	0.723	0.651	1.8178e-20	TT
P4HB	1.15658e-38	0.395512	0.703	0.623	3.29405e-34	TT
AP2S1	8.86352e-35	0.393487	0.764	0.748	2.52442e-30	TT
CCL4L2	0.00722988	0.392489	0.753	0.719	1	TT
PLXND1	1.57321e-36	0.391398	0.512	0.331	4.48066e-32	TT
LDHA	5.53001e-31	0.388171	0.801	0.78	1.575e-26	TT
MTSS1	1.98475e-30	0.387588	0.386	0.211	5.65276e-26	TT
FNDC3B	4.38176e-32	0.386839	0.485	0.308	1.24797e-27	TT
COL4A1	4.36646e-41	0.386822	0.213	0.062	1.24361e-36	TT
LAPTM5	1.83563e-72	0.386707	0.934	0.974	5.22805e-68	TT
SH3BGRL3	5.26457e-18	0.38585	0.894	0.942	1.4994e-13	TT
ANKH	8.27859e-29	0.383577	0.532	0.361	2.35783e-24	TT
ATP6V1H	1.64464e-24	0.37885	0.502	0.37	4.68409e-20	TT
EPAS1	1.80885e-28	0.376963	0.414	0.237	5.15179e-24	TT
TNFAIP2	2.52282e-19	0.375646	0.73	0.725	7.18526e-15	TT
TMIGD3	6.69193e-32	0.375318	0.294	0.15	1.90593e-27	TT
VEGFA	1.03419e-19	0.373934	0.713	0.595	2.94548e-15	TT
PFN1	2.03091e-42	0.373924	0.939	0.957	5.78425e-38	TT
CPEB4	2.17718e-27	0.373153	0.638	0.574	6.20083e-23	TT
AREG	0.000114382	0.372775	0.228	0.242	1	TT
IL2RA	1.68849e-30	0.371042	0.282	0.123	4.80899e-26	TT
RBM47	1.66869e-24	0.370982	0.679	0.61	4.7526e-20	TT
CD44	4.00225e-17	0.36816	0.723	0.731	1.13988e-12	TT
CYBB	1.99126e-44	0.366066	0.804	0.849	5.67132e-40	TT
JARID2	9.90652e-28	0.365985	0.426	0.263	2.82148e-23	TT
PKM	2.12729e-33	0.365279	0.739	0.722	6.05875e-29	TT
TPP1	9.2209e-41	0.36374	0.786	0.799	2.6262e-36	TT
FOSL2	1.70313e-23	0.361369	0.719	0.726	4.85069e-19	TT
PLEKHB2	2.61239e-34	0.361039	0.652	0.622	7.44036e-30	TT
SLC12A7	1.54479e-29	0.360104	0.396	0.231	4.39971e-25	TT
GNS	2.86852e-23	0.359751	0.56	0.43	8.16983e-19	TT
ITGAV	4.52596e-26	0.351961	0.544	0.433	1.28904e-21	TT
ANXA5	2.79179e-51	0.35104	0.873	0.921	7.95131e-47	TT
AZIN1-AS1	6.79827e-11	0.347848	0.42	0.391	1.93622e-06	TT
EGR3	1.38623e-07	0.346075	0.34	0.314	0.00394811	TT
CLTC	9.1898e-19	0.344791	0.61	0.539	2.61735e-14	TT
ADM	2.60494e-11	0.340061	0.45	0.35	7.41914e-07	TT
PHACTR4	1.95674e-15	0.33814	0.534	0.428	5.57299e-11	TT
ARHGAP18	1.36209e-36	0.33795	0.8	0.815	3.87938e-32	TT
SEC61G	2.06029e-24	0.336439	0.654	0.604	5.86791e-20	TT
CD209	1.05156e-19	0.334257	0.264	0.139	2.99495e-15	TT
RNF149	2.24277e-29	0.334203	0.769	0.739	6.38763e-25	TT
LIPA	9.46967e-30	0.333358	0.757	0.786	2.69706e-25	TT
MYL6	7.36242e-27	0.333245	0.952	0.952	2.09689e-22	TT
GNA13	6.73868e-24	0.330728	0.748	0.731	1.91924e-19	TT
FTL	1.43436e-06	0.330056	0.999	1	0.0408519	TT
TXNIP	1.14854e-09	0.330027	0.624	0.681	3.27117e-05	TT
LAMP1	3.126e-26	0.32954	0.713	0.655	8.90316e-22	TT
SPARC	1.95407e-22	0.328787	0.288	0.152	5.56538e-18	TT
SASH1	1.26832e-28	0.327793	0.39	0.211	3.61229e-24	TT
NCOA4	4.51792e-17	0.326817	0.649	0.595	1.28675e-12	TT
SLC7A5	1.86322e-19	0.325864	0.403	0.285	5.30664e-15	TT
MKNK1	7.20793e-22	0.322189	0.469	0.325	2.05289e-17	TT
PAPSS2	6.44302e-17	0.319949	0.349	0.223	1.83504e-12	TT
MAP2K3	2.124e-18	0.319596	0.624	0.538	6.04937e-14	TT
MIF	7.53933e-22	0.318681	0.8	0.831	2.14728e-17	TT
PDIA3	3.55869e-26	0.315958	0.788	0.778	1.01355e-21	TT
PLEKHO2	4.67193e-10	0.313891	0.475	0.405	1.33061e-05	TT
MT-CO1	3.6403e-17	0.313154	0.994	0.998	1.03679e-12	TT
ENG	2.99059e-25	0.312911	0.542	0.431	8.51751e-21	TT
PDIA4	6.90865e-25	0.312615	0.461	0.302	1.96765e-20	TT
IDH1	2.50431e-24	0.312393	0.453	0.291	7.13253e-20	TT
FUCA1	1.35199e-19	0.311273	0.539	0.433	3.85061e-15	TT
TXN	3.71692e-15	0.31039	0.734	0.724	1.05862e-10	TT
AC020916.1	1.09387e-18	0.309917	0.685	0.789	3.11545e-14	TT
HEXIM1	0.000282065	0.307498	0.498	0.46	1	TT
ATP2A2	6.10093e-17	0.30731	0.56	0.462	1.7376e-12	TT
ITGB2	2.43437e-37	0.306837	0.824	0.854	6.93332e-33	TT
PGD	8.73561e-27	0.306729	0.461	0.314	2.48799e-22	TT
ATP6V1A	2.05915e-21	0.306349	0.495	0.353	5.86468e-17	TT
ELL2	8.5656e-20	0.305921	0.636	0.604	2.43957e-15	TT
MT-CO2	2.90195e-20	0.305133	0.994	0.996	8.26505e-16	TT
CCDC88A	2.94503e-15	0.30497	0.692	0.626	8.38774e-11	TT
MSR1	2.20063e-33	0.304469	0.797	0.836	6.2676e-29	TT
AP1B1	1.84051e-16	0.303209	0.588	0.517	5.24196e-12	TT
BCAT1	4.68136e-30	0.30316	0.466	0.272	1.3333e-25	TT
FAM107B	2.75444e-13	0.303132	0.454	0.35	7.84491e-09	TT
FNIP2	5.55165e-14	0.301168	0.545	0.563	1.58116e-09	TT
NFKBIZ	1.17281e-21	0.300044	0.787	0.831	3.34028e-17	TT
MT-ND4	2.23189e-21	0.299317	0.988	0.996	6.35664e-17	TT
ACSL3	1.45398e-21	0.299202	0.515	0.356	4.14109e-17	TT
CD36	1.00906e-25	0.297478	0.222	0.09	2.87391e-21	TT
KDELR2	2.52456e-17	0.296885	0.609	0.528	7.1902e-13	TT
CALR	2.46679e-31	0.296854	0.88	0.922	7.02565e-27	TT
UQCRQ	2.76874e-18	0.296539	0.694	0.676	7.88565e-14	TT
GASK1B	9.48235e-16	0.296322	0.364	0.256	2.70067e-11	TT
SPRED1	7.02198e-11	0.295812	0.432	0.363	1.99993e-06	TT
COX8A	3.96669e-15	0.29532	0.794	0.808	1.12975e-10	TT
CTSD	6.75039e-29	0.295231	0.92	0.973	1.92258e-24	TT
TNFAIP6	9.43433e-08	0.293711	0.14	0.086	0.00268699	TT
TPM3	1.83887e-27	0.2935	0.856	0.867	5.23728e-23	TT
GNB1	1.21717e-19	0.29186	0.685	0.606	3.46662e-15	TT
GAS6	3.91476e-17	0.291536	0.572	0.517	1.11496e-12	TT
MT-CO3	9.92108e-16	0.290828	0.995	0.997	2.82562e-11	TT
HTRA1	5.00332e-11	0.290743	0.445	0.341	1.425e-06	TT
KLHL21	1.6952e-15	0.290591	0.336	0.217	4.82809e-11	TT
AC016831.1	3.6571e-15	0.290578	0.418	0.409	1.04158e-10	TT
AC025164.1	2.26221e-05	0.289983	0.294	0.254	0.644299	TT
LHFPL2	7.25926e-13	0.288673	0.51	0.438	2.06751e-08	TT
SNX9	2.16708e-16	0.287937	0.52	0.421	6.17206e-12	TT
WTAP	4.09288e-16	0.287264	0.666	0.694	1.16569e-11	TT
LPCAT1	3.91345e-20	0.286668	0.497	0.344	1.11459e-15	TT
MAPK13	7.91477e-45	0.286144	0.261	0.081	2.25421e-40	TT
LILRB5	1.54382e-11	0.28471	0.346	0.247	4.39695e-07	TT
ST14	7.27543e-25	0.284674	0.406	0.245	2.07211e-20	TT
MFSD4B	1.23118e-30	0.284495	0.282	0.121	3.50653e-26	TT
MT1X	6.6154e-12	0.284195	0.379	0.27	1.88413e-07	TT
TPM4	1.61498e-10	0.284078	0.737	0.673	4.59962e-06	TT
ARRDC3	1.74533e-09	0.28356	0.484	0.415	4.97087e-05	TT
RRBP1	9.5118e-17	0.282992	0.612	0.492	2.70906e-12	TT
RCAN1	7.63022e-10	0.282726	0.193	0.121	2.17316e-05	TT
ZBTB43	3.284e-13	0.282374	0.324	0.225	9.35316e-09	TT
RPS20	6.15405e-15	0.281206	0.909	0.943	1.75273e-10	TT
RSRP1	2.33129e-10	0.280839	0.691	0.716	6.63976e-06	TT
GPR137B	1.42882e-15	0.279383	0.54	0.464	4.06943e-11	TT
BAIAP2	6.83419e-17	0.278754	0.397	0.258	1.94645e-12	TT
PSAP	2.07819e-49	0.278648	0.934	0.986	5.91889e-45	TT
BMP2K	1.72032e-16	0.278239	0.639	0.63	4.89965e-12	TT
ANKRD11	1.45452e-13	0.277979	0.616	0.542	4.14263e-09	TT
RXRA	2.3842e-21	0.277132	0.385	0.252	6.79043e-17	TT
LYN	1.93991e-15	0.276315	0.718	0.693	5.52504e-11	TT
RPN1	5.46769e-22	0.273887	0.505	0.353	1.55725e-17	TT
COLEC12	2.05807e-35	0.272952	0.174	0.043	5.8616e-31	TT
RUNX1	9.14013e-10	0.269959	0.573	0.531	2.6032e-05	TT
DAZAP2	3.2682e-16	0.269777	0.764	0.73	9.30815e-12	TT
SH2B3	8.2251e-11	0.269196	0.565	0.497	2.34259e-06	TT
RBP7	1.42138e-19	0.268839	0.275	0.153	4.04822e-15	TT
CRYAB	9.84175e-13	0.268705	0.426	0.439	2.80303e-08	TT
WWP1	6.92051e-12	0.267924	0.309	0.208	1.97103e-07	TT
ATP5MD	5.69341e-11	0.266183	0.728	0.7	1.62154e-06	TT
CALU	1.20052e-14	0.266053	0.464	0.343	3.4192e-10	TT
CFL1	2.94972e-35	0.265816	0.936	0.965	8.40109e-31	TT
FGR	4.10062e-15	0.265394	0.242	0.173	1.1679e-10	TT
USP36	9.777e-11	0.265172	0.502	0.418	2.78459e-06	TT
ZBTB10	1.3992e-06	0.264812	0.371	0.319	0.0398507	TT
CD52	1.21872e-08	0.263179	0.124	0.084	0.000347103	TT
ARPC4	2.20014e-14	0.262684	0.631	0.594	6.26622e-10	TT
CALM3	4.74552e-11	0.262615	0.608	0.568	1.35157e-06	TT
SMIM30	1.15975e-09	0.261998	0.367	0.296	3.3031e-05	TT
VMP1	1.2363e-14	0.261815	0.773	0.79	3.5211e-10	TT
NPL	2.48382e-14	0.261656	0.594	0.52	7.07416e-10	TT
MAP3K8	1.55365e-14	0.261482	0.691	0.685	4.42496e-10	TT
CNDP2	2.45484e-17	0.260597	0.583	0.531	6.99164e-13	TT
CYTH1	7.45284e-16	0.26056	0.502	0.386	2.12264e-11	TT
KYNU	1.93547e-15	0.260157	0.485	0.437	5.51242e-11	TT
CD99	3.80379e-21	0.259674	0.686	0.521	1.08336e-16	TT
SEM1	6.44859e-09	0.259537	0.705	0.694	0.000183662	TT
IL1RN	0.000193405	0.259176	0.374	0.312	1	TT
BCL6	4.06825e-11	0.258236	0.282	0.191	1.15868e-06	TT
COLGALT1	1.42747e-16	0.257832	0.444	0.327	4.06558e-12	TT
RBMS1	1.81418e-14	0.25769	0.548	0.442	5.16698e-10	TT
IL6	1.06797e-09	0.256694	0.182	0.104	3.04169e-05	TT
SIRPA	3.27811e-15	0.255928	0.564	0.469	9.3364e-11	TT
TPM1	3.2409e-10	0.255614	0.277	0.198	9.23041e-06	TT
TNF	5.18828e-06	0.255594	0.614	0.616	0.147767	TT
TMED2	1.37433e-13	0.255197	0.546	0.453	3.91422e-09	TT
SLC38A2	6.45669e-10	0.255178	0.674	0.635	1.83893e-05	TT
EIF5A	1.38771e-08	0.255034	0.625	0.585	0.000395233	TT
ANKRD36B	1.13143e-20	0.254688	0.127	0.041	3.22243e-16	TT
UTRN	1.6008e-09	0.254324	0.488	0.394	4.55924e-05	TT
PLEKHA5	2.45663e-22	0.253604	0.232	0.111	6.99672e-18	TT
CLEC5A	1.21486e-22	0.253527	0.16	0.058	3.46005e-18	TT
SLC7A8	1.15128e-15	0.253399	0.365	0.237	3.27897e-11	TT
UQCR11	5.06237e-13	0.252557	0.816	0.821	1.44181e-08	TT
MT2A	1.27162e-07	0.251888	0.676	0.611	0.00362171	TT
TDP2	2.94622e-24	0.25167	0.314	0.167	8.39112e-20	TT
PDIA6	1.02518e-14	0.25166	0.656	0.626	2.91981e-10	TT
UPP1	7.65621e-11	0.251039	0.542	0.48	2.18056e-06	TT
PTP4A2	6.64143e-10	0.250928	0.669	0.616	1.89155e-05	TT
VDAC1	2.15709e-14	0.250851	0.628	0.615	6.14361e-10	TT
MT-ATP6	1.49791e-11	0.250777	0.994	0.997	4.2662e-07	TT
DMXL2	8.55462e-13	0.250701	0.44	0.346	2.43644e-08	TT
MAFG	2.27581e-12	0.249871	0.489	0.4	6.48173e-08	TT
GRB2	4.38475e-22	0.24901	0.81	0.818	1.24882e-17	TT
APP	1.79164e-11	0.247998	0.401	0.287	5.10278e-07	TT
ST3GAL1	8.439e-15	0.247412	0.423	0.302	2.40351e-10	TT
ATP5MPL	2.61526e-08	0.245887	0.67	0.621	0.000744853	TT
SERF2	4.40571e-21	0.245867	0.959	0.981	1.25479e-16	TT
FLNA	1.81232e-08	0.245667	0.361	0.267	0.000516167	TT
MYO5A	7.74598e-16	0.244274	0.447	0.324	2.20613e-11	TT
ASAP1	5.81781e-11	0.244272	0.437	0.343	1.65697e-06	TT
MACF1	1.23839e-08	0.244213	0.575	0.493	0.000352705	TT
MSN	6.14941e-21	0.24381	0.738	0.748	1.75141e-16	TT
HNRNPC	1.902e-29	0.243338	0.821	0.867	5.41708e-25	TT
RAB5IF	5.09011e-08	0.243056	0.476	0.435	0.00144972	TT
ARHGAP4	1.57689e-14	0.242798	0.537	0.426	4.49115e-10	TT
PYGL	4.53527e-14	0.242682	0.368	0.258	1.29169e-09	TT
IL6R	1.03472e-09	0.242589	0.467	0.374	2.94699e-05	TT
RHOU	5.6292e-15	0.242432	0.3	0.189	1.60325e-10	TT
RPN2	1.64904e-16	0.242431	0.703	0.678	4.69663e-12	TT
DICER1	6.15163e-14	0.242387	0.431	0.31	1.75205e-09	TT
FKBP5	2.06687e-13	0.241545	0.383	0.417	5.88665e-09	TT
SDC2	1.70724e-25	0.240749	0.258	0.116	4.86238e-21	TT
NAMPT	1.29191e-25	0.240672	0.882	0.945	3.67949e-21	TT
GCLM	5.14612e-20	0.240483	0.267	0.146	1.46567e-15	TT
PDXK	1.15632e-13	0.239765	0.642	0.613	3.29332e-09	TT
ILF3	1.71068e-11	0.239597	0.45	0.343	4.87218e-07	TT
COX6C	1.26782e-20	0.239356	0.798	0.823	3.61089e-16	TT
SH3BP2	1.68391e-10	0.238647	0.371	0.271	4.79594e-06	TT
OLFML2B	1.06382e-13	0.238128	0.391	0.278	3.02986e-09	TT
SGPL1	2.68199e-16	0.237816	0.447	0.316	7.63857e-12	TT
AC023157.3	4.54389e-06	0.237265	0.172	0.114	0.129414	TT
ACTR3	1.39826e-13	0.236883	0.726	0.69	3.9824e-09	TT
DSE	2.13238e-11	0.236688	0.756	0.761	6.07324e-07	TT
RBPJ	9.7099e-10	0.236602	0.599	0.59	2.76548e-05	TT
DUSP6	1.46196e-05	0.236528	0.349	0.295	0.416382	TT
TNFRSF21	3.0936e-22	0.236513	0.231	0.105	8.81088e-18	TT
EHD4	6.7277e-11	0.236253	0.331	0.235	1.91612e-06	TT
GPCPD1	3.95389e-11	0.235766	0.457	0.408	1.12611e-06	TT
MMP14	6.7626e-17	0.235554	0.419	0.295	1.92606e-12	TT
CAP1	2.49993e-21	0.235509	0.764	0.782	7.12006e-17	TT
ACSL1	1.21094e-12	0.235347	0.562	0.445	3.44888e-08	TT
MMD	5.43472e-10	0.2352	0.359	0.276	1.54786e-05	TT
TXNRD1	5.86477e-10	0.234755	0.448	0.353	1.67035e-05	TT
PTPN6	4.79439e-10	0.234623	0.499	0.467	1.36549e-05	TT
ATP5PF	7.06214e-13	0.234275	0.713	0.733	2.01137e-08	TT
ANKLE2	3.40362e-11	0.233886	0.344	0.255	9.69386e-07	TT
FNIP1	4.91786e-11	0.233258	0.564	0.485	1.40066e-06	TT
SFPQ	2.96371e-17	0.233121	0.807	0.821	8.44095e-13	TT
ITGB1	5.72359e-18	0.233059	0.696	0.672	1.63013e-13	TT
SEC22B	2.05094e-09	0.232683	0.356	0.268	5.84129e-05	TT
CXCL2	6.09689e-06	0.232613	0.747	0.737	0.173646	TT
MPEG1	3.75326e-08	0.23234	0.526	0.493	0.00106897	TT
IVNS1ABP	3.12548e-09	0.232047	0.595	0.565	8.90168e-05	TT
CD164	8.34957e-19	0.231538	0.755	0.752	2.37804e-14	TT
MAF	2.70064e-14	0.231376	0.638	0.68	7.6917e-10	TT
OAZ1	8.35071e-24	0.230959	0.953	0.975	2.37837e-19	TT
FADS1	1.72803e-14	0.230938	0.282	0.172	4.92161e-10	TT
RASD1	0.000256208	0.230817	0.142	0.123	1	TT
C4orf48	3.68626e-10	0.229924	0.559	0.52	1.04988e-05	TT
ADGRE2	3.93338e-06	0.229396	0.515	0.457	0.112027	TT
LDLR	2.7454e-15	0.228293	0.187	0.09	7.81919e-11	TT
MLEC	1.07956e-12	0.22768	0.517	0.455	3.07468e-08	TT
ATP13A3	3.31618e-07	0.227431	0.589	0.532	0.0094448	TT
TMBIM6	2.38651e-52	0.227364	0.86	0.929	6.79701e-48	TT
SPAG9	5.53986e-12	0.227037	0.634	0.653	1.57781e-07	TT
AP2A2	3.31706e-11	0.226866	0.463	0.355	9.44733e-07	TT
CAPNS1	8.34088e-10	0.226385	0.577	0.515	2.37557e-05	TT
RAPGEF2	5.71794e-13	0.225951	0.256	0.158	1.62853e-08	TT
IGFBP7	0.00498517	0.22572	0.447	0.41	1	TT
COX6B1	2.96239e-11	0.225536	0.835	0.853	8.43717e-07	TT
ATP1A1	3.68747e-08	0.225218	0.638	0.583	0.00105023	TT
COX5B	1.19807e-08	0.225093	0.795	0.813	0.000341221	TT
GAL3ST4	6.33318e-10	0.225081	0.502	0.461	1.80375e-05	TT
IL1RAP	2.9395e-24	0.224702	0.264	0.123	8.37198e-20	TT
CALD1	4.35096e-11	0.224355	0.156	0.084	1.2392e-06	TT
VASP	9.44073e-10	0.224302	0.556	0.481	2.68881e-05	TT
FAM53C	6.62523e-07	0.224097	0.545	0.501	0.0188693	TT
ITGAM	3.28282e-16	0.223835	0.423	0.298	9.34979e-12	TT
SNX10	1.27876e-13	0.223761	0.542	0.56	3.64203e-09	TT
ACADVL	1.81919e-11	0.223109	0.599	0.55	5.18123e-07	TT
BACH1	1.44375e-10	0.222711	0.463	0.381	4.11193e-06	TT
COL4A2	7.03559e-13	0.222676	0.168	0.091	2.00381e-08	TT
CYFIP1	1.32985e-11	0.222644	0.582	0.534	3.78755e-07	TT
EHBP1L1	6.61509e-07	0.222381	0.382	0.32	0.0188404	TT
HEXA	4.56112e-24	0.222069	0.773	0.832	1.29905e-19	TT
CMIP	1.37117e-10	0.222037	0.522	0.449	3.90523e-06	TT
TXNDC17	7.05598e-08	0.221842	0.455	0.396	0.00200961	TT
HNRNPH1	1.76068e-06	0.221777	0.773	0.757	0.050146	TT
MT1G	1.09454e-16	0.221634	0.156	0.073	3.11736e-12	TT
COX14	2.23007e-09	0.221528	0.516	0.513	6.35146e-05	TT
MCOLN1	9.12134e-09	0.221453	0.589	0.519	0.000259785	TT
IGF2R	2.33923e-12	0.220212	0.444	0.341	6.66237e-08	TT
SLC11A2	4.08154e-14	0.220089	0.349	0.227	1.16246e-09	TT
SAMSN1	3.27092e-07	0.219683	0.651	0.613	0.00931589	TT
ANGPTL4	2.73705e-09	0.219613	0.168	0.098	7.79539e-05	TT
GNAI2	1.29575e-33	0.219421	0.877	0.926	3.69041e-29	TT
PARVB	5.13325e-11	0.219045	0.433	0.335	1.462e-06	TT
EFHD2	1.30416e-11	0.219025	0.751	0.731	3.71437e-07	TT
TNS3	8.55854e-17	0.218739	0.32	0.194	2.43756e-12	TT
MYH9	5.30005e-09	0.218724	0.558	0.484	0.000150951	TT
AGFG1	3.07893e-15	0.218641	0.393	0.274	8.76911e-11	TT
MIR4435-2HG	5.30459e-15	0.218639	0.267	0.158	1.5108e-10	TT
MXD1	1.6751e-05	0.218306	0.615	0.596	0.477085	TT
LIMS1	3.32305e-22	0.217861	0.795	0.849	9.46438e-18	TT
MT-ND2	1.87422e-13	0.217709	0.974	0.992	5.33797e-09	TT
IL10RB	4.2214e-11	0.217536	0.535	0.456	1.2023e-06	TT
NDUFA4	7.84049e-20	0.217303	0.833	0.871	2.23305e-15	TT
AL627171.2	0.00833208	0.217224	0.329	0.362	1	TT
FPR1	6.0228e-08	0.217142	0.609	0.547	0.00171535	TT
MAP2K1	2.43838e-12	0.216919	0.391	0.291	6.94476e-08	TT
TPI1	1.34406e-12	0.216372	0.863	0.88	3.82801e-08	TT
MYC	1.07119e-05	0.216311	0.237	0.177	0.305086	TT
COX7A2	7.5284e-19	0.215872	0.725	0.756	2.14416e-14	TT
YME1L1	0.00812808	0.215785	0.678	0.677	1	TT
CDC42	1.84559e-21	0.215759	0.86	0.895	5.25644e-17	TT
EDNRB	3.28232e-25	0.215714	0.212	0.088	9.34838e-21	TT
RB1CC1	1.87721e-10	0.215516	0.408	0.323	5.34649e-06	TT
RAB5C	9.42271e-15	0.215464	0.766	0.769	2.68368e-10	TT
SH3BP5	1.51403e-09	0.21503	0.55	0.47	4.31212e-05	TT
ARHGDIA	2.50319e-09	0.214024	0.677	0.645	7.12933e-05	TT
PRNP	5.01784e-09	0.213941	0.693	0.681	0.000142913	TT
HBEGF	7.20216e-05	0.213692	0.696	0.686	1	TT
GLUD1	2.695e-08	0.213544	0.423	0.345	0.000767563	TT
ANKRD28	6.59682e-18	0.213217	0.214	0.102	1.87884e-13	TT
TLE4	1.92569e-06	0.213186	0.396	0.313	0.0548455	TT
SEPTIN9	3.07692e-12	0.213159	0.369	0.269	8.76337e-08	TT
SLC5A3	5.87822e-08	0.213011	0.572	0.527	0.00167417	TT
TCOF1	2.90326e-08	0.21282	0.289	0.283	0.000826877	TT
GRN	6.61505e-30	0.212759	0.902	0.945	1.88403e-25	TT
KCTD12	1.24258e-12	0.212308	0.77	0.787	3.53899e-08	TT
LAMP2	1.3736e-16	0.212306	0.708	0.704	3.91216e-12	TT
GNB2	2.36453e-11	0.212301	0.694	0.683	6.73441e-07	TT
ABHD5	0.000184354	0.21223	0.451	0.398	1	TT
GNG5	1.76574e-13	0.211612	0.825	0.856	5.029e-09	TT
ME1	8.32529e-08	0.211478	0.393	0.318	0.00237112	TT
EIF4G1	1.95017e-12	0.210986	0.363	0.254	5.55428e-08	TT
SMIM25	1.61966e-20	0.210774	0.158	0.059	4.61296e-16	TT
C10orf99	1.01355e-40	0.210707	0.1	0.006	2.8867e-36	TT
ATP2B1	2.70823e-12	0.210701	0.627	0.617	7.7133e-08	TT
ATF4	1.14014e-10	0.210539	0.644	0.652	3.24723e-06	TT
NUDT4	1.81833e-07	0.210301	0.33	0.245	0.00517877	TT
POLR2L	3.79785e-07	0.210297	0.646	0.628	0.0108167	TT
ITPR2	1.88737e-08	0.209227	0.565	0.499	0.000537541	TT
CAPZA1	4.91016e-08	0.20875	0.668	0.623	0.00139846	TT
SDC3	1.58558e-09	0.208587	0.452	0.381	4.5159e-05	TT
NAA50	3.20522e-06	0.208018	0.445	0.388	0.0912878	TT
CD4	1.03408e-15	0.207921	0.682	0.694	2.94517e-11	TT
CSKMT	0.00060777	0.20786	0.159	0.137	1	TT
SCARB2	1.28392e-13	0.207509	0.661	0.641	3.65674e-09	TT
RPS17	2.86461e-11	0.207453	0.85	0.884	8.15869e-07	TT
ERRFI1	1.43757e-21	0.207301	0.287	0.148	4.09434e-17	TT
NME1	6.68246e-13	0.207265	0.346	0.287	1.90323e-08	TT
FEM1B	4.45524e-11	0.206806	0.28	0.184	1.2689e-06	TT
CD59	2.49389e-08	0.206545	0.646	0.58	0.000710285	TT
SEPTIN2	8.23181e-09	0.206083	0.614	0.541	0.00023445	TT
FGD4	5.65702e-08	0.205734	0.361	0.302	0.00161118	TT
ADAM10	1.49175e-12	0.205576	0.442	0.327	4.24866e-08	TT
AATK	2.59258e-25	0.205469	0.249	0.11	7.38393e-21	TT
SULT1A1	2.38995e-20	0.205406	0.254	0.126	6.80681e-16	TT
SPG21	8.49769e-11	0.205323	0.527	0.46	2.42023e-06	TT
UCP2	2.25772e-13	0.205292	0.745	0.743	6.43021e-09	TT
RTN3	2.47964e-08	0.205291	0.591	0.535	0.000706227	TT
ANKRD12	4.60594e-08	0.205179	0.697	0.691	0.00131182	TT
TCN2	2.19281e-16	0.204335	0.338	0.225	6.24535e-12	TT
SPCS3	2.37255e-08	0.204125	0.609	0.564	0.000675726	TT
LCP2	1.01572e-11	0.204119	0.715	0.745	2.89288e-07	TT
COPS9	8.92445e-09	0.203629	0.594	0.598	0.000254177	TT
PSMD7	2.58095e-08	0.203132	0.532	0.495	0.00073508	TT
LCP1	7.18454e-09	0.203066	0.731	0.701	0.000204623	TT
ARPC2	6.8284e-20	0.202452	0.875	0.924	1.9448e-15	TT
SLC43A2	3.85777e-08	0.202366	0.62	0.555	0.00109873	TT
HELZ	5.89092e-09	0.202269	0.448	0.378	0.000167779	TT
HSPA4	1.23075e-08	0.202046	0.51	0.464	0.00035053	TT
OST4	4.30044e-10	0.202036	0.803	0.817	1.22481e-05	TT
IGFBP5	9.09776e-08	0.201732	0.1	0.057	0.00259113	TT
COX6A1	3.82949e-16	0.201685	0.783	0.824	1.09068e-11	TT
SAV1	7.42911e-07	0.201678	0.361	0.287	0.0211588	TT
IRAK1	3.61059e-12	0.201639	0.354	0.248	1.02833e-07	TT
SEPTIN11	1.9252e-13	0.20117	0.311	0.201	5.48315e-09	TT
YWHAE	3.61775e-10	0.20103	0.731	0.737	1.03037e-05	TT
ITGA4	1.75362e-09	0.20067	0.562	0.469	4.99449e-05	TT
TNFAIP3	8.12951e-06	0.200115	0.761	0.779	0.231537	TT
ZBTB16	6.51361e-11	0.199948	0.138	0.076	1.85514e-06	TT
PIK3AP1	7.36667e-09	0.199463	0.468	0.386	0.00020981	TT
TAOK3	4.67938e-10	0.199449	0.691	0.673	1.33273e-05	TT
KCTD20	7.09785e-11	0.198756	0.418	0.311	2.02154e-06	TT
ATP5MF	2.28649e-07	0.198542	0.75	0.748	0.00651216	TT
PDE4DIP	1.58231e-07	0.198227	0.552	0.575	0.00450657	TT
POMP	4.93595e-15	0.197968	0.807	0.849	1.40581e-10	TT
GAK	7.45185e-09	0.197831	0.314	0.226	0.000212236	TT
HPGDS	2.44273e-10	0.197587	0.227	0.146	6.95715e-06	TT
WNK1	1.18598e-09	0.197479	0.568	0.504	3.3778e-05	TT
QSOX1	4.25194e-13	0.197419	0.3	0.198	1.211e-08	TT
TPD52L2	5.22542e-10	0.196743	0.381	0.284	1.48825e-05	TT
LUC7L3	0.00017091	0.196616	0.405	0.353	1	TT
AZIN1	9.34232e-07	0.196181	0.574	0.524	0.0266079	TT
ERBIN	1.98589e-07	0.196064	0.445	0.379	0.005656	TT
HNRNPA2B1	1.78044e-28	0.196047	0.911	0.97	5.07088e-24	TT
NXF1	1.31969e-06	0.195651	0.517	0.46	0.0375862	TT
TMED5	6.59813e-09	0.195411	0.517	0.434	0.000187921	TT
PA2G4	4.72163e-08	0.195218	0.534	0.515	0.00134477	TT
NRIP1	7.76659e-06	0.195163	0.455	0.4	0.2212	TT
ITSN1	5.56222e-16	0.195138	0.316	0.19	1.58418e-11	TT
MT1E	4.92911e-19	0.194667	0.165	0.065	1.40386e-14	TT
TUBA1C	8.13482e-10	0.194229	0.707	0.695	2.31688e-05	TT
RNMT	4.36345e-07	0.194009	0.476	0.425	0.0124275	TT
BRD2	2.02282e-10	0.193326	0.711	0.73	5.7612e-06	TT
TMSB4X	4.97808e-09	0.193127	0.992	0.998	0.000141781	TT
ADRA2B	5.2962e-12	0.193017	0.246	0.16	1.50841e-07	TT
EFR3A	9.58127e-08	0.192725	0.443	0.364	0.00272884	TT
HILPDA	1.79422e-14	0.192108	0.14	0.065	5.11012e-10	TT
ABRACL	8.76049e-08	0.191804	0.502	0.478	0.00249508	TT
M6PR	1.77983e-12	0.191658	0.689	0.663	5.06913e-08	TT
LPP	1.50942e-10	0.191468	0.504	0.399	4.29897e-06	TT
CRK	4.69279e-14	0.191418	0.312	0.195	1.33655e-09	TT
ENC1	4.18469e-07	0.189844	0.14	0.086	0.0119184	TT
FOLR2	2.02997e-07	0.189707	0.649	0.577	0.00578157	TT
PRRC2C	2.85048e-13	0.189221	0.771	0.796	8.11845e-09	TT
PSMB4	9.3747e-07	0.189091	0.485	0.431	0.0267001	TT
RALA	8.23751e-07	0.188882	0.445	0.368	0.0234613	TT
SRP9	0.00206651	0.188781	0.504	0.481	1	TT
RIT1	7.28725e-10	0.188539	0.455	0.364	2.07548e-05	TT
ADAP2	1.57428e-27	0.188192	0.742	0.81	4.48372e-23	TT
TALDO1	5.3422e-10	0.188174	0.698	0.7	1.52151e-05	TT
TLE5	1.59338e-07	0.18813	0.528	0.486	0.00453809	TT
ANAPC11	1.06466e-07	0.187702	0.572	0.579	0.00303227	TT
IRF1	7.73704e-05	0.187542	0.696	0.71	1	TT
VIM	6.66456e-12	0.187235	0.922	0.934	1.89813e-07	TT
LASP1	1.2169e-10	0.186972	0.392	0.284	3.46585e-06	TT
ATP6V1B2	1.86338e-07	0.186934	0.657	0.615	0.00530709	TT
BCL2L11	2.17994e-07	0.18678	0.42	0.351	0.00620867	TT
CAB39	3.32753e-07	0.186743	0.434	0.363	0.00947713	TT
PPP1R10	0.00461358	0.186414	0.711	0.729	1	TT
SNHG5	0.000337773	0.186388	0.71	0.727	1	TT
NARF	9.99757e-05	0.186349	0.306	0.254	1	TT
ARL8A	3.11213e-08	0.185779	0.482	0.394	0.000886366	TT
CCR1	9.51278e-07	0.18569	0.381	0.345	0.0270933	TT
CSTB	1.43131e-19	0.185202	0.86	0.907	4.07652e-15	TT
ARPC1B	3.42543e-14	0.185195	0.87	0.904	9.75596e-10	TT
LINC00963	1.76501e-05	0.1851	0.426	0.373	0.502693	TT
TM9SF2	7.8777e-09	0.185028	0.466	0.372	0.000224365	TT
KMT2C	2.10968e-07	0.185008	0.515	0.423	0.00600859	TT
LINC00847	1.04426e-07	0.184889	0.301	0.27	0.00297417	TT
PTPN1	2.13786e-07	0.184881	0.486	0.433	0.00608884	TT
GOLGB1	6.16011e-05	0.184709	0.593	0.543	1	TT
IDH2	7.33705e-08	0.184422	0.455	0.412	0.00208967	TT
ATP6V0D1	2.20622e-11	0.184218	0.728	0.758	6.28353e-07	TT
PLK2	0.00853585	0.183891	0.43	0.43	1	TT
GNG12	8.32487e-36	0.183852	0.152	0.031	2.37101e-31	TT
MMP24OS	9.04797e-05	0.183818	0.393	0.356	1	TT
IFITM2	0.000136079	0.183738	0.654	0.689	1	TT
NPC1	3.54234e-13	0.183532	0.304	0.191	1.00889e-08	TT
AC015912.3	1.09743e-12	0.183015	0.19	0.108	3.12559e-08	TT
HNMT	1.42641e-06	0.182784	0.617	0.617	0.0406257	TT
CCDC170	2.06419e-09	0.182751	0.308	0.236	5.87903e-05	TT
CD276	3.73396e-13	0.182635	0.28	0.172	1.06347e-08	TT
LRRFIP1	1.09752e-11	0.182402	0.798	0.807	3.12583e-07	TT
GLMP	7.11579e-13	0.182345	0.386	0.275	2.02665e-08	TT
HNRNPAB	2.33446e-05	0.182128	0.612	0.59	0.664876	TT
NCOR2	1.84282e-05	0.181884	0.398	0.333	0.524853	TT
CIB1	4.63996e-11	0.181747	0.671	0.699	1.32151e-06	TT
PHACTR2	1.43636e-07	0.181543	0.383	0.299	0.00409089	TT
PPT1	9.563e-13	0.181146	0.753	0.771	2.72364e-08	TT
ANPEP	3.65746e-16	0.180696	0.106	0.038	1.04168e-11	TT
VCP	1.47432e-09	0.180599	0.48	0.405	4.19901e-05	TT
POLR2J3	3.39286e-07	0.18051	0.366	0.32	0.00966322	TT
SPEN	1.58166e-08	0.180507	0.418	0.322	0.000450473	TT
CD68	1.86858e-19	0.180399	0.908	0.944	5.3219e-15	TT
IQGAP1	1.51016e-08	0.180154	0.737	0.727	0.000430108	TT
DSTN	0.00225531	0.180043	0.449	0.411	1	TT
HS3ST1	4.47474e-05	0.179836	0.418	0.356	1	TT
PCDH12	5.11603e-24	0.179459	0.12	0.03	1.4571e-19	TT
PSMB3	1.74555e-08	0.179442	0.696	0.703	0.000497149	TT
FURIN	8.42473e-13	0.179306	0.23	0.133	2.39945e-08	TT
CYTH4	8.80535e-06	0.179179	0.404	0.348	0.250785	TT
SATB1	0.000165076	0.17882	0.341	0.298	1	TT
POLG2	2.387e-12	0.178703	0.248	0.149	6.7984e-08	TT
RAB7A	5.56292e-14	0.17796	0.784	0.822	1.58437e-09	TT
ZHX2	5.75e-20	0.177913	0.211	0.095	1.63766e-15	TT
HSPA1B	1.66372e-19	0.177873	0.939	0.981	4.73844e-15	TT
CTNNA1	1.7115e-09	0.177786	0.505	0.406	4.87452e-05	TT
PTEN	1.57839e-06	0.177754	0.469	0.409	0.0449541	TT
ATP6V1G1	1.22407e-10	0.177701	0.812	0.843	3.48627e-06	TT
POU2F2	3.91997e-11	0.177633	0.406	0.427	1.11645e-06	TT
GNPDA1	1.11669e-07	0.177496	0.537	0.484	0.00318043	TT
CBX4	1.79839e-05	0.177468	0.443	0.38	0.512198	TT
Z99127.4	0.000372065	0.177451	0.227	0.227	1	TT
AFF4	0.000451428	0.176993	0.614	0.585	1	TT
TGOLN2	5.29474e-09	0.176639	0.715	0.686	0.000150799	TT
SNAI1	8.10392e-05	0.176502	0.33	0.33	1	TT
ARPC5	3.56253e-14	0.176474	0.827	0.869	1.01464e-09	TT
ARHGAP26	1.75117e-06	0.175727	0.399	0.334	0.0498751	TT
LINC00641	3.20503e-11	0.175102	0.268	0.171	9.12825e-07	TT
TFDP1	1.96564e-09	0.174904	0.234	0.154	5.59834e-05	TT
RASGEF1B	3.96813e-19	0.174701	0.688	0.762	1.13016e-14	TT
VAMP8	2.14502e-09	0.174683	0.84	0.877	6.10923e-05	TT
C12orf49	6.46677e-13	0.174615	0.215	0.131	1.8418e-08	TT
COX16	0.000445724	0.174462	0.462	0.433	1	TT
WIPI1	4.52392e-14	0.174332	0.28	0.176	1.28846e-09	TT
AP5Z1	4.17615e-11	0.173843	0.304	0.206	1.18941e-06	TT
TM9SF3	2.73248e-07	0.173569	0.502	0.416	0.00778238	TT
ITPR1	1.63642e-08	0.173366	0.351	0.279	0.000466069	TT
PPFIA1	2.1158e-09	0.173344	0.349	0.249	6.02601e-05	TT
ROMO1	0.000796492	0.172859	0.47	0.459	1	TT
CSDE1	1.22648e-07	0.17275	0.702	0.72	0.00349314	TT
GPRIN3	4.73684e-06	0.172677	0.453	0.404	0.13491	TT
TIMM8B	6.94219e-07	0.172443	0.408	0.367	0.0197721	TT
CHSY1	4.79408e-09	0.172285	0.233	0.162	0.00013654	TT
TMSB10	5.2639e-06	0.172185	0.991	0.995	0.149921	TT
STMP1	5.77122e-09	0.172168	0.479	0.421	0.00016437	TT
CPE	4.61586e-16	0.171683	0.111	0.042	1.31464e-11	TT
ZEB2	7.53467e-08	0.171629	0.765	0.776	0.00214595	TT
SNHG25	3.07228e-05	0.171614	0.284	0.255	0.875017	TT
TNFRSF11A	3.0667e-16	0.171155	0.191	0.093	8.73426e-12	TT
SLC38A7	5.98941e-15	0.171127	0.227	0.121	1.70584e-10	TT
PLP2	4.6382e-09	0.171093	0.2	0.151	0.000132101	TT
LRP1	3.76711e-06	0.17079	0.579	0.557	0.107291	TT
CALM1	2.11605e-15	0.17051	0.895	0.933	6.02672e-11	TT
LFNG	8.33082e-08	0.170288	0.338	0.247	0.0023727	TT
MAP3K11	0.000159372	0.170083	0.259	0.217	1	TT
RALGDS	1.04288e-11	0.17004	0.565	0.57	2.97022e-07	TT
STX12	7.04964e-05	0.169943	0.466	0.426	1	TT
HSP90B1	8.10223e-18	0.169883	0.839	0.877	2.3076e-13	TT
MAN2B1	1.14042e-07	0.169813	0.713	0.697	0.00324804	TT
ANKHD1	0.000110998	0.169687	0.457	0.396	1	TT
SLC43A3	3.44026e-07	0.169685	0.349	0.263	0.0097982	TT
TNFSF14	7.34572e-10	0.169405	0.153	0.081	2.09213e-05	TT
IER5L	0.00566331	0.169404	0.658	0.655	1	TT
NFIC	6.52784e-06	0.169337	0.565	0.515	0.185919	TT
MT-ND1	1.0158e-08	0.1693	0.984	0.994	0.000289309	TT
PSMA1	1.127e-05	0.169077	0.548	0.563	0.320981	TT
UBE2G2	1.36786e-06	0.169048	0.351	0.292	0.0389579	TT
PPIB	6.69927e-13	0.16862	0.807	0.848	1.90802e-08	TT
PIK3R1	6.50998e-07	0.168602	0.653	0.624	0.0185411	TT
IRAK3	6.77639e-07	0.168538	0.267	0.206	0.0192998	TT
PSMD1	5.0969e-09	0.168472	0.418	0.324	0.000145165	TT
WASHC2A	1.51575e-11	0.168374	0.28	0.186	4.317e-07	TT
CD151	5.19595e-07	0.168211	0.398	0.352	0.0147986	TT
TRIB1	0.00079029	0.167952	0.5	0.45	1	TT
ALCAM	2.94024e-07	0.167909	0.386	0.337	0.00837409	TT
NEU1	0.00987253	0.167458	0.676	0.671	1	TT
H2AFV	2.84332e-09	0.167101	0.671	0.693	8.09806e-05	TT
UGP2	0.000109556	0.167096	0.443	0.397	1	TT
SLA	4.3079e-06	0.166905	0.445	0.397	0.122693	TT
SEC14L1	9.66937e-07	0.16675	0.626	0.593	0.0275393	TT
SCP2	1.55065e-06	0.166103	0.593	0.573	0.0441641	TT
STXBP2	2.06236e-06	0.166008	0.444	0.384	0.0587381	TT
SEPHS2	0.000732733	0.165823	0.441	0.396	1	TT
ATP5PB	3.30061e-07	0.165795	0.589	0.573	0.00940046	TT
GPR34	1.67258e-08	0.165557	0.569	0.612	0.000476366	TT
USP38	4.02435e-10	0.165348	0.277	0.182	1.14617e-05	TT
AGAP3	3.1971e-15	0.16513	0.325	0.2	9.10565e-11	TT
DEK	3.04452e-07	0.16511	0.727	0.725	0.00867109	TT
ZFYVE16	3.69672e-06	0.165062	0.568	0.565	0.105286	TT
MIDN	1.30417e-10	0.164923	0.702	0.749	3.71442e-06	TT
ATP5ME	2.31813e-06	0.164835	0.671	0.693	0.0660227	TT
XRN2	2.88659e-05	0.164822	0.514	0.449	0.82213	TT
EIF4G3	4.94914e-07	0.164327	0.334	0.266	0.0140957	TT
LIMK2	1.19864e-13	0.164241	0.224	0.128	3.41385e-09	TT
ANXA7	8.11911e-07	0.16412	0.496	0.439	0.023124	TT
SRP72	0.00120772	0.163462	0.473	0.442	1	TT
TRIM25	1.19755e-09	0.163442	0.175	0.101	3.41075e-05	TT
YBX1	2.8573e-17	0.163149	0.924	0.959	8.13788e-13	TT
NR1D2	1.02285e-15	0.163123	0.284	0.164	2.91317e-11	TT
TRIM72	1.3311e-12	0.162925	0.11	0.044	3.7911e-08	TT
KIAA0930	1.7403e-07	0.162908	0.376	0.295	0.00495655	TT
PXN	7.75326e-11	0.162565	0.223	0.134	2.20821e-06	TT
HIPK3	2.52426e-06	0.162508	0.349	0.274	0.0718935	TT
DPYD	0.000654799	0.162468	0.413	0.355	1	TT
CD109	1.8186e-11	0.162182	0.195	0.109	5.17954e-07	TT
TET2	6.55072e-07	0.16185	0.396	0.309	0.0186571	TT
RAB3IL1	8.97769e-09	0.161844	0.267	0.181	0.000255694	TT
CD84	9.71568e-09	0.161816	0.651	0.637	0.000276712	TT
FAM120A	7.59549e-06	0.161735	0.525	0.476	0.216327	TT
SPHK1	1.87742e-06	0.161613	0.338	0.285	0.0534708	TT
SLC8B1	3.74708e-06	0.161247	0.412	0.334	0.106721	TT
CRELD2	2.02217e-07	0.161182	0.26	0.197	0.00575934	TT
TUBA1B	6.90974e-07	0.16113	0.909	0.925	0.0196796	TT
RBM17	3.36974e-05	0.160929	0.535	0.492	0.959736	TT
TCF12	2.20894e-07	0.160901	0.418	0.339	0.00629128	TT
AHR	0.00505749	0.160889	0.547	0.514	1	TT
PRR13	0.00449871	0.160702	0.653	0.651	1	TT
CELF6	1.03038e-12	0.160341	0.203	0.112	2.93463e-08	TT
PAK2	2.51857e-07	0.160214	0.619	0.586	0.00717315	TT
LARP4	1.39202e-09	0.160122	0.35	0.256	3.96461e-05	TT
ROCK1	3.41304e-05	0.159868	0.641	0.604	0.972068	TT
DBNL	1.80072e-06	0.159479	0.463	0.406	0.0512863	TT
RDX	0.00015332	0.159418	0.378	0.33	1	TT
JAG1	3.27782e-14	0.159409	0.147	0.064	9.33557e-10	TT
SECISBP2	2.4768e-06	0.159277	0.344	0.289	0.0705417	TT
HLA-DRB5	5.64634e-63	0.158994	0.929	0.703	1.60813e-58	TT
GTF3C6	5.29802e-07	0.158731	0.525	0.472	0.0150893	TT
NBPF19	2.76594e-12	0.158665	0.191	0.104	7.87767e-08	TT
TMEM33	6.4416e-08	0.15858	0.363	0.283	0.00183463	TT
BRD4	2.14351e-05	0.158442	0.531	0.479	0.610493	TT
RNF213	0.000233517	0.158284	0.653	0.624	1	TT
AHCYL1	5.39536e-05	0.158263	0.423	0.376	1	TT
MYDGF	1.01415e-05	0.158112	0.634	0.634	0.28884	TT
PHPT1	0.000209582	0.158104	0.495	0.494	1	TT
QKI	2.57722e-18	0.158095	0.788	0.836	7.34017e-14	TT
DDIT4	0.000967058	0.158027	0.548	0.566	1	TT
ZNF207	9.74785e-07	0.157994	0.544	0.469	0.0277628	TT
PKN1	0.000104219	0.157966	0.331	0.285	1	TT
HIVEP2	2.93922e-11	0.157927	0.204	0.116	8.37118e-07	TT
UQCR10	3.51817e-06	0.15782	0.77	0.794	0.100201	TT
EMILIN2	1.81308e-09	0.157677	0.475	0.366	5.16383e-05	TT
CHD4	4.74053e-05	0.157641	0.443	0.408	1	TT
JDP2	0.000291222	0.157566	0.42	0.4	1	TT
SEC23B	1.95592e-09	0.157248	0.274	0.184	5.57066e-05	TT
PSEN1	1.47934e-05	0.156857	0.377	0.304	0.421331	TT
DNAJC3	4.71065e-06	0.156835	0.539	0.471	0.134164	TT
CEBPB	3.74025e-15	0.156741	0.906	0.942	1.06526e-10	TT
MPDU1	1.07971e-06	0.156642	0.386	0.313	0.0307511	TT
G3BP1	0.000696071	0.156271	0.569	0.522	1	TT
DENND3	3.54018e-08	0.15608	0.329	0.24	0.00100828	TT
KIF1B	2.12256e-05	0.155989	0.452	0.382	0.604528	TT
SNX8	2.4916e-06	0.155944	0.373	0.314	0.0709632	TT
EHD1	1.3328e-05	0.15587	0.311	0.24	0.379595	TT
ATXN1	3.09409e-07	0.1557	0.397	0.311	0.00881228	TT
PTTG1IP	3.69393e-06	0.155683	0.588	0.535	0.105207	TT
TCIRG1	3.71281e-06	0.155467	0.435	0.377	0.105744	TT
PSMA7	3.6944e-13	0.155374	0.787	0.841	1.0522e-08	TT
PECAM1	1.15609e-05	0.155373	0.495	0.457	0.329265	TT
ATP6V1C1	3.42672e-07	0.155363	0.478	0.418	0.00975963	TT
HNRNPA3	1.69188e-11	0.15536	0.792	0.82	4.81863e-07	TT
CREBRF	0.000952644	0.155256	0.492	0.465	1	TT
SLC39A8	2.73314e-17	0.155185	0.166	0.07	7.78426e-13	TT
PLXNC1	1.86099e-05	0.155156	0.445	0.386	0.530029	TT
MICOS10	1.41204e-07	0.15493	0.717	0.739	0.00402162	TT
RAP1B	3.59317e-07	0.154899	0.694	0.713	0.0102337	TT
COX7C	8.89638e-06	0.154807	0.871	0.892	0.253378	TT
MGAT5	1.31474e-12	0.154741	0.245	0.144	3.74452e-08	TT
HSBP1	2.44995e-05	0.154713	0.684	0.67	0.69777	TT
RDH10	0.000479938	0.154641	0.155	0.114	1	TT
RHOA	3.47091e-18	0.154579	0.873	0.922	9.88549e-14	TT
PDCL3	0.000271085	0.154341	0.327	0.307	1	TT
EIF3A	2.96638e-07	0.154333	0.67	0.658	0.00844853	TT
PHC2	1.7009e-06	0.154315	0.353	0.325	0.0484435	TT
DNM2	5.82575e-08	0.154037	0.408	0.318	0.00165923	TT
SEC61A1	1.39318e-11	0.153934	0.309	0.203	3.96793e-07	TT
ZMIZ1	0.000135577	0.153864	0.448	0.398	1	TT
RAC1	1.50535e-16	0.153283	0.903	0.944	4.28738e-12	TT
FUS	5.92814e-11	0.153199	0.842	0.883	1.68839e-06	TT
FBP1	1.43194e-17	0.153109	0.205	0.255	4.0783e-13	TT
ADAM17	9.28873e-07	0.153094	0.433	0.349	0.0264552	TT
KLHL15	7.32624e-05	0.152981	0.264	0.2	1	TT
CMPK1	0.00216267	0.152928	0.455	0.439	1	TT
EWSR1	3.89319e-06	0.152141	0.491	0.437	0.110882	TT
GCLC	5.64905e-08	0.152107	0.307	0.22	0.00160891	TT
CSNK1A1	9.99998e-06	0.152018	0.674	0.659	0.284809	TT
YWHAG	0.00010213	0.151761	0.482	0.44	1	TT
TNFRSF1A	0.000483177	0.15164	0.531	0.499	1	TT
YWHAB	8.87337e-13	0.151547	0.844	0.881	2.52722e-08	TT
SUSD6	0.000519947	0.151363	0.404	0.373	1	TT
TRMT5	2.27939e-12	0.151274	0.16	0.081	6.49193e-08	TT
B4GALT5	1.19166e-06	0.151139	0.24	0.171	0.0339397	TT
TSPYL2	3.67553e-06	0.151119	0.48	0.541	0.104683	TT
PLOD3	4.45379e-11	0.151098	0.201	0.132	1.26849e-06	TT
HBP1	6.96116e-06	0.150817	0.403	0.356	0.198261	TT
TYMP	1.2897e-07	0.150757	0.9	0.926	0.00367321	TT
ACTG1	2.88983e-09	0.150379	0.941	0.967	8.23053e-05	TT
SH3TC1	8.74537e-06	0.150376	0.339	0.276	0.249077	TT
LARP1	2.63514e-05	0.1503	0.395	0.331	0.750514	TT
NUTF2	2.06455e-06	0.150283	0.415	0.374	0.0588005	TT
TMEM176A	1.23876e-10	0.149756	0.724	0.763	3.52811e-06	TT
SNX24	2.13229e-09	0.149714	0.263	0.176	6.07297e-05	TT
BIRC6	1.491e-08	0.149705	0.356	0.261	0.000424653	TT
PRDX3	0.00014583	0.149691	0.563	0.546	1	TT
GSN	4.78049e-08	0.149588	0.802	0.831	0.00136153	TT
SLC48A1	2.85945e-11	0.149535	0.175	0.101	8.14399e-07	TT
NCKAP1L	3.25067e-06	0.149497	0.557	0.541	0.0925823	TT
PAPOLA	0.000341901	0.149457	0.64	0.613	1	TT
CBLB	1.35253e-17	0.149335	0.256	0.136	3.85213e-13	TT
ARID4B	0.00164428	0.149314	0.504	0.496	1	TT
MVP	7.60716e-06	0.149307	0.311	0.252	0.21666	TT
POR	5.96724e-08	0.149263	0.305	0.237	0.00169953	TT
CTSZ	9.92274e-22	0.149139	0.917	0.973	2.8261e-17	TT
WDFY3	7.11557e-07	0.148991	0.319	0.241	0.0202659	TT
ZSWIM6	4.50296e-07	0.14889	0.564	0.547	0.0128249	TT
RNF145	6.39672e-05	0.148888	0.463	0.407	1	TT
SAMHD1	0.00147925	0.148885	0.691	0.699	1	TT
GEM	0.00178287	0.148735	0.448	0.457	1	TT
RAPGEF1	8.05181e-06	0.148413	0.469	0.403	0.229324	TT
FOXN3	6.76107e-05	0.148394	0.609	0.579	1	TT
MGST1	4.75882e-10	0.148356	0.18	0.104	1.35536e-05	TT
ATP5F1B	2.4138e-05	0.148247	0.73	0.737	0.687474	TT
NAIP	2.89783e-05	0.148183	0.45	0.438	0.825331	TT
PSMA6	5.46879e-07	0.148076	0.625	0.649	0.0155757	TT
RHEB	8.97453e-10	0.14806	0.654	0.682	2.55604e-05	TT
CABLES1	1.13805e-12	0.147945	0.19	0.101	3.24128e-08	TT
2021-03-02	1.34175e-05	0.147937	0.526	0.492	0.382145	TT
RAD23B	1.27494e-06	0.147823	0.381	0.304	0.0363117	TT
GNA12	1.15009e-12	0.147563	0.293	0.184	3.27557e-08	TT
SSR1	9.48638e-06	0.147335	0.56	0.525	0.270181	TT
TBK1	0.00101287	0.147153	0.278	0.228	1	TT
DAPK1	2.45806e-05	0.147092	0.52	0.454	0.700081	TT
TM4SF1	1.70193e-10	0.146984	0.1	0.041	4.84726e-06	TT
MAPKAPK2	4.79551e-06	0.146908	0.359	0.284	0.136581	TT
KCNAB2	4.94513e-08	0.146821	0.331	0.242	0.00140842	TT
SRSF11	0.00235258	0.146795	0.644	0.642	1	TT
TMED10	1.0922e-06	0.14671	0.622	0.622	0.0311069	TT
DUSP3	2.30271e-06	0.146708	0.42	0.347	0.0655834	TT
LRP12	3.76541e-18	0.146696	0.147	0.055	1.07243e-13	TT
PLBD2	1.87772e-11	0.146689	0.252	0.157	5.34793e-07	TT
LSP1	3.16199e-09	0.146591	0.237	0.277	9.00566e-05	TT
SNX5	7.98286e-05	0.146475	0.587	0.547	1	TT
PABPN1	4.20995e-05	0.146231	0.404	0.385	1	TT
PICALM	2.65276e-06	0.146229	0.631	0.603	0.0755531	TT
TSPO	2.02306e-06	0.146027	0.769	0.825	0.0576187	TT
ARHGDIB	6.08188e-07	0.145956	0.868	0.888	0.0173218	TT
ALOX5	1.16861e-06	0.145945	0.386	0.363	0.0332831	TT
ERO1A	3.72804e-06	0.145661	0.331	0.258	0.106178	TT
HSD17B4	6.46893e-06	0.145647	0.405	0.327	0.184242	TT
AP2M1	2.35011e-06	0.145587	0.671	0.668	0.0669335	TT
CPVL	4.85112e-09	0.145542	0.804	0.84	0.000138165	TT
SLC25A24	3.27177e-06	0.145513	0.344	0.265	0.0931833	TT
B4GALT1	9.05518e-06	0.145491	0.599	0.582	0.257901	TT
MFSD12	1.74241e-06	0.145477	0.507	0.455	0.0496254	TT
EPS8	0.000122618	0.14519	0.431	0.41	1	TT
KTN1	2.53469e-09	0.145096	0.71	0.724	7.21905e-05	TT
FOXP1	0.00386145	0.145075	0.506	0.479	1	TT
SGK1	6.79719e-14	0.144905	0.908	0.941	1.93591e-09	TT
BOLA3	1.27413e-05	0.144541	0.269	0.215	0.362886	TT
[truncated: 1,610 more rows]

## Sheet: C
Table S3. Differential expression results for all myeloid clusters, for PT and TT from all TAMs clusters, and published gene signatures for GSEA. Related to Fig3.
gene	p_val	avg_logFC	pct.1	pct.2	p_val_adj	cluster
CD69	1.42321e-120	1.64676	0.663	0.238	4.05345e-116	PT
IFI27	1.27727e-43	1.4693	0.427	0.206	3.63779e-39	PT
KLF2	9.72876e-65	1.17823	0.809	0.573	2.77085e-60	PT
HLA-DQA2	3.44681e-119	1.03901	0.804	0.666	9.81686e-115	PT
HLA-DRB1	1.9347e-143	0.944335	0.984	0.965	5.51023e-139	PT
SRSF7	2.69574e-34	0.91773	0.859	0.76	7.67775e-30	PT
CALHM6	1.32558e-95	0.900241	0.909	0.755	3.77537e-91	PT
FCGR2B	3.51427e-92	0.888978	0.808	0.435	1.0009e-87	PT
ZNF331	8.53403e-49	0.849545	0.782	0.579	2.43058e-44	PT
HERPUD1	2.56574e-62	0.836804	0.942	0.826	7.30748e-58	PT
BCAS2	3.60036e-57	0.83369	0.725	0.487	1.02542e-52	PT
IFI44L	3.37389e-84	0.773618	0.563	0.202	9.60917e-80	PT
HLA-DPB1	6.05024e-113	0.772281	0.984	0.958	1.72317e-108	PT
ANKRD37	1.0613e-40	0.768563	0.596	0.394	3.02268e-36	PT
HSPE1	7.45646e-46	0.761255	0.933	0.852	2.12368e-41	PT
PLAAT4	4.13953e-67	0.751559	0.702	0.407	1.17898e-62	PT
JUNB	2.2278e-51	0.750425	0.951	0.882	6.34501e-47	PT
SELENOK	5.83282e-41	0.748956	0.857	0.707	1.66125e-36	PT
ATF3	6.08208e-36	0.745912	0.828	0.659	1.73224e-31	PT
APOE	1.23525e-31	0.736869	0.952	0.876	3.51812e-27	PT
BTG2	5.44831e-37	0.722707	0.854	0.73	1.55173e-32	PT
ZFP36L2	5.88056e-48	0.721656	0.905	0.789	1.67484e-43	PT
RHOB	2.85805e-33	0.721475	0.859	0.774	8.14001e-29	PT
RGS2	9.90132e-42	0.714348	0.879	0.765	2.82e-37	PT
HLA-DPA1	1.58891e-94	0.71409	0.987	0.96	4.52538e-90	PT
ISG15	1.19686e-32	0.713936	0.752	0.559	3.40879e-28	PT
CXCL10	3.00003e-13	0.707945	0.19	0.081	8.54438e-09	PT
PLD4	1.26149e-94	0.702712	0.747	0.316	3.59286e-90	PT
HLA-DQB1	7.73247e-103	0.696223	0.977	0.937	2.20228e-98	PT
GIMAP4	7.00748e-58	0.660178	0.756	0.513	1.9958e-53	PT
JUND	1.70801e-52	0.659465	0.951	0.922	4.86458e-48	PT
PSMB9	5.14325e-74	0.653686	0.878	0.68	1.46485e-69	PT
SERPING1	1.05557e-53	0.649301	0.657	0.397	3.00636e-49	PT
TWISTNB	7.59685e-23	0.649245	0.63	0.459	2.16366e-18	PT
GBP1	6.16555e-45	0.646561	0.618	0.368	1.75601e-40	PT
CEBPD	8.41812e-48	0.645678	0.935	0.864	2.39757e-43	PT
CYCS	6.073e-24	0.644678	0.853	0.764	1.72965e-19	PT
RPS10	5.41727e-84	0.64453	0.973	0.923	1.54289e-79	PT
APOC1	4.52875e-35	0.640558	0.932	0.833	1.28983e-30	PT
YPEL5	4.00893e-35	0.632935	0.747	0.593	1.14178e-30	PT
HLA-DRA	3.00121e-77	0.621093	0.992	0.979	8.54775e-73	PT
RGS10	2.917e-74	0.62038	0.944	0.855	8.30791e-70	PT
FOS	5.08751e-30	0.614505	0.93	0.859	1.44897e-25	PT
SCO2	2.82852e-48	0.613389	0.736	0.48	8.05591e-44	PT
HLA-DMA	1.931e-93	0.611155	0.959	0.916	5.49969e-89	PT
MDK	6.02461e-56	0.605775	0.344	0.084	1.71587e-51	PT
EPSTI1	9.39112e-60	0.600818	0.756	0.49	2.67469e-55	PT
PPA1	5.59894e-59	0.595287	0.806	0.557	1.59463e-54	PT
CKS2	9.94643e-17	0.592991	0.616	0.503	2.83284e-12	PT
HSPA6	1.76893e-23	0.592715	0.773	0.62	5.03808e-19	PT
GBP4	5.72685e-58	0.591611	0.633	0.329	1.63106e-53	PT
RPS4Y1	1.09379e-45	0.587308	0.728	0.449	3.11523e-41	PT
C3	2.9306e-46	0.586188	0.924	0.767	8.34664e-42	PT
STAT1	4.8546e-45	0.586108	0.785	0.553	1.38264e-40	PT
LILRB4	1.20003e-58	0.582837	0.751	0.495	3.41782e-54	PT
MYADM	1.09534e-42	0.581464	0.668	0.406	3.11964e-38	PT
GRASP	9.8848e-35	0.575276	0.611	0.401	2.81529e-30	PT
SCIN	6.71278e-66	0.571036	0.438	0.116	1.91187e-61	PT
HLA-C	1.59335e-82	0.562231	0.979	0.942	4.53803e-78	PT
TNFSF13B	4.46809e-44	0.557763	0.868	0.719	1.27256e-39	PT
MRPL18	3.71721e-32	0.555305	0.807	0.642	1.0587e-27	PT
PLAAT3	2.0681e-69	0.554794	0.685	0.341	5.89014e-65	PT
CXCR4	1.77497e-37	0.551514	0.896	0.754	5.05528e-33	PT
CD37	1.08813e-59	0.544161	0.917	0.763	3.0991e-55	PT
FGL2	1.69816e-49	0.542638	0.939	0.79	4.83654e-45	PT
RPL10	7.0153e-81	0.541911	0.992	0.98	1.99803e-76	PT
CACYBP	4.0169e-36	0.53518	0.84	0.658	1.14405e-31	PT
ALDH2	1.83248e-60	0.533597	0.887	0.676	5.21908e-56	PT
H3F3B	4.24526e-36	0.532858	0.983	0.959	1.20909e-31	PT
ARL4A	4.81074e-28	0.528819	0.679	0.527	1.37015e-23	PT
RPS18	5.91781e-84	0.524276	0.99	0.971	1.68545e-79	PT
RPS9	2.01687e-90	0.52288	0.988	0.958	5.74424e-86	PT
ZFAND2A	7.01657e-21	0.519208	0.744	0.584	1.99839e-16	PT
HLA-DQA1	2.22643e-74	0.517054	0.969	0.922	6.34109e-70	PT
IL10	2.85608e-05	0.507389	0.307	0.246	0.813439	PT
OSM	9.66244e-13	0.506473	0.531	0.44	2.75196e-08	PT
RPL3	4.98672e-77	0.501391	0.989	0.954	1.42027e-72	PT
CD48	4.7574e-59	0.499023	0.834	0.545	1.35495e-54	PT
IL18	2.35513e-45	0.488687	0.897	0.722	6.70765e-41	PT
TNFSF10	2.81258e-43	0.485173	0.569	0.303	8.01052e-39	PT
CDKN1C	7.83942e-21	0.480929	0.398	0.215	2.23275e-16	PT
HLA-B	1.74105e-70	0.48004	0.997	0.973	4.9587e-66	PT
C15orf48	6.57325e-16	0.475678	0.635	0.468	1.87213e-11	PT
OLFML3	1.46038e-25	0.47461	0.637	0.438	4.1593e-21	PT
RGCC	9.64319e-06	0.472887	0.527	0.458	0.274648	PT
CLEC9A	5.22923e-69	0.470002	0.323	0.041	1.48934e-64	PT
HSPA1A	1.1437e-28	0.469188	0.96	0.877	3.25738e-24	PT
PLEKHO1	5.29549e-34	0.467377	0.823	0.672	1.50821e-29	PT
LY6E	7.73121e-37	0.465365	0.722	0.471	2.20192e-32	PT
EEF1B2	3.47193e-64	0.463103	0.96	0.918	9.88841e-60	PT
B2M	2.81099e-64	0.459384	0.999	0.998	8.00598e-60	PT
DNAJA1	1.06759e-23	0.454617	0.916	0.835	3.0406e-19	PT
XAF1	4.02556e-41	0.450421	0.648	0.391	1.14652e-36	PT
BST2	8.60728e-38	0.44696	0.923	0.818	2.45144e-33	PT
RNASET2	3.0416e-57	0.446401	0.964	0.869	8.66279e-53	PT
RPL18	5.45238e-75	0.442902	0.988	0.956	1.55289e-70	PT
IGFLR1	1.63753e-39	0.440364	0.762	0.548	4.66386e-35	PT
VAMP5	8.78412e-32	0.439698	0.698	0.469	2.50181e-27	PT
RPS3	2.00418e-64	0.437214	0.986	0.956	5.70811e-60	PT
RPL26	1.76424e-62	0.437037	0.981	0.973	5.02473e-58	PT
RPL14	1.0711e-69	0.436727	0.984	0.95	3.0506e-65	PT
DUSP2	2.79161e-18	0.435951	0.759	0.594	7.95077e-14	PT
DUSP1	1.0423e-28	0.434596	0.962	0.898	2.96856e-24	PT
RPL19	2.59717e-67	0.433635	0.987	0.964	7.397e-63	PT
IFITM3	1.8242e-20	0.425827	0.883	0.81	5.19552e-16	PT
ZFP36L1	1.92591e-23	0.42475	0.927	0.851	5.48519e-19	PT
C1QA	2.58725e-20	0.423615	0.945	0.903	7.36874e-16	PT
GADD45B	1.71992e-22	0.423312	0.896	0.785	4.89849e-18	PT
PKIB	7.44865e-49	0.420044	0.625	0.311	2.12145e-44	PT
NXT1	9.32466e-36	0.419705	0.583	0.359	2.65576e-31	PT
NRARP	8.86316e-17	0.419156	0.472	0.316	2.52432e-12	PT
LTC4S	1.27632e-33	0.418476	0.821	0.644	3.63507e-29	PT
IER5	6.14275e-18	0.411253	0.846	0.727	1.74952e-13	PT
RPL7A	3.11911e-64	0.408399	0.986	0.951	8.88353e-60	PT
TAGAP	1.48525e-19	0.405167	0.637	0.467	4.23015e-15	PT
AC092809.2	4.33402e-70	0.404143	0.387	0.072	1.23437e-65	PT
TGIF1	1.85799e-22	0.403632	0.7	0.547	5.29173e-18	PT
SERP1	1.9788e-33	0.398386	0.935	0.853	5.63581e-29	PT
HLA-A	2.45925e-59	0.397456	0.989	0.968	7.00418e-55	PT
CD9	1.09931e-31	0.39741	0.889	0.698	3.13096e-27	PT
DUSP5	1.68234e-10	0.397303	0.337	0.246	4.79148e-06	PT
RGS1	3.71758e-23	0.397241	0.941	0.828	1.0588e-18	PT
LYZ	2.76263e-34	0.392351	0.962	0.899	7.86823e-30	PT
C1QC	1.22571e-15	0.391398	0.93	0.884	3.49094e-11	PT
GIMAP1	1.52079e-34	0.390884	0.536	0.288	4.33136e-30	PT
IFI6	1.65239e-23	0.390613	0.731	0.541	4.70618e-19	PT
JUN	1.91631e-11	0.387855	0.921	0.862	5.45785e-07	PT
KLF4	1.07004e-19	0.387332	0.761	0.611	3.04758e-15	PT
FILIP1L	4.45849e-15	0.385789	0.427	0.281	1.26982e-10	PT
HNRNPA0	1.36661e-36	0.380651	0.712	0.49	3.89225e-32	PT
LIMD2	7.36998e-45	0.37959	0.617	0.316	2.09904e-40	PT
RPL11	6.93268e-59	0.379478	0.992	0.974	1.9745e-54	PT
SEC11A	5.79606e-39	0.378838	0.916	0.814	1.65077e-34	PT
NCF1	5.61612e-37	0.375492	0.648	0.382	1.59953e-32	PT
FAU	8.04409e-52	0.366812	0.984	0.948	2.29104e-47	PT
ID3	0.000610058	0.366475	0.464	0.4	1	PT
RACK1	4.62775e-47	0.365678	0.979	0.941	1.31803e-42	PT
PSME2	2.28585e-27	0.364148	0.914	0.777	6.51032e-23	PT
GBP5	4.18132e-22	0.363017	0.387	0.205	1.19088e-17	PT
SP110	1.45555e-33	0.362361	0.661	0.443	4.14555e-29	PT
NUP214	1.96825e-28	0.361377	0.717	0.531	5.60577e-24	PT
DDIT3	3.33308e-18	0.360612	0.534	0.38	9.49295e-14	PT
MX1	1.89788e-24	0.358972	0.549	0.344	5.40537e-20	PT
CX3CR1	2.33646e-26	0.358308	0.432	0.216	6.65446e-22	PT
ALKBH7	9.86891e-35	0.358156	0.8	0.603	2.81077e-30	PT
UBXN1	6.28757e-29	0.358063	0.854	0.719	1.79076e-24	PT
JPT1	9.39479e-26	0.357324	0.878	0.736	2.67573e-21	PT
RPS13	7.26156e-40	0.35596	0.975	0.959	2.06817e-35	PT
C1QB	8.40614e-11	0.355684	0.939	0.899	2.39415e-06	PT
CLEC4E	4.3648e-38	0.354515	0.446	0.186	1.24314e-33	PT
CD74	2.95363e-45	0.354485	0.997	0.992	8.41223e-41	PT
HLA-E	1.47966e-35	0.352385	0.982	0.931	4.21422e-31	PT
PILRA	2.57031e-29	0.350439	0.741	0.533	7.32051e-25	PT
YPEL3	4.1987e-34	0.349884	0.675	0.427	1.19583e-29	PT
ZC3HAV1	4.38142e-13	0.349638	0.642	0.545	1.24787e-08	PT
RPL29	6.59292e-46	0.349553	0.988	0.956	1.87773e-41	PT
PYCARD	7.51579e-34	0.348966	0.907	0.795	2.14057e-29	PT
PTPRE	3.87007e-22	0.347634	0.812	0.65	1.10223e-17	PT
RPS23	1.83417e-48	0.347528	0.983	0.975	5.2239e-44	PT
ARL4C	5.26996e-15	0.346854	0.812	0.67	1.50094e-10	PT
RIPK2	6.21816e-17	0.346385	0.628	0.472	1.771e-12	PT
TREM2	4.66744e-26	0.344903	0.874	0.731	1.32933e-21	PT
ADORA3	7.02023e-33	0.344393	0.428	0.193	1.99943e-28	PT
LPAR6	4.20398e-13	0.344219	0.638	0.482	1.19734e-08	PT
NACA	3.0322e-46	0.34053	0.979	0.953	8.63601e-42	PT
ZFP36	5.75511e-21	0.339526	0.951	0.873	1.63911e-16	PT
EVL	5.57047e-27	0.339513	0.641	0.437	1.58652e-22	PT
HSP90AA1	2.51161e-15	0.339501	0.977	0.95	7.15331e-11	PT
AOAH	5.13277e-28	0.335725	0.708	0.502	1.46186e-23	PT
DNAJB4	5.92095e-14	0.334459	0.628	0.481	1.68635e-09	PT
CORO1A	1.42315e-25	0.331306	0.88	0.739	4.05326e-21	PT
RPL30	5.20591e-38	0.329591	0.986	0.959	1.4827e-33	PT
GAPT	2.30544e-43	0.329547	0.528	0.24	6.56613e-39	PT
RPL12	1.27674e-41	0.328939	0.981	0.958	3.63628e-37	PT
PDGFB	2.93364e-16	0.328118	0.478	0.311	8.35529e-12	PT
RPL5	2.34889e-41	0.327072	0.976	0.942	6.68989e-37	PT
SAMD9L	1.9643e-28	0.324491	0.512	0.284	5.59452e-24	PT
PLAC8	3.05356e-34	0.32374	0.344	0.125	8.69684e-30	PT
RPL18A	2.6287e-42	0.323392	0.99	0.964	7.48681e-38	PT
RPS14	3.21119e-44	0.323072	0.983	0.973	9.14578e-40	PT
HBEGF	2.82871e-11	0.322416	0.715	0.586	8.05644e-07	PT
ISG20	1.62744e-27	0.321305	0.447	0.225	4.6351e-23	PT
EIF3G	3.64045e-29	0.321044	0.871	0.731	1.03684e-24	PT
FXYD5	1.16913e-29	0.31871	0.93	0.842	3.3298e-25	PT
RPL36AL	2.8263e-28	0.31845	0.935	0.864	8.04959e-24	PT
CCR7	0.000333781	0.317335	0.111	0.105	1	PT
TYROBP	1.00404e-34	0.316823	0.976	0.965	2.85959e-30	PT
TRIM22	4.46813e-22	0.315723	0.598	0.399	1.27257e-17	PT
RPL17	2.39309e-41	0.315608	0.981	0.949	6.81576e-37	PT
DNAJB1	1.76288e-18	0.31371	0.909	0.82	5.02086e-14	PT
FYB1	3.65595e-20	0.313441	0.918	0.823	1.04125e-15	PT
CLEC2B	4.84317e-19	0.312651	0.879	0.753	1.37938e-14	PT
RPS3A	2.76841e-40	0.308679	0.979	0.966	7.88471e-36	PT
OAS1	1.05414e-33	0.307535	0.475	0.234	3.00229e-29	PT
GPR155	2.20859e-23	0.307511	0.457	0.259	6.29027e-19	PT
SARAF	1.39498e-26	0.306132	0.922	0.805	3.97305e-22	PT
PLAUR	1.36515e-07	0.305169	0.892	0.825	0.00388809	PT
HSPD1	3.32719e-19	0.304312	0.93	0.832	9.47617e-15	PT
VSIR	7.86249e-25	0.303523	0.802	0.623	2.23932e-20	PT
RPL32	2.27313e-43	0.303035	0.979	0.969	6.47411e-39	PT
OTULINL	3.94815e-29	0.302861	0.653	0.42	1.12447e-24	PT
RPL8	3.66425e-46	0.301624	0.988	0.962	1.04361e-41	PT
VMO1	6.32249e-18	0.298852	0.6	0.416	1.80071e-13	PT
IER3	1.56683e-16	0.29846	0.935	0.851	4.4625e-12	PT
RPL13	6.92134e-51	0.297555	0.994	0.988	1.97127e-46	PT
RPS4X	3.75792e-32	0.29741	0.977	0.959	1.07029e-27	PT
RPS27A	1.38862e-42	0.296679	0.977	0.967	3.95492e-38	PT
AIM2	2.58699e-55	0.296362	0.278	0.04	7.36801e-51	PT
EIF3K	6.45408e-29	0.294067	0.94	0.845	1.83819e-24	PT
RPL24	2.17952e-40	0.294027	0.97	0.958	6.2075e-36	PT
RNASE6	1.76324e-20	0.292283	0.776	0.628	5.02187e-16	PT
BTF3	2.57585e-28	0.286638	0.95	0.899	7.33628e-24	PT
ITM2B	2.06466e-27	0.285209	0.98	0.953	5.88036e-23	PT
NAGK	1.3557e-20	0.285	0.776	0.643	3.86118e-16	PT
GZF1	1.05976e-15	0.282369	0.54	0.373	3.01831e-11	PT
BLNK	1.17139e-33	0.281026	0.433	0.198	3.33624e-29	PT
GIMAP7	3.36918e-20	0.280591	0.438	0.247	9.59575e-16	PT
CLEC12A	8.04336e-40	0.280188	0.481	0.214	2.29083e-35	PT
RCSD1	1.59043e-21	0.279952	0.564	0.383	4.52972e-17	PT
CHCHD10	7.13602e-23	0.278324	0.889	0.765	2.03241e-18	PT
CLEC7A	7.61527e-19	0.27822	0.821	0.667	2.1689e-14	PT
IRF7	1.22572e-19	0.276873	0.512	0.339	3.49098e-15	PT
RPS5	5.24457e-32	0.276524	0.975	0.921	1.49371e-27	PT
MKNK2	2.14668e-16	0.275849	0.649	0.504	6.11395e-12	PT
NR4A1	1.13035e-11	0.274752	0.825	0.715	3.21934e-07	PT
IFRD1	8.19536e-16	0.273388	0.686	0.523	2.33412e-11	PT
SRSF5	5.67604e-18	0.272057	0.879	0.754	1.61659e-13	PT
RPS15	1.17724e-37	0.271962	0.991	0.964	3.3529e-33	PT
SVBP	1.2031e-24	0.271698	0.643	0.443	3.42654e-20	PT
ARL5A	9.46539e-19	0.271423	0.793	0.654	2.69584e-14	PT
CDKN1B	1.42139e-12	0.271127	0.44	0.296	4.04826e-08	PT
SIAH2	6.67113e-12	0.269738	0.418	0.322	1.90001e-07	PT
LAT2	2.20123e-20	0.269382	0.708	0.521	6.26932e-16	PT
DRAP1	5.8522e-23	0.267791	0.883	0.771	1.66677e-18	PT
GABARAP	6.05086e-27	0.267435	0.966	0.922	1.72335e-22	PT
TREM1	1.8665e-11	0.266713	0.436	0.299	5.31597e-07	PT
GATD3A	1.12691e-48	0.266035	0.272	0.045	3.20956e-44	PT
RPS8	4.99502e-36	0.2654	0.986	0.974	1.42263e-31	PT
UBE2L6	4.45486e-18	0.265007	0.693	0.533	1.26879e-13	PT
SMDT1	1.45068e-23	0.263208	0.83	0.682	4.13167e-19	PT
CYBA	6.29071e-23	0.259892	0.981	0.958	1.79166e-18	PT
RPL10A	2.23867e-31	0.259266	0.963	0.932	6.37595e-27	PT
UBE2S	1.73724e-08	0.258857	0.694	0.579	0.000494784	PT
RPS24	1.86811e-33	0.256464	0.986	0.973	5.32056e-29	PT
JMJD6	6.73202e-15	0.256205	0.595	0.464	1.91735e-10	PT
RPL28	2.17859e-35	0.255593	0.996	0.983	6.20485e-31	PT
CTSH	7.73696e-21	0.25551	0.927	0.82	2.20356e-16	PT
FXYD2	1.0063e-17	0.25494	0.383	0.21	2.86605e-13	PT
CNPY3	6.01324e-22	0.254665	0.856	0.722	1.71263e-17	PT
RPL22L1	2.23487e-18	0.254514	0.767	0.616	6.36515e-14	PT
SERPINA1	4.73349e-25	0.254013	0.92	0.795	1.34814e-20	PT
RABGAP1L	5.00661e-21	0.254003	0.466	0.282	1.42593e-16	PT
LGALS2	1.44245e-26	0.253124	0.295	0.111	4.10825e-22	PT
TSC22D3	1.19206e-16	0.252615	0.76	0.593	3.39511e-12	PT
SLAMF7	1.06303e-11	0.251572	0.361	0.225	3.02762e-07	PT
RPS6	6.38145e-32	0.250189	0.981	0.96	1.8175e-27	PT
POLD4	1.09899e-18	0.248483	0.832	0.697	3.13004e-14	PT
RPL35A	1.16836e-26	0.247089	0.977	0.947	3.32761e-22	PT
NOP53	3.27171e-27	0.24611	0.861	0.681	9.31817e-23	PT
HIGD2A	1.75707e-19	0.244157	0.887	0.777	5.0043e-15	PT
CIITA	5.15186e-23	0.244037	0.61	0.395	1.4673e-18	PT
JAK2	2.48745e-20	0.243375	0.362	0.184	7.08452e-16	PT
PSMB8	6.79714e-22	0.243161	0.802	0.628	1.93589e-17	PT
HLA-F	1.11209e-22	0.242285	0.743	0.556	3.16734e-18	PT
PRRG4	7.26743e-15	0.24153	0.338	0.195	2.06984e-10	PT
HSPB1	2.33201e-28	0.241442	0.933	0.815	6.6418e-24	PT
NFIL3	9.72977e-13	0.240662	0.532	0.385	2.77113e-08	PT
TSC22D1	6.22078e-06	0.240334	0.399	0.319	0.177174	PT
EEF1G	7.66028e-27	0.240121	0.959	0.912	2.18172e-22	PT
IRF9	9.73049e-17	0.239496	0.631	0.481	2.77134e-12	PT
WARS	6.11728e-11	0.239194	0.35	0.228	1.74226e-06	PT
NDUFB5	8.56181e-18	0.23878	0.782	0.656	2.43849e-13	PT
NSA2	5.03884e-21	0.238629	0.83	0.673	1.43511e-16	PT
LY86	5.00987e-19	0.237876	0.867	0.756	1.42686e-14	PT
MID1IP1	8.59575e-09	0.235655	0.391	0.282	0.000244816	PT
APBB1IP	1.20474e-21	0.234786	0.772	0.582	3.43121e-17	PT
RPS15A	2.32705e-24	0.233365	0.978	0.963	6.62767e-20	PT
FCGR3A	1.91896e-10	0.233347	0.938	0.89	5.4654e-06	PT
EEF1A1	2.86961e-29	0.233148	0.999	0.991	8.17293e-25	PT
RHOH	3.06773e-21	0.23261	0.313	0.141	8.7372e-17	PT
GLA	0.000458316	0.232155	0.622	0.564	1	PT
EVI2B	2.78502e-21	0.231014	0.741	0.553	7.93202e-17	PT
EIF4A3	6.34003e-06	0.23098	0.775	0.687	0.18057	PT
CKB	6.66271e-15	0.23024	0.215	0.094	1.89761e-10	PT
LYSMD2	6.05736e-22	0.229724	0.6	0.395	1.7252e-17	PT
CD81	5.68676e-18	0.228491	0.967	0.906	1.61965e-13	PT
DUSP4	4.66946e-07	0.228143	0.225	0.145	0.0132991	PT
OLR1	3.80405e-18	0.227679	0.762	0.585	1.08343e-13	PT
TSEN34	1.07748e-11	0.227321	0.528	0.41	3.06877e-07	PT
YWHAH	1.05744e-13	0.227156	0.922	0.855	3.01171e-09	PT
CCDC112	9.70404e-17	0.22713	0.452	0.282	2.76381e-12	PT
SNHG8	4.24351e-16	0.22662	0.764	0.607	1.20859e-11	PT
JAZF1	1.08883e-19	0.226327	0.427	0.25	3.10111e-15	PT
DEDD2	1.2062e-11	0.225424	0.528	0.403	3.43538e-07	PT
TYMP	1.09821e-13	0.225406	0.969	0.913	3.12782e-09	PT
SFMBT2	1.30237e-10	0.224923	0.525	0.395	3.70927e-06	PT
IER2	3.05054e-12	0.224797	0.867	0.764	8.68826e-08	PT
BCL10	7.28737e-12	0.224611	0.512	0.388	2.07552e-07	PT
LST1	1.52116e-17	0.224221	0.932	0.847	4.33242e-13	PT
AIP	5.11999e-16	0.22417	0.554	0.393	1.45822e-11	PT
GPSM3	5.30426e-17	0.224111	0.837	0.711	1.51071e-12	PT
SERPINH1	1.63227e-05	0.222238	0.442	0.357	0.464887	PT
BTN3A2	9.89756e-16	0.221904	0.484	0.321	2.81892e-11	PT
MTHFD2	8.79111e-11	0.221454	0.602	0.478	2.5038e-06	PT
GPX4	8.92661e-20	0.220632	0.962	0.897	2.54239e-15	PT
WAS	3.28087e-13	0.220284	0.747	0.624	9.34424e-09	PT
CADM1	1.89042e-10	0.220185	0.424	0.308	5.38411e-06	PT
COMMD6	2.58531e-23	0.220123	0.905	0.815	7.36322e-19	PT
GPR65	6.2776e-14	0.219664	0.6	0.438	1.78792e-09	PT
CLK1	9.13477e-07	0.218399	0.782	0.697	0.0260167	PT
IFIT2	3.92266e-11	0.217495	0.273	0.153	1.11721e-06	PT
BASP1	2.93246e-11	0.217151	0.817	0.695	8.35194e-07	PT
PADI2	2.63542e-18	0.216888	0.305	0.145	7.50593e-14	PT
TNFSF12	2.96797e-14	0.216827	0.774	0.644	8.45308e-10	PT
CHD9	3.40635e-12	0.216587	0.661	0.515	9.70162e-08	PT
EEF1D	2.41691e-19	0.216543	0.956	0.902	6.88361e-15	PT
TNFSF9	3.63604e-10	0.216365	0.295	0.206	1.03558e-05	PT
MIF4GD	4.06033e-24	0.216283	0.617	0.402	1.15642e-19	PT
EPB41L2	6.22037e-10	0.216159	0.62	0.502	1.77162e-05	PT
ASCL2	2.13949e-22	0.215075	0.331	0.155	6.09347e-18	PT
OFD1	6.60187e-13	0.214068	0.414	0.277	1.88028e-08	PT
HSP90AB1	7.09881e-10	0.213128	0.971	0.927	2.02181e-05	PT
SAP30	5.03844e-17	0.212101	0.649	0.468	1.435e-12	PT
MEF2A	2.41761e-15	0.21198	0.807	0.656	6.8856e-11	PT
LINC00937	3.06093e-34	0.211348	0.219	0.044	8.71783e-30	PT
STAT3	7.50696e-09	0.21117	0.742	0.655	0.000213806	PT
SNAI1	3.59192e-12	0.210386	0.435	0.288	1.02302e-07	PT
NDUFS2	2.28965e-14	0.210331	0.662	0.516	6.52116e-10	PT
SOCS3	3.2946e-12	0.210062	0.727	0.589	9.38334e-08	PT
CIRBP	3.59436e-17	0.208398	0.878	0.746	1.02371e-12	PT
IGBP1	3.40344e-15	0.208214	0.622	0.476	9.69335e-11	PT
MAT2A	1.69755e-10	0.207995	0.771	0.649	4.83479e-06	PT
NAF1	6.29332e-10	0.206432	0.322	0.211	1.7924e-05	PT
APOBEC3G	1.04783e-19	0.206214	0.41	0.233	2.98434e-15	PT
RPS19	1.52979e-29	0.205992	0.996	0.977	4.357e-25	PT
HVCN1	2.5079e-15	0.205968	0.429	0.272	7.14274e-11	PT
RGS19	5.57709e-22	0.205799	0.745	0.546	1.58841e-17	PT
SLC31A2	1.12806e-10	0.205565	0.65	0.539	3.21284e-06	PT
SERPINF1	1.09209e-16	0.205395	0.622	0.441	3.11038e-12	PT
JAML	1.49414e-40	0.205306	0.531	0.255	4.25547e-36	PT
FKBP4	3.87767e-09	0.205233	0.666	0.545	0.00011044	PT
SNHG15	2.13736e-08	0.204467	0.503	0.415	0.000608741	PT
PTGES3	2.19133e-09	0.204361	0.891	0.807	6.24112e-05	PT
SUPT4H1	2.78597e-15	0.2038	0.712	0.567	7.93474e-11	PT
SESN3	1.34284e-15	0.201656	0.387	0.226	3.82454e-11	PT
EIF3F	4.71405e-16	0.201361	0.886	0.773	1.34261e-11	PT
IFIT3	3.97429e-18	0.201211	0.269	0.119	1.13192e-13	PT
RPS12	1.83389e-18	0.200732	0.987	0.969	5.22311e-14	PT
SNHG7	1.3841e-10	0.200382	0.529	0.394	3.94205e-06	PT
ARHGAP15	1.40895e-15	0.20002	0.476	0.316	4.01283e-11	PT
NKRF	1.1287e-11	0.200017	0.351	0.218	3.21465e-07	PT
NUDC	2.21499e-12	0.198822	0.745	0.615	6.3085e-08	PT
MNDA	1.11457e-13	0.198532	0.84	0.723	3.17441e-09	PT
LYL1	7.80649e-14	0.198132	0.498	0.338	2.22337e-09	PT
IFIT1	1.4683e-20	0.197632	0.207	0.068	4.18187e-16	PT
ARF4	4.91075e-06	0.197192	0.738	0.652	0.139863	PT
SUMO2	3.0921e-14	0.197137	0.937	0.87	8.8066e-10	PT
XBP1	3.48672e-06	0.196964	0.732	0.641	0.0993052	PT
RAB32	4.41427e-14	0.196634	0.775	0.632	1.25723e-09	PT
RAB8A	5.74011e-20	0.196619	0.685	0.493	1.63484e-15	PT
CAMK2D	3.1813e-14	0.196506	0.427	0.269	9.06066e-10	PT
SYAP1	3.69632e-06	0.196057	0.65	0.555	0.105275	PT
CST3	5.72016e-14	0.195624	0.992	0.979	1.62916e-09	PT
P2RY13	1.21798e-10	0.195234	0.383	0.249	3.46893e-06	PT
ODF3B	9.33137e-22	0.194742	0.574	0.368	2.65767e-17	PT
CIR1	1.15832e-08	0.194242	0.522	0.424	0.000329901	PT
SLC39A10	1.8031e-07	0.193665	0.417	0.315	0.00513542	PT
SLC7A7	7.72573e-13	0.192276	0.699	0.555	2.20036e-08	PT
RPS7	1.14452e-22	0.192197	0.979	0.95	3.2597e-18	PT
SIGLEC8	3.98007e-26	0.191898	0.213	0.061	1.13356e-21	PT
ZFAS1	5.48844e-17	0.191751	0.918	0.825	1.56316e-12	PT
DOK2	1.25931e-07	0.190573	0.595	0.484	0.00358665	PT
LSM2	1.87982e-15	0.189942	0.611	0.446	5.35392e-11	PT
ABI3	1.95352e-13	0.189858	0.639	0.499	5.56382e-09	PT
ATM	8.05787e-06	0.188769	0.503	0.41	0.229496	PT
DNASE2	1.4036e-09	0.188631	0.653	0.529	3.9976e-05	PT
CORO1B	1.2272e-13	0.188519	0.745	0.603	3.49518e-09	PT
IDS	3.14054e-10	0.187858	0.677	0.558	8.94456e-06	PT
GSTK1	1.9556e-13	0.187661	0.854	0.757	5.56974e-09	PT
MIS18BP1	4.62915e-16	0.187581	0.573	0.394	1.31843e-11	PT
PRPF38B	1.62928e-07	0.187311	0.761	0.672	0.00464034	PT
PER1	1.10132e-09	0.186939	0.503	0.384	3.13668e-05	PT
ARHGAP24	1.32342e-18	0.186766	0.44	0.258	3.76924e-14	PT
MSRB2	2.01831e-12	0.186371	0.626	0.49	5.74834e-08	PT
PSME1	2.10579e-17	0.185946	0.922	0.812	5.99751e-13	PT
RHOG	8.37653e-13	0.18549	0.885	0.777	2.38572e-08	PT
DDHD1	1.70997e-07	0.184514	0.429	0.334	0.00487016	PT
ATP5MC2	2.31351e-17	0.184434	0.961	0.902	6.58911e-13	PT
CLEC4A	2.41011e-14	0.184182	0.481	0.32	6.86425e-10	PT
CD1D	2.47736e-16	0.184106	0.314	0.16	7.05576e-12	PT
PRMT9	1.26812e-13	0.183353	0.438	0.28	3.61173e-09	PT
NSMCE3	5.20073e-08	0.183259	0.379	0.29	0.00148122	PT
RPS25	1.56128e-19	0.183257	0.976	0.956	4.44669e-15	PT
HSPA8	2.82914e-09	0.183135	0.942	0.884	8.05766e-05	PT
RHEBL1	1.64102e-18	0.18309	0.134	0.034	4.67379e-14	PT
APOL3	7.65351e-22	0.182969	0.273	0.11	2.1798e-17	PT
AHSA1	2.74622e-09	0.182707	0.72	0.603	7.82152e-05	PT
LPIN2	6.14404e-12	0.182285	0.53	0.384	1.74988e-07	PT
RSL24D1	1.80812e-14	0.182125	0.714	0.559	5.14971e-10	PT
MRPL55	1.20798e-09	0.182045	0.527	0.447	3.44046e-05	PT
EIF3D	5.10576e-11	0.181917	0.747	0.625	1.45417e-06	PT
FAM177A1	8.1522e-07	0.181665	0.591	0.502	0.0232183	PT
MIR181A1HG	7.04842e-10	0.181646	0.368	0.245	2.00746e-05	PT
SELENOM	1.28678e-16	0.181329	0.332	0.174	3.66489e-12	PT
ARMCX2	2.21821e-15	0.178595	0.212	0.09	6.31768e-11	PT
LGALS3BP	4.99912e-09	0.178223	0.712	0.597	0.00014238	PT
PIH1D1	2.1786e-10	0.177438	0.439	0.311	6.20486e-06	PT
MGAT4A	1.1647e-10	0.17728	0.757	0.631	3.31718e-06	PT
BCL2	2.59492e-07	0.177081	0.525	0.427	0.00739058	PT
TENT4B	3.19511e-05	0.176592	0.422	0.381	0.91	PT
SLC25A33	5.33161e-08	0.175667	0.44	0.337	0.0015185	PT
PCBP1	1.68005e-12	0.175631	0.926	0.829	4.78494e-08	PT
MBOAT7	2.21734e-10	0.17537	0.431	0.312	6.31521e-06	PT
CAMK1D	1.16532e-12	0.175191	0.499	0.345	3.31894e-08	PT
RPSA	4.47391e-14	0.175069	0.968	0.924	1.27422e-09	PT
WDR74	1.36115e-08	0.174218	0.374	0.26	0.000387668	PT
ARID5A	1.98699e-07	0.174043	0.529	0.424	0.00565914	PT
NME2	9.95995e-17	0.173776	0.953	0.902	2.83669e-12	PT
HCAR2	6.43799e-11	0.173762	0.183	0.085	1.8336e-06	PT
HMGN3	4.25048e-14	0.173708	0.776	0.634	1.21058e-09	PT
DBP	1.02402e-11	0.17356	0.349	0.216	2.91651e-07	PT
RTRAF	1.04179e-12	0.172908	0.817	0.697	2.96713e-08	PT
HACD4	7.47518e-12	0.172165	0.549	0.412	2.12901e-07	PT
PIGP	1.64287e-15	0.171461	0.492	0.325	4.67905e-11	PT
ATP5F1D	6.35879e-16	0.171321	0.907	0.8	1.81105e-11	PT
IFI44	4.03346e-10	0.169953	0.443	0.314	1.14877e-05	PT
PGLS	1.3404e-12	0.169147	0.842	0.731	3.81759e-08	PT
SNRPN	1.39854e-12	0.168823	0.571	0.423	3.98318e-08	PT
OTUD1	1.2051e-05	0.168241	0.639	0.54	0.343223	PT
DNAJB9	2.1528e-05	0.168237	0.446	0.375	0.61314	PT
C1orf162	5.14381e-12	0.168106	0.942	0.889	1.46501e-07	PT
TM2D3	2.9003e-10	0.167663	0.383	0.259	8.26033e-06	PT
TNFRSF10B	4.09712e-10	0.166764	0.364	0.253	1.1669e-05	PT
IFI35	1.28818e-10	0.166611	0.462	0.325	3.66886e-06	PT
ODC1	0.00926509	0.166273	0.332	0.314	1	PT
SSR2	4.54127e-14	0.166108	0.867	0.747	1.2934e-09	PT
NUDT2	2.60743e-17	0.165632	0.383	0.215	7.42623e-13	PT
SMIM20	1.30779e-11	0.165326	0.488	0.353	3.72471e-07	PT
EPB41L4A-AS1	1.20316e-13	0.164732	0.411	0.258	3.42671e-09	PT
STX6	2.96901e-07	0.164316	0.527	0.423	0.00845604	PT
CUL1	6.19844e-12	0.164259	0.393	0.251	1.76538e-07	PT
SORL1	1.13673e-15	0.164203	0.674	0.502	3.23751e-11	PT
EIF4EBP3	3.4369e-12	0.164164	0.337	0.209	9.78864e-08	PT
EIF1	2.9903e-07	0.164153	0.978	0.971	0.00851667	PT
TKT	2.43073e-09	0.164037	0.852	0.759	6.92295e-05	PT
LINC01357	1.21498e-20	0.163791	0.207	0.072	3.46039e-16	PT
IL4I1	3.66714e-06	0.163051	0.253	0.173	0.104444	PT
MX2	3.67842e-09	0.162793	0.381	0.264	0.000104765	PT
PDCD4	1.41857e-09	0.162596	0.554	0.424	4.04023e-05	PT
AL118516.1	3.9268e-08	0.162261	0.379	0.271	0.00111839	PT
ERP29	4.60686e-12	0.161633	0.865	0.758	1.31208e-07	PT
IL16	1.52327e-12	0.161423	0.365	0.224	4.33841e-08	PT
ADAM28	5.78223e-14	0.161421	0.486	0.323	1.64684e-09	PT
RAB4B	7.30252e-12	0.161222	0.497	0.354	2.07983e-07	PT
NUBP1	4.88352e-10	0.161072	0.448	0.329	1.39088e-05	PT
RASAL2	3.80683e-10	0.160627	0.311	0.198	1.08422e-05	PT
LINC02381	1.38331e-25	0.159914	0.248	0.08	3.93981e-21	PT
NEDD4L	3.28211e-10	0.159772	0.328	0.212	9.34777e-06	PT
BTG1	2.69074e-12	0.159615	0.969	0.899	7.66351e-08	PT
DHRS7	1.50983e-09	0.15953	0.786	0.676	4.30014e-05	PT
CCDC50	8.73765e-08	0.158857	0.579	0.475	0.00248857	PT
P2RY6	2.39722e-12	0.158776	0.277	0.158	6.82752e-08	PT
PSMG2	3.0519e-10	0.158749	0.679	0.566	8.69212e-06	PT
NCK1-DT	4.83632e-16	0.158743	0.339	0.182	1.37743e-11	PT
KLF3	3.69522e-08	0.158741	0.534	0.415	0.00105244	PT
CASP4	2.64137e-10	0.158137	0.736	0.616	7.52288e-06	PT
ERCC1	1.47286e-09	0.156991	0.683	0.565	4.19484e-05	PT
C9orf16	9.76327e-13	0.156601	0.778	0.642	2.78068e-08	PT
LINC01578	8.80776e-10	0.156298	0.81	0.704	2.50854e-05	PT
SNU13	1.18238e-09	0.156265	0.791	0.686	3.36754e-05	PT
DENND6B	8.23055e-20	0.156059	0.321	0.151	2.34414e-15	PT
APOL6	1.04751e-06	0.15565	0.49	0.386	0.029834	PT
SOCS1	1.57541e-07	0.15515	0.365	0.262	0.00448692	PT
TNFRSF14	6.64098e-08	0.153711	0.663	0.55	0.00189142	PT
DOCK8	9.1547e-07	0.153476	0.652	0.55	0.0260735	PT
GTF3A	1.01941e-10	0.153034	0.776	0.656	2.90338e-06	PT
BTF3L4	7.85998e-11	0.152275	0.659	0.53	2.2386e-06	PT
LRMDA	6.90405e-12	0.152236	0.513	0.367	1.96634e-07	PT
SSPN	1.68043e-12	0.152081	0.28	0.15	4.78603e-08	PT
TAPBPL	3.77921e-11	0.15204	0.308	0.19	1.07636e-06	PT
TRMT112	2.64374e-08	0.151505	0.838	0.754	0.000752963	PT
AVPI1	0.00302056	0.150903	0.37	0.331	1	PT
TSPYL2	1.40383e-15	0.150712	0.49	0.318	3.99826e-11	PT
TMEM109	2.88812e-07	0.150682	0.519	0.409	0.00822566	PT
HAMP	2.83458e-12	0.150529	0.17	0.069	8.07317e-08	PT
CHMP4A	1.30485e-12	0.149961	0.705	0.565	3.71633e-08	PT
RPL15	5.70221e-17	0.149959	0.98	0.963	1.62405e-12	PT
LINC-PINT	0.0004811	0.149522	0.629	0.558	1	PT
COQ7	3.74171e-09	0.149149	0.257	0.151	0.000106568	PT
CD40	7.24334e-05	0.149129	0.467	0.381	1	PT
TLR4	8.73312e-06	0.148972	0.499	0.401	0.248728	PT
RILPL2	3.77156e-07	0.148913	0.723	0.615	0.0107418	PT
RPS2	4.1229e-15	0.148475	0.992	0.976	1.17424e-10	PT
RPL41	6.2124e-12	0.147871	0.992	0.984	1.76935e-07	PT
SMAP2	4.45161e-10	0.147457	0.7	0.568	1.26786e-05	PT
MPC2	1.69907e-08	0.147159	0.74	0.626	0.000483913	PT
CLNS1A	3.76488e-12	0.147012	0.64	0.489	1.07228e-07	PT
RPL23A	5.62101e-22	0.146767	0.973	0.949	1.60092e-17	PT
PCMTD1	1.49093e-06	0.146444	0.45	0.368	0.0424631	PT
GBP3	4.87746e-15	0.146238	0.355	0.2	1.38915e-10	PT
LPCAT2	6.09872e-11	0.146163	0.592	0.446	1.73698e-06	PT
CGAS	8.0919e-06	0.146088	0.409	0.319	0.230465	PT
SCAMP2	8.85813e-09	0.146041	0.751	0.64	0.000252288	PT
DUT	1.41183e-08	0.145724	0.633	0.512	0.000402103	PT
GIMAP8	6.47971e-13	0.145478	0.218	0.102	1.84549e-08	PT
TVP23A	2.92328e-22	0.145276	0.144	0.028	8.3258e-18	PT
EDF1	2.25224e-13	0.145136	0.918	0.823	6.41459e-09	PT
CALCOCO2	1.74201e-08	0.144948	0.487	0.367	0.000496142	PT
RBIS	3.19633e-08	0.144656	0.722	0.616	0.000910348	PT
G0S2	0.00929484	0.144634	0.564	0.503	1	PT
TOR3A	4.41339e-08	0.144518	0.388	0.29	0.00125698	PT
TSPAN33	2.30083e-09	0.144408	0.549	0.419	6.55301e-05	PT
CD38	1.95447e-13	0.144288	0.244	0.127	5.56652e-09	PT
FFAR4	2.70664e-18	0.144236	0.237	0.096	7.70878e-14	PT
UBC	2.06788e-08	0.144064	0.988	0.957	0.000588952	PT
RPS27	5.33852e-17	0.143937	0.983	0.973	1.52046e-12	PT
MRPS6	2.42262e-11	0.143769	0.655	0.512	6.89986e-07	PT
CD86	8.07972e-09	0.143714	0.819	0.72	0.000230118	PT
RAB20	7.21171e-10	0.143439	0.659	0.524	2.05397e-05	PT
RPS21	1.37261e-12	0.143313	0.978	0.931	3.90934e-08	PT
HCST	1.4318e-16	0.143084	0.836	0.685	4.0779e-12	PT
RAB11FIP1	3.25212e-06	0.142833	0.39	0.292	0.0926235	PT
EIF1AY	2.94925e-15	0.142258	0.28	0.139	8.39976e-11	PT
LINC00324	1.19294e-09	0.141801	0.19	0.095	3.3976e-05	PT
CRTAM	2.09465e-10	0.141684	0.21	0.108	5.96578e-06	PT
CXorf40A	2.40717e-12	0.14163	0.166	0.076	6.85586e-08	PT
AC005332.1	2.31185e-14	0.141612	0.182	0.075	6.58439e-10	PT
TIMM10	2.91923e-13	0.141461	0.519	0.363	8.31427e-09	PT
ST8SIA4	3.02637e-05	0.14025	0.497	0.435	0.861941	PT
AL592295.5	1.36188e-08	0.139546	0.174	0.088	0.000387877	PT
DRAM2	1.58896e-08	0.139447	0.72	0.616	0.000452553	PT
IL10RA	3.15151e-07	0.139435	0.702	0.593	0.00897581	PT
2021-03-03	7.18747e-15	0.139323	0.269	0.133	2.04706e-10	PT
CCT3	6.20488e-09	0.139177	0.753	0.634	0.000176721	PT
PARVG	1.60184e-08	0.139076	0.724	0.615	0.00045622	PT
PWWP3A	3.46198e-10	0.138803	0.396	0.263	9.86008e-06	PT
PAXX	5.8282e-13	0.138791	0.626	0.468	1.65993e-08	PT
TFDP2	2.81868e-09	0.138614	0.291	0.18	8.0279e-05	PT
TAF7	8.25644e-06	0.138418	0.505	0.41	0.235152	PT
TIGAR	2.16911e-07	0.138173	0.458	0.351	0.00617783	PT
PHF5A	4.74725e-10	0.137855	0.309	0.194	1.35206e-05	PT
UTP6	1.47403e-07	0.137849	0.397	0.298	0.00419818	PT
RBMX	2.25246e-06	0.137689	0.602	0.499	0.0641524	PT
EAF2	2.55166e-09	0.137648	0.321	0.212	7.26737e-05	PT
TRA2B	5.43317e-08	0.137101	0.806	0.703	0.00154742	PT
APRT	1.25088e-14	0.136926	0.872	0.749	3.56264e-10	PT
LINC01736	1.06357e-21	0.136692	0.177	0.049	3.02916e-17	PT
TMEM243	2.73491e-13	0.136357	0.477	0.319	7.78929e-09	PT
RPL34	5.50894e-20	0.136321	0.986	0.973	1.569e-15	PT
PHF11	1.5097e-09	0.135981	0.484	0.355	4.29977e-05	PT
TXNIP	6.16054e-12	0.134991	0.83	0.703	1.75458e-07	PT
SUSD3	1.11887e-10	0.134983	0.221	0.125	3.18665e-06	PT
EIF3M	1.42854e-13	0.134782	0.752	0.6	4.06862e-09	PT
SRSF3	8.25761e-06	0.134731	0.872	0.808	0.235185	PT
ATG101	2.54841e-07	0.134526	0.389	0.281	0.00725812	PT
SRP14	9.25787e-12	0.13449	0.964	0.892	2.63674e-07	PT
FAM149A	2.51034e-19	0.134223	0.126	0.025	7.14971e-15	PT
TM6SF1	5.95157e-07	0.134	0.572	0.468	0.0169507	PT
ANKRD44	3.25076e-06	0.133971	0.457	0.356	0.092585	PT
PFDN5	1.06367e-10	0.133255	0.967	0.932	3.02945e-06	PT
DNAJC4	4.35163e-06	0.133176	0.492	0.395	0.123939	PT
TAX1BP3	6.0606e-05	0.13309	0.466	0.386	1	PT
LPAR5	9.15789e-11	0.132939	0.309	0.189	2.60826e-06	PT
RPL36	1.45037e-13	0.13279	0.979	0.957	4.13079e-09	PT
CRBN	2.76467e-06	0.1326	0.382	0.286	0.0787407	PT
SLC8A1	4.22949e-05	0.132598	0.703	0.624	1	PT
COX10-AS1	7.88401e-18	0.132285	0.163	0.047	2.24545e-13	PT
MRC2	3.41562e-06	0.131887	0.314	0.22	0.0972803	PT
OAS2	5.57085e-11	0.131725	0.296	0.173	1.58663e-06	PT
APEX1	6.47534e-09	0.131684	0.751	0.635	0.000184424	PT
SLC25A3	6.14936e-06	0.131103	0.917	0.854	0.17514	PT
AC004687.1	1.12725e-22	0.130846	0.356	0.168	3.21052e-18	PT
AKAP7	2.07814e-10	0.130736	0.252	0.141	5.91875e-06	PT
CHURC1	2.78141e-07	0.130713	0.703	0.595	0.00792173	PT
SKIL	2.29891e-05	0.130502	0.762	0.678	0.654753	PT
DNAJB12	4.79477e-06	0.130365	0.42	0.333	0.13656	PT
DOK1	4.81614e-09	0.130086	0.327	0.211	0.000137168	PT
BAG3	1.59178e-21	0.129698	0.797	0.611	4.53356e-17	PT
TUBA1A	9.15554e-06	0.129624	0.635	0.534	0.260759	PT
NFKBIL1	6.25051e-12	0.12959	0.245	0.136	1.78021e-07	PT
ZNF385A	4.97265e-06	0.129224	0.507	0.407	0.141626	PT
DDX24	9.60957e-10	0.12921	0.808	0.692	2.7369e-05	PT
DBNDD2	1.13799e-08	0.128654	0.723	0.608	0.000324112	PT
AC012368.1	3.67643e-14	0.128249	0.242	0.114	1.04708e-09	PT
COX4I1	1.90229e-11	0.128002	0.958	0.905	5.41791e-07	PT
PSMB10	1.74032e-10	0.128	0.794	0.677	4.95659e-06	PT
PCNX2	2.25348e-09	0.127774	0.196	0.102	6.41814e-05	PT
TLR3	2.94375e-13	0.127732	0.173	0.07	8.38409e-09	PT
CRLF3	5.5199e-08	0.127468	0.304	0.207	0.00157212	PT
DNAJB6	5.57998e-09	0.127285	0.883	0.788	0.000158923	PT
SAT2	3.91615e-07	0.127249	0.692	0.595	0.0111536	PT
VRK2	2.59981e-09	0.127222	0.337	0.218	7.40451e-05	PT
RABAC1	7.35952e-13	0.127194	0.759	0.612	2.09606e-08	PT
MARCKS	2.40129e-10	0.127012	0.956	0.887	6.8391e-06	PT
HIST1H4C	7.34563e-09	0.126901	0.603	0.478	0.000209211	PT
NMT1	0.00050652	0.126578	0.351	0.286	1	PT
PLAGL1	4.12503e-06	0.126386	0.334	0.243	0.117485	PT
TAP1	1.1542e-05	0.125944	0.47	0.38	0.328727	PT
METTL21A	1.46445e-10	0.125576	0.291	0.171	4.17091e-06	PT
LILRA2	9.79062e-10	0.124406	0.305	0.186	2.78847e-05	PT
IMP3	0.000301445	0.12418	0.453	0.388	1	PT
MRPS18C	7.01163e-10	0.123908	0.509	0.373	1.99698e-05	PT
INPP5D	4.78705e-05	0.123804	0.484	0.392	1	PT
NENF	4.51929e-07	0.12378	0.72	0.614	0.0128714	PT
DNMT1	0.000176944	0.123438	0.502	0.419	1	PT
ZNF503	0.000778958	0.123152	0.258	0.208	1	PT
VAMP2	6.61481e-09	0.123121	0.565	0.435	0.000188397	PT
UXT	2.74864e-13	0.12307	0.798	0.66	7.82841e-09	PT
MRPL34	3.27102e-07	0.122854	0.556	0.441	0.00931619	PT
TSPYL1	1.01223e-06	0.122468	0.417	0.328	0.0288294	PT
STK38L	0.000197378	0.122461	0.433	0.353	1	PT
PTPN7	1.68205e-07	0.122391	0.256	0.162	0.00479065	PT
RPL36A	2.44196e-13	0.12213	0.974	0.945	6.95496e-09	PT
EBI3	2.80449e-09	0.122046	0.431	0.304	7.98747e-05	PT
STAT2	0.000360105	0.121927	0.41	0.339	1	PT
SHISA4	1.11646e-17	0.121007	0.164	0.051	3.1798e-13	PT
PQBP1	4.67838e-07	0.120454	0.464	0.36	0.0133245	PT
TATDN3	3.26497e-09	0.120174	0.28	0.176	9.29897e-05	PT
MS4A7	1.45866e-11	0.119937	0.95	0.87	4.15442e-07	PT
NUDT14	8.23429e-06	0.119822	0.444	0.354	0.234521	PT
MPST	1.41219e-05	0.119684	0.408	0.319	0.402206	PT
DOCK10	0.000142481	0.119655	0.528	0.44	1	PT
C1orf52	9.80384e-06	0.119451	0.356	0.271	0.279223	PT
LSM10	6.46237e-09	0.11935	0.573	0.444	0.000184055	PT
CD72	3.33524e-09	0.119258	0.391	0.267	9.49911e-05	PT
FAM111A	6.07797e-05	0.11924	0.397	0.307	1	PT
PURA	1.50017e-07	0.119091	0.431	0.316	0.00427264	PT
FAM110B	1.10911e-07	0.118895	0.237	0.144	0.00315885	PT
GPR82	3.98185e-15	0.118799	0.152	0.049	1.13407e-10	PT
VOPP1	1.04921e-08	0.118697	0.609	0.481	0.000298824	PT
TMEM179B	2.93443e-05	0.118627	0.664	0.583	0.835756	PT
C3orf38	1.49292e-05	0.11846	0.305	0.243	0.425197	PT
AC058791.1	6.45679e-05	0.118166	0.347	0.281	1	PT
GSDMD	2.19965e-06	0.118092	0.499	0.394	0.0626481	PT
CZIB	6.81598e-09	0.117972	0.425	0.299	0.000194126	PT
DDOST	1.23625e-06	0.117901	0.652	0.544	0.0352096	PT
ORAI3	8.59438e-07	0.117877	0.317	0.231	0.0244776	PT
TCEAL1	8.5759e-07	0.11711	0.275	0.19	0.024425	PT
SYT6	6.58163e-15	0.117057	0.139	0.044	1.87451e-10	PT
C15orf61	2.90907e-09	0.116994	0.274	0.175	8.28533e-05	PT
RASSF4	5.89369e-07	0.116847	0.767	0.667	0.0167858	PT
AC245297.3	2.02021e-05	0.116654	0.324	0.235	0.575377	PT
TRAF3IP3	5.20675e-13	0.116578	0.295	0.16	1.48294e-08	PT
UFC1	1.66292e-09	0.116422	0.77	0.658	4.73616e-05	PT
THADA	1.10135e-09	0.116384	0.209	0.11	3.13675e-05	PT
TSTD1	5.1924e-12	0.116231	0.284	0.157	1.47885e-07	PT
PRAM1	1.16259e-13	0.116157	0.245	0.12	3.31118e-09	PT
TEX264	5.81124e-07	0.116111	0.488	0.376	0.016551	PT
ADCK2	2.20412e-06	0.115948	0.346	0.261	0.0627754	PT
ING1	0.00012754	0.115942	0.302	0.27	1	PT
ISG20L2	2.03642e-06	0.115848	0.398	0.301	0.0579992	PT
CCSAP	1.02969e-06	0.115192	0.308	0.21	0.0293267	PT
SHTN1	7.87568e-05	0.114894	0.478	0.389	1	PT
UVRAG	2.03623e-08	0.114842	0.424	0.303	0.000579939	PT
PFDN2	1.49642e-09	0.114686	0.783	0.666	4.26194e-05	PT
RBX1	7.56076e-15	0.114554	0.851	0.713	2.15338e-10	PT
COMMD5	3.13356e-07	0.114495	0.418	0.308	0.00892469	PT
CASS4	2.11858e-08	0.114449	0.198	0.108	0.000603393	PT
NKAP	7.34603e-05	0.114161	0.343	0.273	1	PT
ZNF524	1.64799e-11	0.113898	0.344	0.21	4.69363e-07	PT
RUNX3	0.00109325	0.113881	0.478	0.401	1	PT
METTL23	1.21926e-06	0.113664	0.43	0.349	0.0347256	PT
SAMD9	3.47555e-08	0.113511	0.329	0.218	0.000989872	PT
FAM118A	2.42263e-08	0.113504	0.348	0.233	0.00068999	PT
CKLF	2.89324e-17	0.113366	0.841	0.686	8.24024e-13	PT
MRPL58	4.21861e-06	0.113265	0.318	0.226	0.12015	PT
TPGS1	1.09581e-06	0.113252	0.443	0.34	0.0312099	PT
WSB1	5.30125e-10	0.113069	0.92	0.831	1.50985e-05	PT
LRMP	2.26096e-08	0.113034	0.277	0.175	0.000643944	PT
TAF10	3.77362e-10	0.112891	0.842	0.741	1.07477e-05	PT
LETMD1	8.81139e-07	0.112838	0.297	0.207	0.0250957	PT
RAD51C	7.92492e-08	0.112491	0.285	0.184	0.0022571	PT
PSIP1	0.00694486	0.112128	0.301	0.25	1	PT
AIDA	0.000421963	0.111999	0.38	0.307	1	PT
HIC1	2.6983e-09	0.111878	0.205	0.107	7.68502e-05	PT
SMIM14	7.65414e-06	0.111711	0.365	0.275	0.217998	PT
TIPARP	0.00721216	0.111483	0.498	0.447	1	PT
DDX5	2.19428e-07	0.111182	0.97	0.932	0.00624953	PT
CASP9	1.12362e-09	0.110794	0.195	0.103	3.20018e-05	PT
RPLP1	4.60786e-12	0.110685	0.994	0.982	1.31236e-07	PT
SRGN	3.83009e-06	0.110545	0.974	0.946	0.109085	PT
SRRM2	1.05199e-09	0.110518	0.904	0.81	2.99618e-05	PT
IVD	7.28093e-06	0.110418	0.312	0.224	0.207368	PT
CDC42SE1	7.35723e-06	0.110321	0.698	0.602	0.209541	PT
ALG13	0.000176888	0.1098	0.444	0.36	1	PT
TLR1	9.63143e-06	0.109668	0.461	0.368	0.274313	PT
LAMTOR4	1.0061e-12	0.109419	0.914	0.82	2.86547e-08	PT
PAK1	3.13437e-06	0.109414	0.607	0.506	0.0892701	PT
SSR4	3.24065e-10	0.109277	0.929	0.846	9.22969e-06	PT
ALAS1	0.00300043	0.109043	0.326	0.278	1	PT
NGRN	2.23368e-05	0.10896	0.462	0.373	0.636175	PT
N4BP2L1	0.000123756	0.10865	0.35	0.278	1	PT
CBR1	4.47166e-06	0.108224	0.499	0.394	0.127357	PT
SURF1	2.02675e-08	0.108212	0.519	0.403	0.000577238	PT
ARRDC1	8.29693e-08	0.10808	0.38	0.269	0.00236305	PT
ERVK3-1	2.1315e-05	0.1079	0.346	0.267	0.607072	PT
CDC123	0.000758752	0.107831	0.406	0.336	1	PT
C20orf27	1.87302e-07	0.107477	0.545	0.427	0.00533456	PT
ATP1B1	1.99354e-06	0.107399	0.714	0.615	0.056778	PT
TXN2	1.51304e-08	0.107001	0.604	0.478	0.000430928	PT
RNF166	1.26789e-05	0.106953	0.473	0.373	0.361108	PT
PIP4P2	4.78106e-07	0.106895	0.269	0.185	0.0136169	PT
RNF7	1.24397e-08	0.106824	0.803	0.693	0.000354295	PT
TRIM26	2.57951e-07	0.106809	0.306	0.228	0.0073467	PT
SUB1	6.76591e-15	0.106808	0.918	0.802	1.927e-10	PT
AIG1	4.0021e-08	0.106623	0.496	0.373	0.00113984	PT
C17orf49	0.000358881	0.106491	0.641	0.567	1	PT
SMIM26	3.68433e-09	0.106301	0.694	0.569	0.000104934	PT
EIF2AK2	2.07688e-08	0.106284	0.509	0.383	0.000591516	PT
TMEM59	1.59141e-13	0.106242	0.887	0.766	4.5325e-09	PT
APOBEC3A	5.26027e-07	0.106235	0.1	0.044	0.0149818	PT
RSAD2	3.85177e-08	0.10616	0.146	0.069	0.00109702	PT
SNHG29	3.07177e-12	0.106094	0.935	0.852	8.74871e-08	PT
POLR3GL	2.24252e-06	0.105773	0.505	0.4	0.0638693	PT
ZNRF2	2.73351e-05	0.105759	0.402	0.312	0.77853	PT
MRPL11	7.36434e-06	0.105712	0.496	0.398	0.209744	PT
ZNF467	2.08998e-06	0.105637	0.205	0.129	0.0595248	PT
CCND1	9.2647e-10	0.10557	0.53	0.394	2.63868e-05	PT
ARL2	1.70939e-06	0.105327	0.576	0.467	0.0486852	PT
GPAT3	6.51404e-06	0.105069	0.255	0.169	0.185526	PT
CCDC12	4.89358e-10	0.105062	0.422	0.288	1.39374e-05	PT
GIMAP6	6.38546e-08	0.105017	0.251	0.153	0.00181864	PT
ISCU	1.05488e-07	0.104916	0.801	0.716	0.00300439	PT
MAX	6.64751e-07	0.104831	0.56	0.45	0.0189328	PT
GLIPR1	4.51665e-08	0.104713	0.87	0.777	0.00128639	PT
KIAA1211L	1.6579e-12	0.104484	0.152	0.056	4.72186e-08	PT
DYNLL1	1.12435e-09	0.104244	0.924	0.837	3.20225e-05	PT
UBB	7.68424e-07	0.103873	0.952	0.904	0.0218855	PT
ZNRD1	2.60468e-09	0.103838	0.379	0.254	7.41838e-05	PT
AXL	4.46889e-12	0.103771	0.713	0.566	1.27279e-07	PT
BORCS6	5.02677e-05	0.103737	0.174	0.108	1	PT
GBP2	3.41882e-10	0.103691	0.734	0.602	9.73714e-06	PT
DGUOK	5.32846e-09	0.103512	0.571	0.441	0.00015176	PT
AMZ2	4.83398e-06	0.103124	0.32	0.227	0.137677	PT
C1orf56	2.96513e-08	0.103084	0.385	0.268	0.000844498	PT
ZNF618	0.000481611	0.103051	0.221	0.173	1	PT
SSR3	5.26165e-08	0.102976	0.849	0.751	0.00149857	PT
COX7A2L	6.22698e-08	0.102934	0.719	0.609	0.00177351	PT
POLB	3.79283e-08	0.10287	0.202	0.118	0.00108024	PT
ARRDC2	6.32786e-07	0.102865	0.379	0.272	0.0180224	PT
GTF2B	5.84009e-05	0.102828	0.558	0.469	1	PT
TRIM69	8.1352e-07	0.102745	0.324	0.229	0.0231699	PT
ZNF710	0.000132298	0.102654	0.261	0.189	1	PT
OASL	0.000101856	0.102649	0.168	0.11	1	PT
HMGB2	1.54031e-05	0.102629	0.692	0.597	0.438695	PT
PRPF31	4.81221e-05	0.102478	0.392	0.318	1	PT
COA6	7.57794e-08	0.102423	0.5	0.38	0.00215827	PT
ZNF846	1.57649e-07	0.102411	0.216	0.13	0.00449001	PT
NPM1	1.78155e-08	0.102393	0.955	0.898	0.000507403	PT
DNAJC5B	1.57894e-11	0.102202	0.114	0.041	4.49698e-07	PT
PAOX	6.95296e-10	0.102127	0.161	0.075	1.98027e-05	PT
HLA-DOA	1.56324e-11	0.101382	0.692	0.547	4.45226e-07	PT
TAPBP	0.00153634	0.101261	0.749	0.682	1	PT
RSBN1L	1.69734e-07	0.101075	0.451	0.334	0.0048342	PT
CASP1	3.48321e-08	0.100862	0.758	0.644	0.000992053	PT
KCNMA1	1.48497e-08	0.100763	0.402	0.281	0.000422933	PT
ZNF593	9.59379e-09	0.100684	0.38	0.261	0.000273241	PT
DYNLT1	2.57355e-07	0.100338	0.708	0.598	0.00732974	PT
MAP2K2	2.22666e-08	0.0999353	0.66	0.537	0.000634174	PT
SDE2	1.40825e-05	0.0998624	0.27	0.231	0.401083	PT
ANP32B	3.00495e-09	0.0997226	0.85	0.744	8.55839e-05	PT
ARF6	0.000356131	0.0996623	0.719	0.644	1	PT
NT5C3A	4.97523e-05	0.0994755	0.267	0.212	1	PT
RPL9	2.5284e-13	0.0993717	0.977	0.962	7.20114e-09	PT
RPL37	1.70317e-08	0.0991756	0.984	0.971	0.00048508	PT
PMVK	2.44449e-06	0.0990318	0.449	0.346	0.0696216	PT
ARNTL	3.07823e-10	0.0989628	0.174	0.08	8.76709e-06	PT
BTN2A2	4.18941e-05	0.0989453	0.274	0.193	1	PT
CCM2	6.45938e-05	0.0988685	0.359	0.282	1	PT
TMEM18	4.76332e-06	0.0988603	0.345	0.25	0.135664	PT
DNAJB2	0.000108645	0.0987266	0.304	0.226	1	PT
EXOSC8	2.36789e-06	0.0985579	0.301	0.21	0.06744	PT
HAUS4	1.29722e-05	0.0985264	0.501	0.405	0.369461	PT
ARG2	1.39889e-05	0.0978853	0.148	0.088	0.398417	PT
SNF8	4.3837e-10	0.0978397	0.647	0.51	1.24852e-05	PT
PFDN4	1.31066e-07	0.0977976	0.389	0.278	0.0037329	PT
TMEM134	7.09767e-07	0.097656	0.458	0.347	0.0202149	PT
RSRC1	0.00277023	0.0976008	0.383	0.318	1	PT
ZNF131	0.00285399	0.0972679	0.377	0.318	1	PT
ZNF490	1.48095e-09	0.0972038	0.148	0.064	4.21789e-05	PT
AAMDC	1.64167e-07	0.0971258	0.27	0.172	0.00467565	PT
SLC25A29	1.873e-06	0.0971117	0.164	0.103	0.053345	PT
OLMALINC	0.000322301	0.0970703	0.212	0.162	1	PT
THYN1	1.60038e-07	0.0969183	0.382	0.27	0.00455805	PT
PML	3.20895e-05	0.0968842	0.266	0.192	0.913941	PT
TRIR	8.59236e-07	0.0965468	0.843	0.767	0.0244719	PT
USPL1	0.00231603	0.0961507	0.271	0.221	1	PT
ZMYND15	1.91338e-08	0.0961014	0.201	0.108	0.000544949	PT
GLRX	5.42442e-08	0.096056	0.81	0.706	0.00154493	PT
IFI16	2.60492e-08	0.0960058	0.81	0.706	0.000741906	PT
CCNL1	2.75331e-06	0.095734	0.831	0.747	0.0784171	PT
C11orf58	1.90775e-08	0.0955475	0.819	0.713	0.000543346	PT
TMEM219	1.00406e-10	0.0952518	0.833	0.718	2.85967e-06	PT
HLA-DMB	2.24135e-16	0.0952292	0.949	0.846	6.3836e-12	PT
LAGE3	0.00016576	0.0952169	0.549	0.476	1	PT
HEXD	7.93079e-08	0.0951192	0.236	0.14	0.00225877	PT
NECAP2	0.000114748	0.0949135	0.568	0.479	1	PT
SLAMF8	0.000661706	0.0948915	0.341	0.267	1	PT
VDAC2	1.21401e-06	0.0948781	0.814	0.728	0.0345761	PT
TYW3	2.44025e-05	0.0948585	0.255	0.188	0.695008	PT
LMBR1L	1.66493e-08	0.0947712	0.306	0.195	0.000474188	PT
TMEM173	0.00756709	0.0944162	0.455	0.4	1	PT
SDSL	6.35841e-08	0.0939949	0.565	0.443	0.00181094	PT
ZFAND1	1.04791e-07	0.0934005	0.283	0.181	0.00298456	PT
RNF135	6.58749e-05	0.0933246	0.355	0.269	1	PT
VASH1	0.000596853	0.0933086	0.453	0.372	1	PT
SOCS6	0.00154039	0.0930798	0.326	0.276	1	PT
SLC3A2	6.1347e-08	0.092952	0.845	0.747	0.00174723	PT
PPIG	3.50409e-05	0.0928276	0.729	0.64	0.998	PT
ULBP2	3.15461e-06	0.0925214	0.139	0.073	0.0898463	PT
GGPS1	8.73208e-10	0.0922916	0.242	0.134	2.48698e-05	PT
OXLD1	3.27746e-06	0.0922732	0.235	0.15	0.0933454	PT
ZNF184	2.95066e-07	0.0919274	0.123	0.06	0.00840376	PT
PSMB8-AS1	3.88844e-05	0.0919091	0.311	0.226	1	PT
SRA1	0.00235073	0.0918468	0.6	0.541	1	PT
SPNS3	2.83073e-13	0.0917542	0.137	0.044	8.06221e-09	PT
DPEP2	1.76863e-05	0.0917019	0.182	0.113	0.503723	PT
SPOP	0.000121685	0.0916934	0.383	0.301	1	PT
ICAM2	2.72069e-08	0.0915464	0.295	0.188	0.000774879	PT
NUP42	1.02748e-08	0.0915055	0.307	0.195	0.000292638	PT
LSM6	1.45227e-06	0.0911887	0.516	0.409	0.0413622	PT
LINC00539	1.96215e-15	0.091178	0.108	0.023	5.5884e-11	PT
SYS1	0.000626552	0.0908815	0.372	0.297	1	PT
RNF139	7.707e-05	0.0906548	0.272	0.2	1	PT
ZNF32	7.08687e-10	0.0905497	0.308	0.189	2.01841e-05	PT
TIAL1	0.00759964	0.0905205	0.455	0.402	1	PT
CRTAP	1.42362e-05	0.090316	0.715	0.624	0.40546	PT
ZNF581	0.000107231	0.090195	0.299	0.225	1	PT
AC096667.1	3.0004e-07	0.0901905	0.209	0.122	0.00854543	PT
HEIH	0.00205175	0.0900975	0.459	0.389	1	PT
FAM174C	5.15491e-09	0.0900138	0.617	0.487	0.000146817	PT
MR1	0.000135589	0.0899545	0.323	0.249	1	PT
DDX3Y	5.53392e-28	0.089811	0.49	0.285	1.57612e-23	PT
EIF3E	5.62817e-11	0.0897866	0.885	0.783	1.60296e-06	PT
TRPM2	2.712e-05	0.0897025	0.279	0.195	0.772404	PT
GTF2I	0.00178485	0.0895061	0.604	0.53	1	PT
PRDX5	3.4551e-07	0.0894814	0.825	0.736	0.00984047	PT
HSCB	1.19188e-09	0.0894448	0.255	0.146	3.3946e-05	PT
AC005332.4	8.10055e-07	0.0893799	0.152	0.08	0.0230712	PT
RPS6KA5	3.77028e-06	0.0893349	0.172	0.101	0.107381	PT
SPECC1	2.68228e-09	0.0892926	0.361	0.241	7.6394e-05	PT
RSL1D1	9.33616e-07	0.0891717	0.73	0.626	0.0265903	PT
RPL21	1.7552e-12	0.0890962	0.974	0.948	4.99898e-08	PT
SSBP4	0.00151512	0.0888624	0.429	0.363	1	PT
USP42	9.4702e-06	0.0887366	0.147	0.087	0.269721	PT
LAP3	8.91969e-05	0.08868	0.821	0.748	1	PT
2021-03-01	2.77514e-06	0.0885009	0.62	0.516	0.0790388	PT
C1orf54	0.000274836	0.0883669	0.521	0.438	1	PT
IRF2BP2	0.000535987	0.0883067	0.659	0.58	1	PT
LSM8	0.000145539	0.0883051	0.64	0.555	1	PT
ATP6V0A1	0.00324143	0.0881716	0.404	0.374	1	PT
BTN3A1	6.79223e-05	0.0881013	0.225	0.155	1	PT
DNAJC19	9.54091e-05	0.0880338	0.358	0.278	1	PT
KRAS	1.87435e-05	0.0880237	0.598	0.499	0.533833	PT
PSMF1	8.11795e-07	0.0879355	0.558	0.446	0.0231207	PT
SLC25A6	1.6314e-08	0.0875788	0.948	0.884	0.000464639	PT
MRPL9	0.00010035	0.0874555	0.319	0.245	1	PT
PRXL2A	4.96586e-05	0.0874249	0.435	0.342	1	PT
STK17A	7.69818e-06	0.0872612	0.433	0.332	0.219252	PT
BANF1	8.09001e-09	0.0872135	0.781	0.666	0.000230411	PT
DDX21	6.48352e-08	0.0869902	0.738	0.625	0.00184657	PT
GMPR2	4.27094e-07	0.0865729	0.395	0.286	0.0121641	PT
KIAA0040	6.3672e-05	0.0863409	0.191	0.124	1	PT
KRCC1	5.24013e-06	0.0861093	0.364	0.267	0.149244	PT
CHKB	0.00350302	0.0860983	0.371	0.307	1	PT
KDELR1	3.11892e-06	0.0860945	0.765	0.671	0.0888301	PT
ZNHIT3	1.18166e-05	0.0860686	0.37	0.278	0.336548	PT
NKG7	6.8853e-06	0.0860183	0.162	0.093	0.1961	PT
AC044849.1	1.17708e-09	0.0860069	0.106	0.038	3.35243e-05	PT
SCML1	0.00576957	0.0858998	0.328	0.273	1	PT
DIPK2A	0.00227324	0.0858286	0.267	0.219	1	PT
LEPROTL1	1.91315e-07	0.0857053	0.58	0.462	0.00544884	PT
FCER1G	0.000105568	0.0855944	0.966	0.936	1	PT
NOL7	1.64285e-06	0.0855684	0.655	0.549	0.04679	PT
RTCB	0.000856334	0.0855665	0.49	0.416	1	PT
NME3	0.00038673	0.0855653	0.589	0.514	1	PT
SS18L2	0.00116452	0.0855528	0.378	0.32	1	PT
ATRAID	8.40862e-05	0.0852808	0.712	0.631	1	PT
ODF2L	0.001468	0.0852244	0.168	0.116	1	PT
THAP11	3.34422e-06	0.0851817	0.205	0.127	0.0952468	PT
APOL4	4.21538e-08	0.0850331	0.103	0.045	0.00120058	PT
ERV3-1	3.2055e-05	0.0848964	0.177	0.108	0.912959	PT
HOOK2	0.00171161	0.0848508	0.196	0.145	1	PT
PALD1	2.57705e-07	0.0845932	0.386	0.278	0.00733969	PT
DDRGK1	0.000147927	0.0845874	0.518	0.431	1	PT
GOPC	1.1468e-05	0.0842182	0.363	0.269	0.32662	PT
AC079015.1	1.00046e-08	0.0841421	0.102	0.037	0.000284941	PT
SCPEP1	7.69924e-05	0.0839048	0.755	0.672	1	PT
SURF2	2.86905e-06	0.0838099	0.212	0.132	0.0817135	PT
BCL7B	0.000217556	0.0836313	0.426	0.342	1	PT
NUB1	3.26338e-05	0.0835394	0.501	0.407	0.929443	PT
NGLY1	0.00365436	0.0833762	0.392	0.345	1	PT
ERCC5	0.00322343	0.0833593	0.294	0.237	1	PT
MVB12B	3.60796e-08	0.0832942	0.156	0.078	0.00102758	PT
MS4A6A	7.05063e-07	0.0831413	0.948	0.89	0.0200809	PT
LNCAROD	0.00681583	0.0829278	0.249	0.202	1	PT
LENG1	2.12829e-06	0.0828936	0.245	0.158	0.060616	PT
TMEM107	0.00247246	0.0828523	0.335	0.272	1	PT
GUCY1A1	3.57909e-10	0.0828276	0.103	0.033	1.01936e-05	PT
ELMO1	5.25689e-06	0.0825952	0.424	0.322	0.149721	PT
MRPS28	3.79441e-08	0.0824322	0.457	0.336	0.00108069	PT
BTK	0.000346696	0.082423	0.429	0.348	1	PT
MED11	7.98762e-05	0.0822817	0.284	0.206	1	PT
SHFL	0.000854458	0.0822339	0.283	0.217	1	PT
SNRPA1	0.0062573	0.0821965	0.338	0.279	1	PT
AC008105.3	6.22615e-05	0.0821537	0.206	0.137	1	PT
ETFB	7.7802e-09	0.0820284	0.712	0.589	0.000221588	PT
TCEA2	2.57103e-09	0.0819462	0.212	0.113	7.32256e-05	PT
CMC2	0.000117208	0.0819297	0.502	0.425	1	PT
TLR5	4.5305e-07	0.0819127	0.282	0.185	0.0129033	PT
RAB3A	5.61213e-06	0.0818908	0.124	0.07	0.159839	PT
HIST3H2A	5.46491e-06	0.0815995	0.255	0.169	0.155646	PT
CNN2	0.00880506	0.081417	0.442	0.388	1	PT
HNRNPH3	3.35908e-07	0.0813676	0.677	0.567	0.00956701	PT
MZT2A	5.41973e-07	0.0813559	0.6	0.488	0.0154359	PT
FKBP8	3.27512e-05	0.0813304	0.734	0.645	0.932787	PT
CDC37L1	0.000619332	0.081114	0.19	0.134	1	PT
PSMD9	0.000196171	0.0810417	0.567	0.48	1	PT
SELENOW	2.3725e-09	0.08102	0.78	0.661	6.7571e-05	PT
CCDC146	3.36091e-07	0.0806944	0.115	0.051	0.00957222	PT
NUDT18	4.7473e-07	0.0805908	0.159	0.085	0.0135208	PT
CCND2	0.00216207	0.0802144	0.21	0.153	1	PT
KLHDC7B	1.02115e-14	0.0802058	0.147	0.047	2.90835e-10	PT
NDEL1	0.00060904	0.0799935	0.321	0.256	1	PT
RSF1	0.0035581	0.0797484	0.521	0.467	1	PT
ATG4C	1.98036e-05	0.0796841	0.296	0.212	0.564028	PT
UBE2E2	6.08415e-05	0.0796837	0.469	0.377	1	PT
HIVEP3	0.00021127	0.079566	0.228	0.159	1	PT
SCIMP	6.50626e-07	0.079496	0.448	0.337	0.0185305	PT
SPRTN	0.00756399	0.0794854	0.127	0.101	1	PT
CTCF	0.00530108	0.0794471	0.322	0.262	1	PT
AC103591.3	8.17691e-05	0.0794171	0.288	0.209	1	PT
OTUD6B-AS1	0.00706274	0.0790756	0.305	0.254	1	PT
WDR45B	0.00101302	0.0790395	0.488	0.426	1	PT
SRGAP1	0.00361643	0.0790304	0.459	0.39	1	PT
ZNF141	0.00801793	0.078982	0.2	0.15	1	PT
AC087239.1	1.1612e-05	0.0789792	0.106	0.053	0.33072	PT
TNNI2	0.000318079	0.07865	0.161	0.103	1	PT
CDKN2C	0.00190691	0.0784961	0.148	0.107	1	PT
ZBTB24	0.000134879	0.0784485	0.159	0.098	1	PT
AC068587.4	7.98081e-07	0.0783614	0.198	0.116	0.0227301	PT
TMEM101	2.79728e-05	0.0782006	0.256	0.176	0.796693	PT
FGD2	0.00846551	0.0778979	0.345	0.284	1	PT
KCNMB1	3.53391e-07	0.0778979	0.336	0.235	0.0100649	PT
TFEC	0.00813907	0.0777049	0.587	0.522	1	PT
MTHFR	0.0019842	0.0776916	0.349	0.284	1	PT
CYB561D2	0.0004881	0.0775922	0.366	0.299	1	PT
LINC02731	4.78147e-08	0.0774754	0.1	0.037	0.00136181	PT
MMP2	0.000440409	0.0773128	0.326	0.253	1	PT
ING3	0.0012244	0.0772551	0.24	0.192	1	PT
CORO7	0.00312162	0.0771241	0.335	0.271	1	PT
RFXANK	0.000431518	0.0770163	0.352	0.275	1	PT
HINT2	1.49137e-05	0.0770131	0.416	0.319	0.424756	PT
POMC	2.832e-05	0.0768776	0.186	0.116	0.806581	PT
TOMM20	1.21193e-07	0.0767692	0.841	0.748	0.00345169	PT
ADPRHL2	0.00266604	0.0767645	0.27	0.21	1	PT
SOWAHD	1.04204e-08	0.0767012	0.119	0.047	0.000296783	PT
DEGS1	1.24433e-07	0.0766734	0.645	0.53	0.00354398	PT
CXorf40B	6.97016e-06	0.0766411	0.16	0.093	0.198517	PT
AC092803.1	2.19884e-06	0.0764832	0.185	0.108	0.0626252	PT
SNX3	9.96735e-07	0.0764407	0.909	0.835	0.028388	PT
MZT2B	9.14847e-08	0.0762483	0.847	0.755	0.00260557	PT
MBP	0.000436423	0.0761243	0.646	0.564	1	PT
CCDC85B	1.36126e-07	0.0761058	0.648	0.531	0.00387702	PT
SLC39A3	4.06801e-05	0.0760879	0.382	0.292	1	PT
CCDC66	0.00257606	0.0760857	0.2	0.147	1	PT
BAG1	0.000877101	0.0759525	0.623	0.553	1	PT
CHMP5	3.93633e-09	0.0758815	0.674	0.546	0.000112111	PT
AC108134.2	0.000401744	0.07582	0.144	0.089	1	PT
PMPCB	0.00127912	0.0757486	0.366	0.296	1	PT
ZNF669	3.09723e-08	0.0757047	0.122	0.052	0.000882123	PT
ABHD14A	0.000222836	0.0756497	0.209	0.151	1	PT
PARP9	0.0031073	0.0756131	0.37	0.302	1	PT
MRPS18B	0.00788894	0.075527	0.35	0.289	1	PT
LTBP3	0.00796629	0.075524	0.155	0.116	1	PT
TIMM17B	0.00124048	0.0754286	0.412	0.337	1	PT
ZMYND8	6.85054e-05	0.0754028	0.286	0.206	1	PT
FMC1	4.52857e-06	0.0753791	0.258	0.172	0.128978	PT
MFAP1	0.00268648	0.0752776	0.289	0.232	1	PT
FAM241A	0.000219344	0.0752685	0.228	0.162	1	PT
ZNF688	8.8085e-08	0.0751226	0.212	0.123	0.00250875	PT
AAMP	0.00143378	0.0750687	0.349	0.302	1	PT
PYURF	3.88631e-05	0.0750321	0.575	0.479	1	PT
ZDHHC4	0.000376213	0.0749625	0.32	0.245	1	PT
ATF5	0.00990792	0.0749452	0.419	0.356	1	PT
GABARAPL1	0.00914768	0.0749004	0.612	0.548	1	PT
TSSC4	0.000381468	0.0748846	0.336	0.26	1	PT
SH3BP1	3.82811e-09	0.0748314	0.435	0.311	0.000109028	PT
OARD1	6.32139e-05	0.0746082	0.273	0.197	1	PT
DDB2	3.95267e-06	0.0744016	0.198	0.122	0.112576	PT
TMEM126A	0.00181695	0.0743984	0.407	0.337	1	PT
SPATA2L	6.31181e-06	0.0743045	0.137	0.08	0.179767	PT
MPPE1	0.000159635	0.0741951	0.332	0.252	1	PT
PRPS2	0.00191846	0.0740374	0.223	0.211	1	PT
SPINT2	0.000972766	0.0740148	0.72	0.647	1	PT
ROGDI	0.00113013	0.0739813	0.229	0.186	1	PT
XKR8	2.22328e-05	0.0737054	0.115	0.064	0.633211	PT
MPHOSPH8	0.000344044	0.0736596	0.546	0.461	1	PT
PPID	0.00590815	0.0734135	0.387	0.322	1	PT
CXorf21	0.000456277	0.0733438	0.326	0.25	1	PT
NAPA	6.59945e-05	0.0732881	0.677	0.588	1	PT
SYT17	0.000315469	0.0732877	0.143	0.097	1	PT
EDEM2	0.00350843	0.0731114	0.354	0.288	1	PT
SNHG16	0.00036971	0.0726851	0.525	0.443	1	PT
USP30-AS1	7.55949e-10	0.0725134	0.113	0.04	2.15302e-05	PT
C11orf1	1.12316e-05	0.0724758	0.217	0.139	0.319887	PT
CLECL1	1.31558e-10	0.072239	0.286	0.171	3.7469e-06	PT
NDUFA8	7.26239e-06	0.0722058	0.543	0.442	0.20684	PT
ABHD12	0.000183077	0.0721709	0.533	0.445	1	PT
REEP4	0.00753883	0.0721583	0.402	0.341	1	PT
ZNF561	0.000143165	0.0721291	0.137	0.082	1	PT
MORC3	0.00344518	0.0720787	0.44	0.375	1	PT
CSF3R	1.02623e-07	0.0720362	0.576	0.456	0.00292281	PT
PRKAG2-AS1	2.1995e-05	0.0720352	0.346	0.258	0.626439	PT
NCK1	0.00156041	0.0719999	0.424	0.349	1	PT
TMEM170B	8.9924e-06	0.0719392	0.235	0.154	0.256112	PT
PARL	3.69615e-10	0.0719301	0.499	0.362	1.0527e-05	PT
LYPLAL1	0.000544074	0.0718379	0.349	0.272	1	PT
BRK1	8.93978e-08	0.0716764	0.885	0.798	0.00254614	PT
C2orf74	7.55406e-09	0.0716132	0.205	0.113	0.000215147	PT
KRTCAP2	2.81891e-06	0.0715679	0.849	0.765	0.0802854	PT
RAN	1.39951e-09	0.0715328	0.885	0.786	3.98594e-05	PT
SRGAP2B	1.16295e-06	0.0715255	0.268	0.176	0.0331219	PT
AC090617.10	1.12012e-05	0.0715167	0.264	0.182	0.319022	PT
AC239799.2	8.38653e-05	0.0715061	0.106	0.055	1	PT
KATNBL1	0.000906997	0.0714835	0.388	0.312	1	PT
HOXB2	0.000186877	0.0714029	0.181	0.12	1	PT
FAM117B	5.24085e-07	0.0713356	0.129	0.062	0.0149265	PT
GAS5	2.67928e-19	0.0711146	0.769	0.586	7.63085e-15	PT
PDCD6	0.000522794	0.0710459	0.64	0.559	1	PT
GIMAP2	1.2442e-07	0.0709633	0.32	0.214	0.00354361	PT
SELENOH	4.68664e-06	0.0709518	0.864	0.785	0.13348	PT
CD7	2.13918e-10	0.0709181	0.17	0.082	6.0926e-06	PT
ZNF124	0.00223772	0.0707105	0.287	0.223	1	PT
GMPR	2.3712e-07	0.0706685	0.1	0.045	0.00675342	PT
EIF5	1.13399e-05	0.0705979	0.87	0.794	0.322971	PT
MTX2	0.00265971	0.0705739	0.225	0.175	1	PT
CTTNBP2	1.2177e-05	0.0703911	0.141	0.078	0.346814	PT
DUSP22	0.000445988	0.0703373	0.304	0.229	1	PT
AL136987.1	0.000870789	0.0702793	0.124	0.077	1	PT
EIF3H	4.0211e-08	0.070235	0.883	0.805	0.00114525	PT
SPAG7	1.03305e-05	0.0701855	0.554	0.452	0.294222	PT
POLR3K	6.26347e-06	0.0701825	0.272	0.184	0.17839	PT
CNPY2	0.000718456	0.0701704	0.519	0.438	1	PT
NUDT22	0.00404911	0.070009	0.407	0.341	1	PT
HCAR3	0.00685468	0.0699179	0.115	0.078	1	PT
NDUFV3	0.000769181	0.0699016	0.467	0.388	1	PT
GEMIN6	3.26898e-06	0.0698087	0.206	0.127	0.0931039	PT
CCNB1IP1	2.78493e-07	0.0698051	0.243	0.154	0.00793177	PT
MRPL32	0.00106606	0.0695703	0.308	0.246	1	PT
TADA3	5.02888e-05	0.0693673	0.417	0.325	1	PT
MGST2	0.00119361	0.0690661	0.661	0.585	1	PT
PPIA	6.37898e-06	0.0688932	0.968	0.928	0.18168	PT
PIBF1	9.99459e-05	0.0688615	0.137	0.08	1	PT
SDF2	0.00157622	0.068775	0.435	0.364	1	PT
MRPS22	0.00597327	0.0687303	0.271	0.233	1	PT
C12orf10	0.00228027	0.0687059	0.333	0.266	1	PT
SLC25A28	0.00050045	0.0687013	0.244	0.176	1	PT
BCO2	0.000333652	0.0686921	0.144	0.089	1	PT
CCDC117	0.0016504	0.0685783	0.277	0.215	1	PT
RBKS	0.000222685	0.0684652	0.133	0.081	1	PT
C16orf87	0.000142259	0.0683756	0.289	0.211	1	PT
DHRS4	0.00528894	0.0683677	0.255	0.198	1	PT
SYF2	5.6169e-06	0.0683554	0.716	0.618	0.159975	PT
GTF2A2	1.19581e-05	0.0683473	0.602	0.502	0.340578	PT
MFSD2A	0.00407955	0.0682896	0.152	0.138	1	PT
MIIP	0.000396495	0.0681027	0.223	0.16	1	PT
MRPL38	0.000921385	0.0680337	0.378	0.304	1	PT
DDT	3.57308e-07	0.0677186	0.786	0.685	0.0101765	PT
CDC40	0.00403032	0.0676493	0.445	0.379	1	PT
CCDC88B	0.00782458	0.0676162	0.218	0.166	1	PT
MRPS15	9.4275e-06	0.0675746	0.589	0.488	0.268505	PT
CHRNE	0.00119154	0.06757	0.137	0.094	1	PT
MRPL22	0.00600482	0.0674274	0.352	0.306	1	PT
AIF1	5.37507e-05	0.067384	0.966	0.948	1	PT
GPR137	0.00106128	0.0673825	0.141	0.094	1	PT
CHAF1A	2.19598e-05	0.0673453	0.133	0.073	0.625436	PT
TMBIM4	6.17992e-07	0.0672105	0.872	0.791	0.017601	PT
OXA1L	5.79821e-05	0.067203	0.639	0.547	1	PT
PAAF1	0.00152427	0.0671839	0.138	0.096	1	PT
TLR8	3.21757e-07	0.0671277	0.15	0.078	0.00916395	PT
MTUS1	0.000412361	0.0670254	0.184	0.123	1	PT
H2AFY2	1.21638e-05	0.0670147	0.137	0.086	0.346437	PT
CTSS	4.84665e-06	0.0669956	0.971	0.927	0.138037	PT
DUSP8	0.000509322	0.0669675	0.142	0.094	1	PT
OMA1	0.000535713	0.0668142	0.154	0.102	1	PT
PPIE	0.00813039	0.0667525	0.321	0.264	1	PT
TOB2	0.00117981	0.0666786	0.383	0.313	1	PT
PNO1	0.00788835	0.0666145	0.236	0.188	1	PT
P2RY11	0.00121164	0.0665252	0.122	0.076	1	PT
PARP11	0.000104309	0.0664932	0.146	0.087	1	PT
ZNF217	0.00798137	0.0661267	0.299	0.241	1	PT
VEGFB	1.69799e-05	0.0659954	0.705	0.611	0.483604	PT
NOB1	0.00174369	0.0657156	0.265	0.201	1	PT
IDNK	2.71502e-05	0.0656718	0.146	0.084	0.773265	PT
POLR1D	2.88661e-06	0.0656026	0.74	0.641	0.0822135	PT
SERPINB1	2.14338e-09	0.0655926	0.85	0.745	6.10456e-05	PT
PRMT1	0.000563522	0.065558	0.556	0.473	1	PT
IRF2	2.72044e-05	0.0655485	0.455	0.362	0.774808	PT
RPP30	0.00232376	0.0655482	0.326	0.261	1	PT
ECI1	1.32257e-06	0.0655348	0.411	0.306	0.037668	PT
ACTR6	0.00237777	0.0655231	0.214	0.169	1	PT
EIF2A	0.000231269	0.0654212	0.552	0.466	1	PT
BATF3	7.83487e-09	0.0653548	0.166	0.084	0.000223145	PT
BBC3	1.17807e-06	0.0651957	0.146	0.076	0.0335526	PT
INPP5F	0.0027873	0.0651449	0.111	0.071	1	PT
CNTRL	0.00113456	0.0649829	0.374	0.301	1	PT
PAQR8	0.00319549	0.0647704	0.137	0.093	1	PT
BORCS5	8.19537e-05	0.0646713	0.28	0.201	1	PT
NPC2	1.34137e-05	0.0645841	0.975	0.937	0.382035	PT
STK16	0.000273589	0.0645696	0.221	0.157	1	PT
NMI	0.000350153	0.0645468	0.44	0.36	1	PT
METRNL	0.00331488	0.0643631	0.866	0.815	1	PT
SRGAP2	0.000239935	0.0642716	0.37	0.295	1	PT
TGS1	0.00241192	0.0641067	0.263	0.201	1	PT
ARID4A	0.00030006	0.0641053	0.453	0.373	1	PT
CDC42SE2	2.14946e-07	0.0640602	0.532	0.415	0.00612187	PT
USF1	2.58643e-05	0.0640359	0.145	0.082	0.73664	PT
CELF2	6.89719e-08	0.0639377	0.771	0.661	0.00196439	PT
KAT8	0.00409352	0.0639079	0.309	0.246	1	PT
GIMAP5	0.00127921	0.0637739	0.341	0.271	1	PT
ZNF200	0.000161817	0.0637649	0.127	0.085	1	PT
ARHGEF3	1.72202e-09	0.0636717	0.165	0.082	4.90448e-05	PT
ZNF562	0.000120608	0.0633693	0.196	0.129	1	PT
LARP7	0.00010851	0.0632077	0.473	0.384	1	PT
ATXN3	0.00202535	0.0629572	0.28	0.215	1	PT
EXOSC5	3.63352e-07	0.0629567	0.269	0.175	0.0103486	PT
TMPO	3.05941e-08	0.0628605	0.486	0.372	0.00087135	PT
RAB34	0.00493725	0.0628012	0.438	0.372	1	PT
COA5	0.00154734	0.0627383	0.321	0.252	1	PT
SLC25A5	9.74147e-07	0.0627184	0.922	0.853	0.0277447	PT
IRF1	5.88548e-08	0.0625395	0.715	0.599	0.00167624	PT
CAMLG	0.000340722	0.0623655	0.497	0.414	1	PT
NUDT16	2.80762e-06	0.0622899	0.468	0.366	0.0799639	PT
TMEM42	0.00156511	0.0622469	0.141	0.098	1	PT
CHTOP	0.00490174	0.0620207	0.316	0.253	1	PT
RAB24	3.47179e-05	0.0619752	0.141	0.08	0.988801	PT
ELMSAN1	0.00862114	0.0618596	0.345	0.287	1	PT
ANKRD22	4.08882e-11	0.0618528	0.294	0.185	1.16454e-06	PT
MEF2C	5.82781e-11	0.0618269	0.806	0.682	1.65982e-06	PT
MED28	0.00202514	0.0616982	0.481	0.408	1	PT
U2AF1L4	0.000275222	0.0616413	0.253	0.183	1	PT
TCF4	0.000706226	0.0615153	0.606	0.529	1	PT
CSF1	0.00191818	0.0614627	0.102	0.061	1	PT
C5orf56	7.36093e-09	0.0614019	0.19	0.098	0.000209647	PT
FAM78A	0.00318276	0.0613909	0.199	0.145	1	PT
FARP2	0.00313501	0.0613129	0.138	0.103	1	PT
RILP	0.00445374	0.0611128	0.321	0.276	1	PT
CCNI	3.64229e-08	0.0610495	0.922	0.844	0.00103736	PT
SP140	3.61634e-05	0.0609085	0.159	0.095	1	PT
SPATA7	0.000235277	0.0607243	0.165	0.105	1	PT
MYCL	3.58732e-07	0.0605844	0.109	0.047	0.0102171	PT
ARHGAP22	0.00259558	0.0605752	0.284	0.22	1	PT
NOD2	1.90683e-05	0.0605417	0.174	0.105	0.543085	PT
CCT4	1.4446e-05	0.0603962	0.741	0.651	0.411437	PT
CEP192	0.00278981	0.0603589	0.101	0.068	1	PT
SRGAP3	0.00496126	0.060266	0.192	0.144	1	PT
ZNF626	5.80811e-05	0.0600783	0.107	0.056	1	PT
BTN3A3	5.50625e-05	0.0600255	0.168	0.103	1	PT
USP51	0.000677844	0.0599822	0.144	0.092	1	PT
MTURN	0.00142606	0.0599694	0.179	0.124	1	PT
IGHA1	0.00396694	0.0598889	0.11	0.131	1	PT
OCEL1	1.92119e-05	0.0597263	0.28	0.195	0.547173	PT
TERF2IP	0.0018364	0.0596473	0.562	0.487	1	PT
C19orf38	1.31278e-08	0.0596396	0.246	0.146	0.000373893	PT
DTWD1	0.000454379	0.0596334	0.23	0.166	1	PT
NDUFB10	2.2991e-06	0.059312	0.778	0.682	0.0654807	PT
C18orf32	0.000157513	0.0593047	0.743	0.662	1	PT
FAM49B	1.4306e-05	0.0592664	0.878	0.806	0.407449	PT
IRS2	0.00568538	0.0590282	0.551	0.482	1	PT
PCED1B-AS1	3.08848e-05	0.0589253	0.633	0.538	0.87963	PT
TIMM9	0.00385144	0.0587974	0.269	0.22	1	PT
CASP10	0.0024566	0.0587737	0.192	0.137	1	PT
TINF2	0.00090314	0.0586859	0.326	0.258	1	PT
ADGRE5	2.22923e-05	0.0586218	0.321	0.235	0.634906	PT
VPS28	3.86842e-10	0.0585637	0.843	0.73	1.10177e-05	PT
SLC1A5	0.00790371	0.0585162	0.317	0.258	1	PT
SSBP1	1.65002e-08	0.0584669	0.774	0.662	0.000469943	PT
CSAD	0.00105503	0.0584469	0.117	0.087	1	PT
NRBF2	0.00381178	0.0583311	0.477	0.407	1	PT
AF117829.1	0.00375511	0.058325	0.215	0.162	1	PT
PSMB5	0.00712655	0.0583159	0.497	0.431	1	PT
USP9Y	0.000176826	0.0582986	0.209	0.145	1	PT
MTLN	1.67842e-06	0.0581602	0.418	0.316	0.047803	PT
BLOC1S1	2.04623e-06	0.0580388	0.878	0.805	0.0582787	PT
TMEM39B	3.83155e-06	0.0580132	0.179	0.105	0.109126	PT
COQ10B	0.00125996	0.057822	0.404	0.329	1	PT
ZCCHC7	0.00730857	0.057527	0.183	0.134	1	PT
SGTA	0.000465841	0.0575222	0.312	0.237	1	PT
LTB	2.44933e-10	0.0574336	0.163	0.078	6.97593e-06	PT
ANG	0.000465505	0.0573549	0.146	0.093	1	PT
SAP25	7.09802e-05	0.0570408	0.118	0.064	1	PT
UQCRH	1.0559e-06	0.0569228	0.911	0.838	0.030073	PT
IL13RA1	1.48393e-05	0.0569058	0.629	0.533	0.422639	PT
ETHE1	2.6108e-06	0.0568556	0.547	0.44	0.0743581	PT
AC007952.4	0.000558114	0.0568147	0.352	0.276	1	PT
C9orf85	0.000519809	0.0568085	0.161	0.105	1	PT
TRAPPC5	2.93734e-06	0.0568011	0.854	0.771	0.0836583	PT
CUTC	8.70972e-06	0.0567397	0.223	0.144	0.248061	PT
CACUL1	0.000383893	0.0566694	0.538	0.454	1	PT
TRAPPC6A	3.20526e-05	0.0566591	0.47	0.375	0.912889	PT
RAC1	1.63202e-07	0.0566154	0.965	0.91	0.00464815	PT
NKIRAS1	0.000649429	0.0565306	0.141	0.095	1	PT
CD55	0.00137576	0.0564993	0.501	0.424	1	PT
AL109615.2	2.1372e-05	0.0564549	0.116	0.06	0.608695	PT
FAM192A	0.000212722	0.0564075	0.381	0.301	1	PT
CD47	7.39564e-05	0.0561648	0.685	0.597	1	PT
SOD1	7.10504e-05	0.0560621	0.837	0.763	1	PT
MTF2	0.00930421	0.0560612	0.354	0.293	1	PT
EHMT2	0.000887248	0.0560599	0.162	0.107	1	PT
OSBPL3	0.00882999	0.0557981	0.256	0.201	1	PT
PPIL3	0.000286161	0.0556788	0.281	0.207	1	PT
SNAPIN	0.000963164	0.055598	0.347	0.273	1	PT
HAX1	0.000743218	0.0555762	0.534	0.455	1	PT
NUDT15	0.000620034	0.0555758	0.129	0.08	1	PT
PRKRIP1	0.00505122	0.0555568	0.196	0.145	1	PT
P2RX7	2.15392e-06	0.05526	0.368	0.267	0.0613457	PT
ARL6IP4	6.27866e-07	0.0552261	0.881	0.8	0.0178823	PT
RRAS	9.62415e-07	0.0552221	0.378	0.273	0.0274105	PT
GMFG	1.97331e-08	0.0549316	0.899	0.815	0.00056202	PT
CMPK2	0.00104894	0.0548741	0.109	0.064	1	PT
COA1	0.00595052	0.0548485	0.348	0.285	1	PT
CYHR1	0.00268806	0.0542788	0.294	0.229	1	PT
UBE2D3	8.40731e-12	0.0542681	0.927	0.834	2.39449e-07	PT
DUSP28	0.000269088	0.0541456	0.198	0.133	1	PT
RPS28	0.000184057	0.0540624	0.991	0.975	1	PT
B3GALT4	0.000130493	0.0538197	0.177	0.113	1	PT
HLA-DOB	2.32091e-06	0.0537302	0.115	0.054	0.0661019	PT
WDR70	0.00657243	0.0536488	0.228	0.174	1	PT
MED7	0.00115074	0.0536424	0.169	0.114	1	PT
AL391069.2	7.37172e-05	0.0536279	0.147	0.087	1	PT
ARF5	4.66383e-05	0.0535991	0.565	0.47	1	PT
ZFAND5	1.96396e-08	0.0535714	0.839	0.739	0.000559355	PT
PFDN1	0.00235673	0.0534924	0.488	0.421	1	PT
JKAMP	0.0065235	0.0534921	0.344	0.282	1	PT
ANAPC10	0.000508669	0.0534844	0.218	0.154	1	PT
RASAL3	0.00654356	0.0533769	0.238	0.183	1	PT
TAF12	1.86019e-06	0.0533402	0.381	0.282	0.05298	PT
SYNRG	0.00130166	0.0533381	0.384	0.311	1	PT
NR4A3	4.65889e-10	0.0533292	0.624	0.492	1.3269e-05	PT
FIS1	8.32588e-10	0.0532871	0.784	0.662	2.37129e-05	PT
AC016747.1	0.00187939	0.0530654	0.164	0.112	1	PT
EIF4A2	2.16747e-08	0.0530583	0.853	0.754	0.000617316	PT
COMMD3	4.63011e-07	0.0528325	0.481	0.367	0.013187	PT
FIBP	0.00728142	0.0528225	0.585	0.52	1	PT
CIAO2A	1.06927e-05	0.0528132	0.663	0.564	0.304538	PT
UBL7	0.000654798	0.0527726	0.236	0.171	1	PT
TMEM14C	8.99594e-11	0.0525613	0.829	0.708	2.56213e-06	PT
ELP6	0.0020717	0.0524059	0.159	0.108	1	PT
SNX7	3.59816e-06	0.0523037	0.207	0.131	0.102479	PT
PDE7A	0.00887841	0.0522064	0.198	0.206	1	PT
AL627171.1	0.000149171	0.0521537	0.1	0.053	1	PT
CDC42EP2	0.00571351	0.0520778	0.15	0.105	1	PT
PRCP	0.0035523	0.051942	0.589	0.518	1	PT
IFITM2	9.78899e-11	0.0519367	0.796	0.67	2.788e-06	PT
GLS	0.000447799	0.0519155	0.697	0.618	1	PT
CKS1B	0.000178841	0.0517196	0.227	0.157	1	PT
TNFSF13	9.62681e-07	0.0516662	0.713	0.609	0.0274181	PT
CD27-AS1	0.00160351	0.0515957	0.182	0.13	1	PT
VNN2	1.2624e-06	0.0515055	0.126	0.064	0.0359545	PT
MCTS1	0.000345684	0.0512584	0.514	0.429	1	PT
IL1B	2.02076e-09	0.0512265	0.712	0.612	5.75533e-05	PT
NEDD9	0.00145193	0.0511899	0.23	0.168	1	PT
RABGGTA	0.00201332	0.0511476	0.212	0.154	1	PT
SLC29A3	1.86251e-10	0.0511302	0.224	0.116	5.30462e-06	PT
MRPL54	8.28348e-05	0.0510938	0.605	0.515	1	PT
DHRS12	0.00460268	0.0510911	0.147	0.104	1	PT
LMO2	1.93758e-09	0.0509514	0.562	0.429	5.51843e-05	PT
NBDY	4.9247e-06	0.0509028	0.667	0.566	0.14026	PT
HERC5	2.58577e-05	0.0508518	0.195	0.123	0.736454	PT
IKBIP	5.17002e-05	0.0506005	0.477	0.384	1	PT
FLYWCH2	0.000158376	0.0505789	0.291	0.214	1	PT
AC007032.1	3.51982e-07	0.0505352	0.139	0.069	0.0100248	PT
PCED1B	0.000184069	0.0504941	0.168	0.107	1	PT
TIMMDC1	0.00194842	0.0504665	0.411	0.339	1	PT
DDAH2	8.61701e-06	0.050245	0.633	0.536	0.245421	PT
ASB3	0.00391083	0.0501881	0.128	0.085	1	PT
AL132709.8	0.000118238	0.0501001	0.124	0.071	1	PT
SERGEF	0.000349276	0.0500412	0.147	0.093	1	PT
COPRS	0.00642861	0.0499309	0.38	0.319	1	PT
SPIB	0.000111148	0.049927	0.114	0.063	1	PT
AL121944.1	0.000182559	0.0498847	0.155	0.096	1	PT
PTGER4	0.00221186	0.049874	0.576	0.503	1	PT
C4orf33	0.000252429	0.0497108	0.188	0.125	1	PT
AKR7A2	0.000491861	0.049646	0.451	0.369	1	PT
LINC01150	5.58938e-06	0.0494383	0.124	0.063	0.159191	PT
CCNH	9.12466e-05	0.0494241	0.596	0.505	1	PT
PDHB	0.00843115	0.0494183	0.326	0.296	1	PT
ITGAL	0.00646996	0.0493337	0.193	0.142	1	PT
ZNF580	1.78927e-06	0.0493325	0.311	0.223	0.0509603	PT
LINC01146	0.00204092	0.0492861	0.111	0.075	1	PT
SPCS1	1.05278e-09	0.0491014	0.825	0.711	2.99843e-05	PT
TRAF1	6.46602e-05	0.0490778	0.113	0.145	1	PT
ZDHHC14	0.00188796	0.0490145	0.157	0.107	1	PT
RPL39	3.54394e-06	0.0487223	0.977	0.973	0.100935	PT
CCDC59	0.000104527	0.0485617	0.516	0.426	1	PT
DDX58	0.00483143	0.0485294	0.149	0.104	1	PT
ZMAT5	0.000708236	0.0485039	0.235	0.169	1	PT
MYL12B	1.98842e-08	0.0483862	0.934	0.859	0.000566323	PT
MGMT	8.06411e-05	0.0482583	0.534	0.443	1	PT
TOMM6	4.91958e-07	0.047961	0.822	0.728	0.0140115	PT
TBCB	9.41402e-08	0.0479439	0.629	0.513	0.00268121	PT
CXCL16	3.20705e-08	0.0476118	0.881	0.79	0.000913399	PT
FAM89B	4.82312e-07	0.0475785	0.424	0.314	0.0137367	PT
MALSU1	0.0076505	0.0475543	0.3	0.243	1	PT
MRPL45	0.00219082	0.0475324	0.223	0.164	1	PT
PCBP2	3.74062e-09	0.0475148	0.896	0.808	0.000106537	PT
SPN	0.000189643	0.0474079	0.201	0.138	1	PT
ZNF766	0.00072131	0.0473987	0.128	0.079	1	PT
DAP3	0.000144066	0.0472745	0.541	0.452	1	PT
IRF3	4.45795e-05	0.0472552	0.328	0.246	1	PT
THEMIS2	6.30233e-05	0.0471839	0.639	0.547	1	PT
AC007613.1	1.88195e-10	0.0470706	0.131	0.059	5.35997e-06	PT
RBM8A	0.000730237	0.0470369	0.753	0.68	1	PT
AC079305.3	5.86682e-05	0.0470351	0.102	0.052	1	PT
EID1	2.17092e-06	0.046898	0.801	0.708	0.06183	PT
ADA2	1.01876e-07	0.0468354	0.709	0.597	0.00290152	PT
HSD17B7	0.00137041	0.0466795	0.269	0.203	1	PT
SLC66A3	0.0025416	0.0465436	0.459	0.388	1	PT
PTMA	2.07898e-05	0.0465054	0.992	0.982	0.592114	PT
IGSF6	8.82468e-08	0.0464774	0.82	0.72	0.00251336	PT
ZC3H6	1.57005e-07	0.0463239	0.188	0.107	0.00447165	PT
TMEM68	0.00710057	0.0461156	0.105	0.07	1	PT
CMC1	0.00555476	0.0460846	0.453	0.386	1	PT
ITGB3BP	0.00290093	0.0459245	0.109	0.069	1	PT
MAST3	0.00205759	0.0458483	0.132	0.123	1	PT
HAUS1	0.00251116	0.0457379	0.232	0.173	1	PT
GTPBP6	4.08234e-07	0.0457297	0.364	0.262	0.0116269	PT
POLR1E	0.000455005	0.045702	0.111	0.063	1	PT
CTNNBL1	0.000606526	0.0455446	0.396	0.32	1	PT
ARL14EP	0.000929695	0.0455111	0.277	0.209	1	PT
RMDN1	0.000736597	0.0452777	0.302	0.231	1	PT
ATP5IF1	6.55273e-07	0.0452665	0.773	0.672	0.0186628	PT
HAGH	0.00858062	0.0452343	0.406	0.346	1	PT
MED30	0.00912317	0.0451754	0.277	0.224	1	PT
MXD4	0.000453187	0.0447203	0.566	0.482	1	PT
PSMA5	0.00789223	0.0447142	0.647	0.583	1	PT
TATDN1	0.000891082	0.0446166	0.321	0.249	1	PT
RBM4	0.00735628	0.0446049	0.532	0.466	1	PT
ZC2HC1A	0.00566934	0.0445494	0.136	0.093	1	PT
TST	1.45359e-07	0.0444236	0.208	0.122	0.00413996	PT
MACROD1	0.000209227	0.0443752	0.102	0.055	1	PT
FCHO1	3.00182e-06	0.0442693	0.106	0.05	0.0854947	PT
RNASEH2C	2.73994e-05	0.044243	0.584	0.488	0.780363	PT
CARD9	0.00152248	0.0441726	0.297	0.229	1	PT
Z93930.2	0.000126345	0.0441573	0.193	0.13	1	PT
TPMT	0.000549861	0.044125	0.426	0.346	1	PT
RRNAD1	0.00222102	0.0438449	0.123	0.078	1	PT
SNHG9	1.96667e-07	0.043809	0.227	0.138	0.00560128	PT
ORAI1	0.00657249	0.0437636	0.344	0.281	1	PT
PLB1	0.00348227	0.0437102	0.183	0.131	1	PT
DPH7	0.00258858	0.0433596	0.114	0.071	1	PT
AUH	0.00238692	0.0433223	0.103	0.062	1	PT
CTSO	0.00681436	0.0432623	0.194	0.208	1	PT
PALLD	3.54743e-05	0.0432483	0.177	0.116	1	PT
LGALS9	0.00446733	0.0431271	0.789	0.73	1	PT
CSF2RA	0.00921274	0.0430525	0.648	0.585	1	PT
CD83	1.7968e-17	0.04301	0.781	0.635	5.11748e-13	PT
SIGLEC10	0.000305253	0.0429577	0.462	0.38	1	PT
C17orf107	0.000516185	0.0429413	0.107	0.061	1	PT
TMSB10	0.00101282	0.0427339	0.996	0.99	1	PT
MEAF6	0.00815768	0.0427256	0.475	0.41	1	PT
DEPTOR	0.00608387	0.0427168	0.132	0.09	1	PT
NIT1	0.000597466	0.0423978	0.238	0.174	1	PT
SP100	1.99732e-09	0.0423366	0.712	0.592	5.68857e-05	PT
FGD3	0.00138481	0.0420999	0.128	0.081	1	PT
APAF1	1.15408e-05	0.0420264	0.354	0.263	0.328695	PT
CISD1	0.00170875	0.0419069	0.267	0.205	1	PT
PRIM1	0.000153433	0.0417097	0.105	0.056	1	PT
GPATCH11	3.19974e-05	0.0416706	0.209	0.137	0.911318	PT
ST13	3.77944e-09	0.0415842	0.872	0.774	0.000107642	PT
TRANK1	0.000403022	0.0414531	0.118	0.069	1	PT
MAP4K3-DT	0.00477429	0.041426	0.24	0.183	1	PT
MRPS21	8.78949e-06	0.0414024	0.714	0.618	0.250334	PT
SP140L	0.00312928	0.0411395	0.332	0.266	1	PT
HELQ	0.00139583	0.0410837	0.164	0.111	1	PT
CDK2AP2	9.18217e-07	0.0409844	0.533	0.428	0.0261517	PT
MPV17L2	0.0048097	0.0407611	0.22	0.165	1	PT
MLF1	0.00355893	0.0407003	0.148	0.103	1	PT
CRIP1	0.00431271	0.0403857	0.34	0.278	1	PT
HIST2H2AC	5.64625e-05	0.0401865	0.136	0.079	1	PT
PDE4B	1.39942e-09	0.0400545	0.658	0.542	3.98568e-05	PT
CREB5	0.00346034	0.0399637	0.318	0.254	1	PT
TBCC	0.00398471	0.0399079	0.159	0.111	1	PT
CD300A	5.5938e-07	0.0396767	0.786	0.689	0.0159317	PT
KDM4A	0.000414856	0.0393228	0.142	0.089	1	PT
MRPS12	0.000579803	0.0392574	0.405	0.33	1	PT
LINC00278	0.000101666	0.0391776	0.161	0.106	1	PT
MPG	1.14426e-06	0.0388344	0.493	0.386	0.0325896	PT
SIVA1	3.23959e-05	0.0388159	0.656	0.562	0.922666	PT
NDUFA10	0.00205814	0.0385312	0.546	0.471	1	PT
PARP8	0.00705025	0.0385051	0.26	0.205	1	PT
C1orf35	0.00903691	0.038484	0.308	0.25	1	PT
BX284668.5	2.20648e-05	0.0384293	0.315	0.229	0.628427	PT
RNF187	0.00382924	0.0383566	0.363	0.298	1	PT
SNX20	0.00776634	0.0381195	0.19	0.14	1	PT
HYI	0.0064377	0.0380987	0.231	0.176	1	PT
FCGR2A	1.90934e-09	0.0380282	0.944	0.871	5.438e-05	PT
CCDC18-AS1	3.5395e-05	0.0379778	0.277	0.199	1	PT
NOSIP	0.00931995	0.0378253	0.416	0.354	1	PT
MGME1	0.00202186	0.0377562	0.229	0.169	1	PT
ZC3H8	0.00993303	0.0374453	0.127	0.089	1	PT
EIF3L	0.000717172	0.0374152	0.766	0.695	1	PT
DYRK4	0.0094874	0.037152	0.269	0.214	1	PT
KIF20B	0.00565835	0.0371108	0.15	0.105	1	PT
TPRKB	0.000119248	0.0370502	0.451	0.362	1	PT
PTRHD1	0.000806775	0.0370001	0.506	0.426	1	PT
ACCS	4.08576e-11	0.0368551	0.177	0.087	1.16367e-06	PT
TPT1	1.74572e-06	0.0367285	0.992	0.993	0.0497199	PT
EXOSC9	0.00906994	0.0364828	0.159	0.139	1	PT
TLR10	0.00067936	0.0363804	0.149	0.096	1	PT
C16orf86	6.7708e-08	0.0363346	0.112	0.05	0.00192839	PT
ING4	0.0082063	0.0362345	0.164	0.119	1	PT
RTF2	0.00335504	0.0361302	0.652	0.584	1	PT
JAGN1	0.000122729	0.0361292	0.305	0.228	1	PT
SH3BGRL	5.93531e-08	0.0361227	0.909	0.828	0.00169044	PT
ERCC4	0.00571829	0.0357463	0.124	0.082	1	PT
FHL3	7.57369e-05	0.0356224	0.318	0.238	1	PT
MRPL41	0.000492964	0.035494	0.646	0.571	1	PT
WDR33	0.00765989	0.0354677	0.47	0.405	1	PT
ITM2C	2.95542e-07	0.0352288	0.175	0.098	0.00841733	PT
AL096870.8	0.000523411	0.0352088	0.126	0.077	1	PT
FAM13A	0.00932822	0.0351887	0.329	0.271	1	PT
EIF4E2	4.62121e-05	0.035112	0.488	0.399	1	PT
MRPS33	0.000746338	0.0347493	0.421	0.342	1	PT
NUP50-DT	0.00199417	0.0346025	0.102	0.061	1	PT
PLXDC1	0.00351613	0.0345274	0.247	0.19	1	PT
GPR141	0.00125962	0.0343833	0.102	0.061	1	PT
MIR29B2CHG	9.75769e-06	0.0342745	0.165	0.102	0.277909	PT
STIP1	2.5012e-06	0.0342449	0.625	0.531	0.0712366	PT
GFER	0.00642302	0.0340698	0.299	0.24	1	PT
SRGAP2C	0.00067313	0.0339305	0.305	0.24	1	PT
RWDD3	0.00365789	0.0338785	0.168	0.119	1	PT
C17orf67	0.000100137	0.0337998	0.179	0.118	1	PT
MRPL14	0.000392802	0.0337535	0.57	0.487	1	PT
MGP	2.37171e-10	0.0337034	0.18	0.088	6.75487e-06	PT
TLN1	7.14691e-07	0.033664	0.83	0.745	0.0203551	PT
LAPTM4A	2.52701e-06	0.0336306	0.885	0.809	0.0719718	PT
CIDEB	0.0091172	0.0331461	0.103	0.067	1	PT
VDAC3	0.00436807	0.0328564	0.455	0.385	1	PT
ECSIT	0.00757369	0.0325813	0.168	0.123	1	PT
HIST1H2AC	0.00017566	0.0324177	0.229	0.159	1	PT
OGFRL1	0.000490036	0.0320272	0.753	0.682	1	PT
STX8	0.00366886	0.0319834	0.442	0.373	1	PT
UNC50	0.00200433	0.0319535	0.288	0.225	1	PT
MTERF3	0.00197842	0.0319417	0.109	0.068	1	PT
HEATR6	0.00696954	0.0318903	0.11	0.071	1	PT
IMMP2L	0.00213078	0.0315866	0.111	0.068	1	PT
NSL1	5.10816e-06	0.0314534	0.42	0.325	0.145486	PT
SFT2D1	0.00374059	0.0313915	0.696	0.631	1	PT
STX10	0.000211252	0.0313721	0.409	0.329	1	PT
ALDH3A2	0.00604034	0.0313611	0.218	0.237	1	PT
PSENEN	0.00057406	0.0313173	0.556	0.473	1	PT
TMEM160	7.73564e-06	0.0311051	0.591	0.497	0.220319	PT
FEZ2	0.00128395	0.0304844	0.633	0.557	1	PT
CEACAM21	6.61169e-07	0.0303887	0.102	0.049	0.0188307	PT
CSK	8.1302e-06	0.0302243	0.535	0.436	0.231556	PT
METTL9	0.000158972	0.0300908	0.553	0.467	1	PT
TBXAS1	7.43972e-05	0.0299923	0.793	0.714	1	PT
REX1BD	5.94896e-06	0.0299351	0.806	0.718	0.169432	PT
ZFHX3	0.00101345	0.0296033	0.621	0.549	1	PT
PTAFR	5.88056e-05	0.0294245	0.461	0.372	1	PT
TOMM22	2.76123e-05	0.0293166	0.576	0.482	0.786425	PT
ABHD8	0.00757384	0.0293042	0.188	0.139	1	PT
ATXN10	0.00797418	0.0291951	0.469	0.403	1	PT
ARFGAP1	0.00200158	0.0288533	0.094	0.124	1	PT
SLC25A45	2.51377e-05	0.0288128	0.205	0.134	0.715948	PT
C12orf57	0.00023559	0.0288095	0.453	0.372	1	PT
IMP4	0.00644465	0.0285841	0.422	0.359	1	PT
SPI1	3.13625e-05	0.0285243	0.916	0.863	0.893236	PT
TACC1	0.000106656	0.0278501	0.77	0.696	1	PT
DNAJC15	1.74584e-06	0.0278421	0.709	0.606	0.0497232	PT
GNAS	2.17168e-07	0.0278163	0.97	0.918	0.00618516	PT
BHLHE41	2.17469e-06	0.0274049	0.46	0.367	0.0619374	PT
HSD17B11	0.000590519	0.0273909	0.638	0.558	1	PT
MAFB	0.000858237	0.0273001	0.854	0.795	1	PT
MTIF3	0.00125923	0.0272765	0.484	0.409	1	PT
PRKAR2B	0.0042364	0.0271513	0.179	0.136	1	PT
HIST1H1E	4.0578e-06	0.0267745	0.17	0.106	0.11557	PT
VBP1	0.00464857	0.0264927	0.341	0.281	1	PT
N4BP2L2	0.000733558	0.0264547	0.72	0.65	1	PT
DLEU7	0.00151315	0.0264089	0.103	0.062	1	PT
TSFM	0.00119061	0.0263466	0.186	0.133	1	PT
IQSEC2	0.000391241	0.0257805	0.155	0.101	1	PT
ZNF358	0.000756888	0.0252724	0.275	0.214	1	PT
GNG7	0.00428151	0.0252077	0.317	0.253	1	PT
SNHG6	9.73271e-07	0.0251679	0.831	0.74	0.0277197	PT
SNRNP35	0.000151128	0.0250075	0.215	0.15	1	PT
ZBTB48	0.00359889	0.0249606	0.133	0.088	1	PT
PLXDC2	5.92001e-10	0.024837	0.881	0.785	1.68608e-05	PT
EIF1B	1.05421e-10	0.02479	0.743	0.621	3.00248e-06	PT
PLSCR1	0.000381914	0.0245443	0.817	0.748	1	PT
THAP7	0.00330349	0.0243667	0.195	0.141	1	PT
SPSB3	0.000145855	0.0242247	0.387	0.302	1	PT
PSMC5	0.000563927	0.0240062	0.661	0.583	1	PT
SSU72	6.03092e-05	0.0236802	0.705	0.62	1	PT
EBAG9	0.00190694	0.0236455	0.291	0.227	1	PT
RDH14	0.000182739	0.023603	0.217	0.153	1	PT
DUSP23	7.44049e-06	0.0234841	0.598	0.502	0.211913	PT
CCND3	0.00166934	0.0234836	0.255	0.192	1	PT
WIPI2	0.0014358	0.0234585	0.549	0.477	1	PT
CARD8-AS1	0.000636632	0.0231827	0.22	0.157	1	PT
CARD16	0.000163217	0.023179	0.769	0.69	1	PT
MRPS24	2.60982e-06	0.0229999	0.653	0.551	0.0743302	PT
RNF114	0.00295348	0.0229833	0.611	0.54	1	PT
RNASEH2B	0.00789592	0.0228663	0.446	0.383	1	PT
CIAO2B	5.58989e-07	0.0228062	0.753	0.654	0.0159206	PT
BCL9L	0.00401666	0.0226399	0.139	0.095	1	PT
POP5	0.00724181	0.0226042	0.325	0.266	1	PT
MYL12A	1.79871e-05	0.0224974	0.935	0.878	0.512291	PT
HDAC9	0.000163242	0.0223951	0.241	0.175	1	PT
COX17	8.65278e-05	0.0219927	0.661	0.574	1	PT
ANGPTL4	0.000412248	0.0217833	0.115	0.167	1	PT
RPL35	3.63375e-08	0.0217204	0.98	0.95	0.00103493	PT
NDUFA12	3.47817e-07	0.0214199	0.723	0.618	0.00990616	PT
MIDN	1.53103e-06	0.0213453	0.677	0.582	0.0436052	PT
TSC22D2	1.7278e-05	0.0213318	0.523	0.428	0.492093	PT
ROBO3	0.000803456	0.0212208	0.139	0.088	1	PT
IL2RG	1.05415e-06	0.0212011	0.275	0.185	0.0300233	PT
AC016773.1	0.00109318	0.0211752	0.122	0.081	1	PT
ELF1	0.000618074	0.0211304	0.756	0.689	1	PT
JDP2	6.45679e-05	0.0207009	0.501	0.419	1	PT
ARMCX1	0.00386341	0.0204191	0.299	0.327	1	PT
SLC39A9	0.00927561	0.0202298	0.089	0.107	1	PT
CCT6A	5.78885e-05	0.0201878	0.736	0.654	1	PT
ZGLP1	0.00252594	0.0201242	0.113	0.077	1	PT
VPS53	0.00779942	0.0200082	0.174	0.193	1	PT
MICOS13	4.24053e-06	0.0199878	0.694	0.597	0.120774	PT
RPL6	0.000238194	0.0199758	0.982	0.965	1	PT
PIN1	0.00809203	0.0199587	0.486	0.421	1	PT
ELOVL1	0.000897188	0.0198698	0.387	0.314	1	PT
IRF2BPL	0.000383229	0.0197301	0.241	0.175	1	PT
FAR2	0.00191328	0.0196684	0.139	0.098	1	PT
MDP1	0.000299892	0.0196658	0.251	0.181	1	PT
UTY	0.000895802	0.0195856	0.14	0.096	1	PT
NDUFB11	2.57547e-05	0.0194204	0.837	0.759	0.733519	PT
JOSD2	0.0022401	0.0187069	0.385	0.329	1	PT
CYC1	0.00760398	0.018692	0.661	0.597	1	PT
TXNDC12	0.00194138	0.0183837	0.549	0.478	1	PT
NANS	0.000323377	0.0182513	0.721	0.647	1	PT
MRPL43	0.000485029	0.0179876	0.509	0.431	1	PT
C11orf74	0.00244299	0.0179514	0.153	0.104	1	PT
ZDHHC2	0.00804405	0.0175499	0.347	0.288	1	PT
UBR7	0.00678347	0.0174276	0.095	0.113	1	PT
LAMTOR1	4.39179e-09	0.0171553	0.822	0.723	0.000125083	PT
ATP5PO	6.28239e-09	0.0169866	0.847	0.753	0.000178929	PT
FAM135A	8.18482e-05	0.0163629	0.224	0.157	1	PT
XRRA1	0.00863748	0.0162529	0.139	0.097	1	PT
RPL26L1	0.000335262	0.0161988	0.452	0.382	1	PT
SCAND1	0.000849399	0.0161592	0.717	0.643	1	PT
ARL6IP5	4.21027e-06	0.0158305	0.871	0.795	0.119913	PT
MACC1	0.00513667	0.0157465	0.269	0.217	1	PT
NDUFB7	3.05468e-05	0.0157091	0.783	0.698	0.870002	PT
C11orf68	0.000171862	0.0156973	0.159	0.115	1	PT
DHX40	0.000234	0.0156006	0.123	0.154	1	PT
DAPP1	0.000113009	0.0155002	0.303	0.234	1	PT
CD53	1.3661e-06	0.0154152	0.894	0.821	0.0389078	PT
PTPRN2	0.00134103	0.015248	0.146	0.103	1	PT
SGF29	0.000559474	0.0152351	0.137	0.092	1	PT
MRPL51	0.00132917	0.0150349	0.661	0.588	1	PT
C1QBP	3.69642e-07	0.0148831	0.677	0.577	0.0105278	PT
MPLKIP	0.000881246	0.014847	0.396	0.322	1	PT
C12orf45	0.00188814	0.0147761	0.34	0.272	1	PT
PPP1CB	3.04039e-06	0.0147599	0.819	0.741	0.0865933	PT
PARK7	2.95757e-06	0.0142756	0.877	0.799	0.0842346	PT
TMEM216	0.00669005	0.0141835	0.126	0.089	1	PT
TP53TG1	8.44386e-05	0.0137871	0.277	0.203	1	PT
ORMDL1	0.000412006	0.0132856	0.548	0.472	1	PT
DTNBP1	0.00193592	0.0132556	0.319	0.258	1	PT
MRPS36	9.1652e-05	0.0131162	0.53	0.446	1	PT
IL15RA	0.00826267	0.0131098	0.182	0.136	1	PT
GPR183	8.90908e-05	0.0128819	0.789	0.718	1	PT
BAX	2.44789e-05	0.0123788	0.793	0.711	0.697184	PT
HCLS1	1.84055e-07	0.0123095	0.892	0.81	0.00524208	PT
TNRC6B	0.00102624	0.0121981	0.51	0.433	1	PT
MSRB1	0.00790968	0.0120686	0.182	0.138	1	PT
SIGIRR	0.00962462	0.0119525	0.339	0.287	1	PT
LRPAP1	4.9905e-05	0.0115348	0.695	0.615	1	PT
SUMO1	2.99268e-06	0.0115298	0.694	0.6	0.0852344	PT
SMPD4	0.00990255	0.0115056	0.087	0.102	1	PT
S100A11	1.79797e-05	0.0110896	0.988	0.959	0.512079	PT
SLC41A2	0.00328512	0.0108199	0.076	0.106	1	PT
MAFF	0.000539662	0.0107618	0.545	0.481	1	PT
RMND1	0.000746995	0.0107101	0.173	0.12	1	PT
SINHCAF	0.000611078	0.0106896	0.231	0.172	1	PT
SENP5	0.00548357	0.0104878	0.165	0.191	1	PT
LTB4R	0.00369739	0.0103342	0.112	0.076	1	PT
MON2	0.00112196	0.0102028	0.137	0.177	1	PT
GADD45GIP1	4.18035e-05	0.0100577	0.697	0.615	1	PT
NDUFA7	0.00774812	0.0100338	0.544	0.482	1	PT
RAB39A	0.00534628	0.0100084	0.112	0.077	1	PT
RPS27L	0.00193895	0.00999924	0.817	0.759	1	PT
SNRNP40	0.00487385	0.0097532	0.291	0.233	1	PT
MAP3K3	0.00439133	0.00961251	0.24	0.185	1	PT
OSER1	0.000366878	0.00957202	0.572	0.499	1	PT
STX4	0.00184417	0.00952522	0.632	0.558	1	PT
RPL22	3.52762e-05	0.009285	0.974	0.94	1	PT
AC027644.3	0.00582298	0.00921962	0.152	0.114	1	PT
POLE4	0.000344374	0.00910979	0.491	0.411	1	PT
ATP5MG	0.000119504	0.00900529	0.945	0.897	1	PT
RPL31	8.31076e-08	0.00893936	0.952	0.897	0.00236699	PT
NLRP1	8.72489e-05	0.00886851	0.16	0.103	1	PT
USP3	0.00388623	0.00867674	0.382	0.318	1	PT
TMEM176B	5.849e-06	0.00853068	0.825	0.75	0.166585	PT
ATG16L2	3.34278e-05	0.00851103	0.336	0.256	0.952058	PT
RBM39	1.39899e-09	0.00832273	0.881	0.789	3.98446e-05	PT
CWC15	0.000420223	0.00774142	0.562	0.48	1	PT
ERP44	0.00229658	0.0073556	0.701	0.641	1	PT
PCMT1	0.000344092	0.00723685	0.532	0.456	1	PT
LINC02611	0.00119497	0.00715371	0.188	0.14	1	PT
HOMER3	0.00700877	0.00710667	0.497	0.432	1	PT
STN1	0.00699868	0.00710033	0.161	0.116	1	PT
MRPL57	0.00254132	0.00708707	0.663	0.592	1	PT
STX11	0.000110731	0.00708504	0.626	0.556	1	PT
USF2	0.00119571	0.00694914	0.747	0.677	1	PT
MAP3K2-DT	0.0016991	0.00694805	0.188	0.148	1	PT
MITD1	7.81668e-05	0.00681934	0.244	0.179	1	PT
H2AFY	2.88787e-06	0.00648021	0.843	0.766	0.0822494	PT
RASSF1	9.39069e-05	0.00647606	0.22	0.158	1	PT
CUTA	1.41683e-07	0.00642994	0.745	0.646	0.00403528	PT
PEBP1	6.41057e-05	0.00615577	0.815	0.749	1	PT
FOXN2	0.000496021	0.00612097	0.299	0.232	1	PT
SELL	0.000193013	0.00577818	0.152	0.099	1	PT
ATG13	0.00216879	0.00568909	0.094	0.127	1	PT
SUMO3	0.000784582	0.00553919	0.7	0.625	1	PT
MTPN	0.00307113	0.00522512	0.779	0.725	1	PT
MAML3	0.00592961	0.00478432	0.258	0.206	1	PT
RBCK1	0.0002645	0.00457525	0.484	0.401	1	PT
FANCL	0.0081437	0.00453746	0.111	0.076	1	PT
DDX60	0.00347993	0.00440479	0.192	0.142	1	PT
WDR83OS	4.87551e-07	0.00433195	0.855	0.766	0.0138859	PT
SF3B6	0.00075577	0.00431292	0.696	0.621	1	PT
NDUFS8	0.000612861	0.00424033	0.715	0.646	1	PT
PSMA2	0.00165791	0.00412139	0.76	0.699	1	PT
MAGOH	7.92741e-05	0.0040178	0.638	0.549	1	PT
TSPO	3.37413e-10	0.00397403	0.926	0.837	9.60987e-06	PT
PPIF	3.53831e-06	0.00369974	0.69	0.601	0.100775	PT
SEMA4D	1.1664e-05	0.00349755	0.284	0.216	0.332203	PT
JOSD1	0.000992229	0.00333122	0.578	0.501	1	PT
TNFAIP8L2	7.86077e-10	0.00315492	0.365	0.256	2.23883e-05	PT
CLTB	0.000501602	0.00270737	0.587	0.512	1	PT
STAC3	0.0028937	0.00258996	0.337	0.271	1	PT
ORC4	0.00946909	0.00248075	0.162	0.12	1	PT
C1orf43	0.00246298	0.00246818	0.742	0.685	1	PT
ARHGDIB	6.98113e-05	0.0024567	0.937	0.885	1	PT
NDUFS4	0.00499167	0.00222616	0.504	0.435	1	PT
CD2BP2	0.00378587	0.00212186	0.374	0.318	1	PT
NABP1	1.47451e-06	0.00205238	0.702	0.608	0.0419956	PT
RNF130	4.7473e-11	0.00163346	0.916	0.827	1.35208e-06	PT
ECI2	0.00236199	0.00135968	0.278	0.221	1	PT
STUB1	0.000235041	0.00124878	0.607	0.529	1	PT
MYO9A	0.00724702	0.00120968	0.091	0.123	1	PT
NR4A2	2.48182e-14	0.000882689	0.821	0.679	7.06847e-10	PT
RNF113A	0.00247664	0.000771973	0.189	0.139	1	PT
DBF4	0.00323313	0.000496831	0.137	0.165	1	PT
PEX2	0.0074448	0.000432878	0.255	0.202	1	PT
EPN1	0.00494081	0.000157188	0.454	0.389	1	PT
TOMM7	2.00748e-05	4.7415e-05	0.923	0.866	0.571752	PT
SELENOP	1.79164e-101	2.23166	0.592	0.264	5.10276e-97	TT
SPP1	3.30837e-53	1.98892	0.62	0.398	9.42256e-49	TT
S100A9	1.12825e-116	1.77367	0.589	0.16	3.21338e-112	TT
RNASE1	6.62411e-56	1.70052	0.287	0.089	1.88661e-51	TT
IGKC	7.37864e-29	1.60453	0.076	0.255	2.10151e-24	TT
CXCL3	1.98844e-54	1.54779	0.504	0.24	5.66327e-50	TT
S100A8	2.59257e-40	1.35065	0.29	0.08	7.38389e-36	TT
CCL4L2	1.95822e-18	1.26906	0.574	0.469	5.57719e-14	TT
CD163	6.21687e-132	1.223	0.785	0.473	1.77063e-127	TT
CXCL2	4.9047e-31	1.18196	0.594	0.491	1.39691e-26	TT
CCL2	1.3072e-18	1.14898	0.235	0.119	3.72302e-14	TT
CXCL8	4.94226e-35	1.11333	0.594	0.541	1.4076e-30	TT
CCL20	7.69066e-24	1.10357	0.328	0.15	2.19038e-19	TT
FOLR2	9.66412e-75	1.09057	0.495	0.256	2.75244e-70	TT
CTSL	3.54115e-61	1.0599	0.781	0.863	1.00855e-56	TT
CXCL1	5.66416e-40	1.03825	0.215	0.038	1.61321e-35	TT
SLC16A10	5.93777e-79	1.01996	0.497	0.155	1.69114e-74	TT
CCL3L1	3.72582e-17	1.01687	0.582	0.527	1.06115e-12	TT
MRC1	5.76163e-100	0.996471	0.469	0.09	1.64097e-95	TT
HLA-DRB5	1.44433e-143	0.991245	0.932	0.483	4.11359e-139	TT
DAB2	7.102e-59	0.948781	0.767	0.643	2.02272e-54	TT
F13A1	2.26917e-52	0.944883	0.575	0.504	6.46282e-48	TT
TGFBI	6.1234e-104	0.939375	0.845	0.821	1.74401e-99	TT
CTSB	8.6417e-119	0.927409	0.929	0.981	2.46124e-114	TT
STAB1	1.33604e-63	0.921261	0.688	0.49	3.80517e-59	TT
TIMP1	4.36605e-17	0.868659	0.737	0.714	1.24349e-12	TT
SLC40A1	2.61441e-28	0.838268	0.419	0.332	7.44609e-24	TT
NEAT1	2.93094e-74	0.791967	0.902	0.986	8.3476e-70	TT
ANXA2	1.67787e-66	0.78449	0.858	0.748	4.77875e-62	TT
VCAN	4.04044e-19	0.782615	0.176	0.058	1.15076e-14	TT
ABL2	4.20914e-42	0.780653	0.553	0.416	1.1988e-37	TT
PMP22	2.28038e-88	0.776581	0.522	0.163	6.49474e-84	TT
FCGBP	4.87011e-26	0.76133	0.276	0.106	1.38705e-21	TT
CTSD	5.80348e-63	0.746265	0.919	0.963	1.65289e-58	TT
LGMN	3.25381e-50	0.737878	0.715	0.76	9.26718e-46	TT
SLC2A3	3.83569e-34	0.736202	0.629	0.545	1.09244e-29	TT
EGR1	6.97385e-14	0.728928	0.633	0.6	1.98622e-09	TT
MT-ND5	5.45319e-52	0.707524	0.941	0.984	1.55312e-47	TT
CREG1	7.82781e-81	0.700136	0.753	0.75	2.22944e-76	TT
APLP2	2.32636e-104	0.697541	0.835	0.832	6.62571e-100	TT
ETS2	1.76916e-47	0.692576	0.651	0.487	5.03873e-43	TT
TNF	2.98922e-15	0.655346	0.47	0.464	8.51361e-11	TT
SLC16A3	3.12787e-61	0.653775	0.765	0.694	8.90848e-57	TT
FNIP2	1.22111e-34	0.645944	0.528	0.473	3.47784e-30	TT
CD99	2.21525e-57	0.644152	0.751	0.47	6.30925e-53	TT
LGALS1	1.60796e-43	0.638429	0.905	0.899	4.57964e-39	TT
CD44	2.16078e-39	0.623496	0.789	0.764	6.15412e-35	TT
LUCAT1	3.89117e-32	0.623338	0.391	0.185	1.10824e-27	TT
TNFAIP3	2.43793e-29	0.612669	0.671	0.706	6.94346e-25	TT
ACTB	9.92723e-65	0.609195	0.988	0.997	2.82737e-60	TT
VSIG4	1.20185e-29	0.608358	0.73	0.63	3.42298e-25	TT
THBD	4.55884e-24	0.606751	0.481	0.314	1.2984e-19	TT
RPS20	1.87681e-35	0.600074	0.93	0.956	5.34533e-31	TT
THBS1	5.47803e-11	0.595331	0.157	0.078	1.5602e-06	TT
INSIG1	1.22637e-19	0.595017	0.574	0.525	3.49282e-15	TT
GYPC	2.15278e-34	0.590847	0.607	0.391	6.13134e-30	TT
NRP1	8.50056e-52	0.588081	0.494	0.214	2.42105e-47	TT
HMOX1	1.33751e-17	0.585736	0.821	0.881	3.80936e-13	TT
TTYH3	4.29716e-47	0.573924	0.566	0.352	1.22387e-42	TT
LDHA	1.90967e-58	0.573667	0.849	0.856	5.43893e-54	TT
TXN	2.1587e-28	0.5717	0.794	0.754	6.1482e-24	TT
FTL	1.29256e-11	0.570484	0.995	0.999	3.68133e-07	TT
WTAP	8.33949e-35	0.559561	0.64	0.688	2.37517e-30	TT
ADM	1.24331e-27	0.558715	0.394	0.203	3.54107e-23	TT
HSP90B1	2.12413e-47	0.557184	0.845	0.865	6.04973e-43	TT
XIST	8.01687e-20	0.556806	0.346	0.176	2.28328e-15	TT
ANXA5	9.90777e-75	0.55511	0.904	0.944	2.82183e-70	TT
LAMP1	8.53622e-53	0.5485	0.699	0.583	2.4312e-48	TT
PDK4	1.56196e-15	0.546312	0.485	0.345	4.44861e-11	TT
FABP5	9.91505e-19	0.537674	0.766	0.694	2.82391e-14	TT
LIPA	1.46587e-46	0.535099	0.784	0.767	4.17494e-42	TT
HIF1A	3.25554e-48	0.529596	0.801	0.83	9.27211e-44	TT
ANKH	3.4019e-44	0.525873	0.506	0.272	9.68896e-40	TT
S100A6	1.18718e-12	0.524506	0.861	0.897	3.38121e-08	TT
CD93	2.27217e-33	0.523804	0.557	0.347	6.47137e-29	TT
HES1	1.31923e-05	0.522311	0.307	0.284	0.37573	TT
FNDC3B	2.46521e-40	0.521327	0.534	0.289	7.02116e-36	TT
CTSA	5.88149e-56	0.519304	0.74	0.691	1.67511e-51	TT
ADAM9	5.0951e-50	0.515626	0.594	0.388	1.45113e-45	TT
HTRA1	1.16995e-16	0.514603	0.495	0.35	3.33213e-12	TT
MT-ND1	1.43124e-18	0.504091	0.985	0.995	4.07632e-14	TT
CANX	5.30521e-53	0.502764	0.836	0.792	1.51098e-48	TT
CTSC	3.08045e-44	0.499739	0.882	0.929	8.77344e-40	TT
RND3	9.57948e-36	0.499167	0.167	0.024	2.72833e-31	TT
MT-ND2	2.31701e-20	0.499069	0.984	0.994	6.59908e-16	TT
BCAT1	1.98186e-59	0.498642	0.522	0.196	5.64455e-55	TT
PSAP	1.27257e-62	0.498443	0.948	0.993	3.62442e-58	TT
C2	7.18088e-27	0.488873	0.453	0.329	2.04519e-22	TT
PLIN2	1.58028e-11	0.481376	0.821	0.839	4.5008e-07	TT
MT-CO1	7.44015e-18	0.479362	0.992	0.997	2.11903e-13	TT
CALR	8.76714e-36	0.476341	0.875	0.911	2.49697e-31	TT
GPNMB	5.38726e-20	0.472701	0.651	0.503	1.53434e-15	TT
KCNQ1OT1	1.81581e-06	0.471939	0.363	0.284	0.0517161	TT
BLVRB	3.49386e-31	0.469405	0.721	0.704	9.95085e-27	TT
ME2	5.90232e-26	0.468163	0.64	0.582	1.68104e-21	TT
MT-CO3	6.42473e-17	0.467919	0.997	0.999	1.82983e-12	TT
FUCA1	7.24567e-37	0.467913	0.503	0.304	2.06364e-32	TT
CSTB	2.50981e-40	0.464183	0.864	0.927	7.14819e-36	TT
RPS26	6.57379e-22	0.463642	0.896	0.923	1.87228e-17	TT
SDS	3.65714e-16	0.46104	0.615	0.573	1.04159e-11	TT
NPL	1.29586e-31	0.46078	0.569	0.413	3.69073e-27	TT
ELL2	3.50288e-30	0.459681	0.586	0.497	9.97655e-26	TT
CD59	9.75548e-38	0.458305	0.58	0.365	2.77846e-33	TT
ENO1	5.819e-48	0.456823	0.846	0.885	1.65731e-43	TT
PDE4DIP	6.84666e-23	0.454448	0.504	0.431	1.95e-18	TT
RPL13A	7.06968e-13	0.453788	0.967	0.983	2.01351e-08	TT
PLEKHB2	5.72094e-42	0.453382	0.681	0.646	1.62938e-37	TT
NFKBIZ	4.22074e-21	0.451499	0.624	0.637	1.20211e-16	TT
NDRG1	2.57517e-08	0.450166	0.372	0.269	0.000733433	TT
ATP6V1H	5.13261e-27	0.446472	0.499	0.339	1.46182e-22	TT
ATP2B1	1.33941e-23	0.446461	0.656	0.621	3.81478e-19	TT
PLXND1	1.13955e-42	0.445831	0.46	0.207	3.24555e-38	TT
RAB31	8.49762e-40	0.444962	0.756	0.72	2.42021e-35	TT
P4HB	9.11805e-39	0.444768	0.753	0.685	2.59691e-34	TT
MT-ND4	4.29432e-18	0.4443	0.992	0.996	1.22307e-13	TT
SLC38A2	7.77444e-19	0.441312	0.586	0.488	2.21424e-14	TT
NAMPT	8.10092e-31	0.440993	0.807	0.881	2.30722e-26	TT
VEGFA	9.74084e-20	0.439359	0.646	0.605	2.77429e-15	TT
PLAU	7.73804e-13	0.437684	0.605	0.526	2.20387e-08	TT
BIN1	6.16083e-20	0.434025	0.536	0.399	1.75467e-15	TT
S100A10	4.5167e-10	0.43227	0.877	0.887	1.2864e-05	TT
INTS6	1.38404e-08	0.426905	0.504	0.42	0.000394189	TT
MAP2K3	1.59542e-24	0.425581	0.563	0.451	4.54391e-20	TT
GLUL	7.33927e-21	0.42281	0.92	0.957	2.0903e-16	TT
PKM	3.73613e-38	0.422563	0.834	0.851	1.06409e-33	TT
ASPH	7.48485e-30	0.420349	0.549	0.348	2.13176e-25	TT
HEXIM1	4.6485e-07	0.420342	0.332	0.274	0.0132394	TT
GNG10	1.59058e-30	0.420185	0.762	0.709	4.53014e-26	TT
FSCN1	1.69995e-30	0.419219	0.297	0.111	4.84164e-26	TT
SLC25A37	5.25863e-10	0.418565	0.473	0.404	1.49771e-05	TT
SH3BP5	1.87775e-22	0.417351	0.531	0.378	5.34801e-18	TT
MPEG1	5.21933e-19	0.415618	0.486	0.352	1.48652e-14	TT
ATP1A1	1.68285e-24	0.415105	0.667	0.504	4.79292e-20	TT
SNX9	5.68454e-29	0.412134	0.471	0.311	1.61901e-24	TT
VIM	3.12431e-43	0.411781	0.96	0.981	8.89835e-39	TT
SAMSN1	7.09469e-18	0.409652	0.66	0.611	2.02064e-13	TT
EPAS1	7.98036e-40	0.407553	0.349	0.122	2.27289e-35	TT
AP2S1	8.81393e-34	0.404854	0.841	0.867	2.5103e-29	TT
TNFAIP2	2.49406e-21	0.403524	0.667	0.644	7.10332e-17	TT
AZIN1-AS1	3.6816e-17	0.400181	0.345	0.244	1.04856e-12	TT
GAS6	1.82481e-24	0.399325	0.524	0.381	5.19724e-20	TT
IQGAP1	3.34293e-28	0.398258	0.772	0.745	9.52099e-24	TT
JARID2	3.60597e-22	0.397747	0.469	0.326	1.02702e-17	TT
CLEC5A	6.30479e-16	0.397261	0.333	0.192	1.79567e-11	TT
RBM47	1.04522e-25	0.395427	0.669	0.567	2.97688e-21	TT
STMN1	2.89197e-11	0.39486	0.573	0.516	8.23662e-07	TT
MSR1	1.625e-28	0.394413	0.805	0.839	4.62817e-24	TT
LPCAT1	4.59622e-31	0.392032	0.461	0.245	1.30905e-26	TT
IDH1	1.43144e-28	0.389768	0.446	0.26	4.07688e-24	TT
TNFAIP6	9.0921e-10	0.38968	0.167	0.089	2.58952e-05	TT
LIMS1	1.57225e-41	0.389125	0.829	0.908	4.47793e-37	TT
SLC11A1	4.41174e-11	0.387918	0.568	0.51	1.25651e-06	TT
RBP7	2.74819e-33	0.383554	0.303	0.113	7.82712e-29	TT
RPL7	1.88214e-17	0.382236	0.925	0.953	5.36051e-13	TT
AP1B1	2.12889e-20	0.380539	0.584	0.467	6.06329e-16	TT
SLCO2B1	2.28232e-23	0.380483	0.675	0.633	6.50028e-19	TT
TUBA1C	5.24562e-20	0.380185	0.68	0.651	1.49401e-15	TT
LDLR	4.42313e-23	0.377938	0.173	0.049	1.25975e-18	TT
ENG	1.09822e-27	0.377678	0.55	0.391	3.12785e-23	TT
TPP1	5.70357e-48	0.375283	0.785	0.825	1.62443e-43	TT
CPEB4	3.01506e-17	0.373585	0.556	0.445	8.58718e-13	TT
FLNA	4.98826e-17	0.372689	0.462	0.3	1.42071e-12	TT
NFKB1	3.2332e-21	0.370112	0.59	0.608	9.20847e-17	TT
KLHL21	5.63655e-31	0.369935	0.294	0.107	1.60535e-26	TT
ARHGAP18	5.48439e-39	0.369045	0.785	0.795	1.56201e-34	TT
SLC12A7	4.74683e-25	0.368583	0.372	0.2	1.35195e-20	TT
CPVL	4.28884e-24	0.367148	0.838	0.858	1.22151e-19	TT
GPR137B	1.60387e-29	0.367051	0.52	0.412	4.56799e-25	TT
CEBPB	9.07908e-24	0.36644	0.867	0.911	2.58581e-19	TT
MT-ATP6	1.65552e-11	0.366217	0.994	0.999	4.71509e-07	TT
MYO5A	2.18065e-28	0.365418	0.421	0.224	6.21071e-24	TT
FKBP1A	3.30958e-22	0.363008	0.808	0.797	9.42601e-18	TT
PGD	1.46008e-21	0.362255	0.539	0.395	4.15847e-17	TT
SFPQ	3.75701e-27	0.361974	0.764	0.788	1.07003e-22	TT
YBX1	4.82824e-39	0.360758	0.932	0.96	1.37513e-34	TT
MT-CO2	1.80128e-14	0.358743	0.992	0.997	5.13023e-10	TT
PDIA4	1.21012e-27	0.358058	0.489	0.302	3.44654e-23	TT
CALM3	1.02251e-23	0.357965	0.662	0.66	2.91222e-19	TT
ARID5B	2.99022e-24	0.357503	0.338	0.167	8.51644e-20	TT
MTSS1	1.30208e-38	0.353804	0.297	0.086	3.70845e-34	TT
SQSTM1	1.32099e-29	0.352404	0.767	0.861	3.76231e-25	TT
RAB5C	3.7148e-36	0.352163	0.803	0.817	1.05801e-31	TT
SEC61G	3.21324e-22	0.351494	0.762	0.734	9.15164e-18	TT
CEMIP2	5.69362e-24	0.350064	0.358	0.177	1.6216e-19	TT
SIRPA	7.84505e-19	0.349361	0.633	0.502	2.23435e-14	TT
ZNF267	5.10296e-18	0.348893	0.547	0.521	1.45337e-13	TT
LAPTM5	8.59594e-51	0.347498	0.932	0.98	2.44821e-46	TT
S100A4	1.20025e-11	0.347088	0.852	0.924	3.41842e-07	TT
ICAM1	1.85545e-16	0.346705	0.595	0.597	5.28451e-12	TT
SLC7A8	5.65799e-42	0.34602	0.298	0.083	1.61145e-37	TT
NNMT	1.42404e-11	0.345815	0.427	0.32	4.05581e-07	TT
PARVB	2.64018e-22	0.345332	0.497	0.32	7.51949e-18	TT
RALA	5.66159e-11	0.344466	0.571	0.483	1.61248e-06	TT
PDIA6	1.02734e-22	0.34439	0.72	0.697	2.92596e-18	TT
ITGB1	1.77003e-24	0.344353	0.777	0.758	5.04123e-20	TT
EMB	4.9595e-19	0.344036	0.504	0.364	1.41252e-14	TT
MPP1	8.926e-22	0.343975	0.628	0.525	2.54221e-17	TT
ITGAV	9.03352e-22	0.343832	0.558	0.42	2.57284e-17	TT
TMIGD3	6.40286e-21	0.343624	0.255	0.163	1.8236e-16	TT
IL6R	3.71699e-18	0.343391	0.492	0.337	1.05863e-13	TT
NINJ1	1.56127e-22	0.343221	0.724	0.774	4.44664e-18	TT
SGPL1	9.32538e-26	0.341188	0.436	0.252	2.65596e-21	TT
MT1X	9.03804e-13	0.339526	0.412	0.281	2.57412e-08	TT
MS4A4A	1.55631e-19	0.337975	0.742	0.736	4.43252e-15	TT
TPM3	1.04316e-36	0.337452	0.871	0.912	2.97101e-32	TT
MYL6	1.38912e-31	0.337166	0.941	0.972	3.95635e-27	TT
LHFPL2	1.51973e-12	0.33615	0.577	0.493	4.32834e-08	TT
PFN1	1.89132e-33	0.335778	0.946	0.976	5.38666e-29	TT
GNB1	2.85214e-23	0.333982	0.742	0.68	8.12317e-19	TT
ACTR3	1.98152e-28	0.333192	0.798	0.788	5.64356e-24	TT
RPN2	1.58381e-26	0.333025	0.745	0.745	4.51085e-22	TT
PDIA3	9.96989e-26	0.332216	0.821	0.832	2.83952e-21	TT
IGFBP4	9.33631e-29	0.332071	0.286	0.103	2.65907e-24	TT
SASH1	1.9911e-32	0.332054	0.29	0.096	5.67084e-28	TT
KYNU	1.81601e-17	0.330914	0.519	0.475	5.17218e-13	TT
MAPK13	3.13872e-47	0.330878	0.285	0.065	8.93939e-43	TT
SPAG9	4.92778e-17	0.330172	0.635	0.628	1.40348e-12	TT
CD68	6.20452e-30	0.327082	0.889	0.938	1.76711e-25	TT
ATP5MPL	9.32941e-21	0.326921	0.773	0.747	2.65711e-16	TT
ADAM10	1.12173e-16	0.326537	0.504	0.339	3.19479e-12	TT
PAPSS2	3.78537e-25	0.32587	0.323	0.145	1.07811e-20	TT
MMP19	1.02451e-30	0.325522	0.218	0.055	2.9179e-26	TT
TET2	1.21626e-10	0.324636	0.485	0.363	3.46404e-06	TT
ANKRD36B	5.18541e-13	0.323048	0.171	0.078	1.47686e-08	TT
RPN1	5.14659e-21	0.322453	0.544	0.356	1.4658e-16	TT
CLTC	1.07999e-18	0.322305	0.661	0.559	3.07591e-14	TT
MT-ND4L	0.00126805	0.321755	0.739	0.735	1	TT
DNAJA4	7.5137e-08	0.321619	0.568	0.663	0.00213998	TT
SOD2	9.81548e-12	0.321359	0.873	0.951	2.79555e-07	TT
GAPDH	3.1727e-23	0.320802	0.95	0.98	9.03617e-19	TT
CD36	1.9423e-35	0.320566	0.276	0.079	5.53186e-31	TT
SLC20A1	2.71697e-12	0.320085	0.416	0.281	7.7382e-08	TT
ACTN1	7.93772e-18	0.319949	0.492	0.328	2.26074e-13	TT
CYBB	3.54071e-30	0.316546	0.82	0.876	1.00843e-25	TT
EIF4G2	1.01728e-22	0.31496	0.789	0.792	2.89732e-18	TT
LILRB5	1.11756e-38	0.314699	0.226	0.047	3.18292e-34	TT
SNHG5	1.5627e-14	0.313893	0.672	0.668	4.45072e-10	TT
ZFYVE16	7.42188e-12	0.313722	0.573	0.54	2.11383e-07	TT
EIF4E	9.74691e-08	0.313338	0.616	0.582	0.00277602	TT
ME1	3.38626e-26	0.311906	0.325	0.152	9.6444e-22	TT
IGF2R	4.42187e-19	0.311717	0.462	0.297	1.25939e-14	TT
RB1CC1	2.39263e-19	0.311493	0.467	0.346	6.81445e-15	TT
UQCRQ	1.30458e-19	0.311091	0.791	0.784	3.71559e-15	TT
ACTR2	1.17824e-38	0.31103	0.835	0.898	3.35574e-34	TT
CD52	1.10091e-06	0.310933	0.234	0.158	0.0313551	TT
ACSL1	3.34083e-13	0.310635	0.586	0.49	9.51502e-09	TT
BACH1	2.1064e-13	0.310138	0.573	0.449	5.99923e-09	TT
ATP5MD	1.43345e-15	0.310084	0.793	0.801	4.08261e-11	TT
CYTOR	2.88017e-12	0.309852	0.602	0.53	8.203e-08	TT
WNK1	7.03888e-14	0.309304	0.623	0.528	2.00474e-09	TT
G3BP1	8.29415e-16	0.309211	0.612	0.475	2.36226e-11	TT
ITGB2	5.00858e-37	0.308852	0.862	0.92	1.42649e-32	TT
CYFIP1	1.16338e-17	0.308464	0.629	0.541	3.31341e-13	TT
TSPAN4	1.42765e-23	0.307239	0.463	0.282	4.06609e-19	TT
HNRNPC	1.48149e-31	0.306588	0.828	0.883	4.21942e-27	TT
HEXA	5.85739e-28	0.306246	0.779	0.823	1.66824e-23	TT
LGALS3	5.26602e-12	0.306228	0.817	0.786	1.49982e-07	TT
GCLM	3.86604e-29	0.306062	0.271	0.103	1.10109e-24	TT
COL4A1	1.84626e-25	0.305606	0.198	0.055	5.25834e-21	TT
SDC2	5.83862e-41	0.304692	0.225	0.043	1.6629e-36	TT
CALU	1.52758e-21	0.304111	0.496	0.33	4.35069e-17	TT
RETN	1.01104e-23	0.303944	0.182	0.049	2.87954e-19	TT
TMBIM6	8.25667e-51	0.301708	0.894	0.95	2.35158e-46	TT
ABCA1	1.0319e-12	0.301639	0.55	0.496	2.93894e-08	TT
COX6C	1.1327e-29	0.30018	0.849	0.893	3.22604e-25	TT
ARRDC3	4.6873e-09	0.300114	0.473	0.385	0.000133499	TT
UCP2	1.67999e-17	0.299274	0.762	0.788	4.78479e-13	TT
GOLGA4	2.98486e-12	0.299269	0.618	0.532	8.50117e-08	TT
IL1A	4.65892e-08	0.298864	0.27	0.174	0.00132691	TT
LAMP2	2.13966e-22	0.298083	0.703	0.694	6.09397e-18	TT
TXNRD1	3.13435e-14	0.297894	0.503	0.374	8.92695e-10	TT
ZEB2	1.1568e-15	0.297433	0.794	0.804	3.29467e-11	TT
M6PR	9.51105e-26	0.296218	0.76	0.738	2.70884e-21	TT
KDM6B	2.77842e-21	0.294787	0.638	0.705	7.91321e-17	TT
POLR2L	1.63194e-14	0.294403	0.731	0.714	4.64794e-10	TT
NME1	1.12405e-10	0.293535	0.495	0.395	3.2014e-06	TT
RXRA	3.39133e-14	0.292911	0.408	0.287	9.65885e-10	TT
ZBTB43	3.19288e-14	0.292533	0.375	0.255	9.09363e-10	TT
SLC8B1	1.27388e-14	0.292247	0.42	0.28	3.62815e-10	TT
FUS	2.71493e-16	0.292245	0.817	0.845	7.73239e-12	TT
TPM4	6.34688e-15	0.291575	0.812	0.822	1.80765e-10	TT
SPARC	3.46205e-18	0.291249	0.27	0.123	9.86025e-14	TT
MAPKAPK2	2.59479e-16	0.289666	0.405	0.244	7.39021e-12	TT
ATP6V1C1	1.39919e-19	0.289645	0.522	0.416	3.98503e-15	TT
FAM107B	6.68097e-11	0.289414	0.485	0.376	1.90281e-06	TT
RPL38	0.000109237	0.289207	0.941	0.964	1	TT
CD164	4.1368e-22	0.288246	0.766	0.773	1.1782e-17	TT
DMXL2	1.31503e-13	0.288107	0.428	0.291	3.74533e-09	TT
CPM	1.88602e-11	0.287763	0.519	0.377	5.37156e-07	TT
SH3BGRL3	2.17362e-08	0.287651	0.939	0.97	0.000619067	TT
ERBIN	7.62181e-18	0.287462	0.518	0.356	2.17077e-13	TT
MGLL	5.72937e-22	0.287148	0.368	0.185	1.63178e-17	TT
KDELR2	4.68834e-14	0.286468	0.679	0.611	1.33529e-09	TT
ATP13A3	2.42352e-10	0.286465	0.595	0.534	6.90241e-06	TT
MAN2B1	2.55081e-16	0.285443	0.733	0.714	7.26497e-12	TT
HNRNPA2B1	4.3505e-32	0.284805	0.901	0.971	1.23907e-27	TT
TUBB4B	3.31933e-12	0.284694	0.68	0.696	9.45378e-08	TT
PDXK	1.9924e-17	0.284689	0.69	0.685	5.67454e-13	TT
AC020916.1	2.98751e-20	0.283192	0.524	0.674	8.50873e-16	TT
SCP2	9.10232e-14	0.282962	0.686	0.666	2.59243e-09	TT
ARL8B	5.63078e-14	0.282591	0.631	0.557	1.6037e-09	TT
RPS17	5.03447e-16	0.28184	0.896	0.93	1.43387e-11	TT
NDUFA4	7.65942e-27	0.281726	0.871	0.911	2.18148e-22	TT
MCOLN1	1.32502e-10	0.28162	0.566	0.462	3.77379e-06	TT
MT-CYB	5.98004e-07	0.281367	0.991	0.997	0.0170317	TT
ARPC5	8.13945e-24	0.280328	0.878	0.915	2.3182e-19	TT
PTPN1	1.8026e-12	0.279117	0.574	0.494	5.13399e-08	TT
MACF1	1.04114e-08	0.278349	0.588	0.482	0.000296527	TT
SEPTIN2	4.35668e-10	0.278322	0.711	0.634	1.24083e-05	TT
MAPK6	7.71868e-24	0.278164	0.362	0.172	2.19836e-19	TT
MYH9	1.22615e-11	0.278115	0.654	0.566	3.49221e-07	TT
SPCS3	4.05147e-12	0.277322	0.711	0.654	1.1539e-07	TT
AC016831.1	8.96935e-09	0.276515	0.358	0.303	0.000255456	TT
TDP2	2.0343e-22	0.276463	0.324	0.157	5.79388e-18	TT
CAPNS1	8.33468e-13	0.275071	0.689	0.624	2.3738e-08	TT
PRNP	1.38725e-08	0.274407	0.625	0.562	0.000395103	TT
SCARB2	8.46076e-15	0.273642	0.689	0.645	2.40971e-10	TT
ASAH1	2.20072e-29	0.272524	0.854	0.924	6.26786e-25	TT
BRD2	3.46843e-07	0.272478	0.68	0.65	0.00987844	TT
CTSZ	2.83781e-26	0.272053	0.906	0.96	8.08236e-22	TT
FCGRT	1.20786e-20	0.271396	0.925	0.955	3.4401e-16	TT
RAPGEF2	8.62431e-14	0.271121	0.284	0.167	2.45629e-09	TT
RBBP6	1.4017e-07	0.270742	0.522	0.511	0.00399218	TT
ATP6V1B2	4.77958e-12	0.269976	0.718	0.668	1.36127e-07	TT
IGFBP7	0.000127528	0.269658	0.495	0.444	1	TT
CAPZA2	1.88302e-16	0.269187	0.738	0.74	5.36303e-12	TT
SH2B3	1.35439e-12	0.268949	0.548	0.473	3.85744e-08	TT
MIF	8.67506e-22	0.268619	0.835	0.905	2.47074e-17	TT
BHLHE40	6.36035e-12	0.26774	0.553	0.541	1.81149e-07	TT
ACSL3	5.83601e-17	0.267187	0.513	0.354	1.66215e-12	TT
ST14	2.41133e-15	0.265384	0.512	0.354	6.86771e-11	TT
YWHAE	6.0365e-16	0.265294	0.801	0.814	1.71926e-11	TT
SLC25A24	1.8106e-17	0.26497	0.441	0.273	5.15677e-13	TT
RRAGD	8.43361e-21	0.264388	0.344	0.172	2.40198e-16	TT
AGAP3	6.37073e-18	0.263665	0.353	0.19	1.81445e-13	TT
VCP	1.30497e-11	0.263378	0.572	0.458	3.7167e-07	TT
S100B	0.000262287	0.263279	0.136	0.093	1	TT
DYNC1H1	1.90341e-07	0.262906	0.676	0.602	0.0054211	TT
NRIP1	2.54038e-10	0.261434	0.478	0.375	7.23527e-06	TT
CTNNA1	4.7882e-10	0.26092	0.564	0.461	1.36373e-05	TT
[truncated: 1,835 more rows]

## Sheet: D
Table S3. Differential expression results for all myeloid clusters, for PT and TT from all TAMs clusters, and published gene signatures for GSEA. Related to Fig3.
gene	p_val	avg_logFC	pct.1	pct.2	p_val_adj	cluster
KLF2	4.14272e-92	1.65274	0.77	0.398	1.17989e-87	PT
HLA-DQA2	7.45124e-117	1.52486	0.697	0.364	2.12219e-112	PT
FOS	1.61873e-72	1.40788	0.894	0.652	4.6103e-68	PT
IL1B	2.82886e-29	1.35638	0.557	0.314	8.05686e-25	PT
ATF3	4.24767e-84	1.28973	0.765	0.38	1.20978e-79	PT
JUN	1.08009e-71	1.23962	0.868	0.552	3.07619e-67	PT
CD69	6.31828e-80	1.22366	0.45	0.102	1.79951e-75	PT
RHOB	2.05957e-75	1.17681	0.833	0.497	5.86587e-71	PT
IFI27	2.22452e-31	1.16632	0.412	0.19	6.33566e-27	PT
JUNB	6.82065e-65	1.1508	0.913	0.703	1.94259e-60	PT
ZNF331	1.25293e-64	1.14447	0.728	0.388	3.56846e-60	PT
BTG2	3.55608e-75	1.11912	0.776	0.411	1.01281e-70	PT
HSPA1A	2.92184e-82	1.11545	0.921	0.632	8.32168e-78	PT
HSP90AA1	9.20947e-76	1.09737	0.961	0.783	2.62295e-71	PT
HSPE1	7.09688e-66	1.0618	0.868	0.568	2.02126e-61	PT
DUSP2	8.92008e-63	1.05959	0.657	0.299	2.54053e-58	PT
IER3	1.12512e-59	1.04872	0.863	0.584	3.20445e-55	PT
KLF4	1.33127e-72	1.03669	0.699	0.325	3.7916e-68	PT
FCGR2B	7.8796e-97	1.0248	0.646	0.209	2.24419e-92	PT
CCL3	3.35957e-30	1.02409	0.633	0.382	9.56839e-26	PT
GADD45B	1.78004e-70	1.01936	0.856	0.529	5.06974e-66	PT
RGS2	8.75071e-61	0.995015	0.796	0.47	2.49229e-56	PT
HERPUD1	2.19015e-83	0.988371	0.9	0.565	6.23777e-79	PT
DUSP1	2.34596e-73	0.98328	0.926	0.633	6.68152e-69	PT
DNAJA1	1.42037e-74	0.962686	0.874	0.536	4.04535e-70	PT
HSPA6	6.81259e-36	0.951528	0.648	0.379	1.94029e-31	PT
DNAJB1	1.69267e-71	0.941325	0.862	0.519	4.82088e-67	PT
HSPD1	2.05695e-76	0.928277	0.874	0.516	5.85841e-72	PT
JUND	3.60626e-65	0.916437	0.923	0.705	1.0271e-60	PT
IER2	8.53824e-46	0.889226	0.787	0.503	2.43178e-41	PT
FOSB	3.6211e-71	0.882876	0.791	0.43	1.03133e-66	PT
ZFAND2A	3.52949e-50	0.87889	0.646	0.323	1.00523e-45	PT
ZFP36L2	2.83135e-80	0.867903	0.873	0.525	8.06398e-76	PT
H3F3B	7.87697e-56	0.836749	0.964	0.808	2.24344e-51	PT
PLAUR	5.55819e-39	0.815469	0.803	0.539	1.58303e-34	PT
CXCR4	1.36526e-68	0.812067	0.824	0.473	3.88839e-64	PT
SELENOK	2.89273e-56	0.796001	0.763	0.435	8.23878e-52	PT
IL10	4.74754e-23	0.79178	0.247	0.089	1.35215e-18	PT
CCL4	7.71737e-14	0.781366	0.635	0.468	2.19798e-09	PT
GPR183	1.24227e-47	0.780366	0.747	0.438	3.53812e-43	PT
HSPB1	2.4564e-60	0.779494	0.886	0.592	6.99608e-56	PT
APOE	9.72113e-44	0.779282	0.981	0.947	2.76868e-39	PT
CD83	1.93618e-50	0.773576	0.686	0.362	5.51442e-46	PT
TWISTNB	8.06215e-45	0.772303	0.505	0.218	2.29618e-40	PT
ANKRD37	2.24008e-46	0.762619	0.479	0.203	6.37996e-42	PT
CEBPD	7.81759e-54	0.751339	0.879	0.622	2.22653e-49	PT
ZFP36	1.47103e-60	0.749223	0.919	0.64	4.18964e-56	PT
IGFBP3	0.000242125	0.744096	0.178	0.116	1	PT
ARL4A	2.25683e-63	0.743637	0.571	0.225	6.42767e-59	PT
DNAJB4	2.21259e-57	0.738627	0.575	0.242	6.30167e-53	PT
HSP90AB1	2.126e-65	0.738238	0.956	0.715	6.05506e-61	PT
MYADM	9.5234e-71	0.72198	0.501	0.149	2.71236e-66	PT
HSPH1	4.59214e-79	0.720243	0.828	0.438	1.30789e-74	PT
CLU	3.12696e-05	0.719557	0.122	0.069	0.890588	PT
KLF6	8.83643e-72	0.719212	0.862	0.505	2.5167e-67	PT
MRPL18	4.0392e-62	0.717674	0.687	0.333	1.15041e-57	PT
HLA-DRB1	5.16964e-58	0.711556	0.982	0.94	1.47236e-53	PT
BAG3	4.76249e-66	0.708822	0.724	0.355	1.35641e-61	PT
SOD2	8.87294e-82	0.706043	0.945	0.627	2.5271e-77	PT
NFKBIA	8.42703e-68	0.701229	0.899	0.575	2.4001e-63	PT
CKS2	1.98095e-45	0.690158	0.527	0.231	5.64195e-41	PT
PPP1R15A	7.03762e-70	0.684733	0.826	0.462	2.00439e-65	PT
IER5	5.94301e-50	0.68141	0.743	0.425	1.69263e-45	PT
HSPA1B	7.09275e-58	0.672455	0.853	0.54	2.02009e-53	PT
CD9	1.73093e-76	0.670959	0.782	0.389	4.92986e-72	PT
C15orf48	4.49115e-30	0.664634	0.379	0.159	1.27913e-25	PT
CCNL1	6.42708e-65	0.66452	0.753	0.391	1.8305e-60	PT
OLR1	9.38637e-42	0.662325	0.507	0.224	2.67333e-37	PT
NR4A2	8.31311e-63	0.655483	0.747	0.389	2.36766e-58	PT
LYZ	4.42879e-65	0.639892	0.924	0.637	1.26136e-60	PT
NR4A1	1.40634e-37	0.636668	0.694	0.419	4.0054e-33	PT
LMNA	6.90576e-35	0.629204	0.646	0.377	1.96683e-30	PT
HSPA5	3.42179e-63	0.624538	0.838	0.497	9.7456e-59	PT
CD48	9.13387e-88	0.622577	0.673	0.249	2.60142e-83	PT
VCAM1	8.95426e-13	0.605775	0.146	0.053	2.55026e-08	PT
HSPA8	3.31749e-45	0.602529	0.912	0.681	9.44855e-41	PT
BCAS2	8.03354e-45	0.596746	0.55	0.253	2.28803e-40	PT
CITED2	1.01072e-36	0.59429	0.538	0.268	2.87862e-32	PT
GLA	3.0145e-44	0.592819	0.587	0.287	8.58558e-40	PT
DDIT3	2.51269e-43	0.589945	0.442	0.174	7.15639e-39	PT
EIF4A3	1.19592e-44	0.586235	0.725	0.425	3.40611e-40	PT
RPS4Y1	2.66552e-50	0.582989	0.608	0.286	7.59167e-46	PT
SRSF7	6.83078e-45	0.579217	0.786	0.492	1.94547e-40	PT
GADD45G	3.13383e-34	0.577024	0.45	0.201	8.92546e-30	PT
FGL2	5.08552e-61	0.575844	0.889	0.583	1.44841e-56	PT
GPNMB	6.43682e-36	0.57528	0.765	0.501	1.83327e-31	PT
LY6E	1.09955e-55	0.573084	0.621	0.282	3.13164e-51	PT
TENT5A	1.91051e-37	0.572396	0.541	0.268	5.44133e-33	PT
TAGAP	4.18381e-44	0.571674	0.51	0.22	1.19159e-39	PT
IFRD1	5.52892e-50	0.563504	0.604	0.283	1.57469e-45	PT
AHNAK	9.68578e-60	0.562378	0.674	0.323	2.75861e-55	PT
ISG15	1.05711e-40	0.556305	0.652	0.36	3.01075e-36	PT
MAFB	5.98491e-52	0.552056	0.875	0.585	1.70456e-47	PT
TSC22D3	2.26689e-58	0.546425	0.737	0.392	6.45632e-54	PT
SCO2	9.50043e-48	0.542745	0.543	0.24	2.70582e-43	PT
BTG1	1.02118e-71	0.541469	0.922	0.597	2.90842e-67	PT
HES1	2.27728e-37	0.539584	0.442	0.189	6.48592e-33	PT
WSB1	6.25144e-79	0.537516	0.855	0.475	1.78047e-74	PT
PHACTR1	1.11709e-55	0.535394	0.706	0.367	3.18158e-51	PT
YPEL5	2.04091e-44	0.531333	0.622	0.319	5.8127e-40	PT
UBE2S	5.81199e-44	0.530557	0.621	0.319	1.65531e-39	PT
XAF1	4.7699e-63	0.527492	0.558	0.208	1.35851e-58	PT
IFI44L	5.43399e-74	0.525714	0.488	0.132	1.54766e-69	PT
CXCL10	3.61375e-14	0.523697	0.173	0.067	1.02923e-09	PT
STAT1	8.76244e-57	0.517698	0.696	0.353	2.49563e-52	PT
OTUD1	7.9823e-30	0.515827	0.504	0.263	2.27344e-25	PT
EPSTI1	1.09696e-65	0.51039	0.671	0.302	3.12424e-61	PT
ZFP36L1	2.85992e-47	0.506224	0.889	0.623	8.14534e-43	PT
PNRC1	9.20051e-61	0.505494	0.909	0.609	2.6204e-56	PT
CYCS	1.20701e-37	0.497333	0.74	0.466	3.43767e-33	PT
HLA-DPB1	3.28359e-40	0.490773	0.978	0.951	9.352e-36	PT
CDKN1C	2.81963e-40	0.489175	0.386	0.137	8.0306e-36	PT
MALAT1	6.1684e-80	0.488374	0.993	0.883	1.75682e-75	PT
KCNQ1OT1	8.86929e-10	0.476441	0.305	0.185	2.52606e-05	PT
LINC01578	1.4772e-57	0.471066	0.706	0.36	4.20721e-53	PT
APOC1	3.74938e-31	0.470989	0.934	0.778	1.06786e-26	PT
MAFF	1.85257e-39	0.468771	0.475	0.206	5.27631e-35	PT
TRA2B	1.35983e-61	0.467973	0.74	0.386	3.87294e-57	PT
NFKBIZ	1.6869e-55	0.464	0.607	0.279	4.80445e-51	PT
HLA-DPA1	1.79272e-36	0.463642	0.975	0.967	5.10584e-32	PT
BCL2A1	1.42799e-16	0.463572	0.408	0.239	4.06706e-12	PT
CDKN1A	8.10814e-42	0.461388	0.627	0.333	2.30928e-37	PT
CD37	6.97465e-65	0.459157	0.816	0.464	1.98645e-60	PT
ZC3HAV1	1.71694e-38	0.457626	0.549	0.271	4.89003e-34	PT
SERPING1	1.00658e-56	0.455696	0.715	0.373	2.86685e-52	PT
CACYBP	5.66581e-48	0.453824	0.727	0.414	1.61368e-43	PT
CLK1	2.89384e-45	0.445535	0.675	0.369	8.24195e-41	PT
IFI6	5.46291e-50	0.445071	0.663	0.341	1.55589e-45	PT
RGS1	2.77765e-40	0.444753	0.862	0.607	7.91102e-36	PT
ACP5	2.93086e-27	0.44442	0.514	0.282	8.34739e-23	PT
LILRB4	4.78588e-61	0.443781	0.654	0.299	1.36307e-56	PT
PTGS2	8.92623e-25	0.440857	0.348	0.153	2.54228e-20	PT
REL	1.00275e-60	0.440089	0.744	0.398	2.85594e-56	PT
HNRNPU	1.5017e-63	0.436139	0.845	0.513	4.277e-59	PT
DNAJB6	4.59618e-61	0.433003	0.812	0.473	1.30904e-56	PT
CCL18	0.000568083	0.432419	0.121	0.087	1	PT
MDK	1.51708e-51	0.432396	0.253	0.035	4.32078e-47	PT
IGLC2	1.20733e-19	0.432076	0.116	0.02	3.43859e-15	PT
TGIF1	1.61562e-38	0.43118	0.595	0.313	4.60144e-34	PT
HLA-DMA	2.4029e-34	0.428892	0.934	0.814	6.84371e-30	PT
SOCS3	2.65712e-38	0.423527	0.609	0.328	7.56776e-34	PT
MKNK2	1.46587e-48	0.421424	0.565	0.254	4.17495e-44	PT
G0S2	1.79511e-12	0.420728	0.346	0.211	5.11266e-08	PT
PTPRE	3.97203e-49	0.420437	0.646	0.327	1.13127e-44	PT
PLD4	1.85137e-62	0.417885	0.45	0.139	5.27287e-58	PT
PHLDA1	3.05032e-18	0.410697	0.397	0.219	8.68761e-14	PT
FKBP4	1.23682e-34	0.409847	0.577	0.313	3.5226e-30	PT
PKIB	1.1223e-59	0.408945	0.455	0.14	3.19641e-55	PT
TCHH	3.4141e-13	0.407488	0.17	0.068	9.72369e-09	PT
LINC-PINT	3.39188e-35	0.406774	0.518	0.256	9.66041e-31	PT
HLA-B	4.31706e-39	0.406543	0.99	0.947	1.22954e-34	PT
SGK1	1.38143e-66	0.403191	0.84	0.504	3.93444e-62	PT
CFLAR	6.37731e-66	0.402643	0.746	0.396	1.81632e-61	PT
GIMAP4	8.20107e-48	0.402097	0.686	0.371	2.33575e-43	PT
UBB	2.85375e-18	0.401042	0.923	0.797	8.12778e-14	PT
UBC	8.73146e-26	0.400835	0.969	0.867	2.48681e-21	PT
MRPS6	1.87515e-49	0.400597	0.56	0.248	5.34061e-45	PT
STAT3	5.15105e-45	0.40047	0.659	0.353	1.46707e-40	PT
SRGN	5.47533e-26	0.399511	0.945	0.807	1.55943e-21	PT
GPR155	1.03187e-56	0.394348	0.495	0.176	2.93888e-52	PT
DNAJA4	4.61637e-51	0.391108	0.626	0.307	1.31479e-46	PT
AC020916.1	1.16062e-60	0.387246	0.579	0.238	3.30557e-56	PT
C3	1.89866e-31	0.385247	0.843	0.618	5.40756e-27	PT
RIPK2	6.39844e-40	0.384099	0.471	0.2	1.82234e-35	PT
FAM133B	8.5445e-43	0.383066	0.633	0.336	2.43356e-38	PT
IRF1	8.13904e-45	0.378098	0.609	0.311	2.31808e-40	PT
OLFML3	7.72821e-19	0.377063	0.444	0.256	2.20107e-14	PT
KDM6B	2.02815e-56	0.375564	0.602	0.282	5.77637e-52	PT
CCL3L1	2.01451e-11	0.373634	0.52	0.376	5.73754e-07	PT
LGALS3	5.43052e-38	0.372997	0.829	0.578	1.54667e-33	PT
PMAIP1	3.48603e-31	0.371067	0.428	0.194	9.92857e-27	PT
NABP1	3.81556e-53	0.370134	0.675	0.349	1.08671e-48	PT
HLA-C	3.4044e-30	0.369545	0.967	0.885	9.69606e-26	PT
ID3	6.13581e-13	0.369327	0.418	0.268	1.74754e-08	PT
TNFAIP2	8.24727e-55	0.368865	0.709	0.381	2.34891e-50	PT
IFIT2	2.82825e-35	0.367606	0.301	0.093	8.05514e-31	PT
ATP1B3	2.17956e-55	0.365498	0.781	0.471	6.2076e-51	PT
PLIN2	2.44649e-39	0.364964	0.798	0.536	6.96784e-35	PT
MCL1	2.10129e-69	0.364547	0.858	0.516	5.98469e-65	PT
PDGFB	7.96989e-37	0.36441	0.4	0.158	2.26991e-32	PT
PSMB9	4.88207e-49	0.364272	0.726	0.41	1.39046e-44	PT
CALHM6	6.26369e-44	0.362008	0.799	0.511	1.78396e-39	PT
ALDH2	5.21573e-61	0.360973	0.785	0.441	1.48549e-56	PT
CDKN1B	1.55314e-26	0.360653	0.414	0.199	4.4235e-22	PT
RPS9	5.61978e-29	0.357686	0.961	0.898	1.60057e-24	PT
HLA-DRA	1.40085e-24	0.357595	0.994	0.984	3.98975e-20	PT
BIRC3	5.07544e-17	0.357379	0.268	0.121	1.44554e-12	PT
TIPARP	5.41243e-42	0.353741	0.486	0.21	1.54151e-37	PT
SRSF5	3.65138e-63	0.351494	0.802	0.455	1.03995e-58	PT
ARL4C	1.1236e-31	0.34815	0.775	0.533	3.20013e-27	PT
MX1	2.01749e-43	0.345563	0.479	0.198	5.74602e-39	PT
EZR	3.19738e-25	0.34498	0.562	0.34	9.10647e-21	PT
SDS	1.7162e-30	0.341415	0.574	0.345	4.88792e-26	PT
ARL5B	8.12882e-25	0.339944	0.335	0.144	2.31517e-20	PT
AKAP9	1.24507e-43	0.338406	0.624	0.326	3.54608e-39	PT
FCGBP	2.37779e-07	0.337982	0.12	0.192	0.00677218	PT
SNHG25	9.72086e-14	0.336805	0.268	0.137	2.7686e-09	PT
CHORDC1	5.76603e-43	0.336763	0.575	0.285	1.64222e-38	PT
ZFAS1	3.13199e-53	0.336726	0.815	0.499	8.92022e-49	PT
HLA-DQB1	6.8241e-33	0.336537	0.958	0.886	1.94357e-28	PT
XBP1	2.20183e-45	0.335733	0.667	0.364	6.27104e-41	PT
SNHG8	9.40499e-53	0.335565	0.652	0.326	2.67864e-48	PT
OSM	1.31193e-13	0.334755	0.389	0.236	3.7365e-09	PT
OAS1	9.8984e-61	0.334627	0.45	0.135	2.81916e-56	PT
RPL10	8.5665e-22	0.334119	0.992	0.973	2.43982e-17	PT
SAMD9L	4.07215e-41	0.334043	0.433	0.17	1.15979e-36	PT
RPS18	5.5713e-26	0.332299	0.985	0.932	1.58676e-21	PT
PPP1R15B	1.09842e-32	0.330537	0.471	0.224	3.1284e-28	PT
GBP1	4.17823e-34	0.330393	0.46	0.212	1.19e-29	PT
PDE4B	1.06582e-29	0.330068	0.5	0.263	3.03556e-25	PT
RGCC	6.8861e-13	0.329967	0.336	0.198	1.96123e-08	PT
NFIL3	2.67706e-35	0.329372	0.433	0.186	7.62455e-31	PT
NUFIP2	5.0179e-49	0.327388	0.671	0.357	1.42915e-44	PT
EIF5	3.96068e-47	0.326045	0.767	0.464	1.12804e-42	PT
MMP9	3.73534e-09	0.325554	0.15	0.07	0.000106386	PT
SRRM2	2.08858e-64	0.324421	0.837	0.497	5.94849e-60	PT
GBP5	4.88747e-28	0.323106	0.295	0.106	1.392e-23	PT
ADAMDEC1	1.60005e-23	0.322751	0.218	0.068	4.5571e-19	PT
GIMAP1	5.15405e-57	0.321623	0.529	0.203	1.46793e-52	PT
SFMBT2	2.20281e-28	0.319545	0.456	0.227	6.27384e-24	PT
TSC22D1	5.9262e-23	0.317512	0.404	0.208	1.68784e-18	PT
TNFSF10	3.86594e-51	0.316422	0.481	0.182	1.10106e-46	PT
PRMT9	3.23241e-37	0.316261	0.356	0.122	9.20623e-33	PT
PPA1	5.3855e-56	0.315348	0.564	0.237	1.53384e-51	PT
SERTAD1	8.79527e-33	0.314832	0.502	0.25	2.50498e-28	PT
JMJD6	3.06246e-35	0.313406	0.433	0.185	8.7222e-31	PT
SMAP2	2.36912e-44	0.313032	0.66	0.361	6.74748e-40	PT
PARP14	4.38579e-32	0.312119	0.575	0.321	1.24912e-27	PT
SLAMF7	7.53931e-24	0.311777	0.253	0.088	2.14727e-19	PT
RSRP1	1.32871e-51	0.311047	0.681	0.363	3.78429e-47	PT
TSC22D2	1.24522e-33	0.309026	0.416	0.178	3.54651e-29	PT
CHMP1B	1.79732e-44	0.306815	0.655	0.377	5.11895e-40	PT
ETV3	8.79623e-27	0.306596	0.306	0.116	2.50525e-22	PT
TNFAIP3	4.03266e-31	0.306283	0.579	0.337	1.14854e-26	PT
CLEC2B	6.84414e-51	0.303072	0.811	0.509	1.94928e-46	PT
JMJD1C	1.95379e-43	0.302924	0.622	0.334	5.56459e-39	PT
ATP2B1-AS1	6.13332e-26	0.301631	0.383	0.177	1.74683e-21	PT
IFI30	1.43782e-24	0.301303	0.952	0.813	4.09505e-20	PT
ADORA3	1.48505e-46	0.296891	0.43	0.16	4.22958e-42	PT
MAP1LC3B	4.58065e-46	0.29687	0.774	0.487	1.30461e-41	PT
FYB1	3.62828e-48	0.296508	0.869	0.594	1.03337e-43	PT
PELI1	6.45608e-35	0.296322	0.466	0.214	1.83875e-30	PT
EIF1	3.06877e-18	0.296042	0.969	0.896	8.74017e-14	PT
PHLDA2	5.64414e-12	0.295629	0.307	0.176	1.60751e-07	PT
PTGER4	4.24846e-35	0.294593	0.514	0.257	1.21e-30	PT
DDX5	1.10781e-33	0.293549	0.943	0.76	3.15514e-29	PT
HLA-E	2.47048e-30	0.291995	0.96	0.836	7.03617e-26	PT
CHD2	1.89774e-35	0.291381	0.553	0.29	5.40494e-31	PT
GLS	2.76428e-37	0.291055	0.589	0.315	7.87295e-33	PT
AOAH	2.29699e-57	0.289866	0.649	0.314	6.54206e-53	PT
BASP1	2.1088e-51	0.288748	0.704	0.397	6.00607e-47	PT
ERO1B	2.54957e-10	0.28858	0.228	0.122	7.26142e-06	PT
AHSA1	3.88521e-48	0.288176	0.618	0.308	1.10655e-43	PT
DST	3.02261e-28	0.28513	0.559	0.327	8.60868e-24	PT
ARID4A	3.04365e-27	0.283179	0.409	0.193	8.66863e-23	PT
FXYD5	2.73098e-43	0.283172	0.848	0.577	7.7781e-39	PT
TXNIP	1.50878e-26	0.283146	0.776	0.562	4.29715e-22	PT
RBM39	5.9678e-55	0.282323	0.784	0.468	1.69969e-50	PT
TLR4	2.09808e-31	0.281635	0.523	0.277	5.97555e-27	PT
ZFAND5	1.34451e-70	0.28037	0.804	0.454	3.82929e-66	PT
MTHFD2	3.57434e-29	0.27973	0.451	0.221	1.01801e-24	PT
PPP1R10	1.25853e-43	0.279379	0.586	0.289	3.58443e-39	PT
GRASP	7.16197e-23	0.27751	0.362	0.172	2.0398e-18	PT
NRP2	3.89078e-39	0.276945	0.637	0.362	1.10813e-34	PT
SP110	7.30921e-43	0.276856	0.554	0.265	2.08174e-38	PT
DNAJB9	5.9159e-20	0.276818	0.383	0.2	1.68491e-15	PT
NR4A3	7.1765e-25	0.276759	0.46	0.249	2.04394e-20	PT
EPB41L2	2.46624e-41	0.276417	0.632	0.347	7.0241e-37	PT
IRS2	6.7002e-30	0.275819	0.513	0.272	1.90828e-25	PT
CD24	0.000122253	0.275745	0.197	0.138	1	PT
CXCL2	1.57847e-15	0.275254	0.479	0.324	4.49564e-11	PT
CX3CR1	4.72839e-34	0.274437	0.267	0.077	1.34669e-29	PT
NFE2L2	3.43223e-62	0.273831	0.789	0.458	9.77533e-58	PT
HLA-A	6.80092e-28	0.273779	0.993	0.942	1.93697e-23	PT
UBXN1	2.72824e-58	0.273488	0.769	0.434	7.77029e-54	PT
NPM1	7.50102e-36	0.273103	0.915	0.704	2.13636e-31	PT
SLC31A2	9.81387e-41	0.27289	0.546	0.267	2.79509e-36	PT
PFKFB3	1.97105e-35	0.271918	0.586	0.328	5.61376e-31	PT
STX4	8.5416e-34	0.271915	0.541	0.287	2.43273e-29	PT
PRDM1	1.8098e-32	0.271824	0.479	0.237	5.15448e-28	PT
SERPINB9	3.21283e-25	0.271488	0.538	0.317	9.15045e-21	PT
C5AR1	2.33727e-35	0.27111	0.752	0.504	6.65679e-31	PT
SIGLEC8	2.3944e-39	0.271049	0.276	0.067	6.8195e-35	PT
PRPF38B	1.66317e-45	0.270611	0.671	0.373	4.73686e-41	PT
TUBB4B	3.7336e-32	0.269712	0.646	0.41	1.06337e-27	PT
SERPINA1	1.6037e-53	0.269698	0.779	0.464	4.56751e-49	PT
DOK2	1.71353e-38	0.269493	0.554	0.283	4.88031e-34	PT
AL499604.1	1.46644e-33	0.269376	0.321	0.109	4.17658e-29	PT
GPBP1	3.81835e-34	0.268676	0.581	0.322	1.0875e-29	PT
NEAT1	3.62762e-144	0.268335	0.979	0.555	1.03318e-139	PT
CFD	3.97307e-40	0.268041	0.807	0.542	1.13157e-35	PT
NAGK	8.83377e-56	0.266332	0.743	0.411	2.51595e-51	PT
SNHG12	1.02651e-33	0.265441	0.483	0.234	2.9236e-29	PT
RPS3	2.46797e-20	0.265044	0.963	0.89	7.02902e-16	PT
MIS18BP1	1.12559e-31	0.265001	0.491	0.253	3.20579e-27	PT
CLEC4E	1.93074e-43	0.264281	0.314	0.09	5.49893e-39	PT
SRSF3	2.96515e-50	0.264225	0.795	0.49	8.44505e-46	PT
STX11	3.03233e-41	0.263964	0.557	0.283	8.63639e-37	PT
AC092809.2	1.61866e-82	0.263051	0.281	0.027	4.61009e-78	PT
PLAAT4	4.95086e-45	0.262937	0.584	0.289	1.41005e-40	PT
NCL	7.79941e-63	0.262327	0.813	0.49	2.22135e-58	PT
RNASET2	5.10372e-39	0.262271	0.936	0.729	1.45359e-34	PT
SCIN	3.10506e-37	0.262182	0.249	0.056	8.84351e-33	PT
ISG20	3.80506e-21	0.262136	0.239	0.088	1.08372e-16	PT
N4BP2L2	1.87991e-45	0.261497	0.668	0.377	5.35418e-41	PT
IRF7	1.20367e-30	0.260753	0.393	0.17	3.42818e-26	PT
TSPYL2	1.14607e-31	0.2607	0.39	0.171	3.26411e-27	PT
ITGAX	2.34854e-24	0.258568	0.522	0.314	6.68887e-20	PT
YBX3	5.18039e-52	0.257542	0.801	0.508	1.47543e-47	PT
HBEGF	8.61661e-31	0.257447	0.545	0.308	2.4541e-26	PT
GZF1	4.91126e-24	0.257058	0.385	0.186	1.39877e-19	PT
CADM1	9.7056e-32	0.25624	0.367	0.147	2.76425e-27	PT
THUMPD3-AS1	6.42319e-26	0.255369	0.431	0.217	1.82939e-21	PT
ZNF217	5.48651e-21	0.255156	0.285	0.121	1.56261e-16	PT
AC012368.1	2.69082e-38	0.254244	0.285	0.075	7.66373e-34	PT
HGF	2.3346e-36	0.252439	0.33	0.115	6.64917e-32	PT
MS4A7	5.57316e-17	0.252423	0.945	0.846	1.58729e-12	PT
RASGEF1B	7.50294e-44	0.252027	0.611	0.334	2.13691e-39	PT
VMP1	8.61211e-52	0.249326	0.793	0.502	2.45282e-47	PT
JAML	2.77674e-57	0.249322	0.396	0.12	7.90844e-53	PT
NFKBID	9.85501e-31	0.249314	0.384	0.165	2.80681e-26	PT
PILRA	3.59258e-53	0.24917	0.679	0.355	1.0232e-48	PT
DDX3Y	8.26617e-32	0.248725	0.394	0.172	2.35429e-27	PT
ZC3H12A	1.72588e-16	0.247609	0.282	0.134	4.91548e-12	PT
CTSH	9.00335e-63	0.247502	0.855	0.536	2.56425e-58	PT
ARMCX1	1.06561e-21	0.246655	0.329	0.151	3.03496e-17	PT
LTA4H	4.79236e-37	0.246263	0.407	0.168	1.36491e-32	PT
PNP	5.73556e-13	0.24591	0.369	0.222	1.63354e-08	PT
ATF7IP	6.67054e-22	0.245635	0.362	0.176	1.89984e-17	PT
IL1RN	4.33858e-08	0.24437	0.239	0.141	0.00123567	PT
IRF9	7.22603e-49	0.244298	0.551	0.248	2.05804e-44	PT
RESF1	2.25619e-21	0.243109	0.395	0.208	6.42586e-17	PT
BST2	7.18607e-43	0.241804	0.884	0.632	2.04667e-38	PT
UBE2B	4.00892e-60	0.240872	0.756	0.432	1.14178e-55	PT
APOC2	0.00309701	0.238187	0.19	0.14	1	PT
EIF4E	1.29667e-19	0.237379	0.499	0.315	3.69304e-15	PT
SCML1	2.23657e-20	0.236842	0.301	0.133	6.36997e-16	PT
ZMYND8	1.82369e-18	0.236687	0.265	0.117	5.19405e-14	PT
ARHGAP21	3.11741e-26	0.236663	0.485	0.263	8.8787e-22	PT
SRSF11	1.86499e-36	0.236463	0.634	0.368	5.31167e-32	PT
GABARAPL1	3.29258e-29	0.235968	0.487	0.256	9.37758e-25	PT
TOB2	6.79927e-21	0.234761	0.302	0.133	1.9365e-16	PT
ZBTB1	1.60117e-21	0.233728	0.371	0.185	4.5603e-17	PT
CLEC7A	5.02203e-46	0.232868	0.701	0.404	1.43033e-41	PT
SRGAP1	1.14529e-29	0.231802	0.464	0.237	3.26189e-25	PT
DDX21	5.88901e-30	0.231511	0.578	0.337	1.67725e-25	PT
ZNF141	3.3731e-14	0.230951	0.201	0.084	9.60692e-10	PT
MIR181A1HG	5.67019e-22	0.230883	0.29	0.12	1.61493e-17	PT
SEMA4A	6.89319e-26	0.230053	0.326	0.134	1.96325e-21	PT
MID1IP1	7.82064e-23	0.229577	0.295	0.123	2.2274e-18	PT
TREM2	6.90851e-31	0.229545	0.725	0.483	1.96761e-26	PT
EPC1	8.82224e-28	0.229089	0.458	0.237	2.51266e-23	PT
STIP1	3.16853e-30	0.228925	0.487	0.254	9.0243e-26	PT
GBP4	5.77151e-49	0.228571	0.513	0.216	1.64378e-44	PT
TRIM22	2.04053e-40	0.227551	0.513	0.244	5.81162e-36	PT
TFEC	7.90017e-44	0.22725	0.584	0.296	2.25005e-39	PT
PER1	1.09252e-29	0.227047	0.442	0.216	3.1116e-25	PT
GATD3A	6.61295e-52	0.22642	0.218	0.02	1.88344e-47	PT
GTF2B	1.07421e-24	0.226276	0.432	0.223	3.05944e-20	PT
EIF4A2	2.15367e-54	0.225906	0.829	0.524	6.13388e-50	PT
CD55	2.13224e-26	0.225637	0.4	0.192	6.07284e-22	PT
GIMAP5	3.04733e-37	0.224938	0.428	0.182	8.67909e-33	PT
BAZ2B	5.6292e-29	0.224852	0.47	0.244	1.60325e-24	PT
GCC2	7.35995e-38	0.223892	0.552	0.288	2.09619e-33	PT
TANK	4.35318e-34	0.223588	0.556	0.305	1.23983e-29	PT
NFKB1	8.85769e-30	0.22337	0.505	0.284	2.52276e-25	PT
CD72	2.35531e-34	0.22295	0.397	0.167	6.70817e-30	PT
PLEKHO1	2.30375e-39	0.221466	0.73	0.456	6.56131e-35	PT
TFRC	3.50066e-12	0.220008	0.348	0.212	9.97023e-08	PT
EMP3	6.24608e-39	0.219449	0.735	0.475	1.77895e-34	PT
STAG2	4.21652e-31	0.218669	0.456	0.225	1.20091e-26	PT
TLR5	5.07823e-33	0.217536	0.337	0.127	1.44633e-28	PT
EVL	3.84204e-38	0.217012	0.554	0.29	1.09425e-33	PT
TUT7	7.53658e-15	0.216588	0.336	0.188	2.14649e-10	PT
ILF3-DT	2.23403e-27	0.216407	0.33	0.139	6.36275e-23	PT
PYCARD	1.45398e-48	0.216214	0.838	0.551	4.14109e-44	PT
LITAF	2.38865e-42	0.215984	0.88	0.639	6.80311e-38	PT
RPS10	2.83991e-15	0.215765	0.933	0.839	8.08834e-11	PT
RBBP6	3.46769e-27	0.215396	0.441	0.224	9.87633e-23	PT
RPL7A	1.89056e-20	0.215311	0.975	0.906	5.38451e-16	PT
ABHD5	3.7959e-16	0.214931	0.32	0.168	1.08111e-11	PT
DEDD2	8.7361e-29	0.214925	0.413	0.193	2.48813e-24	PT
ZEB2	2.77902e-52	0.213954	0.774	0.473	7.91492e-48	PT
RNF144B	1.45809e-29	0.213744	0.457	0.232	4.15279e-25	PT
CEP350	1.83819e-17	0.21309	0.398	0.226	5.23536e-13	PT
MYLIP	3.72419e-20	0.21181	0.342	0.168	1.06069e-15	PT
JPT1	5.09111e-48	0.211244	0.786	0.495	1.45e-43	PT
BCL10	9.1622e-25	0.209862	0.385	0.184	2.60949e-20	PT
IGFLR1	1.12732e-56	0.209668	0.655	0.322	3.21072e-52	PT
CIITA	2.17005e-42	0.20966	0.476	0.216	6.18051e-38	PT
CGAS	5.81175e-17	0.209488	0.285	0.134	1.65525e-12	PT
MXD1	5.5736e-16	0.209368	0.436	0.27	1.58742e-11	PT
SNAP23	2.3291e-36	0.208261	0.54	0.28	6.63352e-32	PT
IDS	2.2207e-40	0.207165	0.559	0.286	6.32478e-36	PT
LGALS3BP	2.4089e-63	0.207095	0.755	0.418	6.86078e-59	PT
CLEC12A	4.41483e-44	0.206204	0.308	0.098	1.25739e-39	PT
CEPT1	5.25025e-20	0.205647	0.284	0.124	1.49532e-15	PT
FAM13A	3.41072e-20	0.205313	0.392	0.211	9.71408e-16	PT
PLAAT3	4.46057e-75	0.204915	0.601	0.233	1.27042e-70	PT
VSIR	9.65432e-50	0.204682	0.722	0.419	2.74965e-45	PT
IL18	1.59125e-45	0.204638	0.812	0.529	4.53203e-41	PT
SIAH2	5.26431e-17	0.204451	0.323	0.164	1.49933e-12	PT
SAP30	2.41625e-28	0.204417	0.467	0.254	6.88171e-24	PT
CSRNP1	3.56933e-39	0.202962	0.505	0.239	1.01658e-34	PT
HNRNPA0	3.90032e-45	0.202428	0.564	0.27	1.11085e-40	PT
SLC4A7	3.62398e-36	0.202379	0.559	0.307	1.03215e-31	PT
DNAJC5B	6.80524e-35	0.20208	0.167	0.02	1.9382e-30	PT
POLR2A	2.81286e-23	0.201826	0.411	0.215	8.01132e-19	PT
ST8SIA4	2.82189e-40	0.201564	0.526	0.259	8.03704e-36	PT
TREM1	2.69875e-21	0.20149	0.221	0.078	7.6863e-17	PT
SNHG15	1.48552e-18	0.201453	0.349	0.179	4.2309e-14	PT
SERPINH1	3.02465e-12	0.201274	0.351	0.211	8.61451e-08	PT
SMPDL3A	3.8866e-20	0.201132	0.382	0.203	1.10694e-15	PT
THAP2	1.69401e-10	0.201013	0.197	0.096	4.82471e-06	PT
FRMD4A	4.99978e-28	0.200538	0.517	0.293	1.42399e-23	PT
SLC39A10	4.65854e-22	0.200085	0.358	0.175	1.3268e-17	PT
STAT2	3.00351e-27	0.199987	0.378	0.178	8.55429e-23	PT
USP15	1.73438e-32	0.199933	0.524	0.282	4.93969e-28	PT
CCRL2	3.43074e-27	0.199747	0.412	0.21	9.77108e-23	PT
AL355881.1	9.61692e-14	0.19965	0.189	0.078	2.73899e-09	PT
USPL1	1.86163e-20	0.199508	0.268	0.109	5.30211e-16	PT
FAM53C	1.43948e-16	0.199042	0.368	0.205	4.09979e-12	PT
CPM	6.76102e-28	0.198729	0.586	0.366	1.92561e-23	PT
AL118516.1	8.78157e-17	0.198167	0.244	0.106	2.50108e-12	PT
RPL18	8.35646e-23	0.198007	0.979	0.886	2.38e-18	PT
KDM5B	3.70954e-10	0.197908	0.173	0.08	1.05651e-05	PT
PCNX4	1.51459e-17	0.197801	0.308	0.152	4.31371e-13	PT
BRD2	2.45677e-41	0.197728	0.611	0.332	6.99712e-37	PT
PRRG4	7.91609e-21	0.197576	0.244	0.094	2.25458e-16	PT
GPR82	2.04507e-30	0.197447	0.186	0.039	5.82457e-26	PT
AIM2	2.03839e-35	0.196205	0.179	0.024	5.80553e-31	PT
ABCA1	4.44869e-41	0.196198	0.603	0.339	1.26703e-36	PT
PSME2	4.08115e-44	0.195947	0.775	0.498	1.16235e-39	PT
CHD9	9.66732e-40	0.195696	0.559	0.289	2.75335e-35	PT
GIMAP7	3.37841e-38	0.195562	0.44	0.196	9.62206e-34	PT
AC058791.1	2.34651e-13	0.195422	0.232	0.11	6.68309e-09	PT
CLEC9A	3.9811e-41	0.195386	0.162	0.012	1.13386e-36	PT
CREBRF	1.46593e-32	0.19409	0.506	0.269	4.17513e-28	PT
RSRC2	1.75255e-45	0.193921	0.622	0.333	4.99144e-41	PT
TFDP2	9.13644e-24	0.193584	0.281	0.11	2.60215e-19	PT
RHOH	2.82411e-24	0.193554	0.198	0.055	8.04336e-20	PT
IFIT3	9.68348e-32	0.193173	0.249	0.076	2.75795e-27	PT
RUNX3	1.35419e-17	0.193109	0.338	0.177	3.85687e-13	PT
USP51	2.27462e-24	0.193104	0.183	0.045	6.47835e-20	PT
SNX29	3.48456e-26	0.193058	0.398	0.196	9.92438e-22	PT
RNF213	1.56858e-38	0.192575	0.69	0.428	4.46746e-34	PT
MYCBP2	4.32565e-32	0.192363	0.551	0.306	1.23199e-27	PT
TCEAL9	2.34449e-12	0.191752	0.421	0.276	6.67734e-08	PT
PPIF	3.88507e-31	0.19168	0.556	0.317	1.10651e-26	PT
ANKRD12	1.15929e-53	0.191582	0.692	0.384	3.30177e-49	PT
LAT2	3.41236e-35	0.191057	0.539	0.285	9.71875e-31	PT
ANXA1	1.24369e-35	0.190986	0.809	0.594	3.54216e-31	PT
ADAM28	1.17594e-49	0.190301	0.464	0.19	3.3492e-45	PT
AC007952.4	2.14995e-21	0.190107	0.293	0.127	6.12327e-17	PT
TNFSF13B	2.40598e-41	0.189557	0.777	0.503	6.85247e-37	PT
IL32	7.78367e-07	0.189393	0.199	0.12	0.0221687	PT
CHD1	9.05542e-32	0.188819	0.531	0.291	2.57907e-27	PT
MAT2A	6.44977e-47	0.188655	0.668	0.376	1.83696e-42	PT
RBMX	7.09523e-40	0.18794	0.533	0.271	2.02079e-35	PT
SDSL	1.93425e-33	0.187468	0.465	0.227	5.50894e-29	PT
HIST3H2A	1.03768e-14	0.187387	0.211	0.089	2.9554e-10	PT
RAD9A	2.08898e-13	0.186722	0.235	0.112	5.94961e-09	PT
SLC3A2	8.27321e-47	0.186625	0.763	0.482	2.35629e-42	PT
DOCK8	2.36999e-35	0.186009	0.537	0.282	6.74997e-31	PT
ABI3	1.89758e-39	0.186006	0.566	0.302	5.40451e-35	PT
SOCS1	3.24395e-23	0.185934	0.312	0.138	9.23909e-19	PT
AC245297.3	1.14652e-19	0.185739	0.263	0.109	3.26541e-15	PT
FNBP1	7.02758e-36	0.185734	0.63	0.37	2.00153e-31	PT
TCP1	3.96626e-37	0.185281	0.619	0.353	1.12963e-32	PT
PRKCA	4.32517e-12	0.184381	0.245	0.126	1.23185e-07	PT
SORL1	1.97737e-51	0.184358	0.54	0.247	5.63175e-47	PT
UBE2R2	5.86074e-55	0.18428	0.619	0.307	1.6692e-50	PT
CRTAM	6.39275e-25	0.184116	0.201	0.055	1.82072e-20	PT
CXCL14	0.00317231	0.184098	0.1	0.062	1	PT
PLXDC2	2.27826e-52	0.183858	0.789	0.49	6.4887e-48	PT
TNFRSF14	3.13667e-43	0.183757	0.606	0.322	8.93354e-39	PT
DUSP5	4.69091e-11	0.183728	0.172	0.075	1.33602e-06	PT
LACTB	9.40262e-39	0.183681	0.549	0.285	2.67796e-34	PT
ARHGAP24	2.7725e-47	0.183209	0.387	0.137	7.89636e-43	PT
MDM4	9.88632e-10	0.182355	0.313	0.193	2.81572e-05	PT
DHX36	8.02301e-30	0.181474	0.503	0.27	2.28503e-25	PT
LCP2	1.26849e-61	0.181473	0.717	0.396	3.61279e-57	PT
SMG1	1.14212e-09	0.181195	0.308	0.191	3.25288e-05	PT
ERN1	3.47937e-25	0.181147	0.392	0.196	9.9096e-21	PT
KCNMA1	1.52471e-30	0.180594	0.543	0.309	4.34252e-26	PT
TNFRSF10B	2.57187e-17	0.180594	0.277	0.127	7.32495e-13	PT
IL6ST	1.15426e-16	0.180513	0.339	0.179	3.28744e-12	PT
SNAPC1	1.45669e-21	0.180486	0.395	0.218	4.14881e-17	PT
PURA	3.70325e-27	0.180375	0.375	0.173	1.05472e-22	PT
DYNC1H1	2.50918e-27	0.180063	0.561	0.351	7.14641e-23	PT
CEP170	6.54415e-32	0.179982	0.596	0.356	1.86384e-27	PT
DDX18	3.89359e-43	0.179072	0.613	0.328	1.10893e-38	PT
SPAG9	5.56715e-40	0.178546	0.57	0.317	1.58558e-35	PT
ADGRE5	1.54158e-16	0.178361	0.29	0.144	4.39056e-12	PT
MX2	4.30051e-21	0.178331	0.32	0.151	1.22483e-16	PT
FUS	2.77249e-57	0.177124	0.804	0.511	7.89632e-53	PT
MNDA	1.26594e-49	0.176889	0.736	0.443	3.60553e-45	PT
SLC5A3	9.09825e-37	0.176735	0.428	0.198	2.59127e-32	PT
ICAM1	1.03728e-46	0.17671	0.599	0.321	2.95429e-42	PT
SLC25A33	5.33547e-15	0.176509	0.289	0.147	1.51959e-10	PT
IDI1	3.56673e-24	0.176085	0.44	0.24	1.01584e-19	PT
P2RX7	6.26198e-24	0.175938	0.321	0.141	1.78348e-19	PT
KANSL1	1.72393e-14	0.17516	0.315	0.172	4.90992e-10	PT
PRRC2C	9.54213e-68	0.175073	0.786	0.457	2.71769e-63	PT
LENG1	3.84978e-25	0.174624	0.249	0.088	1.09645e-20	PT
RCSD1	7.39427e-47	0.174622	0.504	0.225	2.10596e-42	PT
RPL11	3.30934e-14	0.174333	0.98	0.941	9.42532e-10	PT
HNRNPH1	1.22902e-41	0.174001	0.711	0.434	3.50038e-37	PT
MPV17L2	1.0838e-20	0.173904	0.216	0.075	3.08676e-16	PT
ZDHHC14	9.14483e-24	0.173827	0.203	0.059	2.60454e-19	PT
SNHG7	1.42839e-33	0.173746	0.454	0.218	4.0682e-29	PT
CD81	2.93574e-20	0.173582	0.933	0.794	8.36129e-16	PT
YTHDF3	3.40524e-27	0.173294	0.475	0.259	9.69846e-23	PT
DNTTIP2	2.53138e-32	0.17313	0.532	0.298	7.20961e-28	PT
TNFAIP8	4.94626e-25	0.172743	0.479	0.274	1.40874e-20	PT
RPL22L1	1.58254e-39	0.171848	0.646	0.37	4.50723e-35	PT
WDR74	3.52404e-20	0.171619	0.29	0.129	1.00368e-15	PT
RERE	2.79948e-15	0.171604	0.314	0.167	7.97319e-11	PT
NCK1-DT	4.61693e-32	0.171468	0.289	0.1	1.31495e-27	PT
BAZ1A	3.56785e-27	0.171419	0.524	0.305	1.01616e-22	PT
SYF2	1.66467e-40	0.171227	0.618	0.341	4.74115e-36	PT
DDIT4	1.39913e-19	0.171193	0.515	0.334	3.98485e-15	PT
AC005332.1	2.39503e-28	0.170381	0.151	0.023	6.82128e-24	PT
TBC1D12	2.36386e-21	0.170068	0.327	0.151	6.73252e-17	PT
ODF3B	1.21348e-31	0.169843	0.429	0.202	3.4561e-27	PT
NCK1	2.89539e-38	0.16978	0.428	0.187	8.24636e-34	PT
GEM	4.60594e-11	0.169657	0.241	0.133	1.31182e-06	PT
AL592295.5	5.7209e-12	0.16901	0.13	0.045	1.62937e-07	PT
MARCKSL1	1.35886e-11	0.168959	0.242	0.126	3.87016e-07	PT
TCF4	1.12919e-44	0.168908	0.605	0.317	3.21605e-40	PT
ARRDC2	3.46537e-33	0.168857	0.393	0.172	9.86971e-29	PT
RPL19	1.17568e-12	0.168297	0.985	0.94	3.34846e-08	PT
MERTK	7.92019e-35	0.168053	0.605	0.354	2.25575e-30	PT
YME1L1	6.28623e-36	0.167894	0.553	0.3	1.79038e-31	PT
OSBPL11	9.47873e-22	0.167787	0.391	0.205	2.69964e-17	PT
REV3L	8.80439e-08	0.167072	0.276	0.176	0.00250758	PT
CD74	6.67662e-13	0.166863	0.998	0.99	1.90157e-08	PT
AC103591.3	1.73073e-15	0.166852	0.197	0.077	4.92931e-11	PT
CALCOCO2	1.85497e-24	0.166419	0.432	0.229	5.28314e-20	PT
ALG13	2.2475e-19	0.166285	0.392	0.216	6.4011e-15	PT
NCF1	2.23333e-55	0.166126	0.571	0.265	6.36075e-51	PT
MPHOSPH8	2.10336e-35	0.166063	0.518	0.274	5.99058e-31	PT
FTX	2.56114e-08	0.166022	0.3	0.192	0.000729439	PT
FAM111A	1.47822e-22	0.165761	0.342	0.167	4.21013e-18	PT
PHIP	3.64781e-32	0.165431	0.434	0.209	1.03893e-27	PT
TM2D3	1.8914e-18	0.165288	0.305	0.146	5.38689e-14	PT
RSAD2	9.5737e-27	0.165167	0.173	0.038	2.72668e-22	PT
MEF2A	1.44562e-52	0.165101	0.704	0.398	4.11728e-48	PT
GAPT	3.66096e-30	0.16485	0.251	0.078	1.04268e-25	PT
PNISR	1.14463e-37	0.164473	0.601	0.341	3.26003e-33	PT
RPS8	1.87734e-15	0.164182	0.975	0.911	5.34686e-11	PT
ERCC5	1.23135e-17	0.163945	0.286	0.139	3.507e-13	PT
BTN3A2	2.24454e-22	0.16318	0.39	0.202	6.39267e-18	PT
ATF7IP2	4.03231e-11	0.163158	0.278	0.161	1.14844e-06	PT
HNRNPH3	5.06051e-44	0.162046	0.579	0.301	1.44128e-39	PT
SETDB2	8.61116e-13	0.161823	0.302	0.167	2.45255e-08	PT
OTULINL	3.802e-44	0.161692	0.527	0.259	1.08285e-39	PT
SF3B1	1.05178e-43	0.160966	0.69	0.411	2.99556e-39	PT
OPN3	9.48473e-09	0.160954	0.263	0.157	0.000270135	PT
FFAR4	2.238e-19	0.15996	0.201	0.068	6.37406e-15	PT
ANKRD44	3.5336e-23	0.159827	0.338	0.158	1.0064e-18	PT
NXT1	1.13205e-32	0.159697	0.412	0.185	3.22419e-28	PT
PRPF4B	3.69926e-19	0.159568	0.429	0.25	1.05359e-14	PT
RSF1	1.63638e-29	0.159442	0.471	0.246	4.66058e-25	PT
BCO2	8.72629e-20	0.158392	0.113	0.018	2.48534e-15	PT
MAP3K2	1.87993e-35	0.158253	0.601	0.35	5.35424e-31	PT
CDK13	2.36786e-12	0.158112	0.298	0.168	6.7439e-08	PT
NLRP3	1.23839e-12	0.157988	0.262	0.137	3.52705e-08	PT
EEF1B2	4.66737e-20	0.15793	0.922	0.783	1.32931e-15	PT
SIGLEC7	2.15484e-19	0.157145	0.359	0.188	6.13719e-15	PT
NGLY1	2.99797e-22	0.156953	0.345	0.166	8.53851e-18	PT
ARID1B	4.11236e-18	0.156643	0.451	0.276	1.17124e-13	PT
CACUL1	1.14345e-29	0.156385	0.456	0.236	3.25666e-25	PT
ARGLU1	8.03695e-39	0.156173	0.603	0.334	2.289e-34	PT
RIOK1	3.40874e-14	0.155922	0.218	0.096	9.70844e-10	PT
ODC1	1.01455e-11	0.155611	0.302	0.174	2.88955e-07	PT
MRC2	2.55963e-15	0.155492	0.255	0.119	7.2901e-11	PT
CSF3R	6.41056e-18	0.155298	0.403	0.233	1.82579e-13	PT
MKRN1	1.31864e-23	0.155249	0.387	0.196	3.75561e-19	PT
NAP1L1	2.90955e-56	0.155246	0.811	0.502	8.28669e-52	PT
WAC	9.94755e-30	0.154883	0.508	0.279	2.83316e-25	PT
DUSP10	5.68418e-21	0.154033	0.268	0.109	1.61891e-16	PT
U2SURP	6.13013e-19	0.154015	0.471	0.291	1.74592e-14	PT
AC090617.10	4.31669e-13	0.153902	0.179	0.073	1.22944e-08	PT
PLAGL1	2.37552e-23	0.153225	0.292	0.121	6.76571e-19	PT
THADA	5.78374e-16	0.153214	0.187	0.069	1.64727e-11	PT
PNN	4.73529e-16	0.152864	0.481	0.308	1.34866e-11	PT
KMT2A	1.3036e-20	0.152641	0.369	0.197	3.71277e-16	PT
GNPTG	7.62286e-38	0.152633	0.562	0.302	2.17107e-33	PT
2021-03-01	2.59565e-28	0.151994	0.564	0.341	7.39267e-24	PT
RABGAP1L	4.79302e-37	0.151954	0.42	0.183	1.3651e-32	PT
CDC42EP3	6.82882e-05	0.151571	0.189	0.123	1	PT
SERP1	5.33061e-40	0.15094	0.883	0.644	1.51821e-35	PT
MBOAT7	9.72274e-17	0.150504	0.321	0.171	2.76913e-12	PT
IVD	6.18157e-20	0.149818	0.266	0.112	1.76057e-15	PT
AMD1	1.00841e-42	0.149482	0.624	0.347	2.87205e-38	PT
NEU1	2.92136e-32	0.148874	0.582	0.344	8.32034e-28	PT
JAK2	8.78023e-19	0.148858	0.243	0.104	2.5007e-14	PT
TAPBP	4.57683e-42	0.148453	0.702	0.434	1.30353e-37	PT
NUPR1	8.18469e-07	0.14837	0.394	0.295	0.0233108	PT
SF1	6.79858e-43	0.148239	0.605	0.328	1.9363e-38	PT
SYAP1	5.33006e-30	0.148139	0.525	0.291	1.51806e-25	PT
PHF14	4.73958e-15	0.148034	0.278	0.139	1.34988e-10	PT
OSER1	1.0432e-33	0.147473	0.476	0.247	2.97115e-29	PT
ZNF644	4.03019e-25	0.147053	0.421	0.218	1.14784e-20	PT
MANF	4.0964e-31	0.146829	0.472	0.252	1.16669e-26	PT
MECP2	1.92286e-14	0.146756	0.287	0.151	5.47651e-10	PT
PIP4P1	7.18778e-18	0.146744	0.314	0.156	2.04715e-13	PT
LILRB1	7.54246e-19	0.146605	0.368	0.196	2.14817e-14	PT
NSRP1	2.71771e-25	0.146591	0.359	0.166	7.74031e-21	PT
NAMPT	3.68814e-47	0.146567	0.831	0.563	1.05042e-42	PT
ARFGAP3	4.97087e-19	0.146336	0.415	0.238	1.41575e-14	PT
FBXO11	1.62966e-13	0.146109	0.311	0.175	4.64143e-09	PT
SMCHD1	2.38534e-23	0.1457	0.391	0.203	6.79368e-19	PT
TOB1	3.72563e-19	0.145623	0.341	0.175	1.0611e-14	PT
ADNP	4.00912e-10	0.145436	0.258	0.145	1.14184e-05	PT
YTHDC1	1.51634e-31	0.145202	0.479	0.251	4.31869e-27	PT
DNASE2	3.07177e-32	0.145058	0.605	0.361	8.74871e-28	PT
OLMALINC	4.68586e-14	0.144686	0.195	0.081	1.33458e-09	PT
CREB5	4.20552e-06	0.144602	0.189	0.113	0.119777	PT
SON	8.48479e-65	0.144578	0.822	0.51	2.41655e-60	PT
ARID4B	1.31075e-32	0.144568	0.503	0.263	3.73314e-28	PT
RANBP2	1.65339e-34	0.144491	0.567	0.331	4.70901e-30	PT
CCNH	7.93704e-26	0.144374	0.465	0.26	2.26055e-21	PT
CLIC2	7.57294e-23	0.144338	0.377	0.198	2.15685e-18	PT
TTC14	1.051e-09	0.144243	0.261	0.152	2.99336e-05	PT
LMBRD1	6.85336e-29	0.143991	0.458	0.241	1.95191e-24	PT
RBBP8	2.24157e-06	0.143959	0.179	0.104	0.0638423	PT
ATP1B1	6.54339e-49	0.143946	0.691	0.413	1.86362e-44	PT
SCAF11	3.07577e-44	0.143903	0.69	0.412	8.76011e-40	PT
CCDC146	3.49936e-14	0.143705	0.1	0.024	9.96652e-10	PT
MBP	6.03869e-37	0.143628	0.569	0.314	1.71988e-32	PT
NCOR1	9.70721e-27	0.143335	0.47	0.257	2.76471e-22	PT
C5orf56	9.1737e-17	0.142779	0.176	0.062	2.61276e-12	PT
UGCG	5.29498e-32	0.142535	0.519	0.29	1.50806e-27	PT
MTHFR	1.65763e-12	0.141838	0.279	0.151	4.72109e-08	PT
CTSS	2.62055e-25	0.141768	0.956	0.812	7.4636e-21	PT
AC083862.3	5.25079e-14	0.141225	0.169	0.063	1.49548e-09	PT
ETV6	8.01042e-26	0.141208	0.418	0.218	2.28145e-21	PT
RASAL2	1.30843e-23	0.140844	0.248	0.092	3.72654e-19	PT
KRCC1	1.58048e-29	0.140613	0.317	0.128	4.50136e-25	PT
MIR155HG	7.25766e-09	0.140407	0.227	0.133	0.000206705	PT
MIDN	1.01452e-38	0.139731	0.61	0.35	2.88947e-34	PT
ADPGK	4.30884e-17	0.139718	0.475	0.302	1.2272e-12	PT
LRIF1	1.69765e-13	0.139695	0.278	0.146	4.83507e-09	PT
SAT1	1.83547e-07	0.139209	0.987	0.962	0.0052276	PT
ATM	1.03903e-35	0.139146	0.482	0.248	2.95927e-31	PT
HEIH	4.06165e-14	0.139118	0.334	0.189	1.1568e-09	PT
ID2	7.08047e-39	0.139052	0.838	0.606	2.01659e-34	PT
KAT6A	1.98926e-15	0.138857	0.298	0.156	5.6656e-11	PT
GOLGB1	2.07473e-24	0.138795	0.528	0.325	5.90903e-20	PT
RGS10	2.02926e-29	0.13878	0.883	0.68	5.77954e-25	PT
AAK1	7.21971e-36	0.138622	0.534	0.293	2.05625e-31	PT
AC004687.1	1.53167e-17	0.138305	0.197	0.073	4.36236e-13	PT
RILPL2	5.23442e-28	0.138137	0.558	0.335	1.49082e-23	PT
SPOP	8.82329e-29	0.137926	0.342	0.148	2.51296e-24	PT
IL10RA	2.21503e-47	0.137809	0.649	0.354	6.30864e-43	PT
PKN2	8.51787e-24	0.137342	0.374	0.191	2.42598e-19	PT
IQGAP1	3.74248e-56	0.137142	0.752	0.461	1.06589e-51	PT
PCF11	3.5061e-28	0.137091	0.387	0.183	9.98574e-24	PT
IQGAP2	3.75894e-50	0.136954	0.685	0.388	1.07058e-45	PT
IFIT1	2.34135e-43	0.136919	0.227	0.048	6.66839e-39	PT
HSPA9	6.02109e-42	0.136852	0.659	0.395	1.71487e-37	PT
NFAT5	1.54977e-08	0.136773	0.217	0.121	0.00044139	PT
SMURF2	3.30163e-12	0.136432	0.298	0.167	9.40337e-08	PT
ABCC5	1.60953e-19	0.136341	0.37	0.203	4.58411e-15	PT
U2AF1L4	4.05334e-25	0.136326	0.213	0.066	1.15443e-20	PT
NOP58	7.97206e-17	0.136033	0.375	0.211	2.27052e-12	PT
PLSCR1	9.55962e-46	0.135922	0.731	0.447	2.72267e-41	PT
KMT2C	1.26486e-13	0.135853	0.402	0.252	3.60246e-09	PT
PPID	8.94583e-22	0.135654	0.328	0.159	2.54786e-17	PT
SRGAP2	2.73968e-23	0.135488	0.388	0.212	7.80287e-19	PT
AC092803.1	1.36052e-11	0.135443	0.143	0.054	3.8749e-07	PT
ZFHX3	4.04455e-45	0.135379	0.632	0.355	1.15193e-40	PT
CCDC107	8.80573e-26	0.135214	0.539	0.324	2.50796e-21	PT
CCDC59	4.81029e-33	0.135023	0.432	0.199	1.37002e-28	PT
ALAS1	6.36208e-13	0.134834	0.228	0.109	1.81199e-08	PT
MIR29B2CHG	5.76893e-10	0.134801	0.145	0.062	1.64305e-05	PT
LUC7L3	2.95428e-09	0.134778	0.412	0.289	8.41407e-05	PT
TLN1	6.4389e-49	0.134325	0.752	0.465	1.83386e-44	PT
PLK3	6.31935e-22	0.134203	0.445	0.25	1.79981e-17	PT
LINC01678	7.56571e-15	0.13417	0.248	0.119	2.15479e-10	PT
RMND1	1.02085e-17	0.13408	0.172	0.057	2.90748e-13	PT
CLNS1A	1.52524e-39	0.134002	0.504	0.248	4.34404e-35	PT
AKAP8L	4.6253e-25	0.133989	0.286	0.115	1.31733e-20	PT
XIST	6.09593e-06	0.133946	0.225	0.145	0.173618	PT
DNMT1	2.44447e-19	0.13369	0.413	0.236	6.9621e-15	PT
KDM7A	2.01894e-14	0.133471	0.248	0.12	5.75014e-10	PT
UVRAG	6.26365e-26	0.133313	0.325	0.142	1.78395e-21	PT
HNRNPA2B1	4.48003e-79	0.133245	0.945	0.662	1.27596e-74	PT
CDK12	2.94638e-12	0.133189	0.315	0.183	8.39158e-08	PT
LPXN	9.08701e-19	0.133187	0.342	0.179	2.58807e-14	PT
KIAA1109	2.07142e-08	0.133168	0.247	0.148	0.00058996	PT
ALKBH7	2.06121e-56	0.133134	0.684	0.358	5.87053e-52	PT
METTL21A	4.09872e-25	0.133092	0.259	0.095	1.16736e-20	PT
AF117829.1	4.1762e-13	0.133088	0.138	0.046	1.18942e-08	PT
SEC11A	1.38425e-44	0.132999	0.833	0.561	3.94247e-40	PT
CHML	4.6118e-05	0.13284	0.17	0.104	1	PT
SIRT1	3.09216e-15	0.132815	0.286	0.148	8.80678e-11	PT
ING1	2.72855e-15	0.132537	0.27	0.133	7.77118e-11	PT
CCSAP	4.62648e-13	0.132457	0.246	0.124	1.31767e-08	PT
RBM6	3.02131e-17	0.132263	0.387	0.224	8.605e-13	PT
AKAP13	5.2313e-68	0.132222	0.779	0.454	1.48993e-63	PT
CUL1	1.08789e-20	0.131191	0.268	0.113	3.09842e-16	PT
LPAR6	3.42534e-34	0.130985	0.627	0.39	9.75571e-30	PT
APBB1IP	8.80898e-50	0.130947	0.634	0.345	2.50888e-45	PT
RPS5	1.55615e-26	0.130935	0.95	0.796	4.43207e-22	PT
DDRGK1	4.23967e-28	0.130707	0.474	0.255	1.2075e-23	PT
CREM	7.71402e-39	0.130486	0.719	0.473	2.19703e-34	PT
AREG	1.9835e-09	0.130302	0.196	0.114	5.6492e-05	PT
BTN3A1	6.42633e-18	0.130264	0.191	0.069	1.83028e-13	PT
RNF13	3.55353e-56	0.130241	0.773	0.471	1.01208e-51	PT
CCT3	1.71286e-42	0.130224	0.623	0.352	4.87841e-38	PT
PIM3	1.4306e-34	0.12991	0.517	0.291	4.0745e-30	PT
PSMB8-AS1	1.60273e-22	0.129791	0.257	0.103	4.56473e-18	PT
MYO15B	8.43554e-07	0.129679	0.129	0.062	0.0240253	PT
STARD13	3.16145e-09	0.129487	0.18	0.089	9.00412e-05	PT
DDHD1	3.30186e-13	0.129394	0.302	0.167	9.40403e-09	PT
LEPROTL1	1.91179e-31	0.12923	0.507	0.276	5.44496e-27	PT
HPS3	1.70012e-22	0.12923	0.37	0.192	4.84212e-18	PT
HES4	9.4817e-31	0.128991	0.401	0.207	2.70048e-26	PT
ZNF148	5.15296e-20	0.128942	0.314	0.153	1.46762e-15	PT
CCT4	1.24833e-39	0.128922	0.628	0.365	3.55537e-35	PT
ARL8B	2.92538e-24	0.128835	0.513	0.314	8.33176e-20	PT
CCL5	2.1941e-13	0.128716	0.172	0.08	6.24903e-09	PT
Z93930.2	9.10174e-15	0.128666	0.167	0.06	2.59227e-10	PT
COA6	5.27914e-34	0.128658	0.423	0.194	1.50355e-29	PT
POU2F2	1.55996e-25	0.128599	0.408	0.209	4.44293e-21	PT
KLF7	5.30757e-13	0.128528	0.239	0.122	1.51165e-08	PT
GIMAP8	1.24209e-17	0.128412	0.224	0.093	3.5376e-13	PT
ATXN2	8.78232e-10	0.127704	0.265	0.157	2.50129e-05	PT
BOD1L1	8.31775e-34	0.127632	0.541	0.303	2.36898e-29	PT
TRIM38	4.80185e-29	0.127624	0.415	0.208	1.36762e-24	PT
UBE2L6	1.07079e-37	0.12756	0.592	0.333	3.04972e-33	PT
CD40	6.46918e-23	0.127287	0.377	0.192	1.84249e-18	PT
CNOT2	1.34051e-23	0.127117	0.401	0.21	3.81792e-19	PT
ZFAND3	2.47009e-14	0.126697	0.301	0.165	7.03507e-10	PT
VOPP1	7.34773e-27	0.126448	0.511	0.294	2.09271e-22	PT
NAF1	2.08489e-13	0.126314	0.189	0.081	5.93798e-09	PT
SPG11	8.21462e-09	0.126124	0.252	0.148	0.000233961	PT
PCM1	1.10808e-27	0.125785	0.51	0.29	3.15592e-23	PT
HERC5	1.2572e-17	0.125474	0.201	0.076	3.58064e-13	PT
ANKRD36C	2.122e-08	0.125424	0.209	0.116	0.000604367	PT
NME3	2.49758e-40	0.125356	0.543	0.282	7.11335e-36	PT
MGA	2.72733e-11	0.125236	0.197	0.095	7.76771e-07	PT
HCAR2	1.07703e-11	0.124788	0.114	0.036	3.06748e-07	PT
PDCD4	2.44553e-38	0.12478	0.454	0.211	6.9651e-34	PT
CHCHD6	9.93477e-24	0.124776	0.234	0.085	2.82952e-19	PT
CORO1B	1.10813e-47	0.124367	0.675	0.382	3.15608e-43	PT
FAU	1.09978e-16	0.124209	0.974	0.885	3.1323e-12	PT
NKRF	6.57321e-18	0.124182	0.235	0.097	1.87212e-13	PT
TNFSF9	2.53333e-08	0.12409	0.209	0.116	0.000721518	PT
KDELR1	2.37181e-47	0.123596	0.68	0.395	6.75516e-43	PT
YWHAZ	3.17383e-58	0.123456	0.783	0.484	9.03937e-54	PT
CXorf40A	5.44774e-17	0.123444	0.129	0.031	1.55157e-12	PT
ZFAND1	6.28728e-18	0.12341	0.233	0.099	1.79068e-13	PT
RPL12	6.66191e-12	0.123281	0.973	0.912	1.89738e-07	PT
HIST1H2AC	4.77963e-12	0.123218	0.179	0.081	1.36129e-07	PT
SLC25A44	4.34985e-22	0.123044	0.266	0.11	1.23888e-17	PT
ZMAT1	4.49389e-07	0.122934	0.136	0.067	0.012799	PT
SRGAP2B	1.94739e-19	0.122916	0.237	0.103	5.54636e-15	PT
AHCTF1	2.41696e-05	0.12278	0.178	0.109	0.688375	PT
CDC40	6.18836e-25	0.122743	0.358	0.17	1.76251e-20	PT
NEMF	4.5339e-19	0.122372	0.408	0.235	1.2913e-14	PT
PCBP1	7.08081e-58	0.122097	0.867	0.575	2.01669e-53	PT
DNAJB2	1.41425e-18	0.122085	0.259	0.114	4.02791e-14	PT
CAMK2D	5.38417e-17	0.121988	0.275	0.131	1.53347e-12	PT
TACC1	1.72544e-42	0.121736	0.704	0.433	4.91423e-38	PT
DOP1B	0.000208004	0.121664	0.171	0.117	1	PT
ARIH1	6.00529e-23	0.121646	0.421	0.241	1.71037e-18	PT
ZNF397	1.59973e-06	0.12129	0.138	0.072	0.0455619	PT
TOMM20	3.29059e-55	0.121084	0.779	0.472	9.37192e-51	PT
LINC00877	5.8072e-13	0.120903	0.114	0.033	1.65395e-08	PT
MIR222HG	4.87345e-05	0.120881	0.119	0.07	1	PT
CHKA	5.71585e-08	0.120804	0.235	0.14	0.00162793	PT
MYSM1	6.59279e-09	0.120404	0.201	0.108	0.000187769	PT
MLH1	2.83985e-09	0.120396	0.152	0.069	8.08817e-05	PT
VPS13C	4.79306e-22	0.120327	0.539	0.345	1.36511e-17	PT
IFI44	6.37856e-32	0.120274	0.386	0.173	1.81668e-27	PT
UBE2D3	9.62554e-54	0.120151	0.874	0.61	2.74145e-49	PT
DDX24	4.22509e-58	0.12009	0.736	0.423	1.20335e-53	PT
B3GNT5	2.22721e-08	0.120041	0.274	0.169	0.000634333	PT
METTL7A	1.41657e-10	0.119939	0.334	0.215	4.03453e-06	PT
STARD5	2.88787e-08	0.119935	0.128	0.055	0.000822493	PT
RNF115	6.44717e-14	0.119909	0.335	0.192	1.83622e-09	PT
CAMK1D	4.47812e-27	0.119834	0.34	0.153	1.27541e-22	PT
IL18BP	3.4143e-12	0.11981	0.249	0.13	9.72427e-08	PT
MAX	3.05428e-33	0.119515	0.509	0.27	8.69889e-29	PT
PRMT2	1.08737e-20	0.119483	0.453	0.276	3.09693e-16	PT
LRPAP1	3.47597e-42	0.119066	0.646	0.369	9.89991e-38	PT
SERTAD3	1.44602e-18	0.119004	0.232	0.098	4.11842e-14	PT
PARP9	1.23963e-24	0.118618	0.353	0.173	3.53058e-20	PT
TMEM107	2.46466e-19	0.118419	0.273	0.124	7.01961e-15	PT
ATG16L2	9.87788e-34	0.11776	0.366	0.159	2.81332e-29	PT
KLHL28	8.12893e-08	0.1176	0.169	0.088	0.0023152	PT
LPIN2	2.68305e-33	0.117491	0.473	0.241	7.64159e-29	PT
IP6K2	1.37646e-16	0.117467	0.227	0.097	3.92029e-12	PT
ZSWIM6	4.53128e-25	0.117466	0.44	0.248	1.29055e-20	PT
RPL26	1.12556e-06	0.117346	0.967	0.951	0.0320571	PT
DENND4C	4.01778e-09	0.11718	0.233	0.133	0.00011443	PT
NGRN	7.36128e-24	0.117126	0.395	0.205	2.09657e-19	PT
VCPIP1	2.60344e-11	0.117056	0.221	0.113	7.41487e-07	PT
IFIH1	3.29917e-22	0.117054	0.273	0.114	9.39637e-18	PT
TAP1	6.70158e-24	0.117004	0.404	0.211	1.90868e-19	PT
PHF3	7.25683e-27	0.116987	0.469	0.259	2.06682e-22	PT
ZNF124	2.24615e-11	0.116828	0.224	0.114	6.39725e-07	PT
RYK	6.59489e-07	0.116808	0.153	0.08	0.0187829	PT
DENND4A	1.38063e-05	0.11675	0.192	0.12	0.393217	PT
RPRD2	2.55727e-19	0.116515	0.194	0.068	7.28335e-15	PT
RBM33	1.65623e-10	0.116456	0.269	0.155	4.71711e-06	PT
P4HA1	2.16649e-31	0.116258	0.528	0.302	6.17037e-27	PT
ARHGAP22	2.4507e-14	0.116146	0.222	0.103	6.97983e-10	PT
INTS6	1.54798e-21	0.116125	0.382	0.209	4.4088e-17	PT
FRG1	1.06349e-26	0.115727	0.387	0.192	3.02893e-22	PT
ZNF277	7.33051e-13	0.115561	0.293	0.162	2.0878e-08	PT
LUC7L	2.67915e-11	0.115539	0.239	0.128	7.63048e-07	PT
LRMP	8.49313e-19	0.115513	0.228	0.094	2.41893e-14	PT
ZNF503	1.72258e-07	0.115455	0.196	0.11	0.00490609	PT
RBM23	2.9039e-22	0.115453	0.366	0.187	8.27059e-18	PT
RPL3	1.98124e-11	0.114986	0.967	0.919	5.64277e-07	PT
SLC38A6	4.36666e-16	0.114846	0.381	0.224	1.24367e-11	PT
LILRB2	3.41171e-25	0.114758	0.495	0.287	9.71689e-21	PT
UTP6	7.66167e-22	0.114746	0.296	0.135	2.18212e-17	PT
LINC00937	2.68385e-23	0.114588	0.107	0.011	7.64388e-19	PT
LARP4B	4.44927e-17	0.114573	0.254	0.119	1.2672e-12	PT
IGSF6	5.83049e-49	0.113806	0.825	0.549	1.66058e-44	PT
MACF1	1.63849e-12	0.113752	0.503	0.36	4.66657e-08	PT
TRPS1	3.00271e-15	0.113638	0.341	0.197	8.55201e-11	PT
SENP6	9.28765e-27	0.11363	0.428	0.23	2.64521e-22	PT
ESCO1	9.93582e-10	0.113534	0.212	0.112	2.82982e-05	PT
CELF2	9.13354e-54	0.113298	0.685	0.388	2.60132e-49	PT
HIST1H4C	1.84529e-39	0.11325	0.517	0.25	5.25558e-35	PT
DRAP1	2.03096e-53	0.112695	0.767	0.465	5.78437e-49	PT
AL450998.2	2.86904e-20	0.112635	0.19	0.064	8.17132e-16	PT
ORAI3	6.50041e-21	0.112472	0.3	0.14	1.85138e-16	PT
KRR1	3.22106e-16	0.112179	0.282	0.14	9.1739e-12	PT
ELF1	3.92e-46	0.112092	0.701	0.421	1.11646e-41	PT
IL1A	0.000493335	0.112076	0.126	0.075	1	PT
GPR65	3.53594e-40	0.112006	0.503	0.25	1.00707e-35	PT
C1GALT1	3.54932e-15	0.111991	0.252	0.121	1.01088e-10	PT
TMEM170A	1.29542e-09	0.111905	0.272	0.159	3.68949e-05	PT
TRAPPC6A	1.12527e-31	0.11183	0.365	0.162	3.20487e-27	PT
SP100	1.41721e-38	0.11183	0.638	0.386	4.03636e-34	PT
OASL	5.59241e-11	0.111797	0.133	0.05	1.59277e-06	PT
BLOC1S6	4.03697e-32	0.111698	0.517	0.289	1.14977e-27	PT
PPIL4	1.62243e-15	0.111676	0.331	0.182	4.62084e-11	PT
NFATC1	2.74402e-08	0.111548	0.189	0.101	0.000781524	PT
AC005332.4	8.48147e-08	0.111546	0.114	0.048	0.00241561	PT
NR1H3	3.64592e-10	0.11151	0.226	0.124	1.03839e-05	PT
NANS	4.88637e-39	0.111481	0.648	0.388	1.39169e-34	PT
SLC1A3	4.09647e-33	0.111438	0.594	0.377	1.16672e-28	PT
PJA2	2.67976e-30	0.111401	0.517	0.297	7.63221e-26	PT
ATG4C	5.20266e-30	0.111016	0.329	0.136	1.48177e-25	PT
ELMSAN1	1.75299e-10	0.110992	0.288	0.172	4.99269e-06	PT
EIF1AY	3.31564e-19	0.110982	0.223	0.09	9.44327e-15	PT
ASCL2	6.18302e-16	0.110832	0.219	0.094	1.76099e-11	PT
RNF135	4.75573e-36	0.110811	0.389	0.166	1.35448e-31	PT
MFSD2A	5.32552e-12	0.110711	0.141	0.051	1.51676e-07	PT
FRMD4B	1.46412e-41	0.110706	0.616	0.351	4.16995e-37	PT
SELL	1.47938e-27	0.110683	0.141	0.023	4.21342e-23	PT
CYLD	2.27716e-22	0.110631	0.44	0.256	6.48559e-18	PT
TNRC6B	1.92579e-28	0.110589	0.46	0.247	5.48485e-24	PT
MORC3	1.43527e-19	0.110582	0.372	0.203	4.0878e-15	PT
CDC73	4.11001e-18	0.110334	0.354	0.193	1.17057e-13	PT
FRYL	4.54048e-13	0.110227	0.259	0.135	1.29318e-08	PT
STK3	7.59489e-09	0.110115	0.163	0.078	0.00021631	PT
LINC02381	2.36566e-15	0.110001	0.151	0.049	6.73765e-11	PT
TOP1	1.6534e-61	0.109913	0.743	0.423	4.70904e-57	PT
DDX27	1.29332e-20	0.109783	0.375	0.207	3.6835e-16	PT
LPAR5	6.34276e-27	0.10971	0.29	0.118	1.80648e-22	PT
STX6	4.42703e-25	0.10966	0.395	0.21	1.26086e-20	PT
PCNX2	3.22096e-13	0.109322	0.111	0.031	9.17361e-09	PT
SYNE1	3.13692e-05	0.109264	0.175	0.108	0.893425	PT
HEXIM1	1.05439e-17	0.109186	0.314	0.166	3.003e-13	PT
ICOSLG	8.3442e-10	0.109174	0.229	0.125	2.37651e-05	PT
MAP4	9.94891e-09	0.109147	0.283	0.175	0.000283355	PT
SFPQ	4.88259e-51	0.108909	0.721	0.445	1.39061e-46	PT
CYB5D1	9.82447e-08	0.108764	0.178	0.095	0.00279811	PT
NFKB2	4.99496e-14	0.108673	0.263	0.134	1.42262e-09	PT
SARAF	9.59989e-46	0.108557	0.871	0.609	2.73414e-41	PT
PDP1	7.29616e-07	0.108481	0.156	0.084	0.0207802	PT
MAP3K1	4.4137e-20	0.108308	0.319	0.162	1.25707e-15	PT
SAP25	7.20706e-13	0.108247	0.12	0.037	2.05264e-08	PT
IL4I1	3.05981e-10	0.108235	0.18	0.086	8.71464e-06	PT
ZFC3H1	2.97625e-07	0.108207	0.258	0.164	0.00847666	PT
ERCC1	3.26112e-32	0.107701	0.498	0.273	9.28801e-28	PT
TAPBPL	5.06584e-20	0.107592	0.253	0.107	1.4428e-15	PT
DDX17	2.62216e-39	0.107573	0.722	0.467	7.46817e-35	PT
MT2A	2.13281e-14	0.107467	0.64	0.519	6.07447e-10	PT
EPB41L4A-AS1	5.51384e-40	0.107395	0.381	0.151	1.5704e-35	PT
SIK3	1.74722e-05	0.107076	0.148	0.084	0.497627	PT
ZNF430	2.24467e-09	0.107001	0.185	0.093	6.39305e-05	PT
MON2	0.000187525	0.106855	0.151	0.093	1	PT
EIF2A	5.86759e-29	0.106853	0.448	0.232	1.67115e-24	PT
GPATCH2L	2.04293e-08	0.106847	0.324	0.217	0.000581848	PT
SERPINB1	2.13382e-47	0.106755	0.72	0.445	6.07733e-43	PT
IFI16	1.00153e-55	0.106579	0.787	0.484	2.85244e-51	PT
TLR3	5.18913e-14	0.106442	0.133	0.042	1.47792e-09	PT
TMEM243	4.35277e-35	0.106392	0.391	0.17	1.23971e-30	PT
TMX3	6.07874e-08	0.106115	0.22	0.127	0.00173129	PT
BLNK	2.11504e-36	0.106101	0.325	0.119	6.02383e-32	PT
YTHDF2	1.55914e-35	0.106041	0.441	0.21	4.44059e-31	PT
DNAJB12	1.96763e-30	0.106031	0.376	0.171	5.60401e-26	PT
HOOK2	2.93073e-09	0.105998	0.158	0.075	8.347e-05	PT
DTX3L	5.96136e-14	0.105923	0.253	0.129	1.69786e-09	PT
KDM5D	1.29057e-05	0.10586	0.113	0.056	0.367566	PT
TOR3A	1.79083e-23	0.105679	0.296	0.127	5.10047e-19	PT
AC009404.1	1.54923e-10	0.105647	0.111	0.037	4.41235e-06	PT
SPATA7	3.07355e-33	0.105584	0.239	0.075	8.75379e-29	PT
GCH1	1.16563e-11	0.105572	0.175	0.076	3.31982e-07	PT
PTPRC	1.19307e-77	0.105481	0.883	0.573	3.39799e-73	PT
FAM49A	1.23599e-35	0.105466	0.501	0.263	3.52021e-31	PT
NSMCE3	2.50286e-18	0.105401	0.265	0.122	7.12841e-14	PT
ATL2	6.02641e-08	0.105305	0.126	0.055	0.00171638	PT
NRARP	8.85839e-11	0.105171	0.289	0.178	2.52296e-06	PT
ISG20L2	3.03562e-14	0.105153	0.281	0.147	8.64575e-10	PT
HEXD	1.55186e-21	0.10466	0.242	0.097	4.41984e-17	PT
SSH2	2.13404e-13	0.104401	0.319	0.19	6.07796e-09	PT
AP1G2	2.32086e-05	0.104378	0.1	0.049	0.661003	PT
FNBP4	2.63829e-18	0.104286	0.38	0.216	7.51412e-14	PT
CNTLN	5.21117e-15	0.104196	0.261	0.129	1.48419e-10	PT
BCL2	5.52172e-13	0.104162	0.311	0.178	1.57264e-08	PT
PTGES3	1.69833e-52	0.104035	0.833	0.554	4.83701e-48	PT
MLF1	7.27943e-10	0.10403	0.157	0.07	2.07325e-05	PT
NAA16	6.38169e-06	0.10368	0.145	0.079	0.181757	PT
AZI2	3.09017e-15	0.103637	0.352	0.207	8.80112e-11	PT
ZNF292	8.83365e-08	0.103609	0.307	0.205	0.00251591	PT
LCORL	2.21616e-09	0.103489	0.242	0.141	6.31185e-05	PT
ITPR2	4.47637e-19	0.103488	0.53	0.358	1.27491e-14	PT
MS4A4E	2.64661e-09	0.103485	0.117	0.046	7.5378e-05	PT
CDK11B	1.89524e-09	0.103251	0.172	0.084	5.39782e-05	PT
RBCK1	1.27763e-25	0.10319	0.415	0.22	3.63882e-21	PT
RPL5	5.73909e-20	0.103187	0.957	0.837	1.63455e-15	PT
CYTH2	9.02463e-20	0.103044	0.245	0.105	2.57031e-15	PT
PDCD7	3.26412e-17	0.10298	0.26	0.121	9.29654e-13	PT
CHIC2	1.73267e-22	0.102881	0.266	0.107	4.93483e-18	PT
RAB11FIP1	5.72479e-09	0.102808	0.245	0.141	0.000163048	PT
NUDC	1.24449e-41	0.102781	0.61	0.341	3.54444e-37	PT
PPIG	1.77679e-50	0.102682	0.67	0.37	5.06046e-46	PT
CCDC66	6.82188e-12	0.102635	0.181	0.082	1.94294e-07	PT
BANP	4.74042e-07	0.102454	0.182	0.101	0.0135012	PT
NOSIP	2.15177e-31	0.102345	0.358	0.154	6.12846e-27	PT
RSL1D1	2.60486e-42	0.10229	0.602	0.335	7.41891e-38	PT
ZFYVE16	5.02972e-30	0.102283	0.52	0.304	1.43251e-25	PT
SETX	2.69803e-17	0.102077	0.444	0.276	7.68426e-13	PT
ZBTB20	3.83939e-09	0.102032	0.207	0.112	0.00010935	PT
PARVG	3.26379e-41	0.102006	0.615	0.355	9.2956e-37	PT
KLHL15	2.09426e-06	0.10197	0.146	0.077	0.0596465	PT
SUGT1	4.6923e-28	0.101925	0.44	0.237	1.33641e-23	PT
NCOA7	1.32828e-17	0.101885	0.32	0.166	3.78307e-13	PT
AL021155.5	3.06483e-07	0.101801	0.142	0.073	0.00872894	PT
SPTY2D1	9.64457e-12	0.101548	0.285	0.161	2.74687e-07	PT
CCNT2	6.41187e-08	0.101539	0.192	0.106	0.00182616	PT
PLD3	9.72244e-41	0.101502	0.843	0.607	2.76905e-36	PT
APOBEC3G	5.58319e-26	0.101487	0.279	0.114	1.59015e-21	PT
PPIL2	0.000832891	0.101419	0.1	0.056	1	PT
FNIP2	2.5389e-36	0.101065	0.516	0.29	7.23105e-32	PT
TYROBP	0.000143065	0.100995	0.971	0.944	1	PT
OXSR1	1.89705e-10	0.100921	0.225	0.121	5.40299e-06	PT
PIAS1	2.32613e-23	0.100918	0.397	0.211	6.62504e-19	PT
UPF2	5.67277e-13	0.100582	0.268	0.145	1.61566e-08	PT
KPNB1	7.97935e-33	0.100535	0.52	0.295	2.2726e-28	PT
DAPK1	1.96079e-21	0.100425	0.481	0.3	5.58452e-17	PT
NUMB	1.51026e-11	0.100417	0.388	0.257	4.30137e-07	PT
SLC8A1	3.23866e-38	0.100254	0.601	0.347	9.22403e-34	PT
RICTOR	2.29084e-08	0.100174	0.192	0.105	0.000652454	PT
NKTR	7.65522e-22	0.100121	0.425	0.247	2.18028e-17	PT
DDX58	1.65434e-15	0.0999972	0.157	0.054	4.71173e-11	PT
STX16	5.10717e-12	0.0997281	0.304	0.179	1.45457e-07	PT
CCNL2	1.7624e-08	0.0996764	0.23	0.138	0.000501948	PT
AC091271.1	4.9835e-11	0.0995657	0.209	0.107	1.41935e-06	PT
EIF2AK2	5.573e-34	0.0994752	0.477	0.243	1.58725e-29	PT
LINC00342	0.000646615	0.0991236	0.147	0.094	1	PT
PIGA	1.13493e-07	0.0990983	0.128	0.058	0.0032324	PT
MPZL1	1.23405e-08	0.0990759	0.275	0.175	0.000351471	PT
CYBA	7.50111e-11	0.0989695	0.959	0.882	2.13639e-06	PT
PSPC1	1.86342e-11	0.098582	0.182	0.083	5.3072e-07	PT
RARRES2	0.000839888	0.0985782	0.127	0.083	1	PT
AC007032.1	3.10698e-19	0.0985668	0.118	0.023	8.849e-15	PT
UXT	7.47617e-43	0.0984347	0.66	0.386	2.12929e-38	PT
AVPI1	2.59367e-15	0.098333	0.291	0.157	7.38702e-11	PT
CDK5RAP3	2.36466e-18	0.0983286	0.354	0.195	6.73479e-14	PT
ZDHHC7	7.08543e-11	0.0981632	0.242	0.133	2.018e-06	PT
REEP4	2.29992e-22	0.097824	0.316	0.148	6.55041e-18	PT
HLA-DQA1	7.68573e-16	0.0976463	0.943	0.879	2.18897e-11	PT
B2M	5.53142e-06	0.0976368	0.999	0.997	0.15754	PT
DHX15	1.26124e-12	0.0975301	0.27	0.146	3.59214e-08	PT
PTAFR	5.42819e-32	0.0974364	0.481	0.255	1.546e-27	PT
FAM20A	5.00103e-08	0.0973738	0.244	0.149	0.00142434	PT
YPEL2	1.70894e-07	0.097357	0.254	0.161	0.00486724	PT
SCLT1	8.52551e-10	0.0973463	0.199	0.103	2.42815e-05	PT
RPL8	7.72024e-13	0.0972794	0.98	0.917	2.1988e-08	PT
SLFN11	3.98753e-13	0.0970283	0.253	0.132	1.13569e-08	PT
MED6	1.00148e-09	0.0969704	0.192	0.097	2.85231e-05	PT
APOL6	2.24631e-27	0.0968956	0.459	0.25	6.39772e-23	PT
RACK1	4.61328e-14	0.0968311	0.96	0.871	1.31391e-09	PT
ERVK3-1	1.95108e-23	0.0967775	0.309	0.139	5.55687e-19	PT
CNOT4	7.42604e-13	0.0967111	0.269	0.144	2.11501e-08	PT
PPP1R12A	3.35168e-36	0.0966956	0.538	0.286	9.54592e-32	PT
TBRG1	2.77537e-26	0.0965318	0.393	0.198	7.90452e-22	PT
ZNF33A	1.0856e-12	0.096522	0.215	0.108	3.0919e-08	PT
MICAL1	1.30396e-18	0.0962586	0.273	0.127	3.71381e-14	PT
THOC2	7.52046e-15	0.0961974	0.366	0.214	2.1419e-10	PT
QKI	1.58228e-64	0.0961175	0.822	0.524	4.50648e-60	PT
MRPS15	1.82168e-45	0.0961175	0.562	0.287	5.18833e-41	PT
CCDC12	3.47977e-23	0.0960575	0.298	0.134	9.91073e-19	PT
CA2	0.000853334	0.0960299	0.124	0.075	1	PT
POLR2J3	1.4205e-14	0.0956258	0.376	0.232	4.04572e-10	PT
KLHL6	5.0816e-20	0.0956119	0.36	0.196	1.44729e-15	PT
PAF1	1.24259e-12	0.0955934	0.217	0.104	3.53903e-08	PT
GCNT1	1.40464e-09	0.0953768	0.14	0.061	4.00057e-05	PT
NUB1	2.69079e-20	0.0953585	0.412	0.237	7.66363e-16	PT
SP1	2.38566e-14	0.0953139	0.208	0.094	6.79459e-10	PT
CLEC4A	7.12964e-31	0.0952547	0.355	0.159	2.03059e-26	PT
SNAI1	1.32211e-09	0.0951434	0.208	0.112	3.76551e-05	PT
DLEU2	1.98519e-11	0.0949783	0.225	0.117	5.65401e-07	PT
CD46	1.06891e-28	0.0949635	0.548	0.328	3.04436e-24	PT
EID2	1.01164e-12	0.0949468	0.143	0.053	2.88127e-08	PT
UBE2D1	1.86909e-33	0.0948628	0.488	0.26	5.32335e-29	PT
HSPBAP1	4.65526e-16	0.094818	0.227	0.102	1.32586e-11	PT
NPEPL1	4.69491e-07	0.0947249	0.196	0.115	0.0133716	PT
CARD8	1.43573e-15	0.09464	0.379	0.231	4.08911e-11	PT
IL16	6.46316e-25	0.0944968	0.29	0.127	1.84077e-20	PT
ABCG1	1.62043e-21	0.0944076	0.359	0.193	4.61516e-17	PT
PAK1	3.979e-36	0.0944044	0.472	0.234	1.13326e-31	PT
RPL13	1.3344e-09	0.0943788	0.994	0.97	3.8005e-05	PT
TKT	4.13318e-47	0.0943034	0.759	0.477	1.17717e-42	PT
UBE2A	5.21493e-31	0.094218	0.543	0.326	1.48526e-26	PT
SHISA4	3.07283e-22	0.0942016	0.133	0.028	8.75174e-18	PT
TMCC3	6.51701e-12	0.0941532	0.205	0.102	1.85611e-07	PT
GATAD1	1.00028e-19	0.0940598	0.38	0.218	2.84889e-15	PT
BCLAF1	1.08679e-33	0.0937578	0.54	0.302	3.0953e-29	PT
KIAA2026	8.53693e-17	0.0937234	0.261	0.128	2.4314e-12	PT
CCDC47	3.81324e-35	0.0936187	0.545	0.314	1.08605e-30	PT
FCHO2	1.35929e-30	0.0935994	0.61	0.381	3.87139e-26	PT
BHLHE40	1.25365e-34	0.0934937	0.548	0.313	3.57053e-30	PT
ARID2	4.59643e-06	0.0934151	0.155	0.087	0.130911	PT
NRIP1	1.85285e-14	0.0933611	0.425	0.273	5.27709e-10	PT
UTY	1.13795e-08	0.0933201	0.128	0.056	0.000324099	PT
ATP6V0A1	5.08479e-21	0.0932852	0.401	0.222	1.4482e-16	PT
ICAM4	1.21132e-07	0.0932061	0.153	0.077	0.00344997	PT
PIK3IP1	4.23758e-21	0.0931221	0.381	0.211	1.20691e-16	PT
ERP29	1.31905e-45	0.0930946	0.793	0.52	3.75677e-41	PT
FGD2	5.7258e-17	0.0929381	0.329	0.18	1.63076e-12	PT
DIPK2A	4.0211e-18	0.092931	0.268	0.127	1.14525e-13	PT
ZNF131	5.11652e-17	0.0928837	0.292	0.147	1.45724e-12	PT
JOSD1	1.78764e-21	0.0928227	0.42	0.242	5.09139e-17	PT
RALGDS	7.50627e-30	0.0928132	0.478	0.265	2.13786e-25	PT
STAG1	2.45738e-12	0.0927759	0.234	0.122	6.99887e-08	PT
SLC29A3	2.27028e-24	0.0927139	0.226	0.073	6.46598e-20	PT
PARP4	3.31261e-18	0.0926122	0.29	0.147	9.43464e-14	PT
RCOR3	6.54909e-10	0.0925891	0.2	0.106	1.86525e-05	PT
KIAA1211L	2.55429e-15	0.0925656	0.13	0.037	7.27486e-11	PT
ZNF37A	7.01366e-08	0.0925465	0.125	0.055	0.00199756	PT
NDUFS2	3.91368e-38	0.0923528	0.574	0.311	1.11465e-33	PT
APOL3	2.87459e-21	0.0922618	0.165	0.048	8.18713e-17	PT
HOXB2	4.81651e-15	0.0921563	0.152	0.053	1.37179e-10	PT
TNNI2	1.1549e-11	0.0921268	0.119	0.042	3.28927e-07	PT
RUFY3	3.69222e-12	0.0921241	0.263	0.146	1.05158e-07	PT
RBM12B	3.10344e-05	0.0920256	0.115	0.06	0.883891	PT
OXR1	5.7644e-07	0.0919991	0.215	0.131	0.0164176	PT
TRIM69	5.23686e-16	0.0919776	0.239	0.109	1.49151e-11	PT
FMNL2	2.46577e-36	0.0918925	0.612	0.37	7.02277e-32	PT
SLC26A11	2.53452e-05	0.0918767	0.151	0.088	0.721856	PT
TMEM87A	3.30492e-13	0.0918758	0.272	0.146	9.41273e-09	PT
RAB21	2.53597e-29	0.091868	0.519	0.307	7.22269e-25	PT
SYNRG	1.79938e-20	0.091385	0.346	0.181	5.1248e-16	PT
SNHG1	2.34433e-09	0.0913791	0.237	0.136	6.6769e-05	PT
RPL36AL	1.89489e-28	0.0911497	0.874	0.678	5.39685e-24	PT
LMBR1L	1.15308e-09	0.0909922	0.188	0.095	3.28409e-05	PT
MARK2	8.26895e-16	0.0909134	0.239	0.112	2.35508e-11	PT
SRGAP3	6.29174e-23	0.0906815	0.208	0.075	1.79195e-18	PT
DISC1	8.3124e-13	0.0906269	0.195	0.09	2.36746e-08	PT
SPEN	8.80226e-14	0.0905674	0.335	0.201	2.50697e-09	PT
CWF19L2	1.00441e-10	0.0904033	0.225	0.119	2.86067e-06	PT
TDG	1.93906e-08	0.0903139	0.242	0.147	0.000552265	PT
ADRB2	0.000102024	0.0902861	0.149	0.089	1	PT
AIG1	1.99636e-33	0.0902704	0.465	0.236	5.68584e-29	PT
RGS18	4.02164e-18	0.0902473	0.294	0.151	1.1454e-13	PT
SLC25A29	4.28351e-11	0.090246	0.103	0.032	1.21999e-06	PT
S100PBP	3.3948e-15	0.0901624	0.169	0.065	9.66874e-11	PT
LINC00278	3.69722e-10	0.0900982	0.141	0.063	1.05301e-05	PT
NKAP	7.69971e-14	0.0900374	0.299	0.166	2.19295e-09	PT
PLEK	2.3382e-45	0.0899136	0.716	0.461	6.65942e-41	PT
TRA2A	3.68295e-27	0.0898366	0.427	0.225	1.04894e-22	PT
DHRS4	4.12166e-09	0.0898107	0.211	0.115	0.000117389	PT
USP53	6.87516e-07	0.0898004	0.225	0.145	0.0195811	PT
NR3C1	4.16705e-42	0.0897675	0.556	0.294	1.18682e-37	PT
NSFL1C	3.05499e-19	0.0897422	0.332	0.174	8.70091e-15	PT
DOCK2	1.48345e-25	0.0896958	0.571	0.368	4.225e-21	PT
GOPC	7.8884e-21	0.0894099	0.309	0.15	2.24669e-16	PT
FNIP1	9.44277e-25	0.0893646	0.436	0.252	2.6894e-20	PT
GKAP1	1.8075e-14	0.0892493	0.157	0.058	5.14794e-10	PT
UFL1	1.97353e-12	0.0890898	0.316	0.185	5.62081e-08	PT
RARRES1	2.93003e-08	0.0890099	0.107	0.042	0.000834502	PT
PRKAG2-AS1	3.25224e-16	0.0888598	0.237	0.112	9.2627e-12	PT
TLR6	1.71833e-06	0.0888124	0.121	0.06	0.0489398	PT
POM121C	9.31989e-08	0.0887448	0.192	0.108	0.0026544	PT
LSP1	4.049e-17	0.088685	0.251	0.125	1.1532e-12	PT
WDR70	8.46238e-12	0.088529	0.194	0.093	2.41017e-07	PT
DOCK5	1.78237e-10	0.0884061	0.188	0.098	5.07637e-06	PT
LIMD2	5.15345e-29	0.0883556	0.356	0.167	1.46775e-24	PT
CD84	1.22684e-47	0.0883276	0.694	0.42	3.49417e-43	PT
OXLD1	1.85188e-14	0.0883021	0.191	0.084	5.27435e-10	PT
NIPBL	2.35015e-29	0.0882834	0.511	0.29	6.69347e-25	PT
GK	4.33052e-14	0.0881782	0.352	0.212	1.23337e-09	PT
TAF3	5.16002e-09	0.0881197	0.193	0.104	0.000146963	PT
AL118558.3	4.46602e-11	0.0880262	0.177	0.081	1.27197e-06	PT
RPL14	7.81298e-16	0.088007	0.962	0.865	2.22521e-11	PT
TRPT1	7.08533e-12	0.0879895	0.159	0.067	2.01797e-07	PT
BCL2L11	3.50207e-10	0.0877255	0.277	0.168	9.97424e-06	PT
SDF2	9.8652e-24	0.087676	0.34	0.166	2.80971e-19	PT
MTF2	2.29487e-23	0.0874661	0.288	0.128	6.53602e-19	PT
CHD6	3.52807e-12	0.0872556	0.256	0.139	1.00483e-07	PT
CLK4	5.061e-08	0.0872285	0.171	0.091	0.00144142	PT
STX17	4.31312e-15	0.0872237	0.211	0.096	1.22842e-10	PT
ARHGEF40	5.0808e-12	0.0871659	0.174	0.08	1.44706e-07	PT
CEP63	1.86762e-19	0.0869666	0.227	0.097	5.31916e-15	PT
MGAT1	3.75078e-62	0.0869584	0.784	0.482	1.06826e-57	PT
ARHGEF3	4.974e-13	0.0867214	0.138	0.052	1.41665e-08	PT
RPA2	3.20178e-22	0.08672	0.28	0.127	9.119e-18	PT
CDK11A	7.10283e-13	0.0866545	0.198	0.093	2.02296e-08	PT
EVI5	1.88483e-09	0.0866281	0.279	0.17	5.36819e-05	PT
HLTF	6.192e-10	0.0866146	0.178	0.087	1.76354e-05	PT
ZNF385A	7.76421e-24	0.0865544	0.347	0.173	2.21132e-19	PT
GPX3	0.00684852	0.0865153	0.273	0.242	1	PT
TMEM259	2.01435e-15	0.0865149	0.419	0.269	5.73706e-11	PT
TRIP11	8.52724e-15	0.0863947	0.287	0.155	2.42864e-10	PT
ZC3H13	4.27159e-21	0.0863824	0.434	0.25	1.21659e-16	PT
NPAT	4.03914e-08	0.0862846	0.139	0.066	0.00115039	PT
SEPHS2	1.87878e-17	0.0862591	0.409	0.25	5.35095e-13	PT
ADSS	1.5078e-12	0.0861745	0.253	0.133	4.29436e-08	PT
IRF2BP2	7.20727e-38	0.0861434	0.588	0.341	2.0527e-33	PT
NAB1	1.25005e-05	0.0861256	0.134	0.073	0.356026	PT
HERC3	2.93248e-09	0.0860567	0.148	0.067	8.352e-05	PT
ANKRD10	1.62033e-17	0.0860286	0.424	0.263	4.61486e-13	PT
HERPUD2	3.41816e-14	0.0859654	0.232	0.112	9.73525e-10	PT
ZNF518A	5.83464e-11	0.0857547	0.198	0.101	1.66176e-06	PT
EGR1	2.08135e-41	0.0856103	0.635	0.368	5.92788e-37	PT
ZCCHC2	3.77255e-07	0.0855062	0.23	0.144	0.0107446	PT
MDFIC	5.18445e-15	0.0854399	0.336	0.197	1.47658e-10	PT
DYNLL2	5.19724e-10	0.0853893	0.266	0.16	1.48023e-05	PT
NUDT22	1.0549e-18	0.0853826	0.323	0.175	3.00445e-14	PT
SLC35A3	4.82326e-09	0.0852694	0.151	0.07	0.000137371	PT
CCT8	4.07454e-36	0.0852442	0.596	0.349	1.16047e-31	PT
POLB	3.28353e-11	0.0850754	0.156	0.065	9.35182e-07	PT
MSL2	1.04974e-05	0.0850654	0.126	0.066	0.298977	PT
SLC25A28	5.88752e-16	0.0849456	0.196	0.082	1.67682e-11	PT
SERTAD2	1.49612e-06	0.0849418	0.241	0.156	0.0426111	PT
ERICH1	6.71772e-19	0.0848995	0.363	0.202	1.91327e-14	PT
CHTOP	1.33427e-13	0.0848963	0.262	0.139	3.80013e-09	PT
STK17A	8.87043e-11	0.0848334	0.235	0.127	2.52639e-06	PT
FZD2	6.71853e-10	0.0846506	0.142	0.061	1.9135e-05	PT
TCOF1	5.07201e-07	0.0845778	0.202	0.119	0.0144456	PT
HSD17B7	2.97322e-10	0.0845503	0.187	0.091	8.46804e-06	PT
KIN	1.16632e-08	0.0845358	0.206	0.114	0.00033218	PT
PAFAH1B1	9.84939e-30	0.0844614	0.482	0.274	2.8052e-25	PT
ST3GAL6	2.80713e-23	0.0844533	0.312	0.146	7.99498e-19	PT
AC079015.1	1.02792e-10	0.0844291	0.105	0.035	2.92761e-06	PT
ARMCX2	1.6668e-14	0.084323	0.133	0.042	4.74722e-10	PT
DENND6B	1.97269e-19	0.0842093	0.176	0.056	5.61841e-15	PT
MIB2	0.000115357	0.0841854	0.103	0.054	1	PT
C16orf87	5.18067e-15	0.084143	0.23	0.109	1.47551e-10	PT
UTP23	1.39915e-08	0.0840254	0.184	0.099	0.000398492	PT
MAP3K2-DT	1.76595e-10	0.0840083	0.132	0.051	5.02961e-06	PT
SMYD4	5.50013e-07	0.0838648	0.189	0.109	0.0156649	PT
IRF2	2.57504e-18	0.0837574	0.391	0.227	7.33398e-14	PT
DUSP28	5.71657e-11	0.0837164	0.149	0.061	1.62814e-06	PT
CCDC112	5.27896e-25	0.0837015	0.326	0.149	1.5035e-20	PT
ELP4	1.68788e-05	0.0833936	0.103	0.05	0.480725	PT
NFKBIE	6.12242e-17	0.0832984	0.314	0.167	1.74373e-12	PT
SDF2L1	2.52495e-29	0.083247	0.511	0.3	7.19131e-25	PT
TMED4	4.73162e-18	0.0832154	0.467	0.295	1.34761e-13	PT
NRDE2	3.18747e-05	0.0832123	0.116	0.061	0.907822	PT
MSRB2	3.64564e-42	0.0831397	0.591	0.324	1.03832e-37	PT
SAMD8	2.03698e-06	0.0830811	0.192	0.115	0.0580153	PT
USP36	1.02971e-17	0.0829269	0.358	0.213	2.93273e-13	PT
PIGP	2.74164e-35	0.0829168	0.421	0.198	7.80846e-31	PT
PIK3C2A	8.36486e-13	0.0828631	0.31	0.185	2.3824e-08	PT
H2AFX	3.23801e-22	0.082855	0.38	0.205	9.22217e-18	PT
ACAP2	2.92783e-22	0.0828109	0.465	0.272	8.33874e-18	PT
MAPRE2	2.3047e-20	0.082684	0.352	0.192	6.56403e-16	PT
DHRS7	1.62346e-55	0.0826428	0.749	0.454	4.62378e-51	PT
KHDRBS1	2.10757e-45	0.0825633	0.648	0.373	6.00257e-41	PT
COQ7	2.57602e-16	0.082529	0.191	0.08	7.33675e-12	PT
ERAP2	0.000866823	0.0824649	0.103	0.059	1	PT
CD2AP	8.22667e-16	0.0824614	0.36	0.211	2.34304e-11	PT
TSEN34	1.01715e-28	0.0824526	0.45	0.239	2.89696e-24	PT
NEDD4L	4.5373e-13	0.0824365	0.214	0.101	1.29227e-08	PT
CD7	1.89729e-05	0.0823934	0.101	0.049	0.540367	PT
TLR1	2.18915e-18	0.082263	0.39	0.231	6.23491e-14	PT
ESYT2	0.000623458	0.0822531	0.138	0.086	1	PT
KMO	2.15589e-05	0.0821339	0.177	0.114	0.61402	PT
XRCC4	2.46627e-05	0.0820294	0.12	0.063	0.702419	PT
ICE1	4.33027e-10	0.0820039	0.186	0.095	1.2333e-05	PT
PIM1	0.000128868	0.0819824	0.153	0.094	1	PT
SPINT2	4.61464e-54	0.0817889	0.683	0.391	1.31429e-49	PT
CBX4	4.41906e-10	0.0817226	0.279	0.17	1.25859e-05	PT
PACC1	1.9972e-11	0.0816631	0.181	0.082	5.68822e-07	PT
ZADH2	2.38364e-10	0.0816386	0.167	0.077	6.78886e-06	PT
TARBP1	1.0008e-07	0.0816294	0.136	0.064	0.00285037	PT
OAS2	1.37639e-23	0.0815597	0.259	0.101	3.9201e-19	PT
STK38L	6.29108e-25	0.0813853	0.315	0.147	1.79176e-20	PT
TSTD1	1.4751e-14	0.0813113	0.202	0.094	4.20124e-10	PT
SFMBT1	2.34458e-08	0.0812218	0.11	0.044	0.000667759	PT
LAG3	9.4112e-13	0.0811719	0.125	0.042	2.6804e-08	PT
SP140L	1.82041e-16	0.0809892	0.279	0.141	5.1847e-12	PT
NUMA1	6.11353e-19	0.0809224	0.364	0.205	1.74119e-14	PT
C20orf194	7.16135e-08	0.0808683	0.197	0.114	0.00203962	PT
VRK2	1.50736e-21	0.0808198	0.237	0.096	4.29311e-17	PT
CMKLR1	1.90314e-19	0.0807768	0.331	0.17	5.42034e-15	PT
PHF12	3.53472e-07	0.0807627	0.125	0.06	0.0100672	PT
TXNDC15	1.78074e-13	0.0807374	0.247	0.129	5.07173e-09	PT
GBF1	1.33459e-06	0.080622	0.107	0.049	0.0380105	PT
CUX1	1.56994e-11	0.0805897	0.351	0.226	4.47136e-07	PT
AZIN1-AS1	0.000101757	0.0805558	0.17	0.114	1	PT
MALSU1	2.58882e-16	0.0805252	0.255	0.122	7.37323e-12	PT
GSAP	5.08103e-14	0.08044	0.286	0.158	1.44713e-09	PT
MALT1	2.91686e-08	0.0803863	0.292	0.192	0.00083075	PT
RPL29	4.12203e-08	0.0803794	0.96	0.902	0.00117399	PT
PELO	3.65901e-05	0.0802787	0.1	0.049	1	PT
B3GNT2	9.25967e-05	0.0802409	0.225	0.156	1	PT
AC253572.2	2.67878e-09	0.0801438	0.148	0.071	7.62944e-05	PT
UBTF	9.15871e-17	0.0800853	0.257	0.12	2.60849e-12	PT
SPPL3	2.00339e-11	0.080075	0.284	0.169	5.70586e-07	PT
OSBPL8	6.45127e-22	0.0800534	0.491	0.308	1.83739e-17	PT
TRIP12	1.39079e-15	0.0799056	0.381	0.238	3.9611e-11	PT
PPAN	1.3657e-09	0.0798669	0.161	0.077	3.88965e-05	PT
SH3YL1	4.03159e-07	0.0797994	0.135	0.066	0.0114824	PT
CRLF3	1.87611e-19	0.0796976	0.234	0.099	5.34336e-15	PT
RBM26	9.62149e-12	0.0795379	0.293	0.171	2.7403e-07	PT
TMEM140	6.64186e-13	0.0795259	0.209	0.099	1.89167e-08	PT
RRAGC	4.89707e-16	0.0794744	0.346	0.204	1.39473e-11	PT
JAK1	6.68724e-54	0.0793826	0.693	0.401	1.90459e-49	PT
ACSF3	9.96434e-06	0.0791737	0.124	0.064	0.283794	PT
PIK3CG	2.16428e-08	0.0791439	0.204	0.115	0.000616407	PT
CNTRL	4.97946e-17	0.0790463	0.315	0.175	1.4182e-12	PT
ADPRHL2	1.9837e-16	0.0789116	0.227	0.107	5.64978e-12	PT
PSMA3-AS1	1.74037e-10	0.078871	0.294	0.183	4.95674e-06	PT
FAM135A	5.98313e-15	0.0787851	0.189	0.08	1.70406e-10	PT
DBP	1.12087e-19	0.0787204	0.272	0.123	3.19234e-15	PT
BORCS6	4.20983e-08	0.0786556	0.16	0.081	0.001199	PT
LONP2	1.18141e-09	0.0785873	0.258	0.153	3.36479e-05	PT
ATXN7L3B	1.75165e-11	0.0785378	0.229	0.121	4.98887e-07	PT
AHI1	1.02738e-08	0.078507	0.21	0.12	0.000292608	PT
LRRFIP1	5.33445e-55	0.078446	0.749	0.481	1.51931e-50	PT
ING4	3.03556e-10	0.078416	0.15	0.069	8.64558e-06	PT
CTSZ	2.38306e-19	0.0783652	0.936	0.807	6.78719e-15	PT
SMAD4	5.86282e-11	0.0783206	0.204	0.108	1.66979e-06	PT
SMG7	0.000169287	0.0782242	0.126	0.073	1	PT
ABHD16A	4.36979e-22	0.0781778	0.352	0.181	1.24456e-17	PT
SAMD9	4.91335e-20	0.0781188	0.299	0.146	1.39937e-15	PT
DLEU1	3.66985e-06	0.078054	0.193	0.12	0.104521	PT
NOP56	1.01845e-23	0.0780524	0.446	0.255	2.90066e-19	PT
KAT2A	3.51789e-05	0.0780145	0.103	0.051	1	PT
RNF111	2.48007e-13	0.0778581	0.201	0.093	7.06348e-09	PT
EHMT2	4.61401e-07	0.0778305	0.135	0.067	0.0131412	PT
R3HDM2	1.24674e-12	0.0777663	0.302	0.177	3.55083e-08	PT
ANAPC4	0.00357028	0.0777543	0.106	0.066	1	PT
CD300A	5.37233e-55	0.0777539	0.697	0.412	1.53009e-50	PT
RGS12	3.75666e-14	0.0776839	0.26	0.137	1.06993e-09	PT
LOXL3	5.95409e-08	0.0776447	0.181	0.1	0.00169578	PT
CIC	1.36021e-05	0.0776447	0.105	0.052	0.3874	PT
STK4	1.74997e-33	0.0775649	0.586	0.351	4.98408e-29	PT
CRBN	1.20906e-29	0.0773128	0.384	0.186	3.44354e-25	PT
SLC1A5	9.86565e-19	0.0772375	0.287	0.141	2.80984e-14	PT
CBWD5	1.26191e-10	0.0772208	0.12	0.044	3.59404e-06	PT
SMARCAD1	0.000367484	0.0772026	0.129	0.078	1	PT
NFATC2IP	1.85604e-16	0.0771049	0.24	0.114	5.28619e-12	PT
MBD5	5.85932e-05	0.0770096	0.115	0.062	1	PT
TRIM4	1.53164e-08	0.0767367	0.154	0.075	0.000436226	PT
FADS3	0.000816263	0.0767128	0.111	0.065	1	PT
LILRB3	7.46723e-17	0.076692	0.336	0.193	2.12674e-12	PT
WIPI2	6.06298e-22	0.0766707	0.458	0.272	1.7268e-17	PT
SELENOS	2.08018e-24	0.0766163	0.5	0.302	5.92455e-20	PT
RYBP	6.23585e-12	0.0765479	0.285	0.162	1.77603e-07	PT
IRF8	1.09835e-27	0.0765277	0.532	0.316	3.12822e-23	PT
SLAMF8	4.39488e-24	0.0765009	0.384	0.204	1.25171e-19	PT
SHPRH	1.40784e-13	0.0764548	0.206	0.1	4.00967e-09	PT
TENT4B	5.84639e-10	0.0763722	0.297	0.185	1.66511e-05	PT
CITED4	6.41757e-06	0.076338	0.1	0.048	0.182779	PT
PPP2R2D	2.02615e-09	0.0761951	0.177	0.09	5.77069e-05	PT
SRRM1	2.4026e-55	0.0761941	0.721	0.428	6.84284e-51	PT
ITSN2	9.73356e-20	0.0761425	0.475	0.299	2.77221e-15	PT
OFD1	1.01191e-30	0.0760863	0.339	0.148	2.88203e-26	PT
DHPS	2.37963e-17	0.0760283	0.273	0.141	6.77744e-13	PT
LYSMD2	1.82547e-42	0.075922	0.487	0.227	5.19912e-38	PT
MTMR9	0.000280676	0.0757587	0.122	0.071	1	PT
CD38	1.5048e-20	0.0756512	0.235	0.097	4.28581e-16	PT
ATG12	7.15188e-16	0.0755542	0.358	0.21	2.03693e-11	PT
GBP2	8.39433e-36	0.0755513	0.57	0.332	2.39079e-31	PT
SMC5	4.0401e-10	0.0754932	0.235	0.134	1.15066e-05	PT
TRADD	2.81032e-11	0.0754378	0.265	0.153	8.00406e-07	PT
KLHDC2	3.09898e-18	0.0754099	0.218	0.092	8.82621e-14	PT
ZNF106	6.39672e-25	0.0752468	0.47	0.274	1.82185e-20	PT
CCNG2	7.45621e-15	0.0750528	0.252	0.127	2.1236e-10	PT
ENGASE	8.67245e-08	0.0750355	0.204	0.12	0.00247	PT
AKAP17A	3.01338e-12	0.0749695	0.287	0.163	8.58242e-08	PT
N4BP2L1	6.36061e-22	0.0748931	0.29	0.138	1.81157e-17	PT
CASS4	1.24896e-10	0.0748663	0.156	0.07	3.55717e-06	PT
JADE2	4.43675e-13	0.0747662	0.13	0.045	1.26363e-08	PT
FAM192A	3.66758e-20	0.0747042	0.33	0.168	1.04456e-15	PT
NRBF2	3.6178e-28	0.0746989	0.409	0.21	1.03039e-23	PT
LPCAT2	1.38148e-20	0.0746872	0.405	0.237	3.9346e-16	PT
NUDT4	9.46045e-10	0.0746699	0.216	0.117	2.69443e-05	PT
MCRIP2	1.56695e-15	0.0743648	0.282	0.15	4.46284e-11	PT
ATP2B1	1.13257e-37	0.0743601	0.6	0.361	3.22568e-33	PT
HDAC8	5.81921e-05	0.0743286	0.136	0.078	1	PT
C2CD2L	3.12125e-08	0.074181	0.118	0.051	0.000888964	PT
KANSL1L	0.00509285	0.0741564	0.111	0.071	1	PT
MLKL	9.634e-07	0.0740993	0.176	0.103	0.0274386	PT
PWP1	2.54246e-16	0.0740196	0.271	0.138	7.24118e-12	PT
LDLRAD4	3.74211e-10	0.0739781	0.279	0.169	1.06579e-05	PT
DDX52	4.39444e-07	0.073965	0.189	0.111	0.0125158	PT
PPIE	2.34242e-16	0.0738938	0.273	0.141	6.67144e-12	PT
PTMA	2.22724e-08	0.0738526	0.976	0.924	0.000634341	PT
ERCC6L2	2.60456e-05	0.0738057	0.155	0.092	0.741805	PT
TAB2	1.4663e-08	0.0735243	0.255	0.156	0.000417618	PT
EAF1	2.90351e-09	0.0734786	0.183	0.096	8.26949e-05	PT
SPECC1L	4.23233e-05	0.0734302	0.145	0.084	1	PT
ECD	1.37538e-13	0.0733719	0.162	0.066	3.91722e-09	PT
GMEB1	1.27551e-06	0.0733304	0.125	0.062	0.0363279	PT
TULP4	0.00216275	0.0733227	0.169	0.117	1	PT
TRAF3IP3	2.89189e-15	0.0732619	0.157	0.057	8.2364e-11	PT
ZC3H12C	0.00799375	0.0731424	0.113	0.076	1	PT
KIF20B	1.16541e-10	0.0730179	0.153	0.068	3.31922e-06	PT
MED17	0.00960849	0.0729223	0.116	0.077	1	PT
TNPO1	2.87703e-22	0.0729082	0.411	0.237	8.19406e-18	PT
SERINC3	1.21926e-27	0.072896	0.486	0.277	3.47258e-23	PT
WDR48	4.05362e-09	0.0728049	0.139	0.062	0.000115451	PT
FGD4	4.71015e-07	0.0727016	0.301	0.209	0.013415	PT
ALPK1	2.39015e-07	0.0726266	0.204	0.121	0.0068074	PT
CORO7	5.12207e-18	0.0726118	0.309	0.16	1.45882e-13	PT
LY86	1.15507e-39	0.0723381	0.775	0.52	3.28976e-35	PT
CSGALNACT2	1.56952e-07	0.0722613	0.31	0.213	0.00447016	PT
TRIM13	1.212e-09	0.0722204	0.167	0.082	3.45189e-05	PT
CENPC	2.58492e-16	0.0722104	0.263	0.131	7.3621e-12	PT
ZMYND15	5.27734e-16	0.072184	0.186	0.077	1.50304e-11	PT
P2RY6	2.33312e-21	0.0720444	0.232	0.094	6.64496e-17	PT
AC025164.1	9.42714e-06	0.071999	0.192	0.121	0.268494	PT
PKNOX1	2.85025e-07	0.0718805	0.153	0.079	0.00811779	PT
AC006230.1	4.06417e-05	0.0717546	0.194	0.128	1	PT
UNC119	3.28559e-11	0.0717279	0.235	0.127	9.35769e-07	PT
FIP1L1	5.98031e-14	0.0717142	0.263	0.139	1.70325e-09	PT
CCDC97	4.48534e-06	0.0717041	0.106	0.049	0.127747	PT
PIAS2	1.08732e-06	0.0717025	0.204	0.127	0.030968	PT
SLC19A2	0.00036557	0.0716864	0.148	0.093	1	PT
WAPL	2.21847e-15	0.0716761	0.346	0.202	6.31842e-11	PT
TMEM41B	1.18342e-06	0.0716354	0.182	0.107	0.0337049	PT
SMAD5	2.50034e-07	0.0715704	0.192	0.11	0.00712123	PT
PADI2	8.85101e-13	0.0715588	0.109	0.034	2.52086e-08	PT
RBFA	0.000107931	0.0714762	0.159	0.1	1	PT
TMEM9	0.000293098	0.0714695	0.151	0.095	1	PT
P2RY13	3.78341e-19	0.071395	0.311	0.168	1.07755e-14	PT
HPSE	1.51043e-24	0.0713657	0.366	0.187	4.30185e-20	PT
MIA3	1.52986e-14	0.0712856	0.312	0.179	4.35718e-10	PT
CXCL3	0.00457395	0.0712489	0.295	0.244	1	PT
PPFIA1	7.15034e-07	0.0711519	0.265	0.179	0.0203649	PT
TIAM1	2.04768e-12	0.0711432	0.243	0.132	5.83201e-08	PT
TRIM44	1.16793e-21	0.0711123	0.411	0.239	3.32639e-17	PT
RNPC3	0.000236109	0.0709895	0.172	0.114	1	PT
AC040970.1	2.48561e-09	0.0709212	0.115	0.045	7.07926e-05	PT
AC092821.3	2.97554e-24	0.0709084	0.277	0.118	8.47465e-20	PT
PDE3B	3.01453e-09	0.070783	0.13	0.059	8.58569e-05	PT
NFKBIL1	4.93226e-16	0.0707255	0.189	0.076	1.40476e-11	PT
VDAC2	9.81288e-50	0.0706954	0.707	0.419	2.79481e-45	PT
ARHGEF12	2.25517e-14	0.0706858	0.2	0.088	6.42295e-10	PT
LATS2	1.09569e-05	0.0706582	0.204	0.131	0.312063	PT
BTN3A3	1.49132e-19	0.0706578	0.177	0.062	4.24743e-15	PT
CIAO1	1.52036e-24	0.070652	0.421	0.234	4.33014e-20	PT
HMBOX1	3.7766e-05	0.0706441	0.128	0.07	1	PT
ARMH3	2.48559e-10	0.0706121	0.156	0.072	7.07921e-06	PT
ROBO3	5.26697e-13	0.0705321	0.119	0.039	1.50009e-08	PT
CLINT1	8.67367e-22	0.0704429	0.429	0.25	2.47035e-17	PT
NRDC	2.26856e-12	0.0704082	0.383	0.253	6.4611e-08	PT
ATRX	4.31051e-33	0.0703694	0.617	0.381	1.22768e-28	PT
KCNQ3	5.75022e-14	0.0703355	0.132	0.045	1.63772e-09	PT
RPS6KA5	1.1705e-12	0.0703082	0.148	0.058	3.33371e-08	PT
DDX60L	4.18513e-06	0.0703077	0.176	0.105	0.119197	PT
NFX1	1.69087e-11	0.0702835	0.186	0.09	4.81578e-07	PT
HSPA1L	1.17838e-08	0.0702457	0.103	0.038	0.000335615	PT
PAXBP1	3.70367e-06	0.0700435	0.18	0.109	0.105484	PT
ZRANB2	2.50135e-12	0.0700317	0.328	0.203	7.1241e-08	PT
DAPP1	3.60142e-13	0.0699558	0.213	0.104	1.02572e-08	PT
ARG2	5.50339e-10	0.0699476	0.131	0.055	1.56742e-05	PT
UCKL1	2.46582e-08	0.0699299	0.108	0.042	0.000702289	PT
CLN3	1.35874e-09	0.0699245	0.242	0.14	3.86984e-05	PT
AL139246.5	2.81162e-12	0.0699188	0.129	0.048	8.00777e-08	PT
NSMCE1	5.02773e-19	0.0698723	0.287	0.144	1.43195e-14	PT
TMEM101	1.12829e-13	0.0698256	0.203	0.094	3.21347e-09	PT
THRAP3	2.32862e-39	0.0698023	0.587	0.336	6.63214e-35	PT
ECPAS	2.67735e-06	0.069692	0.198	0.121	0.0762536	PT
ZNF267	3.10879e-27	0.0696005	0.453	0.259	8.85415e-23	PT
FEM1C	1.3978e-07	0.069474	0.155	0.081	0.00398106	PT
FAM110A	1.15524e-09	0.0693931	0.172	0.086	3.29022e-05	PT
DCAF8	1.89295e-11	0.069368	0.242	0.135	5.39132e-07	PT
XPA	2.3346e-16	0.0691684	0.264	0.135	6.64919e-12	PT
MIR22HG	2.40659e-09	0.0691533	0.265	0.159	6.85422e-05	PT
CORO1A	4.60245e-38	0.0689602	0.69	0.445	1.31082e-33	PT
SNRNP48	4.89059e-09	0.0689125	0.14	0.062	0.000139289	PT
KDM5A	2.86281e-16	0.0688933	0.401	0.246	8.15356e-12	PT
QTRT2	7.66683e-09	0.0688804	0.134	0.059	0.000218359	PT
CUL2	6.62613e-10	0.0688731	0.212	0.114	1.88719e-05	PT
IL2RG	1.37757e-17	0.0688627	0.219	0.093	3.92346e-13	PT
IRF5	6.50111e-12	0.0688304	0.2	0.097	1.85158e-07	PT
CD300LF	8.78448e-17	0.0686808	0.221	0.103	2.50191e-12	PT
RIN3	9.58982e-18	0.068655	0.368	0.22	2.73128e-13	PT
LILRA2	2.84378e-11	0.0686172	0.18	0.088	8.09936e-07	PT
CYP20A1	2.2218e-10	0.0685998	0.205	0.107	6.3279e-06	PT
ZC2HC1A	1.44484e-11	0.0685164	0.132	0.052	4.11506e-07	PT
TXNL1	1.98917e-34	0.0683823	0.547	0.314	5.66536e-30	PT
UBXN2B	1.13945e-06	0.0682673	0.222	0.146	0.0324527	PT
FOXP1	1.07393e-37	0.0682593	0.523	0.283	3.05866e-33	PT
ERCC4	1.51236e-08	0.0682338	0.104	0.04	0.000430735	PT
EXOSC8	8.18029e-20	0.0682166	0.266	0.126	2.32983e-15	PT
TMEM216	6.01392e-06	0.0680669	0.1	0.046	0.171283	PT
BEST1	0.000101581	0.0680668	0.137	0.08	1	PT
SRFBP1	4.43377e-11	0.0680438	0.276	0.161	1.26278e-06	PT
DRAM2	9.6007e-48	0.0680214	0.705	0.414	2.73438e-43	PT
CDKN2AIP	2.55107e-07	0.0678431	0.215	0.13	0.00726569	PT
TAF2	0.000983483	0.0678324	0.119	0.072	1	PT
CHKB	2.63117e-17	0.0678179	0.295	0.154	7.49382e-13	PT
NAIP	1.12248e-22	0.067775	0.5	0.322	3.19693e-18	PT
ZNF561	3.54437e-07	0.0675362	0.112	0.049	0.0100947	PT
TMEM44-AS1	2.31835e-06	0.0675186	0.133	0.069	0.0660289	PT
SLC7A6OS	2.94602e-05	0.0674918	0.147	0.088	0.839057	PT
ZC3H6	2.76114e-19	0.0674418	0.178	0.063	7.864e-15	PT
USP42	1.22151e-11	0.0674314	0.123	0.044	3.47898e-07	PT
FAHD2A	7.70863e-09	0.0674312	0.137	0.061	0.000219549	PT
DOCK7	4.18841e-08	0.0674101	0.174	0.092	0.0011929	PT
EIF4A1	7.05806e-32	0.0673677	0.947	0.784	2.01021e-27	PT
BBC3	1.32062e-11	0.0673573	0.125	0.046	3.76125e-07	PT
ASCC3	6.30987e-08	0.0671912	0.202	0.12	0.00179711	PT
OMA1	7.35406e-11	0.0671789	0.159	0.072	2.09451e-06	PT
DDX10	0.00081843	0.0670618	0.13	0.081	1	PT
RTN4	1.33526e-60	0.0669878	0.859	0.575	3.80295e-56	PT
RMND5B	3.00874e-06	0.066969	0.104	0.048	0.0856918	PT
TTC28-AS1	5.33963e-06	0.0669227	0.103	0.049	0.152078	PT
GIGYF2	2.28983e-09	0.0669137	0.262	0.159	6.52168e-05	PT
TOPORS	3.03123e-15	0.0669137	0.261	0.128	8.63325e-11	PT
RAPGEF6	1.48814e-09	0.0668854	0.23	0.132	4.23837e-05	PT
PARP10	3.28059e-11	0.0668778	0.228	0.125	9.34344e-07	PT
UBXN4	1.00451e-40	0.066864	0.645	0.393	2.86093e-36	PT
POLR1D	8.60038e-35	0.0668609	0.572	0.336	2.44947e-30	PT
ATXN3	6.2216e-18	0.0668343	0.237	0.109	1.77197e-13	PT
ARF4	5.03688e-30	0.0668236	0.61	0.389	1.43455e-25	PT
RASA1	2.47333e-06	0.0667376	0.172	0.101	0.0704429	PT
PPP4R3A	5.80034e-15	0.0667349	0.346	0.204	1.652e-10	PT
CEP295	8.19522e-06	0.0665989	0.108	0.055	0.233408	PT
NCOA2	6.11128e-12	0.0665353	0.184	0.088	1.74055e-07	PT
KMT5B	8.15631e-13	0.0665119	0.186	0.086	2.323e-08	PT
REV1	9.21712e-08	0.0664646	0.212	0.127	0.00262513	PT
NOP53	2.34045e-70	0.066321	0.802	0.459	6.66582e-66	PT
ZNF394	2.28791e-12	0.0662897	0.236	0.124	6.51619e-08	PT
CDK5RAP2	1.36773e-05	0.0661841	0.143	0.082	0.389543	PT
RPS23	1.57562e-07	0.0660124	0.978	0.937	0.00448752	PT
HCG18	6.95355e-08	0.0659357	0.129	0.061	0.00198044	PT
RSRC1	1.31908e-19	0.0658283	0.323	0.169	3.75687e-15	PT
TDRD3	1.47697e-07	0.0657155	0.111	0.049	0.00420655	PT
NLRC5	1.03909e-07	0.0655801	0.109	0.049	0.00295942	PT
EIF3K	1.10591e-38	0.0654262	0.837	0.594	3.14974e-34	PT
PQBP1	1.33669e-22	0.0654228	0.347	0.178	3.80701e-18	PT
SLC31A1	2.82264e-13	0.0653753	0.335	0.205	8.03917e-09	PT
DDT	1.21135e-44	0.0652976	0.633	0.364	3.45005e-40	PT
AC016831.5	4.40226e-07	0.0652712	0.257	0.172	0.0125381	PT
ZNF10	1.10441e-06	0.0652569	0.1	0.042	0.0314547	PT
CCDC18-AS1	8.95202e-16	0.0651605	0.218	0.104	2.54963e-11	PT
FN3KRP	2.40172e-09	0.0651128	0.151	0.071	6.84034e-05	PT
SMAD7	1.36813e-18	0.0649173	0.33	0.179	3.89658e-14	PT
UBN2	8.61477e-07	0.0648678	0.139	0.072	0.0245357	PT
GPATCH2	5.03038e-12	0.0646417	0.186	0.092	1.4327e-07	PT
BSDC1	7.14562e-05	0.0645294	0.187	0.12	1	PT
NUDT2	9.27028e-21	0.0643547	0.265	0.118	2.64027e-16	PT
IDH3G	4.47542e-35	0.0643446	0.502	0.269	1.27464e-30	PT
CTTNBP2	1.30351e-11	0.0643409	0.135	0.054	3.71252e-07	PT
POU2F1	4.86576e-06	0.0641282	0.169	0.103	0.138582	PT
RPL24	1.67523e-20	0.0641075	0.953	0.826	4.77123e-16	PT
LYL1	2.4615e-38	0.064053	0.387	0.171	7.01061e-34	PT
EMSY	2.73977e-06	0.0639934	0.102	0.046	0.0780313	PT
STIM2	5.29356e-13	0.0638971	0.207	0.101	1.50766e-08	PT
SAT2	1.36947e-41	0.0638391	0.604	0.336	3.90038e-37	PT
TMEM18	1.93676e-20	0.0637689	0.279	0.13	5.51609e-16	PT
ADAR	2.21629e-29	0.0637012	0.487	0.275	6.31221e-25	PT
NUTM2A-AS1	4.62276e-11	0.0636039	0.257	0.151	1.31661e-06	PT
DGLUCY	6.62913e-10	0.0635808	0.226	0.127	1.88804e-05	PT
SAMD4A	1.96589e-09	0.0635668	0.193	0.104	5.59904e-05	PT
NENF	1.81126e-44	0.0635602	0.667	0.397	5.15866e-40	PT
GRAMD1B	1.02866e-10	0.0635425	0.133	0.054	2.92973e-06	PT
CGGBP1	2.23656e-18	0.0635405	0.362	0.207	6.36993e-14	PT
YJU2	3.01273e-08	0.0634642	0.125	0.055	0.000858056	PT
ZYG11B	2.4869e-05	0.0634475	0.176	0.112	0.708293	PT
ARHGAP27	1.1384e-16	0.063435	0.244	0.121	3.24228e-12	PT
B4GALT5	0.00259036	0.063323	0.178	0.127	1	PT
KLHL24	2.2468e-19	0.0631039	0.384	0.22	6.39912e-15	PT
2021-03-07	2.37487e-18	0.0630775	0.352	0.198	6.76388e-14	PT
FLAD1	4.53338e-07	0.0630682	0.128	0.064	0.0129115	PT
FOXK2	3.11476e-05	0.0628844	0.19	0.122	0.887115	PT
IK	2.28312e-30	0.0628601	0.475	0.262	6.50255e-26	PT
ZNF721	1.1084e-10	0.0627665	0.141	0.062	3.15683e-06	PT
THAP9-AS1	5.12579e-11	0.0626976	0.248	0.14	1.45988e-06	PT
TAOK3	1.93063e-44	0.0626937	0.644	0.382	5.49862e-40	PT
BNIP2	3.57859e-30	0.0626761	0.542	0.322	1.01922e-25	PT
DOCK10	1.46392e-15	0.0626234	0.388	0.239	4.16938e-11	PT
NCOA3	2.20934e-12	0.0626163	0.292	0.175	6.29243e-08	PT
WDFY3	6.59578e-07	0.0624572	0.263	0.174	0.0187854	PT
ZBTB24	6.96704e-17	0.0622558	0.148	0.049	1.98428e-12	PT
KPNA4	3.30392e-20	0.0622497	0.423	0.257	9.40991e-16	PT
RDH11	9.20077e-21	0.0621765	0.352	0.192	2.62047e-16	PT
CCDC174	2.81452e-10	0.0621478	0.205	0.107	8.01604e-06	PT
CASP3	1.55522e-06	0.0621207	0.218	0.14	0.0442941	PT
NT5C3A	1.3671e-16	0.0621027	0.234	0.106	3.89362e-12	PT
APEX1	2.8913e-43	0.0619941	0.6	0.334	8.2347e-39	PT
NBN	6.71953e-14	0.0618888	0.315	0.18	1.91379e-09	PT
CLCN6	4.88374e-06	0.0618838	0.133	0.071	0.139094	PT
SREBF1	1.85705e-08	0.0618061	0.234	0.14	0.000528906	PT
TAF1D	3.93204e-29	0.0617861	0.569	0.357	1.11988e-24	PT
TTC9C	1.65419e-09	0.061767	0.185	0.098	4.71129e-05	PT
LGALS2	2.04832e-23	0.0617169	0.131	0.031	5.83381e-19	PT
YY1	6.27494e-33	0.0616424	0.546	0.318	1.78716e-28	PT
ADK	8.97773e-08	0.0615285	0.183	0.102	0.00255695	PT
LY75	0.000245741	0.0614886	0.138	0.084	1	PT
CREBBP	4.42359e-06	0.0614825	0.255	0.173	0.125988	PT
ITGA4	4.61404e-26	0.0614264	0.556	0.358	1.31412e-21	PT
BPTF	1.16094e-26	0.0613852	0.498	0.293	3.30647e-22	PT
ANKRD11	1.77137e-20	0.061372	0.491	0.321	5.04504e-16	PT
ITPKB	0.00690201	0.0613529	0.104	0.066	1	PT
ISOC1	7.29573e-08	0.0613196	0.136	0.068	0.0020779	PT
AKT1S1	1.43843e-06	0.0613174	0.132	0.067	0.0409679	PT
CCDC117	1.09296e-07	0.0613126	0.182	0.102	0.00311286	PT
GABPA	2.30772e-05	0.0612858	0.153	0.089	0.657263	PT
[truncated: 5,418 more rows]

## Sheet: E
Table S3. Differential expression results for all myeloid clusters, for PT and TT from all TAMs clusters, and published gene signatures for GSEA. Related to Fig3.
[truncated: 3,434 more rows]

[truncated: 3 more sheets: F, G, H]
