# Supplementary material for: Decoding the multicellular ecosystem of vena caval tumor thrombus in clear cell renal cell carcinoma by single-cell RNA sequencing
Source: Genome Biol. 2022 Mar 31;23:87. doi: 10.1186/s13059-022-02651-9 (PMC8969307; doi:10.1186/s13059-022-02651-9)
Supplement: Supplementary file 5 — Additional file 5: Table S4. Differential expression results for all tumor cell clusters, for PT and TT from all tumor clusters, related to Fig. 4. [file 13059_2022_2651_MOESM5_ESM.xlsx]

## Sheet: README
Table S4. Differential expression results for all tumor clusters, for PT and TT from all tumor clusters, and published gene signatures for cell scores. Related to Fig4.
A	Differential expression results between cells of each tumor cluster and all other tumor cells.
B	Differential expression results between cells of Cluster1 form PT and TT.
C	Differential expression results between cells of Cluster2 form PT and TT.
D	Differential expression results between cells of Cluster3 form PT and TT.
E	Differential expression results between cells of Cluster4 form PT and TT.
F	Signatures shown in FigS4b.

## Sheet: A
Table S4. Differential expression results for all tumor clusters, for PT and TT from all tumor clusters, and published gene signatures for cell scores. Related to Fig4.
gene	p_val	avg_logFC	pct.1	pct.2	p_val_adj	cluster
CCL2	2.03564e-274	1.14718	0.392	0.121	5.79769e-270	Cluster1
APCS	5.9418e-85	1.02958	0.165	0.081	1.69228e-80	Cluster1
FGG	1.87694e-91	0.801169	0.326	0.184	5.34572e-87	Cluster1
SERPINA1	0	0.796224	0.811	0.456	0	Cluster1
CCN1	0	0.787736	0.604	0.164	0	Cluster1
TNFRSF12A	0	0.773144	0.697	0.26	0	Cluster1
TMEM176A	0	0.771496	0.902	0.457	0	Cluster1
FGB	9.0548e-91	0.730044	0.32	0.179	2.5789e-86	Cluster1
NAT8	0	0.697461	0.497	0.147	0	Cluster1
IRF1	0	0.687154	0.587	0.218	0	Cluster1
ODC1	0	0.676239	0.582	0.155	0	Cluster1
SPP1	0	0.66772	0.917	0.568	0	Cluster1
PLIN2	0	0.665578	0.889	0.605	0	Cluster1
TMEM176B	0	0.644271	0.899	0.477	0	Cluster1
FOSB	0	0.610476	0.654	0.314	0	Cluster1
CCND1	0	0.608251	0.794	0.42	0	Cluster1
GSTA1	0	0.607369	0.601	0.273	0	Cluster1
TNFAIP6	0	0.596485	0.458	0.113	0	Cluster1
MYADM	0	0.590806	0.493	0.124	0	Cluster1
HSP90AB1	0	0.590105	0.911	0.669	0	Cluster1
SLC17A3	2.32842e-299	0.58858	0.472	0.172	6.63158e-295	Cluster1
DMKN	9.53257e-166	0.579765	0.32	0.12	2.71497e-161	Cluster1
ATP1B1	0	0.57266	0.927	0.573	0	Cluster1
FGA	8.18535e-108	0.570703	0.25	0.101	2.33127e-103	Cluster1
RPL13A	0	0.566241	0.939	0.634	0	Cluster1
CD24	0	0.534921	0.953	0.615	0	Cluster1
CYB5A	0	0.521155	0.877	0.561	0	Cluster1
HSPD1	0	0.520197	0.836	0.474	0	Cluster1
SLC3A1	0	0.5131	0.611	0.219	0	Cluster1
LMNA	0	0.511311	0.801	0.393	0	Cluster1
REG1A	7.35634e-41	0.504505	0.211	0.122	2.09516e-36	Cluster1
CLU	0	0.501971	0.907	0.464	0	Cluster1
RTN4	0	0.492181	0.848	0.406	0	Cluster1
AKAP12	0	0.490011	0.493	0.134	0	Cluster1
CXCL14	2.0187e-277	0.486365	0.722	0.426	5.74945e-273	Cluster1
SOX9	0	0.480486	0.438	0.087	0	Cluster1
ANXA13	1.17406e-214	0.462298	0.289	0.079	3.34383e-210	Cluster1
SLC27A2	0	0.461382	0.351	0.042	0	Cluster1
KHK	0	0.460189	0.599	0.193	0	Cluster1
RPL17	0	0.457202	0.942	0.724	0	Cluster1
RPL23	0	0.451966	0.904	0.544	0	Cluster1
MAFF	0	0.451676	0.525	0.143	0	Cluster1
KRT8	0	0.442438	0.862	0.442	0	Cluster1
HSPA1B	2.14673598193734e-317	0.442269	0.711	0.397	6.11411875015574e-313	Cluster1
RPS4X	0	0.43953	0.954	0.763	0	Cluster1
CMBL	0	0.438003	0.612	0.214	0	Cluster1
CAMK2N1	0	0.43542	0.738	0.277	0	Cluster1
RPS2	0	0.433748	0.973	0.793	0	Cluster1
NMB	0	0.428764	0.551	0.159	0	Cluster1
RPL7	0	0.42815	0.897	0.565	0	Cluster1
CYP2J2	0	0.427952	0.412	0.081	0	Cluster1
CLDN4	0	0.426296	0.602	0.177	0	Cluster1
NCL	0	0.423479	0.786	0.335	0	Cluster1
TAF7	0	0.4192	0.676	0.226	0	Cluster1
GAL3ST1	0	0.415932	0.675	0.239	0	Cluster1
ACAA2	0	0.41446	0.673	0.231	0	Cluster1
LAPTM4B	9.5321e-189	0.413565	0.352	0.136	2.71484e-184	Cluster1
AOC1	0	0.411516	0.471	0.112	0	Cluster1
GBP1	5.75678e-298	0.409528	0.397	0.122	1.63959e-293	Cluster1
RPL37A	0	0.408545	0.957	0.721	0	Cluster1
RPL23A	0	0.407261	0.937	0.669	0	Cluster1
CITED4	0	0.40583	0.468	0.143	0	Cluster1
SPINT2	0	0.405249	0.836	0.355	0	Cluster1
RPS11	0	0.404587	0.925	0.605	0	Cluster1
HSP90B1	0	0.404503	0.886	0.492	0	Cluster1
RPS6	0	0.403933	0.959	0.767	0	Cluster1
DEGS1	0	0.399623	0.538	0.201	0	Cluster1
BTG1	0	0.398874	0.85	0.509	0	Cluster1
S100A10	0	0.395976	0.953	0.684	0	Cluster1
LBP	1.71044e-62	0.394877	0.227	0.117	4.8715e-58	Cluster1
FXYD1	0	0.389394	0.49	0.099	0	Cluster1
LIMS1	0	0.388888	0.535	0.199	0	Cluster1
RPL31	0	0.386988	0.901	0.514	0	Cluster1
NFIL3	0	0.386286	0.547	0.146	0	Cluster1
ANGPTL4	0	0.384638	0.849	0.468	0	Cluster1
DAB2	0	0.382821	0.731	0.391	0	Cluster1
BBOX1	0	0.381945	0.437	0.111	0	Cluster1
ATF3	0	0.380923	0.617	0.272	0	Cluster1
GDF15	0	0.379942	0.627	0.259	0	Cluster1
UGCG	0	0.378154	0.658	0.217	0	Cluster1
CD63	0	0.377672	0.921	0.603	0	Cluster1
CES2	0	0.377267	0.628	0.206	0	Cluster1
HSPA5	0	0.372573	0.811	0.379	0	Cluster1
BAG3	0	0.370914	0.475	0.152	0	Cluster1
RPL7A	0	0.37081	0.961	0.802	0	Cluster1
ALDH1A1	0	0.370481	0.587	0.194	0	Cluster1
DUSP23	0	0.367749	0.635	0.285	0	Cluster1
RPS16	0	0.367715	0.929	0.641	0	Cluster1
MYC	0	0.366679	0.615	0.193	0	Cluster1
ARID5B	0	0.36647	0.566	0.219	0	Cluster1
RRAD	0	0.365593	0.625	0.308	0	Cluster1
RPS20	0	0.364135	0.899	0.522	0	Cluster1
NPM1	0	0.361293	0.914	0.632	0	Cluster1
TOMM20	0	0.358511	0.824	0.371	0	Cluster1
RARRES2	0	0.35613	0.756	0.421	0	Cluster1
RPL13	0	0.354604	0.992	0.941	0	Cluster1
SMIM24	0	0.354062	0.4	0.079	0	Cluster1
HSPA1A	4.22823e-104	0.350772	0.787	0.62	1.20424e-99	Cluster1
TMEM141	0	0.348771	0.648	0.219	0	Cluster1
HHIP	1.41069e-301	0.346648	0.254	0.036	4.01779e-297	Cluster1
RACK1	0	0.346217	0.953	0.79	0	Cluster1
RPS14	0	0.345927	0.978	0.877	0	Cluster1
NFE2L2	0	0.345887	0.687	0.278	0	Cluster1
VKORC1	0	0.343577	0.781	0.295	0	Cluster1
RPL27A	0	0.343466	0.926	0.609	0	Cluster1
PCBP1	0	0.343086	0.789	0.334	0	Cluster1
PGRMC1	0	0.342715	0.776	0.296	0	Cluster1
EEF1A1	0	0.342497	0.995	0.951	0	Cluster1
EEF2	0	0.3401	0.908	0.541	0	Cluster1
MAP1LC3B	0	0.337255	0.734	0.311	0	Cluster1
RPS8	0	0.33468	0.961	0.782	0	Cluster1
EIF1AX	0	0.334382	0.716	0.257	0	Cluster1
GADD45B	0	0.332272	0.738	0.371	0	Cluster1
VIM	0	0.332075	0.985	0.86	0	Cluster1
CEBPD	0	0.331379	0.883	0.561	0	Cluster1
PNRC1	0	0.331375	0.828	0.407	0	Cluster1
ATP5MC2	0	0.33093	0.897	0.531	0	Cluster1
SLC25A6	0	0.329562	0.842	0.427	0	Cluster1
RSL1D1	0	0.329155	0.754	0.269	0	Cluster1
CCDC91	2.07403e-151	0.328519	0.508	0.297	5.90703e-147	Cluster1
DNAJB4	0	0.327986	0.527	0.182	0	Cluster1
CXXC5	0	0.326729	0.676	0.215	0	Cluster1
IMPA2	0	0.325695	0.667	0.223	0	Cluster1
ACAT1	0	0.323944	0.616	0.179	0	Cluster1
IER3	0	0.323378	0.608	0.264	0	Cluster1
FXYD2	0	0.322408	0.917	0.656	0	Cluster1
IL32	0	0.322169	0.882	0.558	0	Cluster1
LMAN1	0	0.321213	0.766	0.293	0	Cluster1
HMGN3	0	0.320991	0.816	0.443	0	Cluster1
EGR1	0	0.320964	0.698	0.351	0	Cluster1
FABP7	1.5726e-82	0.318417	0.192	0.081	4.47893e-78	Cluster1
ARSE	0	0.317255	0.502	0.097	0	Cluster1
NSA2	0	0.317063	0.78	0.318	0	Cluster1
MIDN	0	0.316535	0.652	0.237	0	Cluster1
TGIF1	0	0.315563	0.501	0.138	0	Cluster1
EEF1G	0	0.315554	0.906	0.552	0	Cluster1
LGALS4	2.20046e-79	0.314781	0.159	0.055	6.26712e-75	Cluster1
RPS7	0	0.314637	0.955	0.777	0	Cluster1
CRYAB	2.18147e-225	0.313927	0.939	0.77	6.21304e-221	Cluster1
KCNK3	0	0.313527	0.402	0.073	0	Cluster1
RPL10A	0	0.313257	0.916	0.64	0	Cluster1
TUBA1C	0	0.310065	0.742	0.304	0	Cluster1
CP	1.27381e-51	0.309695	0.507	0.376	3.62793e-47	Cluster1
IER2	0	0.309409	0.748	0.367	0	Cluster1
SDC4	0	0.307773	0.634	0.199	0	Cluster1
CLTRN	0	0.307359	0.398	0.086	0	Cluster1
RPS18	0	0.306633	0.985	0.894	0	Cluster1
KDELR1	0	0.305624	0.756	0.268	0	Cluster1
WFDC2	2.17439e-167	0.305237	0.407	0.192	6.19289e-163	Cluster1
MLF1	0	0.305145	0.338	0.053	0	Cluster1
TPT1	0	0.304193	0.985	0.879	0	Cluster1
TXN	0	0.302787	0.848	0.438	0	Cluster1
G0S2	2.6028e-210	0.302402	0.392	0.174	7.41305e-206	Cluster1
SLC6A18	1.42963e-302	0.301967	0.226	0.02	4.07172e-298	Cluster1
RPLP0	0	0.301807	0.944	0.65	0	Cluster1
TMEM37	0	0.301444	0.633	0.196	0	Cluster1
SERTAD1	0	0.301222	0.59	0.178	0	Cluster1
SMPDL3A	0	0.298944	0.658	0.223	0	Cluster1
LAPTM4A	0	0.298559	0.845	0.389	0	Cluster1
TUBB4B	0	0.298462	0.7	0.272	0	Cluster1
DNAJB9	0	0.298434	0.557	0.151	0	Cluster1
KDM6B	0	0.297672	0.434	0.099	0	Cluster1
SNHG5	0	0.296538	0.745	0.303	0	Cluster1
SPTY2D1	0	0.294324	0.383	0.088	0	Cluster1
BSG	0	0.292991	0.843	0.387	0	Cluster1
MPC2	0	0.292827	0.814	0.365	0	Cluster1
EIF1	2.87935e-275	0.292663	0.943	0.784	8.20067e-271	Cluster1
DNAJA1	0	0.290945	0.757	0.436	0	Cluster1
ANP32B	0	0.288896	0.714	0.249	0	Cluster1
PTHLH	9.79243e-147	0.285194	0.275	0.103	2.78898e-142	Cluster1
PPIA	0	0.285118	0.904	0.556	0	Cluster1
SAA1	0.00377527	0.284976	0.247	0.225	1	Cluster1
PPIB	0	0.284856	0.831	0.386	0	Cluster1
NOP53	0	0.284856	0.812	0.364	0	Cluster1
PIM1	0	0.284704	0.414	0.119	0	Cluster1
TMBIM6	0	0.282693	0.903	0.524	0	Cluster1
NFKBIA	0	0.282485	0.744	0.389	0	Cluster1
H3F3B	4.96363e-292	0.282051	0.91	0.681	1.41369e-287	Cluster1
MME	0	0.281719	0.456	0.11	0	Cluster1
PEBP1	0	0.281672	0.837	0.466	0	Cluster1
SERBP1	0	0.280436	0.785	0.337	0	Cluster1
COX4I1	0	0.280192	0.871	0.505	0	Cluster1
RPS17	0	0.279992	0.879	0.473	0	Cluster1
PPP1R15B	0	0.278632	0.459	0.121	0	Cluster1
AGT	0	0.278428	0.447	0.111	0	Cluster1
PHLDA1	0	0.277933	0.44	0.143	0	Cluster1
SARAF	0	0.277677	0.809	0.355	0	Cluster1
NDUFA4L2	4.72705e-233	0.276557	0.872	0.652	1.34631e-228	Cluster1
RNASE4	0	0.276111	0.495	0.115	0	Cluster1
SEZ6L2	0	0.276071	0.565	0.134	0	Cluster1
BTF3	0	0.27568	0.88	0.536	0	Cluster1
HRH2	0	0.275543	0.376	0.091	0	Cluster1
CA9	2.33163e-296	0.27421	0.526	0.233	6.64071e-292	Cluster1
RPL3	1.98035056545604e-310	0.273422	0.96	0.794	5.64024e-306	Cluster1
PDIA6	0	0.272702	0.759	0.286	0	Cluster1
AKR1B1	0	0.27262	0.486	0.163	0	Cluster1
MT-CO1	0	0.271835	0.994	0.871	0	Cluster1
TMEM91	0	0.271616	0.747	0.353	0	Cluster1
RPL9	0	0.271589	0.95	0.735	0	Cluster1
DERL1	0	0.271096	0.548	0.248	0	Cluster1
RPL12	1.6367e-296	0.270539	0.955	0.794	4.66148e-292	Cluster1
CHMP1B	0	0.269574	0.473	0.122	0	Cluster1
SPOCK1	0	0.268762	0.323	0.057	0	Cluster1
PDZK1	0	0.267323	0.638	0.205	0	Cluster1
NPTX2	0	0.267182	0.328	0.069	0	Cluster1
SOWAHC	0	0.267038	0.305	0.05	0	Cluster1
LGALS3	0	0.266234	0.774	0.361	0	Cluster1
SNX10	0	0.265402	0.683	0.246	0	Cluster1
SNHG29	0	0.265296	0.875	0.524	0	Cluster1
C11orf96	2.56718e-89	0.264203	0.291	0.16	7.3116e-85	Cluster1
CREB5	0	0.263673	0.489	0.164	0	Cluster1
MT-CO3	0	0.263606	0.995	0.885	0	Cluster1
SOCS3	0	0.263226	0.477	0.143	0	Cluster1
RPL24	0	0.26292	0.951	0.748	0	Cluster1
SCGN	0	0.261826	0.286	0.054	0	Cluster1
ARL4C	0	0.261707	0.537	0.195	0	Cluster1
CANX	0	0.260693	0.855	0.438	0	Cluster1
LY6E	0	0.259972	0.756	0.327	0	Cluster1
ECH1	0	0.2596	0.801	0.351	0	Cluster1
GALNT14	0	0.257327	0.565	0.15	0	Cluster1
NACA	0	0.256985	0.953	0.75	0	Cluster1
SGMS2	0	0.255835	0.349	0.073	0	Cluster1
GAPDH	1.26048e-282	0.255011	0.983	0.852	3.58996e-278	Cluster1
SERPINB1	0	0.253353	0.66	0.231	0	Cluster1
IFT57	0	0.253267	0.503	0.129	0	Cluster1
MAP7	0	0.252546	0.339	0.058	0	Cluster1
SLC22A2	0	0.252019	0.417	0.108	0	Cluster1
PLAAT3	0	0.251879	0.677	0.274	0	Cluster1
CERS2	0	0.251326	0.653	0.274	0	Cluster1
CFAP36	0	0.250478	0.644	0.201	0	Cluster1
RPS26	0	0.250438	0.859	0.466	0	Cluster1
NEAT1	0	1.96039	0.996	0.886	0	Cluster2
MALAT1	0	1.41698	0.999	0.988	0	Cluster2
PREX2	0	1.39472	0.499	0.161	0	Cluster2
VMP1	0	1.31818	0.863	0.753	0	Cluster2
AC083862.3	0	1.25344	0.658	0.434	0	Cluster2
RNF213	0	1.20359	0.658	0.475	0	Cluster2
LRRC41	0	1.17185	0.507	0.317	0	Cluster2
ABCC3	0	1.11625	0.605	0.447	0	Cluster2
KCNQ1OT1	7.0462e-248	1.11589	0.539	0.43	2.00683e-243	Cluster2
DOC2A	0	1.10698	0.338	0.169	0	Cluster2
LINC01320	0	1.05227	0.77	0.716	0	Cluster2
ZNF83	0	1.05065	0.527	0.347	0	Cluster2
VEGFA	0	1.04469	0.914	0.845	0	Cluster2
WSB1	0	1.02832	0.664	0.618	0	Cluster2
POLR2J3	0	1.02322	0.575	0.412	0	Cluster2
SLC5A3	0	1.01915	0.488	0.385	0	Cluster2
WDR60	0	1.01391	0.53	0.392	0	Cluster2
DDX17	0	1.01241	0.69	0.696	0	Cluster2
LRRK2	0	1.01096	0.476	0.399	0	Cluster2
PLEKHA5	0	0.997548	0.502	0.396	0	Cluster2
N4BP2L2	0	0.992852	0.703	0.63	0	Cluster2
SH3BP2	0	0.984046	0.444	0.261	0	Cluster2
PTPRM	0	0.97569	0.457	0.291	0	Cluster2
FTX	0	0.973876	0.54	0.367	0	Cluster2
SNHG14	0	0.942443	0.487	0.379	0	Cluster2
DNAH11	0	0.931358	0.447	0.327	0	Cluster2
MIR99AHG	5.16842e-258	0.927628	0.269	0.124	1.47202e-253	Cluster2
NPEPPS	0	0.925568	0.505	0.389	0	Cluster2
LUC7L3	0	0.924037	0.635	0.57	0	Cluster2
LPIN3	0	0.913796	0.367	0.202	0	Cluster2
TEX41	4.27872e-281	0.90662	0.387	0.202	1.21862e-276	Cluster2
SLC25A37	0	0.90163	0.518	0.433	0	Cluster2
CCNL2	0	0.898571	0.442	0.247	0	Cluster2
ERRFI1	3.20893e-290	0.895702	0.554	0.57	9.13935e-286	Cluster2
NFIA	0	0.892208	0.614	0.581	0	Cluster2
OXR1	0	0.892035	0.418	0.262	0	Cluster2
ZBTB16	1.77117e-162	0.886384	0.326	0.163	5.04447e-158	Cluster2
LINC00472	0	0.880836	0.412	0.284	0	Cluster2
LUCAT1	1.41603e-273	0.876044	0.438	0.429	4.03298e-269	Cluster2
SLC4A7	0	0.872156	0.362	0.291	0	Cluster2
RASSF4	0	0.871532	0.551	0.525	0	Cluster2
GOLGA8B	3.52771591735145e-314	0.859744	0.356	0.129	0	Cluster2
ANKLE2	0	0.852748	0.425	0.369	0	Cluster2
ZRANB2	0	0.84521	0.503	0.44	0	Cluster2
SON	0	0.842563	0.721	0.72	0	Cluster2
DST	0	0.835251	0.464	0.373	0	Cluster2
CCDC18-AS1	0	0.833426	0.395	0.231	0	Cluster2
FKBP5	4.22761e-149	0.832517	0.385	0.295	1.20406e-144	Cluster2
SULT1C2	0	0.831445	0.381	0.259	0	Cluster2
RNPC3	0	0.825322	0.395	0.221	0	Cluster2
SYNE2	0	0.822514	0.611	0.642	0	Cluster2
LENG8	0	0.818299	0.387	0.244	0	Cluster2
POU5F1	2.29393e-216	0.815933	0.305	0.114	6.53334e-212	Cluster2
TXNIP	3.46785e-258	0.809481	0.746	0.831	9.87677e-254	Cluster2
XAF1	8.74513e-208	0.806768	0.311	0.132	2.4907e-203	Cluster2
LINC02532	0	0.802777	0.528	0.582	0	Cluster2
PNISR	0	0.80251	0.634	0.626	0	Cluster2
AC020916.1	0	0.799892	0.349	0.399	0	Cluster2
FRYL	0	0.798734	0.37	0.243	0	Cluster2
GABPB1-AS1	0	0.792774	0.386	0.3	0	Cluster2
IFI44L	3.78249e-245	0.789013	0.365	0.222	1.07729e-240	Cluster2
PDE7A	1.54124e-267	0.784582	0.299	0.208	4.3896e-263	Cluster2
TCF25	0	0.781286	0.543	0.597	0	Cluster2
MED13L	0	0.773857	0.461	0.399	0	Cluster2
PVT1	9.18633e-306	0.767407	0.454	0.367	2.61636e-301	Cluster2
CAPN12	0	0.764472	0.382	0.279	0	Cluster2
OGA	0	0.753322	0.469	0.418	0	Cluster2
SPG7	0	0.750627	0.394	0.301	0	Cluster2
TTC3	0	0.749423	0.481	0.481	0	Cluster2
ZMYND8	2.41892e-230	0.747417	0.352	0.251	6.88933e-226	Cluster2
ZNF608	0	0.745322	0.325	0.208	0	Cluster2
ARHGEF28	0	0.744678	0.334	0.295	0	Cluster2
AHI1	0	0.739561	0.336	0.257	0	Cluster2
LINC02615	2.15501e-248	0.737772	0.262	0.093	6.13769e-244	Cluster2
PLCB4	1.54529e-204	0.735116	0.198	0.119	4.40114e-200	Cluster2
ARGLU1	0	0.73151	0.52	0.487	0	Cluster2
ATM	0	0.731394	0.447	0.359	0	Cluster2
TAF1D	0	0.731296	0.623	0.649	0	Cluster2
NKTR	0	0.72936	0.397	0.304	0	Cluster2
XIST	0	0.728389	0.12	0.319	0	Cluster2
CSAD	0	0.724293	0.338	0.228	0	Cluster2
SRRM2	0	0.723049	0.766	0.772	0	Cluster2
RUNX1	3.33437e-245	0.720134	0.325	0.261	9.49663e-241	Cluster2
CEP290	5.08337021843935e-311	0.718605	0.323	0.261	1.44779e-306	Cluster2
SREK1	0	0.716752	0.464	0.47	0	Cluster2
GOLGA8A	1.70487e-222	0.714802	0.281	0.074	4.85563e-218	Cluster2
MT-ND3	1.2192e-162	0.713818	0.937	0.964	3.4724e-158	Cluster2
ANKRD36C	7.7948e-260	0.711256	0.272	0.153	2.22004e-255	Cluster2
INTS3	2.77624e-297	0.71107	0.354	0.24	7.90702e-293	Cluster2
LPCAT1	0	0.710847	0.405	0.444	0	Cluster2
TMEM161B-AS1	4.91778121901002e-319	0.706298	0.353	0.265	1.40063326898624e-314	Cluster2
BIRC3	1.28919e-147	0.700807	0.51	0.583	3.67174e-143	Cluster2
VCAN	6.11908e-79	0.698901	0.29	0.149	1.74277e-74	Cluster2
PARP14	1.46112948431942e-317	0.698518	0.484	0.468	4.16144288429015e-313	Cluster2
EPB41	3.93475e-283	0.697388	0.387	0.33	1.12066e-278	Cluster2
PHKA2	0	0.693587	0.374	0.36	0	Cluster2
ARID1B	0	0.693188	0.385	0.322	0	Cluster2
NFKBIZ	1.97493e-237	0.692486	0.404	0.382	5.62479e-233	Cluster2
ERICH1	0	0.689604	0.344	0.27	0	Cluster2
SLC6A3	0	0.687229	0.19	0.214	0	Cluster2
ALPK2	1.20053e-273	0.684807	0.363	0.367	3.41924e-269	Cluster2
TNFSF14	7.56242e-138	0.684381	0.166	0.042	2.15385e-133	Cluster2
ZBTB20	0	0.683261	0.56	0.6	0	Cluster2
HNRNPA2B1	0	0.683046	0.837	0.853	0	Cluster2
MFSD4B	1.0045e-283	0.679985	0.318	0.214	2.86093e-279	Cluster2
PDE10A	3.14484e-227	0.675495	0.271	0.158	8.95681e-223	Cluster2
KCNJ16	1.08859e-249	0.672373	0.358	0.293	3.10041e-245	Cluster2
SEMA5B	1.46963e-258	0.668797	0.36	0.323	4.18565e-254	Cluster2
ZMAT1	0	0.668432	0.301	0.209	0	Cluster2
OGT	0	0.668319	0.368	0.289	7.3122e-305	Cluster2
MCTP2	8.17303e-294	0.667647	0.291	0.203	2.32776e-289	Cluster2
TNRC6A	2.88871e-301	0.663384	0.357	0.274	8.22733e-297	Cluster2
CNTNAP3B	1.11527e-282	0.662345	0.28	0.192	3.17639e-278	Cluster2
VPS13A	0	0.661354	0.394	0.378	0	Cluster2
PURPL	2.65746e-130	0.658106	0.166	0.044	7.56872e-126	Cluster2
SYNE1	1.70915e-284	0.657189	0.431	0.393	4.86784e-280	Cluster2
RGS12	3.98456e-293	0.656588	0.304	0.227	1.13484e-288	Cluster2
SERPINF2	5.13383e-100	0.653539	0.446	0.336	1.46216e-95	Cluster2
PAX2	0	0.652654	0.324	0.335	0	Cluster2
MT-ATP6	4.84423e-91	0.652383	0.975	0.981	1.37968e-86	Cluster2
FRMD4A	8.41866e-286	0.651914	0.259	0.198	2.39772e-281	Cluster2
ANKRD36	3.05494e-232	0.648442	0.264	0.118	8.70078e-228	Cluster2
STAT2	4.69973e-178	0.648062	0.305	0.172	1.33853e-173	Cluster2
CPLANE1	5.07019e-249	0.647936	0.288	0.178	1.44404e-244	Cluster2
SNRNP70	0	0.64565	0.41	0.451	0	Cluster2
TPM1	1.08134e-214	0.643874	0.772	0.828	3.07977e-210	Cluster2
CCDC14	9.87045e-303	0.641497	0.327	0.221	2.8112e-298	Cluster2
SERPINH1	3.3919e-141	0.641221	0.431	0.459	9.66047e-137	Cluster2
PLEKHA1	1.93201544750725e-316	0.640887	0.512	0.613	5.50257319604541e-312	Cluster2
GARS-DT	2.99111e-279	0.638952	0.321	0.19	8.51899e-275	Cluster2
CHD9	0	0.638349	0.497	0.528	0	Cluster2
PLOD2	3.14702e-220	0.633884	0.656	0.711	8.96303e-216	Cluster2
TGFBI	1.90513e-78	0.633522	0.557	0.388	5.42601e-74	Cluster2
ZNF207	0	0.633334	0.459	0.492	0	Cluster2
ZNF37A	4.89124989382834e-322	0.632723	0.329	0.255	1.39307688226125e-317	Cluster2
AF117829.1	4.60445e-236	0.631338	0.285	0.128	1.31139e-231	Cluster2
POGZ	6.02022e-307	0.630754	0.352	0.279	1.71462e-302	Cluster2
CCNL1	1.19295e-241	0.629169	0.499	0.594	3.39764e-237	Cluster2
MYO9A	0	0.624719	0.386	0.375	0	Cluster2
NRBP2	5.69967e-224	0.624309	0.258	0.161	1.62332e-219	Cluster2
ZNF395	1.0682e-304	0.623713	0.465	0.502	3.04233e-300	Cluster2
CFLAR	4.40291e-273	0.622	0.539	0.614	1.25399e-268	Cluster2
YPEL2	7.42231e-232	0.620512	0.37	0.345	2.11395e-227	Cluster2
COL27A1	0	0.619246	0.344	0.35	0	Cluster2
MON2	1.36009e-265	0.618716	0.311	0.227	3.87368e-261	Cluster2
MIR29B2CHG	9.6053e-218	0.618685	0.258	0.127	2.73568e-213	Cluster2
SLC22A5	3.77508e-288	0.618318	0.321	0.334	1.07518e-283	Cluster2
PPFIBP1	9.68355439711504e-316	0.616725	0.433	0.452	2.75797312784233e-311	Cluster2
SLC16A1-AS1	7.97146e-270	0.611283	0.251	0.169	2.27035e-265	Cluster2
CMYA5	4.87962e-285	0.609712	0.274	0.249	1.38976e-280	Cluster2
MAML2	6.35493e-274	0.60819	0.366	0.328	1.80995e-269	Cluster2
FNDC3B	0	0.608064	0.494	0.519	0	Cluster2
HPS4	2.39947e-229	0.605442	0.352	0.296	6.83393e-225	Cluster2
AKAP9	1.78300633566595e-317	0.604507	0.574	0.628	5.0781803446102e-313	Cluster2
BICD1	9.54705453913148e-312	0.603098	0.316	0.267	2.7191e-307	Cluster2
RUFY3	5.32025598729392e-317	0.598847	0.372	0.402	1.51526210774118e-312	Cluster2
SMG1	2.23065698440864e-319	0.597536	0.375	0.361	6.35313415729426e-315	Cluster2
PGGHG	4.76443e-167	0.595097	0.19	0.113	1.35696e-162	Cluster2
KANSL1	6.25051e-273	0.594308	0.348	0.293	1.78021e-268	Cluster2
MPHOSPH8	0	0.592934	0.463	0.555	0	Cluster2
TRIO	9.87755e-231	0.591906	0.275	0.195	2.81323e-226	Cluster2
RIPOR3	5.0683e-185	0.590863	0.173	0.076	1.4435e-180	Cluster2
BHMT2	1.50951e-190	0.58655	0.522	0.56	4.29924e-186	Cluster2
APOL2	2.70113e-146	0.585234	0.293	0.271	7.69308e-142	Cluster2
RNMT	0	0.584952	0.378	0.473	0	Cluster2
ASH1L	0	0.584459	0.465	0.489	0	Cluster2
KHDC4	1.19223e-275	0.583654	0.297	0.21	3.39559e-271	Cluster2
IGHA1	1.80928e-57	0.583001	0.169	0.069	5.15302e-53	Cluster2
PLAGL1	2.59984930059567e-314	0.581097	0.348	0.32	7.40463079302654e-310	Cluster2
UBE2G2	3.20253225983748e-310	0.581015	0.351	0.345	9.12113e-306	Cluster2
STX16	2.0033e-292	0.580398	0.386	0.353	5.70561e-288	Cluster2
HNRNPH1	9.51689e-265	0.579463	0.652	0.706	2.7105e-260	Cluster2
MT-ATP8	1.97339e-284	0.579178	0.445	0.528	5.6204e-280	Cluster2
MAPK8IP3	1.35218e-169	0.578601	0.187	0.081	3.85115e-165	Cluster2
MACF1	1.66129e-248	0.576062	0.416	0.407	4.73152e-244	Cluster2
SRSF1	0	0.575758	0.378	0.388	0	Cluster2
AHNAK	1.60985e-231	0.57536	0.673	0.738	4.58503e-227	Cluster2
NDRG1	3.0494e-162	0.575068	0.803	0.869	8.685e-158	Cluster2
SLC25A36	0	0.574859	0.38	0.417	0	Cluster2
HNRNPU	1.47557e-272	0.574687	0.715	0.771	4.20257e-268	Cluster2
TANC2	7.79317e-206	0.574584	0.254	0.146	2.21957e-201	Cluster2
AC092683.1	9.85247e-305	0.573785	0.269	0.169	2.80608e-300	Cluster2
HSF4	0	0.573416	0.363	0.463	0	Cluster2
TTC14	1.25527e-237	0.572494	0.296	0.213	3.57513e-233	Cluster2
BOD1L1	0	0.57228	0.435	0.479	0	Cluster2
CNKSR3	1.75202e-224	0.572257	0.356	0.366	4.98992e-220	Cluster2
MDM4	3.01565e-241	0.572084	0.391	0.345	8.58889e-237	Cluster2
PATJ	0	0.571879	0.364	0.39	0	Cluster2
LINC-PINT	1.23339e-294	0.570532	0.361	0.367	3.51281e-290	Cluster2
ULK1	1.08771e-218	0.570129	0.22	0.15	3.09791e-214	Cluster2
TNRC6B	1.6035470608186e-312	0.569909	0.388	0.398	4.56706e-308	Cluster2
FUS	3.01994e-235	0.569515	0.69	0.752	8.60108e-231	Cluster2
MT-ND4L	4.94065645841247e-324	0.56908	0.637	0.832	1.40714836592045e-319	Cluster2
LINC00278	6.90051e-140	0.56736	0.23	0.123	1.96534e-135	Cluster2
MLLT6	5.44331e-225	0.566849	0.259	0.198	1.55031e-220	Cluster2
F3	2.94314e-60	0.565622	0.128	0.059	8.38236e-56	Cluster2
MTR	3.47328149026396e-321	0.565613	0.366	0.363	9.89225301242079e-317	Cluster2
SLC2A3	3.47208e-211	0.564867	0.41	0.569	9.88883e-207	Cluster2
FNBP4	2.18416e-262	0.560946	0.337	0.294	6.2207e-258	Cluster2
CELF1	2.8665e-280	0.560704	0.361	0.362	8.16408e-276	Cluster2
KMT2A	0	0.560634	0.45	0.509	0	Cluster2
ACTR3C	9.51193e-248	0.560337	0.224	0.153	2.70909e-243	Cluster2
GON4L	3.06328097883684e-313	0.558744	0.327	0.325	0	Cluster2
PHYKPL	0	0.557323	0.349	0.407	0	Cluster2
PRUNE2	2.41106e-262	0.557082	0.412	0.426	6.86693e-258	Cluster2
KIF12	1.68951e-259	0.556812	0.324	0.305	4.81188e-255	Cluster2
MT-ND2	1.6532e-89	0.556696	0.923	0.958	4.70849e-85	Cluster2
MT-ND4	3.13664e-63	0.554757	0.952	0.972	8.93348e-59	Cluster2
MT-CO2	6.34779e-56	0.554205	0.96	0.975	1.80791e-51	Cluster2
CYP3A5	1.75837e-223	0.553329	0.283	0.267	5.00802e-219	Cluster2
ITGA3	3.89338e-152	0.552597	0.391	0.352	1.10887e-147	Cluster2
IGKC	1.95899e-51	0.549634	0.226	0.108	5.5794e-47	Cluster2
SLC16A12	5.65535e-186	0.54949	0.19	0.234	1.6107e-181	Cluster2
PRPF4B	4.08782e-297	0.549189	0.429	0.467	1.16425e-292	Cluster2
RBM33	1.40133e-299	0.548963	0.322	0.31	3.99114e-295	Cluster2
ELL2	1.07704e-198	0.548614	0.411	0.428	3.06753e-194	Cluster2
ZNF248	4.82119e-223	0.548396	0.27	0.161	1.37312e-218	Cluster2
TRIM56	1.80659e-272	0.54759	0.402	0.429	5.14534e-268	Cluster2
USP34	2.67551e-275	0.546081	0.332	0.307	7.62012e-271	Cluster2
ADAMTS9-AS2	1.39655e-248	0.546044	0.238	0.158	3.97752e-244	Cluster2
PWWP3A	2.17841e-282	0.545629	0.281	0.293	6.20432e-278	Cluster2
CDK10	2.38834e-261	0.540956	0.289	0.285	6.80223e-257	Cluster2
FARP1	0	0.540726	0.347	0.416	0	Cluster2
DDIT4	3.84661e-92	0.540549	0.652	0.609	1.09555e-87	Cluster2
MICAL3	1.38557e-271	0.539919	0.276	0.263	3.94624e-267	Cluster2
PDK1	3.58013e-253	0.539323	0.291	0.256	1.01966e-248	Cluster2
RBM39	1.65666e-302	0.539253	0.677	0.751	4.71833e-298	Cluster2
TUT4	1.77286e-281	0.538848	0.303	0.31	5.04929e-277	Cluster2
GTF2I	3.20888e-304	0.538739	0.547	0.64	9.13921e-300	Cluster2
ACSM2A	5.90821e-179	0.538002	0.319	0.401	1.68272e-174	Cluster2
GCC2	3.08032008464543e-313	0.537969	0.543	0.631	0	Cluster2
ATP13A3	1.00606e-265	0.537763	0.405	0.464	2.86535e-261	Cluster2
ITPR1	1.71363e-189	0.535897	0.256	0.211	4.88058e-185	Cluster2
NBEA	4.11948e-204	0.535115	0.191	0.111	1.17327e-199	Cluster2
MT-ND1	7.65234e-71	0.535011	0.923	0.951	2.17946e-66	Cluster2
NSD1	2.92655e-289	0.534576	0.297	0.288	8.33512e-285	Cluster2
MBNL1	1.12398e-264	0.534036	0.42	0.455	3.2012e-260	Cluster2
ZEB2	9.14863e-188	0.53324	0.433	0.453	2.60562e-183	Cluster2
ENOSF1	1.76381435565325e-321	0.532601	0.348	0.366	5.02351966633602e-317	Cluster2
BICC1	1.0664e-136	0.532558	0.366	0.298	3.0372e-132	Cluster2
TPT1-AS1	3.75858e-177	0.5322	0.245	0.16	1.07048e-172	Cluster2
APOL1	4.08426e-93	0.530498	0.406	0.368	1.16324e-88	Cluster2
PRRC2C	2.26855181944467e-319	0.530331	0.62	0.725	6.46106243696036e-315	Cluster2
CDH6	2.92813e-143	0.530109	0.434	0.446	8.33961e-139	Cluster2
MUC1	4.70177e-50	0.528349	0.306	0.214	1.33911e-45	Cluster2
GOLGB1	5.57574e-255	0.527465	0.562	0.653	1.58803e-250	Cluster2
PPP2R3A	1.2811e-285	0.526147	0.393	0.418	3.6487e-281	Cluster2
TP53INP1	8.50114e-130	0.522909	0.25	0.152	2.42121e-125	Cluster2
ST3GAL3	1.42542e-119	0.521814	0.139	0.075	4.05974e-115	Cluster2
MT-CYB	2.03653e-72	0.521382	0.941	0.968	5.80025e-68	Cluster2
LINC00887	0	0.521227	0.215	0.27	0	Cluster2
MT-CO3	8.51285e-41	0.520361	0.973	0.98	2.42455e-36	Cluster2
HSD17B7	9.57074e-238	0.519762	0.277	0.292	2.72584e-233	Cluster2
PKN2	2.23219e-273	0.519027	0.33	0.322	6.3575e-269	Cluster2
ANKRD11	4.52938e-280	0.518461	0.387	0.475	1.29001e-275	Cluster2
STAT3	1.78749e-300	0.518389	0.475	0.611	5.09096e-296	Cluster2
ZFC3H1	1.7823e-254	0.518336	0.282	0.266	5.07618e-250	Cluster2
KLF6	9.04774e-102	0.51802	0.745	0.77	2.57689e-97	Cluster2
MYOCOS	3.17309e-105	0.517908	0.274	0.23	9.03729e-101	Cluster2
HERC4	4.78543e-224	0.516959	0.306	0.251	1.36294e-219	Cluster2
RRBP1	8.3616e-204	0.51361	0.542	0.607	2.38147e-199	Cluster2
ITGB8	3.02639e-190	0.513598	0.338	0.361	8.61947e-186	Cluster2
HOOK2	1.76443e-279	0.512106	0.248	0.253	5.02527e-275	Cluster2
CREBZF	6.75268e-298	0.509608	0.3	0.307	1.92323e-293	Cluster2
AC245297.3	4.60731e-143	0.508312	0.356	0.319	1.31221e-138	Cluster2
AFDN	0	0.508138	0.353	0.415	1.02471e-304	Cluster2
GPBP1	1.95081e-299	0.507351	0.469	0.569	5.55611e-295	Cluster2
PRKAG2	3.00234e-266	0.505292	0.25	0.247	8.55095e-262	Cluster2
PDE4DIP	2.93511e-148	0.504884	0.274	0.209	8.35949e-144	Cluster2
ABI3BP	2.4229e-152	0.503395	0.251	0.216	6.90067e-148	Cluster2
ABL2	7.26865e-89	0.502501	0.268	0.23	2.07018e-84	Cluster2
USP9Y	2.00643e-119	0.501119	0.219	0.093	5.71451e-115	Cluster2
ADD1	2.08477e-204	0.500836	0.336	0.341	5.93763e-200	Cluster2
BPTF	3.50786608547285e-322	0.500548	0.44	0.531	9.99075339803523e-318	Cluster2
ZNF638	2.81961e-276	0.499756	0.404	0.441	8.03054e-272	Cluster2
FAM193B	1.47592e-130	0.496357	0.183	0.092	4.20357e-126	Cluster2
ATXN1	1.04381e-214	0.495408	0.243	0.227	2.97289e-210	Cluster2
DUXAP8	9.8002e-156	0.495278	0.208	0.085	2.79119e-151	Cluster2
BDP1	5.86563e-273	0.493122	0.389	0.482	1.67059e-268	Cluster2
ZMYM2	1.8664e-169	0.491815	0.264	0.191	5.3157e-165	Cluster2
CES4A	4.89058e-282	0.491247	0.197	0.213	1.39289e-277	Cluster2
LINC00342	4.79243e-203	0.490584	0.23	0.169	1.36493e-198	Cluster2
TUG1	1.7258e-258	0.490366	0.318	0.331	4.91526e-254	Cluster2
NF1	8.58213e-215	0.489735	0.313	0.266	2.44428e-210	Cluster2
RERE	1.07906e-206	0.489489	0.337	0.334	3.07326e-202	Cluster2
RNF19A	1.04111e-259	0.489134	0.33	0.373	2.96519e-255	Cluster2
TAOK3	2.54187e-214	0.489057	0.285	0.342	7.2395e-210	Cluster2
PPIP5K2	3.06422e-251	0.488965	0.298	0.3	8.7272e-247	Cluster2
TTC17	3.47092e-220	0.488834	0.271	0.248	9.88551e-216	Cluster2
DIP2A	3.12441e-155	0.488776	0.204	0.133	8.89864e-151	Cluster2
ZNF292	3.54091e-258	0.488282	0.424	0.491	1.00849e-253	Cluster2
SCAF11	5.06520447894129e-317	0.486961	0.508	0.634	1.44262088764727e-312	Cluster2
UVSSA	1.15606e-140	0.486712	0.175	0.071	3.29257e-136	Cluster2
INTU	3.22988e-173	0.485872	0.222	0.126	9.19901e-169	Cluster2
BRWD1	2.02849e-195	0.485567	0.278	0.247	5.77735e-191	Cluster2
HSPA12A	7.88395e-246	0.485133	0.231	0.222	2.24543e-241	Cluster2
TBC1D8B	1.84357e-203	0.484476	0.215	0.217	5.25068e-199	Cluster2
MDM2	2.3962e-154	0.484085	0.355	0.386	6.82461e-150	Cluster2
MBD5	1.03098e-209	0.483357	0.262	0.191	2.93634e-205	Cluster2
TMEM63A	6.70705e-145	0.482758	0.177	0.107	1.91023e-140	Cluster2
RBM6	4.89571e-166	0.482466	0.243	0.18	1.39435e-161	Cluster2
OBSCN	6.41542e-145	0.482123	0.235	0.155	1.82718e-140	Cluster2
ZKSCAN1	8.69194e-277	0.482095	0.354	0.389	2.47555e-272	Cluster2
PLEC	4.54833e-111	0.481186	0.342	0.276	1.29541e-106	Cluster2
ARHGEF12	1.42354e-236	0.479576	0.376	0.428	4.05439e-232	Cluster2
LINC01127	2.62505e-35	0.479075	0.136	0.081	7.47641e-31	Cluster2
ANKRD36B	6.55723e-164	0.477786	0.181	0.092	1.86757e-159	Cluster2
PTPN14	4.77123e-154	0.476893	0.278	0.233	1.35889e-149	Cluster2
PAX8	9.89219e-258	0.476695	0.352	0.459	2.8174e-253	Cluster2
HP1BP3	2.34552e-276	0.476396	0.43	0.517	6.68029e-272	Cluster2
OFD1	0	0.475474	0.311	0.4	0	Cluster2
HCG18	1.01681e-234	0.475143	0.285	0.28	2.89598e-230	Cluster2
SPEF2	3.80333e-222	0.474979	0.241	0.207	1.08323e-217	Cluster2
RICTOR	1.88561e-202	0.473589	0.25	0.201	5.3704e-198	Cluster2
MT-CO1	4.62934e-41	0.473407	0.961	0.977	1.31848e-36	Cluster2
LINC02015	1.55191e-120	0.47148	0.132	0.044	4.42e-116	Cluster2
MAST4	1.50444e-264	0.471371	0.29	0.353	4.28479e-260	Cluster2
ODF2L	1.25783e-156	0.471141	0.229	0.174	3.58242e-152	Cluster2
SLC25A16	1.69795e-192	0.470617	0.232	0.157	4.83594e-188	Cluster2
SLC39A14	2.75883e-152	0.469267	0.379	0.414	7.85744e-148	Cluster2
UPF2	2.84688e-223	0.469039	0.26	0.253	8.1082e-219	Cluster2
MIR3936HG	0	0.469029	0.287	0.353	0	Cluster2
TRIM38	1.03508e-209	0.468037	0.331	0.385	2.94801e-205	Cluster2
MAPK10	2.26782e-187	0.467383	0.2	0.098	6.45897e-183	Cluster2
UGT2B7	7.95901e-224	0.467226	0.385	0.498	2.26681e-219	Cluster2
KMT2E	9.43433e-289	0.465474	0.448	0.553	2.68699e-284	Cluster2
CTNND1	5.47483e-273	0.46461	0.423	0.499	1.55928e-268	Cluster2
RORA	2.98627e-299	0.464511	0.338	0.407	8.5052e-295	Cluster2
PCSK6	6.13154e-199	0.46431	0.285	0.353	1.74632e-194	Cluster2
CERNA2	1.93357e-96	0.463859	0.267	0.192	5.50701e-92	Cluster2
SRSF10	4.82282e-300	0.46314	0.382	0.489	1.37359e-295	Cluster2
NUMA1	5.55359e-223	0.462911	0.33	0.357	1.58172e-218	Cluster2
BCL6	1.54156e-199	0.462746	0.278	0.28	4.39052e-195	Cluster2
PPP1R3C	1.04642e-115	0.462643	0.215	0.226	2.98031e-111	Cluster2
SLC38A1	1.42751e-244	0.462643	0.464	0.547	4.0657e-240	Cluster2
SRSF11	4.44659081257122e-323	0.461745	0.51	0.645	1.26643352932841e-318	Cluster2
PILRB	2.70916e-150	0.461427	0.189	0.11	7.71596e-146	Cluster2
AVL9	1.26355e-179	0.460442	0.211	0.152	3.59872e-175	Cluster2
ATXN2	5.46284e-249	0.460372	0.266	0.282	1.55587e-244	Cluster2
PHLDB2	2.91742e-264	0.459648	0.364	0.442	8.3091e-260	Cluster2
NPIPB5	8.92532e-160	0.459345	0.18	0.097	2.54202e-155	Cluster2
VCAM1	5.90871e-99	0.458614	0.532	0.604	1.68286e-94	Cluster2
ECHDC2	4.91891e-293	0.458495	0.354	0.46	1.40096e-288	Cluster2
FIGN	7.24889e-119	0.45837	0.194	0.071	2.06456e-114	Cluster2
TRA2B	5.01901e-255	0.458232	0.42	0.531	1.42946e-250	Cluster2
MT-ND5	3.9409e-144	0.457871	0.805	0.897	1.12241e-139	Cluster2
EPS8L2	3.24422e-289	0.457518	0.367	0.481	9.23985e-285	Cluster2
GOLGA3	1.38392e-156	0.457109	0.239	0.194	3.94153e-152	Cluster2
NHLRC3	1.48612e-175	0.456907	0.252	0.188	4.23261e-171	Cluster2
PHIP	4.89962e-213	0.455567	0.374	0.432	1.39546e-208	Cluster2
CHST15	1.57916e-140	0.455315	0.223	0.198	4.49762e-136	Cluster2
CSNK2A1	9.88131291682493e-324	0.45463	0.371	0.488	2.81429673184091e-319	Cluster2
AC092828.1	9.96257e-117	0.453722	0.149	0.036	2.83744e-112	Cluster2
ZFP36L1	4.13204e-173	0.452302	0.645	0.758	1.17685e-168	Cluster2
COL6A2	2.44447e-60	0.450238	0.37	0.225	6.96209e-56	Cluster2
ETNK1	3.26817e-210	0.449067	0.31	0.304	9.30807e-206	Cluster2
OTULIN	4.32477e-255	0.448495	0.226	0.228	1.23174e-250	Cluster2
FAM13A	7.40869e-234	0.448488	0.529	0.639	2.11007e-229	Cluster2
SHPRH	9.4678e-196	0.447675	0.238	0.19	2.69652e-191	Cluster2
ATF7IP	1.62907e-175	0.447012	0.313	0.29	4.63975e-171	Cluster2
TEAD1	5.70767e-251	0.446766	0.316	0.337	1.6256e-246	Cluster2
ZNF141	1.42681e-197	0.44648	0.213	0.155	4.0637e-193	Cluster2
CTTN	2.72419e-234	0.446228	0.358	0.419	7.75876e-230	Cluster2
NR3C1	6.71002e-247	0.446069	0.382	0.507	1.91108e-242	Cluster2
BAZ2A	1.20267e-207	0.44558	0.274	0.275	3.42533e-203	Cluster2
ITSN1	1.30463e-149	0.444849	0.219	0.151	3.71571e-145	Cluster2
VPS13C	1.74172e-197	0.44473	0.348	0.378	4.96061e-193	Cluster2
AFF4	2.3803e-231	0.444119	0.448	0.545	6.77933e-227	Cluster2
FAM133B	8.41548e-263	0.443381	0.376	0.494	2.39681e-258	Cluster2
AGO3	6.17713e-194	0.442342	0.242	0.197	1.75931e-189	Cluster2
DPP9	2.23932e-141	0.44197	0.206	0.173	6.37782e-137	Cluster2
PHC3	9.1131e-187	0.441322	0.274	0.225	2.5955e-182	Cluster2
LINC00662	2.40823e-200	0.441284	0.211	0.182	6.85889e-196	Cluster2
SRSF4	4.25059e-295	0.441257	0.351	0.462	1.21061e-290	Cluster2
SUGP2	1.0068e-196	0.441029	0.241	0.21	2.86748e-192	Cluster2
FGD6	1.14079e-153	0.440171	0.221	0.141	3.24908e-149	Cluster2
KCTD3	2.06333e-184	0.439449	0.331	0.358	5.87658e-180	Cluster2
BIVM	1.74223e-123	0.438326	0.223	0.153	4.96204e-119	Cluster2
TRA2A	3.72535e-229	0.438303	0.321	0.386	1.06102e-224	Cluster2
BCL2	1.20908e-220	0.437993	0.285	0.355	3.44359e-216	Cluster2
NAA25	1.28569e-152	0.437883	0.208	0.138	3.66176e-148	Cluster2
LRBA	1.24504e-107	0.437836	0.181	0.162	3.54599e-103	Cluster2
CFH	3.56369e-78	0.436959	0.306	0.242	1.01497e-73	Cluster2
SP1	3.01224e-163	0.436239	0.272	0.249	8.57916e-159	Cluster2
GABRE	2.83048e-150	0.436138	0.151	0.097	8.06149e-146	Cluster2
FNIP1	8.45956e-289	0.435573	0.349	0.427	2.40937e-284	Cluster2
SUPT20H	2.5218e-195	0.435306	0.231	0.218	7.18233e-191	Cluster2
LINC00626	5.36625e-81	0.435001	0.137	0.095	1.52836e-76	Cluster2
PXN	1.52773e-140	0.434519	0.229	0.224	4.35112e-136	Cluster2
NSD2	3.9118e-125	0.431855	0.17	0.102	1.11412e-120	Cluster2
CHD2	2.47042e-221	0.431002	0.397	0.464	7.03599e-217	Cluster2
TPCN1	9.90974e-142	0.430352	0.184	0.132	2.82239e-137	Cluster2
HELZ	2.86748e-219	0.430338	0.283	0.287	8.16687e-215	Cluster2
TDRD3	1.30944e-186	0.429079	0.219	0.195	3.72941e-182	Cluster2
RBM26	4.45375e-169	0.428932	0.272	0.242	1.26847e-164	Cluster2
NRP1	2.72983e-109	0.428724	0.311	0.307	7.77482e-105	Cluster2
CEMIP2	3.87732e-185	0.427757	0.323	0.358	1.1043e-180	Cluster2
LIF	3.49888e-169	0.427674	0.134	0.118	9.96515e-165	Cluster2
DYNC2H1	4.74004e-163	0.426703	0.196	0.178	1.35001e-158	Cluster2
STAT6	1.04842e-147	0.426689	0.267	0.251	2.98599e-143	Cluster2
ANKRD26	2.49575e-172	0.426048	0.202	0.162	7.10815e-168	Cluster2
XPO1	6.05459e-237	0.425752	0.307	0.345	1.72441e-232	Cluster2
CCDC30	2.7254e-184	0.424826	0.192	0.12	7.7622e-180	Cluster2
PABPN1	5.82742e-282	0.424715	0.305	0.38	1.65971e-277	Cluster2
FAM111A	8.21043e-163	0.424347	0.232	0.22	2.33841e-158	Cluster2
FGD4	1.30546e-166	0.42412	0.248	0.24	3.71809e-162	Cluster2
ATP11A	5.00879e-228	0.423845	0.305	0.362	1.42655e-223	Cluster2
FAT1	8.65887e-150	0.423775	0.377	0.384	2.46613e-145	Cluster2
NFAT5	8.3262e-221	0.422835	0.285	0.28	2.37139e-216	Cluster2
PLXNB2	6.52155e-118	0.422364	0.348	0.327	1.8574e-113	Cluster2
CDK6	5.99202e-91	0.42204	0.226	0.166	1.70659e-86	Cluster2
CDK13	1.68411e-249	0.421807	0.281	0.314	4.7965e-245	Cluster2
CLUH	1.7437e-174	0.421673	0.17	0.163	4.96624e-170	Cluster2
PDZD2	2.99763e-177	0.421533	0.127	0.114	8.53754e-173	Cluster2
KANSL1L	8.84523e-269	0.420933	0.305	0.346	2.51921e-264	Cluster2
AHNAK2	5.65466e-57	0.420758	0.24	0.28	1.6105e-52	Cluster2
ERGIC1	8.44494e-267	0.418168	0.464	0.612	2.4052e-262	Cluster2
AC060780.1	5.7871e-163	0.418125	0.188	0.12	1.64822e-158	Cluster2
AC127502.2	9.5039e-123	0.417882	0.205	0.098	2.70681e-118	Cluster2
CDK12	6.77449e-219	0.417879	0.284	0.305	1.92944e-214	Cluster2
TSC22D3	2.48873e-75	0.417606	0.427	0.468	7.08817e-71	Cluster2
EML4	5.53823e-268	0.417322	0.3	0.404	1.57734e-263	Cluster2
KDM5B	3.10196e-200	0.416806	0.312	0.349	8.8347e-196	Cluster2
AKAP13	1.95389e-200	0.416582	0.361	0.409	5.56487e-196	Cluster2
TRIM52	4.84164e-206	0.416539	0.232	0.211	1.37895e-201	Cluster2
TMEM259	7.36557e-232	0.415898	0.333	0.425	2.09779e-227	Cluster2
PPP1R13L	1.02149e-201	0.415831	0.201	0.198	2.90931e-197	Cluster2
ATRX	2.91318e-258	0.415434	0.454	0.572	8.29702e-254	Cluster2
SLC38A2	5.57115e-137	0.415088	0.421	0.443	1.58672e-132	Cluster2
RMRP	6.56929e-71	0.414616	0.155	0.039	1.871e-66	Cluster2
ZNF117	5.34685e-120	0.414553	0.2	0.086	1.52284e-115	Cluster2
NUTM2A-AS1	1.51748e-235	0.414444	0.258	0.264	4.32195e-231	Cluster2
GLUL	3.96155e-129	0.413999	0.334	0.454	1.12829e-124	Cluster2
LNPEP	1.17636e-148	0.413434	0.298	0.28	3.35038e-144	Cluster2
PTPRG	4.07322e-108	0.413054	0.176	0.134	1.16009e-103	Cluster2
GPATCH2L	1.01069e-198	0.412542	0.235	0.22	2.87854e-194	Cluster2
RHEX	1.68459e-78	0.41245	0.181	0.094	4.79789e-74	Cluster2
BAZ2B	1.8262e-170	0.41204	0.245	0.22	5.20119e-166	Cluster2
RIF1	2.03805e-227	0.410747	0.334	0.407	5.80458e-223	Cluster2
PAN2	3.18418e-122	0.41043	0.139	0.086	9.06888e-118	Cluster2
POU3F3	1.16147e-253	0.409315	0.402	0.517	3.30799e-249	Cluster2
LPAR6	1.29443e-65	0.408804	0.197	0.098	3.68666e-61	Cluster2
ABCC2	4.67962e-149	0.408184	0.15	0.104	1.3328e-144	Cluster2
MYSM1	5.91109e-158	0.408059	0.235	0.171	1.68354e-153	Cluster2
JMJD1C	1.48794e-211	0.406701	0.393	0.485	4.23782e-207	Cluster2
SYTL2	1.46968e-105	0.406693	0.281	0.257	4.18578e-101	Cluster2
VEZT	2.04883e-207	0.405684	0.289	0.314	5.83528e-203	Cluster2
TNS2	7.66751e-81	0.405064	0.204	0.136	2.18378e-76	Cluster2
ANKHD1	2.67023e-305	0.404756	0.357	0.517	7.60509e-301	Cluster2
PTAR1	1.6274e-195	0.404689	0.256	0.251	4.635e-191	Cluster2
UACA	3.99613e-182	0.404642	0.289	0.352	1.13814e-177	Cluster2
WASHC4	1.74608e-185	0.403999	0.283	0.299	4.973e-181	Cluster2
KDM4B	4.99099e-192	0.403991	0.2	0.208	1.42148e-187	Cluster2
EFHC1	1.11924e-170	0.403724	0.216	0.165	3.1877e-166	Cluster2
MSI2	1.46204e-221	0.403174	0.289	0.327	4.16405e-217	Cluster2
RNASET2	1.31798e-103	0.402745	0.677	0.72	3.75374e-99	Cluster2
KDM5A	1.83078e-221	0.402396	0.284	0.36	5.21425e-217	Cluster2
NR2F2-AS1	6.56139e-170	0.402188	0.177	0.12	1.86875e-165	Cluster2
ESF1	2.25744e-244	0.40113	0.283	0.37	6.42942e-240	Cluster2
PIAS2	5.14148e-193	0.40078	0.206	0.212	1.46435e-188	Cluster2
DNM2	3.66022e-196	0.400567	0.3	0.369	1.04247e-191	Cluster2
PWWP2A	1.9413e-269	0.400258	0.245	0.32	5.52903e-265	Cluster2
WDR73	4.79444e-236	0.400034	0.234	0.256	1.3655e-231	Cluster2
MLH3	1.0947e-189	0.399336	0.239	0.211	3.11782e-185	Cluster2
COL18A1	1.38042e-161	0.398693	0.338	0.397	3.93157e-157	Cluster2
ATF6B	1.84073e-149	0.398095	0.235	0.206	5.24259e-145	Cluster2
MLXIP	1.47447e-163	0.398073	0.192	0.185	4.19943e-159	Cluster2
C3	9.79788e-71	0.397958	0.589	0.371	2.79054e-66	Cluster2
OSMR	1.86786e-182	0.397573	0.374	0.43	5.31986e-178	Cluster2
SUN1	5.85252e-172	0.397459	0.261	0.261	1.66686e-167	Cluster2
THUMPD3-AS1	2.11019e-207	0.39706	0.221	0.251	6.01004e-203	Cluster2
ADAR	1.97567e-217	0.396622	0.357	0.438	5.62689e-213	Cluster2
NPHP3	1.83786e-164	0.395997	0.21	0.176	5.2344e-160	Cluster2
LMBR1L	1.35917e-171	0.39593	0.149	0.122	3.87104e-167	Cluster2
MTF2	7.21247e-181	0.395826	0.2	0.192	2.05418e-176	Cluster2
MYCBP2	3.39303e-138	0.39575	0.22	0.212	9.66369e-134	Cluster2
FAM153CP	1.69155e-166	0.395429	0.181	0.18	4.81772e-162	Cluster2
PTPRF	4.97352e-167	0.394688	0.298	0.328	1.41651e-162	Cluster2
QTRT1	1.01182e-203	0.394424	0.306	0.42	2.88176e-199	Cluster2
ARFGAP1	3.82598e-116	0.394323	0.148	0.105	1.08968e-111	Cluster2
PRMT2	5.69513e-205	0.393722	0.338	0.401	1.62203e-200	Cluster2
POT1-AS1	5.17938e-122	0.393639	0.416	0.44	1.47514e-117	Cluster2
JPX	8.06509e-266	0.392655	0.358	0.471	2.29702e-261	Cluster2
CLK4	1.30224e-227	0.392299	0.244	0.305	3.70892e-223	Cluster2
ATP6V0A1	4.87688e-252	0.392188	0.255	0.332	1.38898e-247	Cluster2
ZBTB38	3.72016e-225	0.391568	0.343	0.437	1.05954e-220	Cluster2
LPP	7.69162e-230	0.390884	0.42	0.515	2.19065e-225	Cluster2
MGRN1	5.78399e-234	0.390568	0.204	0.245	1.64734e-229	Cluster2
SOD2	1.31243e-87	0.389731	0.841	0.895	3.73793e-83	Cluster2
LINC00173	4.16433e-126	0.3895	0.152	0.098	1.18604e-121	Cluster2
SCN9A	4.75867e-219	0.389356	0.151	0.158	1.35532e-214	Cluster2
UTRN	1.02584e-143	0.389098	0.272	0.324	2.9217e-139	Cluster2
NSUN6	8.14041e-105	0.388785	0.17	0.107	2.31847e-100	Cluster2
AC139887.2	6.54167e-164	0.388049	0.151	0.104	1.86313e-159	Cluster2
WDR19	8.12729e-99	0.385998	0.162	0.086	2.31473e-94	Cluster2
GAK	2.503e-133	0.385116	0.162	0.139	7.12881e-129	Cluster2
GATAD1	3.46046e-292	0.384618	0.347	0.463	9.85575e-288	Cluster2
LUC7L	1.8319e-226	0.384536	0.222	0.253	5.21743e-222	Cluster2
CALCOCO1	5.07994e-166	0.383397	0.235	0.192	1.44682e-161	Cluster2
SFT2D2	2.14901e-216	0.383053	0.347	0.415	6.12059e-212	Cluster2
ARRDC3	3.37231e-207	0.382913	0.443	0.623	9.60467e-203	Cluster2
RND3	4.8044e-119	0.382863	0.32	0.433	1.36834e-114	Cluster2
ITGA5	3.80599e-69	0.382733	0.216	0.167	1.08399e-64	Cluster2
ZNF655	1.25215e-212	0.381933	0.272	0.295	3.56624e-208	Cluster2
EFNA5	1.81175e-94	0.381924	0.264	0.229	5.16006e-90	Cluster2
SLC15A4	1.80304e-193	0.381867	0.303	0.408	5.13525e-189	Cluster2
HDAC8	4.99814e-178	0.381607	0.184	0.151	1.42352e-173	Cluster2
SNX29	5.32544e-277	0.380682	0.278	0.393	1.51674e-272	Cluster2
DPYS	5.69435e-174	0.380127	0.243	0.286	1.62181e-169	Cluster2
KAT6B	9.12969e-168	0.380067	0.224	0.217	2.60023e-163	Cluster2
MAN2C1	9.48774e-112	0.379793	0.166	0.129	2.7022e-107	Cluster2
RASSF8-AS1	6.45312e-250	0.379035	0.187	0.234	1.83791e-245	Cluster2
CNOT2	1.24669e-237	0.378643	0.32	0.414	3.55071e-233	Cluster2
ZBTB44	4.51995e-172	0.378575	0.26	0.28	1.28733e-167	Cluster2
NFATC2IP	1.99063e-194	0.378269	0.198	0.209	5.66952e-190	Cluster2
FSBP	3.0032e-93	0.377854	0.164	0.063	8.55341e-89	Cluster2
TCERG1	5.09861e-254	0.376471	0.227	0.302	1.45214e-249	Cluster2
SPAG9	1.21872e-212	0.375286	0.438	0.597	3.47104e-208	Cluster2
FOXP1	1.15264e-106	0.375013	0.214	0.182	3.28283e-102	Cluster2
RB1CC1	3.5621e-216	0.374986	0.303	0.424	1.01452e-211	Cluster2
USP15	7.85619e-199	0.374777	0.232	0.273	2.23752e-194	Cluster2
RBM12B	2.4883e-149	0.374742	0.222	0.157	7.08693e-145	Cluster2
BRD9	1.59487e-176	0.374569	0.191	0.183	4.54236e-172	Cluster2
SEMA6A	1.46024e-259	0.374528	0.287	0.398	4.1589e-255	Cluster2
AKAP17A	6.2202e-214	0.374076	0.207	0.225	1.77157e-209	Cluster2
TSPYL2	3.64568e-126	0.374008	0.244	0.285	1.03833e-121	Cluster2
MTMR11	1.88292e-147	0.373559	0.223	0.207	5.36274e-143	Cluster2
SEPTIN8	2.43381e-171	0.373299	0.172	0.191	6.93173e-167	Cluster2
MYOF	2.7422e-157	0.373	0.281	0.311	7.81007e-153	Cluster2
HGS	3.22057e-140	0.372884	0.204	0.206	9.1725e-136	Cluster2
HNF1A-AS1	8.87175e-210	0.372595	0.148	0.175	2.52676e-205	Cluster2
HILPDA	5.60338e-47	0.372309	0.625	0.612	1.5959e-42	Cluster2
FLCN	2.33873e-141	0.372215	0.167	0.148	6.66095e-137	Cluster2
GSAP	9.80591e-149	0.371953	0.16	0.127	2.79282e-144	Cluster2
ITPR2	5.16671e-136	0.371075	0.156	0.151	1.47153e-131	Cluster2
CEP164	1.55582e-166	0.370484	0.152	0.128	4.43112e-162	Cluster2
ABCA5	6.89955e-173	0.370352	0.192	0.181	1.96506e-168	Cluster2
PHF14	1.0612e-254	0.370019	0.311	0.422	3.0224e-250	Cluster2
ACSM2B	1.9753e-113	0.369963	0.264	0.36	5.62586e-109	Cluster2
OIP5-AS1	3.00523e-198	0.369658	0.31	0.382	8.55921e-194	Cluster2
ARHGEF10	1.50844e-139	0.368967	0.167	0.138	4.29618e-135	Cluster2
UBN2	4.46229e-196	0.368515	0.213	0.217	1.2709e-191	Cluster2
TRPM7	1.95616e-152	0.368505	0.201	0.179	5.57134e-148	Cluster2
UBR5	1.7603e-152	0.368412	0.226	0.216	5.01351e-148	Cluster2
WDR26	2.48578e-129	0.368313	0.256	0.226	7.07974e-125	Cluster2
WDR6	3.4011e-132	0.368081	0.165	0.147	9.68667e-128	Cluster2
MET	1.68816e-202	0.367526	0.444	0.554	4.80804e-198	Cluster2
BIRC6	4.77302e-188	0.367267	0.259	0.302	1.3594e-183	Cluster2
SIN3B	2.93939e-114	0.367205	0.175	0.142	8.37169e-110	Cluster2
CAND1	1.24219e-213	0.366819	0.263	0.327	3.53789e-209	Cluster2
POLK	1.25589e-195	0.366655	0.247	0.259	3.57689e-191	Cluster2
DMTF1	3.51387e-139	0.366423	0.194	0.158	1.00079e-134	Cluster2
USP53	1.05492e-135	0.366292	0.207	0.182	3.00453e-131	Cluster2
DHX36	4.14491e-261	0.36602	0.318	0.444	1.18051e-256	Cluster2
TIA1	1.10122e-152	0.365454	0.236	0.223	3.13637e-148	Cluster2
AFF1	4.08829e-159	0.364889	0.338	0.38	1.16439e-154	Cluster2
KIAA1109	3.59781e-144	0.364688	0.225	0.208	1.02469e-139	Cluster2
NAIP	1.11023e-87	0.364291	0.132	0.05	3.16206e-83	Cluster2
TGM2	1.36009e-51	0.364252	0.406	0.42	3.87367e-47	Cluster2
WDR91	6.09459e-182	0.363714	0.166	0.164	1.7358e-177	Cluster2
PARP10	3.11742e-127	0.36357	0.204	0.211	8.87871e-123	Cluster2
ZNF611	2.96791e-125	0.363149	0.159	0.107	8.45289e-121	Cluster2
NPLOC4	5.39523e-164	0.362889	0.185	0.194	1.53662e-159	Cluster2
H6PD	5.34593e-97	0.362816	0.209	0.18	1.52257e-92	Cluster2
U2SURP	2.84716e-250	0.362496	0.401	0.532	8.10899e-246	Cluster2
BSDC1	5.92743e-185	0.362295	0.224	0.254	1.68819e-180	Cluster2
PAXBP1	2.03443e-138	0.362023	0.202	0.159	5.79426e-134	Cluster2
AC016831.5	3.27772e-218	0.361831	0.169	0.189	9.33528e-214	Cluster2
USP40	3.10972e-124	0.361607	0.183	0.145	8.85679e-120	Cluster2
LINC00621	2.77022e-104	0.361576	0.128	0.023	7.88986e-100	Cluster2
PSORS1C3	4.06919e-120	0.361355	0.124	0.079	1.15895e-115	Cluster2
TRIM22	1.00415e-91	0.360436	0.234	0.201	2.85991e-87	Cluster2
DMXL2	7.72027e-115	0.360246	0.14	0.084	2.19881e-110	Cluster2
ITPR3	2.00107e-105	0.359856	0.163	0.127	5.69925e-101	Cluster2
NCOR2	4.01104e-202	0.359545	0.256	0.325	1.14239e-197	Cluster2
NIPBL	1.15556e-200	0.359503	0.311	0.393	3.29116e-196	Cluster2
CALD1	2.8051e-181	0.359334	0.677	0.801	7.9892e-177	Cluster2
JADE1	1.91313e-138	0.35896	0.201	0.214	5.44879e-134	Cluster2
NLGN1	7.03177e-218	0.358724	0.203	0.229	2.00272e-213	Cluster2
EWSR1	1.32993e-203	0.357949	0.309	0.378	3.78776e-199	Cluster2
ZNF451	1.0456e-156	0.357373	0.208	0.202	2.97798e-152	Cluster2
PDK4	8.06702e-109	0.357142	0.381	0.56	2.29757e-104	Cluster2
CCDC57	7.69139e-95	0.357129	0.143	0.077	2.19058e-90	Cluster2
SLC11A2	2.70736e-132	0.357078	0.198	0.171	7.71084e-128	Cluster2
CCDC198	1.48716e-175	0.355864	0.334	0.431	4.23558e-171	Cluster2
MYO15B	1.31483e-125	0.355771	0.211	0.224	3.74476e-121	Cluster2
TSHZ2	2.10017e-74	0.355668	0.115	0.073	5.98149e-70	Cluster2
AC107021.2	2.11214e-110	0.355236	0.15	0.091	6.01558e-106	Cluster2
SPPL2B	1.27392e-131	0.354771	0.188	0.175	3.62824e-127	Cluster2
TBC1D16	5.96171e-90	0.354384	0.168	0.106	1.69795e-85	Cluster2
PCSK7	3.00245e-104	0.354261	0.167	0.131	8.55128e-100	Cluster2
LGI4	4.45483e-166	0.354181	0.157	0.241	1.26878e-161	Cluster2
ZNF91	4.22789e-194	0.353782	0.25	0.271	1.20415e-189	Cluster2
MEF2A	2.767e-186	0.353657	0.262	0.311	7.88068e-182	Cluster2
CSNK1A1	3.6919e-185	0.352937	0.59	0.715	1.05149e-180	Cluster2
ERBB3	5.21772e-203	0.35253	0.293	0.41	1.48606e-198	Cluster2
ZNF721	1.61184e-151	0.352393	0.204	0.201	4.59068e-147	Cluster2
KMT2C	3.75489e-202	0.352247	0.293	0.359	1.06943e-197	Cluster2
GSE1	7.40436e-163	0.351843	0.204	0.194	2.10883e-158	Cluster2
CLEC2D	1.40665e-62	0.35151	0.151	0.069	4.00629e-58	Cluster2
LAMA4	7.9465e-91	0.351442	0.223	0.225	2.26324e-86	Cluster2
PHF3	3.76142e-228	0.351247	0.365	0.471	1.07129e-223	Cluster2
RBM5	1.3105e-145	0.351179	0.196	0.182	3.73242e-141	Cluster2
IFI44	9.44225e-75	0.351111	0.175	0.113	2.68925e-70	Cluster2
NHS	4.75669e-144	0.35104	0.167	0.137	1.35475e-139	Cluster2
SORBS1	3.39995e-168	0.350999	0.226	0.266	9.6834e-164	Cluster2
AC009133.1	4.0795e-226	0.350878	0.152	0.179	1.16188e-221	Cluster2
ANAPC5	3.5627e-230	0.349677	0.277	0.389	1.01469e-225	Cluster2
PPARD	2.7093e-121	0.349434	0.137	0.132	7.71635e-117	Cluster2
MKLN1	1.72941e-193	0.349162	0.26	0.303	4.92553e-189	Cluster2
BTN3A2	1.17418e-120	0.349133	0.265	0.285	3.34419e-116	Cluster2
HDAC7	8.8605e-77	0.349082	0.172	0.116	2.52356e-72	Cluster2
TUBGCP2	4.09454e-183	0.349079	0.215	0.252	1.16616e-178	Cluster2
ANK3	3.16833e-261	0.348492	0.183	0.299	9.02372e-257	Cluster2
ACADVL	4.02537e-179	0.348477	0.491	0.634	1.14647e-174	Cluster2
EXOC4	4.36518e-164	0.34785	0.205	0.213	1.24325e-159	Cluster2
SFSWAP	5.60352e-214	0.3476	0.236	0.293	1.59594e-209	Cluster2
D2HGDH	7.60238e-176	0.346665	0.145	0.15	2.16523e-171	Cluster2
RNF149	2.69149e-247	0.346323	0.352	0.487	7.66564e-243	Cluster2
CCDC88A	6.17979e-156	0.346277	0.227	0.253	1.76007e-151	Cluster2
PRKY	4.37627e-74	0.346163	0.104	0.038	1.24641e-69	Cluster2
ANKZF1	5.63033e-168	0.346137	0.162	0.167	1.60357e-163	Cluster2
LINC01426	1.84648e-73	0.345987	0.13	0.094	5.25897e-69	Cluster2
APBB2	2.19102e-98	0.345811	0.15	0.112	6.24026e-94	Cluster2
BACH1	2.04745e-146	0.345186	0.283	0.322	5.83136e-142	Cluster2
FOXJ3	4.70572e-134	0.34502	0.285	0.309	1.34024e-129	Cluster2
ATR	6.41267e-141	0.345014	0.162	0.136	1.82639e-136	Cluster2
ZNF518A	3.64816e-148	0.344411	0.196	0.173	1.03903e-143	Cluster2
GLS	4.89171e-211	0.344174	0.462	0.612	1.39321e-206	Cluster2
HECTD4	5.19391e-123	0.343445	0.158	0.109	1.47928e-118	Cluster2
ERCC5	1.49319e-139	0.34344	0.203	0.219	4.25275e-135	Cluster2
PDIA5	2.18823e-202	0.342974	0.236	0.339	6.23229e-198	Cluster2
SPIDR	5.24963e-134	0.342824	0.155	0.143	1.49515e-129	Cluster2
MBD4	2.40405e-288	0.3428	0.242	0.389	6.84698e-284	Cluster2
GPATCH2	3.02356e-228	0.342536	0.241	0.314	8.6114e-224	Cluster2
GIGYF1	2.18585e-95	0.341748	0.166	0.134	6.22553e-91	Cluster2
RSRP1	1.19851e-151	0.341218	0.425	0.533	3.41346e-147	Cluster2
HPS3	2.57458e-198	0.340844	0.207	0.275	7.33266e-194	Cluster2
SOX6	4.61071e-144	0.340324	0.19	0.175	1.31318e-139	Cluster2
TRABD2B	6.9504e-129	0.34008	0.226	0.248	1.97954e-124	Cluster2
RIMKLB	2.39191e-83	0.339855	0.141	0.109	6.81239e-79	Cluster2
RAB11FIP3	4.14596e-175	0.339515	0.172	0.252	1.18081e-170	Cluster2
ANKRD12	4.47404e-267	0.338626	0.353	0.541	1.27425e-262	Cluster2
DOCK7	3.74635e-131	0.33809	0.168	0.14	1.067e-126	Cluster2
PLEKHH2	1.52889e-135	0.338043	0.114	0.092	4.35443e-131	Cluster2
CRIM1	7.2889e-157	0.337653	0.291	0.369	2.07595e-152	Cluster2
NCOR1	3.0695e-273	0.337587	0.34	0.506	8.74225e-269	Cluster2
PKP4	5.44885e-174	0.3373	0.253	0.295	1.55189e-169	Cluster2
INF2	6.86358e-93	0.336827	0.157	0.147	1.95482e-88	Cluster2
ARHGAP21	1.48842e-154	0.336691	0.168	0.183	4.23918e-150	Cluster2
LARP4B	4.01184e-109	0.336445	0.208	0.172	1.14261e-104	Cluster2
AC025159.1	1.06653e-115	0.335774	0.179	0.148	3.03759e-111	Cluster2
WDR27	1.27931e-93	0.335598	0.139	0.071	3.64361e-89	Cluster2
ANKRD10	4.32691e-139	0.335219	0.228	0.236	1.23235e-134	Cluster2
CCNT2	3.15602e-144	0.334957	0.207	0.184	8.98866e-140	Cluster2
RAD9A	6.03785e-110	0.334945	0.129	0.091	1.71964e-105	Cluster2
IGF1R	4.51195e-139	0.33441	0.276	0.314	1.28505e-134	Cluster2
Z83843.1	7.04886e-112	0.334218	0.141	0.079	2.00759e-107	Cluster2
HKDC1	2.73063e-111	0.334107	0.138	0.117	7.7771e-107	Cluster2
NSD3	1.07866e-195	0.333775	0.266	0.334	3.07213e-191	Cluster2
ZNF160	1.09306e-150	0.333764	0.189	0.186	3.11313e-146	Cluster2
FAN1	1.22479e-117	0.33341	0.15	0.116	3.48832e-113	Cluster2
SORBS2	2.13347e-181	0.333354	0.2	0.284	6.07633e-177	Cluster2
DLG1	4.08317e-173	0.333108	0.206	0.22	1.16293e-168	Cluster2
CBLB	2.37164e-68	0.332981	0.156	0.112	6.75466e-64	Cluster2
SETX	2.80435e-159	0.332937	0.27	0.34	7.98708e-155	Cluster2
GGA1	2.56619e-124	0.332856	0.13	0.112	7.30877e-120	Cluster2
CHD6	1.6797e-164	0.33269	0.194	0.223	4.78395e-160	Cluster2
KDM2A	6.21333e-207	0.33253	0.242	0.323	1.76962e-202	Cluster2
ANKRD33B	5.57054e-125	0.332367	0.141	0.149	1.58655e-120	Cluster2
ZNF276	5.62737e-109	0.332005	0.132	0.089	1.60273e-104	Cluster2
PCM1	3.94088e-244	0.330832	0.304	0.433	1.1224e-239	Cluster2
SMPD4	7.82682e-146	0.330827	0.146	0.13	2.22916e-141	Cluster2
SRGAP1	2.9381e-144	0.330334	0.194	0.206	8.368e-140	Cluster2
MLLT10	2.57363e-161	0.330331	0.165	0.174	7.32997e-157	Cluster2
IGFBP3	3.48862e-38	0.329982	0.555	0.575	9.93595e-34	Cluster2
GMDS-DT	9.69651e-128	0.329786	0.147	0.103	2.76166e-123	Cluster2
CLK1	5.76502e-179	0.32948	0.34	0.45	1.64194e-174	Cluster2
NUFIP2	2.32588e-194	0.329448	0.347	0.47	6.62435e-190	Cluster2
PABPC1L	4.41635e-95	0.329301	0.116	0.052	1.25782e-90	Cluster2
TENT2	6.45384e-129	0.328607	0.209	0.205	1.83812e-124	Cluster2
CDC42BPA	3.34064e-132	0.32831	0.218	0.223	9.51449e-128	Cluster2
ADAMTSL3	3.41093e-83	0.327813	0.12	0.069	9.71468e-79	Cluster2
CSF1	6.19239e-56	0.327596	0.147	0.125	1.76365e-51	Cluster2
FKBP10	3.96463e-105	0.327442	0.295	0.341	1.12917e-100	Cluster2
CP	9.73511e-32	0.32702	0.609	0.481	2.77266e-27	Cluster2
MYO6	3.00438e-201	0.326911	0.22	0.31	8.55677e-197	Cluster2
THBS1	4.47946e-125	0.326876	0.188	0.314	1.27579e-120	Cluster2
DENND4A	4.39261e-188	0.326542	0.192	0.253	1.25106e-183	Cluster2
GOLGA4	6.29015e-182	0.326443	0.36	0.48	1.7915e-177	Cluster2
ZNF737	6.00593e-129	0.326364	0.177	0.128	1.71055e-124	Cluster2
KIF21A	1.46206e-238	0.32626	0.298	0.429	4.16409e-234	Cluster2
MT-ND6	1.05108e-117	0.325952	0.266	0.357	2.99359e-113	Cluster2
PRRC2B	1.75749e-167	0.325831	0.257	0.324	5.00549e-163	Cluster2
SLC35E3	5.49451e-170	0.325819	0.183	0.206	1.56489e-165	Cluster2
SLC9A3-AS1	8.94017e-153	0.325764	0.13	0.14	2.54625e-148	Cluster2
MST1	4.13022e-120	0.324352	0.117	0.12	1.17633e-115	Cluster2
PCMTD1	1.53592e-193	0.323948	0.321	0.411	4.37446e-189	Cluster2
WDR59	8.39524e-155	0.322713	0.141	0.123	2.39105e-150	Cluster2
SETD5	1.02032e-131	0.322673	0.194	0.179	2.90598e-127	Cluster2
AC097534.2	1.16397e-107	0.322642	0.209	0.188	3.31512e-103	Cluster2
UTY	1.52425e-82	0.322559	0.154	0.066	4.34121e-78	Cluster2
AC145124.1	5.91329e-144	0.322304	0.116	0.092	1.68416e-139	Cluster2
DCP2	4.63432e-125	0.322284	0.211	0.215	1.3199e-120	Cluster2
BRAF	2.49588e-204	0.322104	0.238	0.3	7.10853e-200	Cluster2
CPEB2	4.10396e-124	0.321892	0.214	0.213	1.16885e-119	Cluster2
WDR90	1.53511e-82	0.321746	0.128	0.07	4.37216e-78	Cluster2
ADD3	2.99548e-171	0.321351	0.307	0.381	8.53141e-167	Cluster2
EGFR	4.53591e-252	0.321266	0.38	0.566	1.29187e-247	Cluster2
PCGF3	3.15859e-101	0.321265	0.171	0.129	8.99598e-97	Cluster2
UBE2Z	1.53228e-147	0.321228	0.287	0.347	4.36409e-143	Cluster2
EIF3B	4.80654e-228	0.320891	0.281	0.425	1.36895e-223	Cluster2
PPP1R3B	4.87379e-166	0.320774	0.204	0.29	1.3881e-161	Cluster2
ZNF33A	9.45067e-150	0.320708	0.221	0.245	2.69164e-145	Cluster2
RBM41	4.76949e-146	0.320453	0.185	0.193	1.3584e-141	Cluster2
SLC7A2	1.77115e-35	0.31999	0.24	0.201	5.0444e-31	Cluster2
ZMIZ2	1.36872e-100	0.319863	0.168	0.154	3.89825e-96	Cluster2
CBWD5	1.93105e-246	0.319425	0.171	0.234	5.49982e-242	Cluster2
AL390728.6	4.83901e-82	0.319336	0.139	0.063	1.3782e-77	Cluster2
SCARB1	3.79857e-183	0.319075	0.271	0.395	1.08187e-178	Cluster2
VPS13B	1.52916e-90	0.31892	0.156	0.109	4.35519e-86	Cluster2
TTTY14	3.35614e-69	0.318852	0.125	0.037	9.55863e-65	Cluster2
DZIP1	3.54008e-107	0.31856	0.143	0.118	1.00825e-102	Cluster2
CEP126	1.50615e-133	0.318533	0.139	0.1	4.28968e-129	Cluster2
AGRN	2.48049e-81	0.318292	0.261	0.245	7.06469e-77	Cluster2
ANKRD28	6.26813e-87	0.318069	0.154	0.09	1.78523e-82	Cluster2
DDX3Y	3.99915e-60	0.317466	0.198	0.136	1.139e-55	Cluster2
BTAF1	6.70577e-112	0.317462	0.158	0.116	1.90987e-107	Cluster2
ARL10	7.5919e-74	0.317279	0.103	0.047	2.16225e-69	Cluster2
LIMK2	1.14933e-102	0.317069	0.134	0.111	3.27342e-98	Cluster2
SF1	1.40409e-246	0.316805	0.402	0.589	3.99899e-242	Cluster2
RHOT2	3.69109e-167	0.316551	0.151	0.179	1.05126e-162	Cluster2
ZNF708	8.6599e-157	0.31647	0.164	0.133	2.46643e-152	Cluster2
SENP6	3.36169e-205	0.315999	0.282	0.388	9.57444e-201	Cluster2
ZFYVE16	1.70103e-179	0.315886	0.205	0.267	4.84471e-175	Cluster2
LTN1	5.62274e-148	0.315855	0.188	0.205	1.60141e-143	Cluster2
SAFB2	1.58777e-277	0.315837	0.271	0.407	4.52214e-273	Cluster2
KAT2A	3.3123e-76	0.315642	0.132	0.081	9.43376e-72	Cluster2
SPG11	8.00554e-117	0.315607	0.202	0.19	2.28006e-112	Cluster2
ZNF280D	1.06556e-149	0.315217	0.202	0.213	3.03483e-145	Cluster2
LINC01322	3.21362e-88	0.314911	0.137	0.074	9.1527e-84	Cluster2
ABCA1	4.1556e-170	0.314743	0.289	0.375	1.18356e-165	Cluster2
SEMA4B	5.73432e-87	0.314546	0.289	0.361	1.63319e-82	Cluster2
POFUT2	3.46486e-107	0.314528	0.152	0.125	9.86827e-103	Cluster2
TSC2	2.37015e-97	0.314497	0.126	0.108	6.75044e-93	Cluster2
SLFN11	1.83707e-60	0.31446	0.146	0.088	5.23217e-56	Cluster2
NRDC	6.82606e-184	0.314261	0.255	0.356	1.94413e-179	Cluster2
2022-03-06	7.99439e-219	0.31415	0.37	0.488	2.27688e-214	Cluster2
ADGRA3	9.76072e-101	0.314099	0.11	0.08	2.77995e-96	Cluster2
SEC31A	1.81833e-244	0.313978	0.372	0.528	5.1788e-240	Cluster2
ARFGEF1	5.33886e-156	0.313297	0.205	0.238	1.52056e-151	Cluster2
RAB3GAP2	2.35058e-158	0.311653	0.218	0.252	6.69468e-154	Cluster2
SMYD4	4.85426e-103	0.311233	0.127	0.111	1.38254e-98	Cluster2
PUS7L	3.39034e-138	0.311091	0.202	0.201	9.65601e-134	Cluster2
PPP6R2	1.43388e-124	0.31105	0.154	0.153	4.08383e-120	Cluster2
RALGPS2	4.12595e-189	0.310765	0.151	0.164	1.17511e-184	Cluster2
SFXN1	4.56423e-185	0.310583	0.262	0.338	1.29994e-180	Cluster2
IL4R	1.99355e-131	0.309999	0.143	0.162	5.67782e-127	Cluster2
HERC2	8.56539e-112	0.309922	0.165	0.159	2.43951e-107	Cluster2
XRRA1	1.18867e-136	0.309792	0.204	0.209	3.38546e-132	Cluster2
FSTL3	7.60521e-24	0.309565	0.235	0.229	2.16604e-19	Cluster2
AL021368.2	1.52615e-93	0.309554	0.129	0.053	4.34662e-89	Cluster2
PLCB1	1.7171e-248	0.309361	0.283	0.422	4.89048e-244	Cluster2
N4BP2L1	1.41627e-153	0.309176	0.189	0.214	4.03367e-149	Cluster2
ACSS1	1.32588e-173	0.308679	0.135	0.157	3.77624e-169	Cluster2
PTCD3	1.48937e-175	0.308324	0.205	0.25	4.24188e-171	Cluster2
AC005670.3	8.25322e-109	0.307906	0.141	0.112	2.3506e-104	Cluster2
MAVS	1.13779e-118	0.307835	0.158	0.157	3.24054e-114	Cluster2
ZNF605	1.65658e-90	0.307448	0.142	0.092	4.71811e-86	Cluster2
ARAP2	1.94374e-92	0.306971	0.142	0.139	5.53596e-88	Cluster2
SAMD4B	1.54892e-193	0.306959	0.238	0.321	4.41149e-189	Cluster2
ERVK13-1	4.64505e-93	0.30677	0.128	0.066	1.32296e-88	Cluster2
ENO2	1.77618e-118	0.306737	0.259	0.31	5.05875e-114	Cluster2
KLHL36	4.86197e-219	0.306677	0.208	0.285	1.38474e-214	Cluster2
MINDY2	5.10966e-205	0.306223	0.223	0.298	1.45528e-200	Cluster2
AKAP8	8.46534e-203	0.306218	0.194	0.263	2.41101e-198	Cluster2
N4BP2	3.6836e-105	0.30589	0.135	0.114	1.04913e-100	Cluster2
FGFR1OP	4.52369e-156	0.305873	0.177	0.185	1.28839e-151	Cluster2
C2orf27A	4.16988e-105	0.305719	0.161	0.116	1.18762e-100	Cluster2
AKT2	1.30944e-161	0.305633	0.183	0.207	3.72942e-157	Cluster2
REV3L	2.51625e-154	0.305164	0.217	0.248	7.16654e-150	Cluster2
LINC01139	4.32048e-96	0.305147	0.164	0.129	1.23051e-91	Cluster2
ZNF316	1.67304e-122	0.305104	0.115	0.102	4.765e-118	Cluster2
LUZP1	5.8174e-166	0.305026	0.171	0.216	1.65685e-161	Cluster2
MARF1	5.40215e-125	0.304781	0.194	0.191	1.53859e-120	Cluster2
PCNX4	1.94397e-136	0.30409	0.2	0.221	5.53663e-132	Cluster2
NUP107	5.73473e-143	0.303785	0.164	0.173	1.63331e-138	Cluster2
SH3D21	2.41261e-82	0.303671	0.115	0.062	6.87135e-78	Cluster2
PUM3	1.16459e-230	0.30334	0.23	0.346	3.31687e-226	Cluster2
ACSM5	2.39882e-165	0.303244	0.146	0.191	6.83209e-161	Cluster2
ZNF587	1.65905e-122	0.302907	0.13	0.089	4.72515e-118	Cluster2
CLSTN3	8.81299e-106	0.302665	0.224	0.236	2.51003e-101	Cluster2
NPEPL1	8.75428e-171	0.302378	0.219	0.296	2.49331e-166	Cluster2
SHROOM1	2.76798e-146	0.302204	0.118	0.117	7.88348e-142	Cluster2
WDR11	4.57491e-100	0.302176	0.181	0.149	1.30298e-95	Cluster2
SLC35F5	7.81425e-165	0.301743	0.313	0.39	2.22558e-160	Cluster2
ZNF736	2.95549e-90	0.301661	0.141	0.075	8.41752e-86	Cluster2
HGF	1.73233e-51	0.301574	0.117	0.027	4.93385e-47	Cluster2
WDR66	2.43183e-90	0.301068	0.13	0.069	6.92609e-86	Cluster2
EPN2	9.9274e-178	0.300686	0.142	0.177	2.82742e-173	Cluster2
RC3H1	1.63043e-139	0.300421	0.211	0.222	4.64363e-135	Cluster2
TMEM67	2.06157e-111	0.300392	0.153	0.117	5.87155e-107	Cluster2
MYLK	1.55924e-75	0.300319	0.194	0.176	4.44086e-71	Cluster2
INTS6	6.63187e-119	0.2999	0.249	0.328	1.88882e-114	Cluster2
TSC1	2.52094e-135	0.299742	0.156	0.151	7.17989e-131	Cluster2
PML	2.27136e-91	0.299538	0.19	0.192	6.46906e-87	Cluster2
PPFIA4	1.09952e-79	0.29951	0.104	0.052	3.13154e-75	Cluster2
TNFRSF14	1.13202e-178	0.299505	0.322	0.458	3.22411e-174	Cluster2
YEATS2	2.56368e-84	0.299025	0.152	0.11	7.30161e-80	Cluster2
PSMA3-AS1	4.50157e-198	0.298493	0.22	0.294	1.28209e-193	Cluster2
NUTM2B-AS1	2.27945e-175	0.298301	0.202	0.243	6.49211e-171	Cluster2
P3H2	1.35864e-202	0.298277	0.221	0.325	3.86956e-198	Cluster2
CCDC82	1.26877e-185	0.298109	0.215	0.279	3.61359e-181	Cluster2
KIAA1217	2.21841e-142	0.29803	0.176	0.201	6.31826e-138	Cluster2
PPP6R3	5.08629e-119	0.297893	0.188	0.2	1.44863e-114	Cluster2
SLC2A1	5.08485e-202	0.297684	0.373	0.564	1.44822e-197	Cluster2
KRIT1	1.79137e-214	0.297656	0.226	0.312	5.102e-210	Cluster2
SPEN	5.39504e-162	0.297435	0.262	0.34	1.53656e-157	Cluster2
MPHOSPH9	1.35135e-85	0.29743	0.159	0.118	3.84877e-81	Cluster2
TRIM44	1.50386e-218	0.297282	0.299	0.435	4.28314e-214	Cluster2
ERAP2	1.55076e-53	0.29724	0.149	0.056	4.41672e-49	Cluster2
KMO	7.72082e-81	0.297091	0.223	0.23	2.19897e-76	Cluster2
GAS2L3	4.29533e-169	0.296952	0.27	0.343	1.22335e-164	Cluster2
MBNL2	1.22813e-154	0.296776	0.283	0.327	3.49784e-150	Cluster2
PUM1	2.76002e-225	0.296631	0.272	0.387	7.86082e-221	Cluster2
CREBRF	1.38031e-210	0.296125	0.34	0.503	3.93125e-206	Cluster2
RUFY2	4.78505e-116	0.296109	0.171	0.16	1.36283e-111	Cluster2
KANSL3	2.74656e-97	0.295992	0.129	0.095	7.82247e-93	Cluster2
PTBP1	9.87474e-206	0.295852	0.301	0.445	2.81243e-201	Cluster2
OSBPL11	1.43566e-109	0.294752	0.171	0.198	4.08891e-105	Cluster2
TBC1D9B	5.40117e-160	0.294601	0.177	0.24	1.53831e-155	Cluster2
NABP1	2.35467e-96	0.294584	0.151	0.147	6.70632e-92	Cluster2
KIF1B	1.07107e-160	0.293543	0.214	0.267	3.05052e-156	Cluster2
USP22	1.49391e-166	0.293523	0.216	0.301	4.25481e-162	Cluster2
LINC00665	2.51507e-211	0.293523	0.191	0.287	7.16318e-207	Cluster2
TP53BP1	1.76057e-121	0.293473	0.189	0.193	5.01428e-117	Cluster2
MZF1	2.75293e-97	0.293466	0.128	0.09	7.84061e-93	Cluster2
SLC35E2B	1.22591e-66	0.293318	0.116	0.065	3.49151e-62	Cluster2
WDFY3	5.26916e-122	0.29315	0.196	0.188	1.50071e-117	Cluster2
BTBD7	9.31372e-201	0.292856	0.221	0.299	2.65264e-196	Cluster2
SRSF6	5.1015e-170	0.292364	0.268	0.384	1.45296e-165	Cluster2
ALPK1	4.45947e-96	0.292346	0.162	0.096	1.2701e-91	Cluster2
DMXL1	1.72662e-177	0.292315	0.226	0.296	4.91759e-173	Cluster2
ENPP3	2.95472e-183	0.291899	0.431	0.595	8.41533e-179	Cluster2
SHC1	1.32116e-166	0.291676	0.26	0.357	3.7628e-162	Cluster2
SBF2	4.14825e-134	0.291404	0.165	0.183	1.18146e-129	Cluster2
AGO2	1.6357e-188	0.291011	0.188	0.259	4.65864e-184	Cluster2
LRRIQ1	1.3332e-104	0.290962	0.118	0.081	3.79709e-100	Cluster2
KLF8	3.66554e-127	0.290944	0.137	0.103	1.04398e-122	Cluster2
PRKDC	9.97543e-211	0.290904	0.261	0.387	2.8411e-206	Cluster2
PAPLN	2.2455e-99	0.290651	0.15	0.117	6.3954e-95	Cluster2
PDS5A	3.21714e-115	0.290046	0.205	0.24	9.16273e-111	Cluster2
ARID2	5.52124e-132	0.289885	0.171	0.178	1.57251e-127	Cluster2
HNRNPL	2.16636e-171	0.289687	0.251	0.341	6.17001e-167	Cluster2
WNK1	9.00123e-143	0.289194	0.297	0.358	2.56364e-138	Cluster2
ANKS3	9.05318e-116	0.289091	0.134	0.119	2.57844e-111	Cluster2
MATR3.1	3.47861e-99	0.289089	0.147	0.093	9.90744e-95	Cluster2
FAM193A	1.25529e-96	0.289039	0.136	0.119	3.57519e-92	Cluster2
LINC02605	9.03524e-72	0.288888	0.103	0.065	2.57333e-67	Cluster2
ZZEF1	1.54627e-82	0.288793	0.126	0.09	4.40393e-78	Cluster2
TCF7L2	2.75978e-169	0.288414	0.207	0.267	7.86012e-165	Cluster2
SZT2	1.84286e-82	0.287903	0.103	0.067	5.24866e-78	Cluster2
ERC1	1.84478e-123	0.287866	0.158	0.185	5.25412e-119	Cluster2
C1RL-AS1	7.04007e-106	0.287845	0.126	0.067	2.00508e-101	Cluster2
ZNF493	6.32326e-121	0.287575	0.146	0.119	1.80093e-116	Cluster2
ASXL1	3.84761e-220	0.287529	0.21	0.308	1.09584e-215	Cluster2
NOVA1	3.78146e-199	0.287499	0.199	0.289	1.077e-194	Cluster2
CEP112	6.83871e-124	0.287189	0.109	0.102	1.94773e-119	Cluster2
ZBTB37	1.2987e-81	0.286956	0.143	0.085	3.69884e-77	Cluster2
USP8	9.8657e-195	0.286703	0.259	0.381	2.80985e-190	Cluster2
LCOR	7.47871e-102	0.286621	0.171	0.151	2.13001e-97	Cluster2
MAP2K7	2.28048e-143	0.286362	0.145	0.174	6.49504e-139	Cluster2
SRGAP2	5.66065e-121	0.285606	0.127	0.126	1.61221e-116	Cluster2
ZNF791	3.01666e-159	0.285424	0.196	0.238	8.59175e-155	Cluster2
CWF19L2	2.36504e-162	0.285338	0.197	0.279	6.73586e-158	Cluster2
KRBA1	1.41274e-143	0.284735	0.124	0.153	4.02361e-139	Cluster2
SETD4	6.90377e-115	0.284233	0.116	0.107	1.96626e-110	Cluster2
AL109615.2	4.44282e-137	0.283551	0.106	0.158	1.26536e-132	Cluster2
SNX33	2.22983e-76	0.283388	0.16	0.135	6.35078e-72	Cluster2
MTCL1	1.75223e-176	0.283031	0.103	0.132	4.99054e-172	Cluster2
RFC1	1.36449e-201	0.282855	0.289	0.426	3.88622e-197	Cluster2
FBXO22	3.38521e-191	0.282701	0.207	0.296	9.64142e-187	Cluster2
LTBR	1.08613e-184	0.282669	0.351	0.482	3.09342e-180	Cluster2
LINC00240	1.70671e-82	0.282642	0.147	0.092	4.86087e-78	Cluster2
CRYBG1	1.94758e-114	0.282412	0.218	0.254	5.54691e-110	Cluster2
BCLAF1	2.40675e-200	0.282334	0.356	0.511	6.85468e-196	Cluster2
DCAF8	2.49479e-199	0.282296	0.235	0.338	7.1054e-195	Cluster2
INO80D	1.46632e-154	0.282193	0.188	0.214	4.17622e-150	Cluster2
NFKB2	6.574e-172	0.281795	0.151	0.215	1.87234e-167	Cluster2
MED13	8.06827e-195	0.281686	0.207	0.276	2.29793e-190	Cluster2
BX890604.2	6.54226e-263	0.281595	0.143	0.224	1.8633e-258	Cluster2
THOC2	2.63651e-179	0.281525	0.277	0.379	7.50905e-175	Cluster2
SCAPER	7.72801e-160	0.28152	0.149	0.175	2.20101e-155	Cluster2
TOR1AIP2	6.07695e-149	0.28076	0.294	0.384	1.73078e-144	Cluster2
MED15	1.11579e-70	0.28064	0.177	0.161	3.17788e-66	Cluster2
TNFRSF10B	5.78554e-180	0.280611	0.231	0.321	1.64778e-175	Cluster2
NOX4	2.28297e-65	0.280533	0.144	0.108	6.50212e-61	Cluster2
SHFL	2.03772e-118	0.280532	0.179	0.206	5.80363e-114	Cluster2
NUMB	6.74197e-168	0.280471	0.21	0.278	1.92018e-163	Cluster2
ZNF528	2.39178e-83	0.280289	0.113	0.058	6.81202e-79	Cluster2
PKHD1	3.83948e-105	0.28007	0.128	0.102	1.09352e-100	Cluster2
UNC5CL	6.56357e-138	0.280002	0.134	0.145	1.86937e-133	Cluster2
ZNF26	3.09283e-106	0.279978	0.13	0.115	8.8087e-102	Cluster2
IRF3	3.02732e-151	0.279063	0.199	0.266	8.6221e-147	Cluster2
PLXNB1	9.02642e-66	0.278901	0.124	0.075	2.57082e-61	Cluster2
BRD8	1.24631e-161	0.278672	0.154	0.204	3.54961e-157	Cluster2
ACIN1	3.66952e-153	0.278526	0.224	0.286	1.04512e-148	Cluster2
SYMPK	7.56925e-110	0.278173	0.146	0.14	2.1558e-105	Cluster2
PKD1	1.08406e-119	0.278015	0.113	0.107	3.0875e-115	Cluster2
ATP2A2	4.47369e-170	0.277972	0.274	0.388	1.27415e-165	Cluster2
ADPGK	1.3573e-124	0.277917	0.168	0.174	3.86573e-120	Cluster2
DIP2C	8.59537e-130	0.277696	0.138	0.15	2.44805e-125	Cluster2
CCDC84	4.60997e-123	0.277673	0.113	0.11	1.31297e-118	Cluster2
TTC37	1.02495e-171	0.277618	0.276	0.385	2.91917e-167	Cluster2
NOC2L	2.22379e-168	0.276905	0.181	0.257	6.33359e-164	Cluster2
ZSWIM8	2.48327e-93	0.276786	0.134	0.111	7.0726e-89	Cluster2
SH3PXD2A	5.53716e-55	0.276563	0.127	0.074	1.57704e-50	Cluster2
ATP6AP1L	4.83042e-86	0.276446	0.102	0.051	1.37575e-81	Cluster2
ABLIM3	1.09119e-173	0.276212	0.175	0.26	3.10782e-169	Cluster2
SHLD2	5.84239e-133	0.275589	0.181	0.197	1.66397e-128	Cluster2
CFAP70	2.87372e-80	0.275371	0.107	0.045	8.18465e-76	Cluster2
TBL1XR1	1.39226e-200	0.27515	0.365	0.515	3.9653e-196	Cluster2
TTLL3	2.70958e-86	0.275095	0.115	0.073	7.71716e-82	Cluster2
PPWD1	3.82804e-138	0.274811	0.17	0.187	1.09026e-133	Cluster2
ICE2	1.26202e-101	0.274569	0.194	0.188	3.59435e-97	Cluster2
IBTK	6.83805e-175	0.274547	0.187	0.255	1.94755e-170	Cluster2
NFE2L1	3.29717e-126	0.27411	0.318	0.401	9.39068e-122	Cluster2
SEC61A1	6.99301e-133	0.273856	0.273	0.362	1.99168e-128	Cluster2
RREB1	2.38277e-73	0.273672	0.157	0.137	6.78637e-69	Cluster2
TJP2	1.55675e-144	0.273637	0.228	0.345	4.43378e-140	Cluster2
LAMA5	1.50966e-46	0.273281	0.167	0.12	4.29966e-42	Cluster2
FOXO3	2.08078e-182	0.273235	0.284	0.416	5.92628e-178	Cluster2
UBE3A	9.36593e-215	0.273218	0.266	0.388	2.66751e-210	Cluster2
PLEKHA2	3.0386e-102	0.273209	0.202	0.23	8.65424e-98	Cluster2
TASOR2	5.47787e-140	0.272411	0.19	0.223	1.56015e-135	Cluster2
PTPRK	1.04258e-147	0.272043	0.204	0.247	2.96938e-143	Cluster2
SLCO2B1	4.16064e-44	0.271983	0.122	0.041	1.18499e-39	Cluster2
PARD3	6.03211e-156	0.27192	0.179	0.227	1.71801e-151	Cluster2
LMO7	2.4707e-153	0.271469	0.177	0.229	7.03681e-149	Cluster2
SBNO2	6.99274e-96	0.271332	0.135	0.129	1.9916e-91	Cluster2
AAK1	4.13213e-141	0.271001	0.211	0.29	1.17687e-136	Cluster2
LINC01515	4.45969e-75	0.27099	0.116	0.044	1.27016e-70	Cluster2
TRIM25	1.64223e-137	0.270978	0.12	0.143	4.67724e-133	Cluster2
PRH1	3.99706e-112	0.270965	0.147	0.114	1.1384e-107	Cluster2
THBS3	2.70039e-54	0.270785	0.118	0.074	7.69097e-50	Cluster2
AP000873.2	2.20729e-167	0.270644	0.145	0.162	6.28657e-163	Cluster2
ASAP1	1.99861e-115	0.270604	0.158	0.189	5.69225e-111	Cluster2
TNRC18	1.41732e-106	0.270516	0.166	0.174	4.03666e-102	Cluster2
MBTPS1	1.87816e-154	0.270506	0.223	0.302	5.34918e-150	Cluster2
HIF1A-AS3	1.22441e-147	0.2702	0.145	0.17	3.48725e-143	Cluster2
PLA2R1	4.43974e-79	0.270127	0.11	0.042	1.26448e-74	Cluster2
TENT4A	2.19542e-104	0.270035	0.132	0.107	6.25276e-100	Cluster2
PDXK	1.8161e-197	0.270034	0.229	0.364	5.17244e-193	Cluster2
CDK5RAP3	3.81893e-198	0.269807	0.188	0.295	1.08767e-193	Cluster2
MAU2	2.46729e-134	0.269361	0.115	0.125	7.0271e-130	Cluster2
RNF169	1.37128e-172	0.26905	0.17	0.22	3.90555e-168	Cluster2
RAD51-AS1	6.81117e-109	0.268943	0.113	0.084	1.93989e-104	Cluster2
PDXDC1	1.08014e-196	0.268926	0.231	0.355	3.07636e-192	Cluster2
SPAG17	2.38381e-84	0.268838	0.118	0.065	6.78934e-80	Cluster2
LARP4	1.71707e-193	0.268813	0.19	0.273	4.89039e-189	Cluster2
TRMT13	1.7514e-97	0.268267	0.139	0.107	4.98815e-93	Cluster2
SMARCC2	2.48447e-179	0.267937	0.24	0.339	7.07601e-175	Cluster2
CD46	1.76094e-237	0.267677	0.416	0.604	5.01532e-233	Cluster2
DNAH14	1.17383e-133	0.267642	0.132	0.13	3.34318e-129	Cluster2
PFKL	1.30764e-187	0.267385	0.293	0.461	3.72429e-183	Cluster2
BCL9L	1.04074e-109	0.267359	0.164	0.174	2.96412e-105	Cluster2
BMP1	2.20626e-46	0.267232	0.137	0.087	6.28364e-42	Cluster2
PCF11	3.13628e-157	0.267222	0.247	0.34	8.93244e-153	Cluster2
AC058791.1	7.2519e-91	0.267026	0.13	0.158	2.06541e-86	Cluster2
ARHGAP10	6.20778e-162	0.266544	0.099	0.145	1.76804e-157	Cluster2
ARHGEF10L	2.29195e-88	0.266457	0.136	0.114	6.52771e-84	Cluster2
NIPAL3	6.68159e-69	0.266325	0.139	0.114	1.90298e-64	Cluster2
POLG	2.18645e-121	0.265453	0.137	0.15	6.22722e-117	Cluster2
AASS	1.11029e-135	0.26511	0.15	0.184	3.16222e-131	Cluster2
WEE1	2.18951e-132	0.264799	0.215	0.325	6.23594e-128	Cluster2
AHCYL1	5.05989e-194	0.264671	0.299	0.435	1.44111e-189	Cluster2
CDK18	3.89406e-165	0.264645	0.319	0.477	1.10907e-160	Cluster2
C1RL	4.12763e-88	0.264276	0.197	0.182	1.17559e-83	Cluster2
TRRAP	2.34916e-68	0.263531	0.135	0.117	6.69063e-64	Cluster2
NT5DC3	1.0673e-144	0.263341	0.117	0.14	3.03977e-140	Cluster2
ELK4	1.26446e-100	0.263322	0.203	0.206	3.6013e-96	Cluster2
DOCK5	1.88755e-88	0.263248	0.13	0.111	5.37592e-84	Cluster2
USP48	1.54709e-157	0.263247	0.183	0.26	4.40626e-153	Cluster2
DLG5	2.04877e-69	0.26318	0.118	0.074	5.8351e-65	Cluster2
RAD50	3.07936e-200	0.262907	0.359	0.531	8.77032e-196	Cluster2
PAWR	8.53672e-194	0.262806	0.242	0.342	2.43134e-189	Cluster2
NORAD	1.8405e-208	0.262698	0.435	0.608	5.24192e-204	Cluster2
MARK3	7.20744e-155	0.262513	0.154	0.198	2.05275e-150	Cluster2
AC097376.3	6.04611e-169	0.262471	0.161	0.194	1.72199e-164	Cluster2
NR2C1	8.53348e-88	0.262451	0.122	0.105	2.43042e-83	Cluster2
PISD	7.69693e-192	0.262365	0.12	0.169	2.19216e-187	Cluster2
USP47	2.83887e-161	0.261977	0.207	0.289	8.08539e-157	Cluster2
PARP4	4.17475e-85	0.261698	0.211	0.215	1.18901e-80	Cluster2
IRS2	6.14044e-64	0.260814	0.259	0.316	1.74886e-59	Cluster2
GPATCH8	2.85315e-150	0.260767	0.206	0.252	8.12606e-146	Cluster2
PRKCA	3.51172e-197	0.260707	0.144	0.204	1.00017e-192	Cluster2
KIAA0319L	1.33103e-124	0.260569	0.156	0.195	3.7909e-120	Cluster2
TAF1	3.54022e-114	0.260508	0.144	0.147	1.00829e-109	Cluster2
PHACTR4	1.48101e-144	0.260438	0.241	0.316	4.21808e-140	Cluster2
SHANK2	2.51113e-90	0.260141	0.147	0.123	7.15196e-86	Cluster2
ATP2B4	4.59204e-107	0.260124	0.192	0.221	1.30786e-102	Cluster2
EHBP1L1	4.16119e-52	0.26009	0.118	0.082	1.18515e-47	Cluster2
RNF217	1.3083e-78	0.259963	0.163	0.124	3.72617e-74	Cluster2
NBEAL1	9.11215e-207	0.259696	0.209	0.309	2.59523e-202	Cluster2
INPPL1	2.45297e-80	0.25904	0.117	0.113	6.98631e-76	Cluster2
NOTCH2	2.72711e-83	0.258551	0.192	0.181	7.76709e-79	Cluster2
HDAC6	2.34907e-119	0.258424	0.125	0.156	6.69038e-115	Cluster2
USP16	5.62833e-247	0.258408	0.213	0.376	1.60301e-242	Cluster2
FBRSL1	3.27583e-94	0.258386	0.116	0.114	9.3299e-90	Cluster2
KDM4C	9.78338e-117	0.258134	0.134	0.133	2.7864e-112	Cluster2
CPD	4.55992e-106	0.258079	0.19	0.249	1.29871e-101	Cluster2
HIP1R	4.11004e-86	0.258045	0.112	0.098	1.17058e-81	Cluster2
LINC02256	3.09281e-89	0.257647	0.141	0.111	8.80863e-85	Cluster2
EP400	3.60408e-104	0.257349	0.135	0.123	1.02648e-99	Cluster2
FAM214A	3.35416e-74	0.25732	0.154	0.128	9.55298e-70	Cluster2
CEP295	8.78948e-84	0.257048	0.134	0.102	2.50333e-79	Cluster2
SLC38A10	3.13602e-119	0.257012	0.17	0.228	8.93171e-115	Cluster2
DIXDC1	5.0907e-152	0.256977	0.221	0.297	1.44988e-147	Cluster2
UBR4	7.86482e-113	0.256771	0.153	0.171	2.23998e-108	Cluster2
PHLDB1	2.19064e-114	0.256326	0.174	0.213	6.23916e-110	Cluster2
BAZ1B	1.57641e-176	0.256057	0.219	0.34	4.48977e-172	Cluster2
SULF2	5.84435e-50	0.255993	0.228	0.205	1.66453e-45	Cluster2
RAB30-DT	3.04645e-200	0.255836	0.208	0.297	8.67658e-196	Cluster2
THEM4	4.401e-150	0.255591	0.137	0.167	1.25345e-145	Cluster2
FAM13B	1.01208e-138	0.255411	0.145	0.163	2.8825e-134	Cluster2
MYEF2	8.98782e-161	0.255382	0.173	0.239	2.55982e-156	Cluster2
SBNO1	1.36741e-177	0.254928	0.217	0.313	3.89451e-173	Cluster2
PTPN13	4.13056e-82	0.254887	0.135	0.11	1.17642e-77	Cluster2
MXRA8	1.13312e-43	0.254857	0.206	0.215	3.22723e-39	Cluster2
XRN1	6.33589e-106	0.254804	0.205	0.233	1.80452e-101	Cluster2
ASCC3	5.59143e-121	0.254572	0.197	0.236	1.5925e-116	Cluster2
MRNIP	3.11197e-179	0.253518	0.173	0.249	8.86319e-175	Cluster2
NADSYN1	1.8466e-113	0.253086	0.108	0.122	5.25929e-109	Cluster2
ZNF217	1.2437e-90	0.252703	0.224	0.243	3.54218e-86	Cluster2
SCMH1	3.5097e-98	0.252589	0.146	0.151	9.99597e-94	Cluster2
TIAL1	9.94823e-194	0.252491	0.253	0.373	2.83336e-189	Cluster2
GCN1	3.88408e-97	0.25224	0.105	0.102	1.10622e-92	Cluster2
ARID4B	2.32586e-214	0.251854	0.313	0.477	6.62429e-210	Cluster2
EFR3A	3.39333e-115	0.251607	0.172	0.216	9.66454e-111	Cluster2
ADNP	5.03132e-147	0.251411	0.235	0.306	1.43297e-142	Cluster2
PARP6	1.08257e-92	0.251115	0.123	0.1	3.08326e-88	Cluster2
SSH2	1.27771e-110	0.251089	0.177	0.211	3.63906e-106	Cluster2
EXOC1	3.67554e-126	0.251051	0.17	0.212	1.04683e-121	Cluster2
MAP4K4	7.33781e-119	0.250859	0.219	0.282	2.08988e-114	Cluster2
IKBKB	3.2673e-59	0.250846	0.114	0.071	9.30559e-55	Cluster2
ILF3	8.24025e-190	0.250733	0.266	0.385	2.34691e-185	Cluster2
MGP	0	2.34619	0.463	0.072	0	Cluster3
IGFBP7	0	2.21438	0.897	0.74	0	Cluster3
A2M	0	2.1617	0.503	0.071	0	Cluster3
RGS5	0	2.1162	0.409	0.086	0	Cluster3
PLVAP	0	1.97876	0.39	0.056	0	Cluster3
NKG7	0	1.89837	0.356	0.042	0	Cluster3
RGCC	0	1.86294	0.352	0.054	0	Cluster3
FLT1	0	1.86076	0.354	0.044	0	Cluster3
SPARCL1	0	1.79575	0.332	0.045	0	Cluster3
TMSB4X	0	1.73926	0.951	0.892	0	Cluster3
HIST1H3D	2.09686400751483e-319	1.69892	0.226	0.024	5.972078379803e-315	Cluster3
SPRY1	0	1.61677	0.289	0.074	0	Cluster3
VWF	0	1.59652	0.287	0.067	0	Cluster3
S100A4	0	1.59578	0.387	0.111	0	Cluster3
SPARC	0	1.59441	0.592	0.508	0	Cluster3
HSPG2	0	1.5885	0.297	0.076	0	Cluster3
CCL5	5.02956e-288	1.58413	0.331	0.058	1.43247e-283	Cluster3
PLPP1	0	1.54393	0.299	0.173	0	Cluster3
SRGN	0	1.53206	0.364	0.094	0	Cluster3
GSN	0	1.51035	0.359	0.21	0	Cluster3
TIMP3	0	1.49744	0.395	0.346	0	Cluster3
SLC9A3R2	0	1.48744	0.248	0.041	0	Cluster3
ESM1	0	1.47004	0.235	0.031	0	Cluster3
CCL4	6.48382e-289	1.46039	0.271	0.084	1.84666e-284	Cluster3
RAMP2	0	1.45107	0.24	0.02	0	Cluster3
PECAM1	0	1.45052	0.248	0.035	0	Cluster3
THY1	0	1.44603	0.242	0.031	0	Cluster3
APOLD1	0	1.42751	0.238	0.038	0	Cluster3
HLA-DRA	0	1.41414	0.56	0.491	0	Cluster3
ARHGDIB	0	1.3872	0.286	0.054	1.33289e-304	Cluster3
HLA-DPA1	0	1.37577	0.406	0.337	0	Cluster3
HLA-DPB1	0	1.37382	0.399	0.323	0	Cluster3
COL4A1	0	1.36526	0.35	0.327	0	Cluster3
RNASE1	1.14993e-287	1.3242	0.221	0.029	3.27511e-283	Cluster3
CTNNB1	0	1.31905	0.328	0.283	0	Cluster3
ID3	0	1.31496	0.375	0.293	0	Cluster3
ENG	1.57568e-285	1.30419	0.214	0.027	4.48769e-281	Cluster3
C1QB	2.1607e-214	1.26428	0.2	0.07	6.15389e-210	Cluster3
RBP7	7.2954e-253	1.2442	0.17	0.014	2.0778e-248	Cluster3
C1QA	1.70396e-209	1.21692	0.191	0.065	4.85305e-205	Cluster3
IFI27	4.89993e-308	1.19878	0.499	0.359	1.39555e-303	Cluster3
TAGLN	1.32993e-271	1.19441	0.174	0.046	3.78778e-267	Cluster3
CAVIN2	0	1.19413	0.176	0.062	0	Cluster3
TGFBR2	1.61659267450548e-318	1.18794	0.195	0.068	4.60421759625904e-314	Cluster3
KDR	6.65484e-234	1.1722	0.164	0.013	1.89536e-229	Cluster3
EPAS1	0	1.16426	0.328	0.461	0	Cluster3
ACTA2	0	1.15945	0.197	0.136	0	Cluster3
GZMK	1.02555e-160	1.14539	0.165	0.018	2.92088e-156	Cluster3
FABP5	0	1.14019	0.272	0.189	0	Cluster3
GZMA	5.77198e-163	1.13624	0.169	0.023	1.64392e-158	Cluster3
PODXL	1.51402e-260	1.13067	0.17	0.033	4.31207e-256	Cluster3
GMFG	4.16417e-198	1.12606	0.196	0.031	1.186e-193	Cluster3
INSR	0	1.11607	0.275	0.367	0	Cluster3
HLA-DRB1	0	1.11493	0.5	0.571	0	Cluster3
B2M	0	1.11038	0.997	0.982	0	Cluster3
EDNRB	3.75783e-222	1.10903	0.152	0.015	1.07027e-217	Cluster3
HYAL2	0	1.10769	0.17	0.08	0	Cluster3
MYL9	0	1.09504	0.223	0.226	0	Cluster3
EGFL7	0	1.08712	0.193	0.118	0	Cluster3
TPM2	1.4495e-295	1.08328	0.198	0.12	4.12832e-291	Cluster3
TYROBP	1.00765e-184	1.05713	0.192	0.058	2.8699e-180	Cluster3
PRSS23	0	1.04387	0.207	0.21	0	Cluster3
C1orf56	0	1.04314	0.197	0.142	0	Cluster3
HIST1H3B	1.53342e-140	1.03903	0.112	0.006	4.36732e-136	Cluster3
COL4A2	0	1.02842	0.266	0.341	0	Cluster3
HCST	1.61435e-137	1.02695	0.177	0.035	4.59782e-133	Cluster3
PLPP3	0	1.02651	0.242	0.357	0	Cluster3
CD34	4.27482e-183	1.02398	0.138	0.016	1.21751e-178	Cluster3
LYZ	1.79875e-114	1.0239	0.189	0.051	5.12303e-110	Cluster3
FN1	9.70711e-133	1.01757	0.306	0.143	2.76468e-128	Cluster3
VWA1	0	1.01589	0.212	0.256	0	Cluster3
CD74	0	1.00848	0.761	0.685	0	Cluster3
DUSP2	1.40294e-190	1.00673	0.168	0.102	3.9957e-186	Cluster3
IGKC	4.9765e-38	1.0013	0.092	0.116	1.41736e-33	Cluster3
BGN	6.55634e-222	0.995779	0.159	0.05	1.86731e-217	Cluster3
CD3D	1.57452e-126	0.987732	0.148	0.037	4.48439e-122	Cluster3
S100A9	4.91377e-112	0.984212	0.104	0.038	1.39949e-107	Cluster3
IFNG	2.89987e-162	0.979132	0.109	0.007	8.25912e-158	Cluster3
RGS1	3.1836e-127	0.976149	0.187	0.054	9.06721e-123	Cluster3
GNG11	0	0.963209	0.37	0.53	0	Cluster3
ISG15	0	0.961101	0.231	0.223	0	Cluster3
EMCN	1.66764e-164	0.956483	0.122	0.009	4.7496e-160	Cluster3
LCP1	6.2072e-126	0.950731	0.144	0.025	1.76787e-121	Cluster3
CALCRL	0	0.943788	0.133	0.073	0	Cluster3
ESAM	1.77329e-207	0.942866	0.131	0.03	5.0505e-203	Cluster3
PTPRB	9.88689e-175	0.940134	0.119	0.017	2.81589e-170	Cluster3
HIST1H1E	0	0.936506	0.146	0.134	0	Cluster3
SH3BGRL3	0	0.93633	0.446	0.587	0	Cluster3
APOE	1.64945e-144	0.933524	0.429	0.395	4.6978e-140	Cluster3
ENPP2	1.93813e-208	0.928974	0.106	0.041	5.51999e-204	Cluster3
PDGFD	4.08004e-202	0.927851	0.122	0.02	1.16204e-197	Cluster3
CST7	9.67935e-124	0.917421	0.125	0.018	2.75678e-119	Cluster3
IGFBP5	7.14725e-155	0.916781	0.433	0.378	2.03561e-150	Cluster3
ATP5F1E	0	0.916628	0.685	0.833	0	Cluster3
FCER1G	6.40604e-165	0.903831	0.143	0.044	1.82451e-160	Cluster3
C1QC	2.01611e-140	0.899163	0.129	0.035	5.74209e-136	Cluster3
KLF2	0	0.897004	0.232	0.289	0	Cluster3
ADGRF5	8.31447e-162	0.891572	0.118	0.014	2.36804e-157	Cluster3
CRIP1	0	0.884159	0.453	0.521	0	Cluster3
RASD1	3.15448e-238	0.878967	0.13	0.082	8.98428e-234	Cluster3
AIF1	7.83324e-141	0.878745	0.143	0.035	2.23099e-136	Cluster3
AL627171.2	0	0.878176	0.159	0.22	0	Cluster3
TACC1	0	0.877564	0.16	0.194	0	Cluster3
GJA4	2.77064e-151	0.862191	0.116	0.013	7.89106e-147	Cluster3
TRAC	3.9002e-105	0.85921	0.114	0.019	1.11082e-100	Cluster3
TMA7	0	0.856852	0.406	0.679	0	Cluster3
RAMP3	1.14761e-146	0.854128	0.115	0.012	3.26851e-142	Cluster3
FKBP1A	0	0.851773	0.306	0.541	0	Cluster3
GIMAP4	6.05279e-135	0.851295	0.109	0.013	1.7239e-130	Cluster3
TSC22D1	0	0.844055	0.427	0.625	0	Cluster3
ITM2A	2.53367e-141	0.844021	0.111	0.025	7.21614e-137	Cluster3
TNFAIP3	0	0.843218	0.165	0.172	0	Cluster3
LAPTM5	8.15627e-106	0.838756	0.164	0.046	2.32299e-101	Cluster3
MCAM	3.6146e-148	0.83737	0.127	0.033	1.02947e-143	Cluster3
CDH5	1.72813e-154	0.83315	0.114	0.01	4.92189e-150	Cluster3
CD93	1.95059e-141	0.828671	0.107	0.016	5.55547e-137	Cluster3
LRRC75A	0	0.821346	0.184	0.22	0	Cluster3
HLA-DRB5	2.01207e-279	0.818551	0.231	0.257	5.73059e-275	Cluster3
CREM	0	0.809666	0.14	0.181	0	Cluster3
PLAC9	1.06116e-132	0.807438	0.106	0.01	3.02228e-128	Cluster3
UBE2S	0	0.803813	0.247	0.39	0	Cluster3
CCL4L2	1.44405e-95	0.801701	0.104	0.054	4.11281e-91	Cluster3
CD69	1.70906e-94	0.800278	0.11	0.023	4.86757e-90	Cluster3
ADGRL4	6.37621e-127	0.798708	0.103	0.012	1.81601e-122	Cluster3
CCL3	2.12274e-144	0.798349	0.112	0.052	6.04577e-140	Cluster3
GNAI2	0	0.795207	0.231	0.421	0	Cluster3
TRBC2	5.30277e-89	0.790371	0.11	0.024	1.51028e-84	Cluster3
RGS2	1.8732e-182	0.79017	0.149	0.112	5.33506e-178	Cluster3
LGALS1	1.31092e-285	0.784849	0.575	0.635	3.73362e-281	Cluster3
IFI30	7.52959e-253	0.783146	0.156	0.149	2.1445e-248	Cluster3
CDC42SE1	0	0.781358	0.169	0.227	0	Cluster3
HLA-E	0	0.779443	0.565	0.794	0	Cluster3
HIST1H4C	0	0.773915	0.318	0.657	0	Cluster3
VAMP5	0	0.772218	0.248	0.475	0	Cluster3
APP	0	0.768052	0.374	0.669	0	Cluster3
PHKG1	9.40881e-174	0.767458	0.11	0.065	2.67972e-169	Cluster3
CXCR4	0	0.761842	0.246	0.377	0	Cluster3
ITGB1	0	0.752409	0.336	0.579	0	Cluster3
CORO1A	9.20044e-88	0.751331	0.111	0.026	2.62038e-83	Cluster3
EVA1B	0	0.748303	0.13	0.152	0	Cluster3
HNRNPH1	0	0.747195	0.414	0.719	0	Cluster3
TCF4	1.17425e-141	0.740487	0.111	0.041	3.34437e-137	Cluster3
MYL12A	0	0.73339	0.456	0.733	0	Cluster3
APOC1	1.39293e-96	0.733153	0.242	0.236	3.9672e-92	Cluster3
CD2	4.85979e-84	0.730554	0.101	0.016	1.38412e-79	Cluster3
CD59	0	0.712792	0.35	0.635	0	Cluster3
SEC14L1	0	0.709134	0.135	0.227	0	Cluster3
CLEC2B	1.26298e-136	0.705294	0.149	0.131	3.59709e-132	Cluster3
EMP1	5.43787e-292	0.700047	0.113	0.114	1.54876e-287	Cluster3
HLA-C	0	0.692884	0.734	0.862	0	Cluster3
CD9	0	0.690945	0.311	0.574	0	Cluster3
GAS6	6.2761e-247	0.69012	0.104	0.087	1.7875e-242	Cluster3
CD99	0	0.682387	0.306	0.61	0	Cluster3
COTL1	0	0.680261	0.187	0.335	0	Cluster3
HLA-DQA1	8.61407e-137	0.680177	0.132	0.116	2.45337e-132	Cluster3
GBP4	2.14571e-184	0.676023	0.103	0.087	6.1112e-180	Cluster3
HMGB2	0	0.671934	0.21	0.446	0	Cluster3
RHOA	0	0.668483	0.302	0.625	0	Cluster3
CCDC85B	0	0.667112	0.158	0.299	0	Cluster3
CMC1	0	0.652029	0.138	0.246	0	Cluster3
ZNF331	0	0.649634	0.115	0.175	0	Cluster3
AQP1	0	0.649504	0.153	0.251	0	Cluster3
NPDC1	0	0.649117	0.167	0.33	0	Cluster3
HLA-B	5.34209e-305	0.648539	0.876	0.936	1.52148e-300	Cluster3
MYL12B	0	0.636076	0.498	0.793	0	Cluster3
HLA-DMA	1.11639073334288e-319	0.632579	0.158	0.26	3.17959244763386e-315	Cluster3
SERF2	0	0.632003	0.762	0.913	0	Cluster3
H2AFZ	0	0.626309	0.312	0.629	0	Cluster3
CTSS	5.39303e-89	0.623041	0.121	0.072	1.53599e-84	Cluster3
ETS1	0	0.61799	0.207	0.412	0	Cluster3
CARD16	9.09238e-214	0.617212	0.123	0.137	2.5896e-209	Cluster3
ARPC1B	0	0.608354	0.24	0.486	0	Cluster3
SRSF7	0	0.604611	0.254	0.591	0	Cluster3
STMN1	0	0.601929	0.139	0.237	0	Cluster3
NRP1	3.50312601966665e-317	0.601366	0.176	0.314	9.97725321661258e-313	Cluster3
MYL6	0	0.596116	0.751	0.881	0	Cluster3
FXYD5	1.92458e-234	0.587251	0.164	0.231	5.48138e-230	Cluster3
SPTBN1	0	0.58039	0.278	0.615	0	Cluster3
ARPC3	0	0.574615	0.434	0.785	0	Cluster3
ZFP36L2	0	0.573279	0.252	0.486	0	Cluster3
MYH9	0	0.572084	0.191	0.425	0	Cluster3
ID1	7.16532e-207	0.570938	0.185	0.279	2.04076e-202	Cluster3
MARCKSL1	4.98109e-219	0.570423	0.13	0.169	1.41867e-214	Cluster3
SH3BGRL	0	0.569733	0.199	0.469	0	Cluster3
ISG20	3.00149e-284	0.562037	0.107	0.168	8.54855e-280	Cluster3
RHOC	0	0.55882	0.271	0.579	0	Cluster3
ZFP36	0	0.555467	0.546	0.777	0	Cluster3
MXD4	0	0.551585	0.151	0.315	0	Cluster3
CD81	0	0.550147	0.563	0.816	0	Cluster3
ACTB	4.31207e-261	0.548925	0.849	0.924	1.22812e-256	Cluster3
NDUFB1	0	0.547932	0.236	0.554	0	Cluster3
PSME2	0	0.547235	0.234	0.552	0	Cluster3
AP2S1	0	0.543086	0.219	0.531	0	Cluster3
H1FX	0	0.543033	0.197	0.369	0	Cluster3
LYST	2.48017e-213	0.538978	0.084	0.117	7.06377e-209	Cluster3
CFL1	0	0.537021	0.502	0.796	0	Cluster3
HLA-F	8.7863e-308	0.533978	0.171	0.331	2.50243e-303	Cluster3
ADIRF	1.05845e-203	0.533865	0.498	0.633	3.01458e-199	Cluster3
MSN	0	0.532518	0.219	0.514	0	Cluster3
GRB10	0	0.532378	0.083	0.143	0	Cluster3
CRIP2	0	0.531988	0.226	0.549	0	Cluster3
RESF1	3.4228e-276	0.52803	0.099	0.173	9.74846e-272	Cluster3
CTSC	0	0.52564	0.19	0.43	0	Cluster3
CSRP1	9.0498e-286	0.525522	0.098	0.15	2.57747e-281	Cluster3
UQCR11	0	0.524872	0.379	0.709	0	Cluster3
PFN1	0	0.517906	0.53	0.823	0	Cluster3
NR4A1	0	0.511407	0.181	0.378	0	Cluster3
IFI6	1.14834e-245	0.509874	0.149	0.263	3.27058e-241	Cluster3
RGS10	1.24098e-185	0.507962	0.09	0.105	3.53443e-181	Cluster3
CST3	0	0.506725	0.524	0.824	0	Cluster3
C9orf16	0	0.505549	0.142	0.333	0	Cluster3
BST2	0	0.504079	0.365	0.618	0	Cluster3
NAA38	0	0.502688	0.216	0.535	0	Cluster3
FSTL1	1.80153e-172	0.50266	0.102	0.156	5.13094e-168	Cluster3
CALM1	0	0.500715	0.426	0.755	0	Cluster3
YWHAH	0	0.499472	0.158	0.415	0	Cluster3
COL18A1	0	0.496816	0.171	0.406	0	Cluster3
NDUFA1	0	0.494604	0.399	0.76	0	Cluster3
RNASEH2C	0	0.494501	0.174	0.456	0	Cluster3
APOBEC3G	2.32323e-221	0.493527	0.079	0.108	6.6168e-217	Cluster3
ITGA1	0	0.49225	0.107	0.236	0	Cluster3
CDC37	0	0.492011	0.188	0.495	0	Cluster3
UBL5	0	0.491205	0.389	0.756	0	Cluster3
COX7A1	0	0.490062	0.158	0.34	0	Cluster3
POLR2L	0	0.488373	0.275	0.616	0	Cluster3
SRP14	0	0.483901	0.598	0.852	0	Cluster3
TM4SF18	1.01801e-298	0.482904	0.119	0.233	2.89941e-294	Cluster3
ARPC4	0	0.482246	0.134	0.305	0	Cluster3
CD14	7.37788e-148	0.482059	0.083	0.106	2.10129e-143	Cluster3
PSMB9	0	0.479594	0.256	0.582	0	Cluster3
OST4	0	0.479381	0.431	0.783	0	Cluster3
TSC22D3	6.51201e-138	0.478974	0.398	0.47	1.85469e-133	Cluster3
MTUS1	2.34808e-305	0.476824	0.074	0.121	6.68757e-301	Cluster3
SOD3	5.99123e-281	0.476315	0.084	0.149	1.70636e-276	Cluster3
SH3BP5	0	0.473476	0.067	0.115	0	Cluster3
TMSB10	8.59695e-182	0.472556	0.959	0.979	2.4485e-177	Cluster3
GRN	0	0.47191	0.219	0.554	0	Cluster3
CALR	0	0.471147	0.501	0.813	0	Cluster3
GNAS	0	0.468435	0.459	0.758	0	Cluster3
CX3CL1	0	0.463034	0.108	0.289	0	Cluster3
ATP5MG	0	0.462154	0.416	0.783	0	Cluster3
TPM4	1.36612e-231	0.460293	0.17	0.304	3.89085e-227	Cluster3
TLE5	0	0.460121	0.207	0.531	0	Cluster3
TINAGL1	1.5526e-156	0.459354	0.098	0.138	4.42195e-152	Cluster3
COMMD6	0	0.458465	0.338	0.723	0	Cluster3
UBB	3.47896e-283	0.457083	0.656	0.844	9.90843e-279	Cluster3
IFITM2	0	0.453823	0.322	0.657	0	Cluster3
EHD4	1.27164e-299	0.452463	0.069	0.135	3.62176e-295	Cluster3
CLIC1	0	0.451963	0.521	0.82	0	Cluster3
YWHAB	0	0.451876	0.291	0.691	0	Cluster3
COX6C	0	0.450392	0.444	0.775	0	Cluster3
SSR4	0	0.449313	0.385	0.753	0	Cluster3
TBC1D1	8.98733e-256	0.448994	0.069	0.122	2.55968e-251	Cluster3
STC1	2.12356e-246	0.447855	0.153	0.305	6.04811e-242	Cluster3
RABAC1	0	0.446655	0.24	0.597	0	Cluster3
IFNGR1	0	0.445587	0.122	0.312	0	Cluster3
NR4A2	1.33083e-152	0.445052	0.077	0.101	3.79034e-148	Cluster3
CYBA	0	0.443344	0.509	0.821	0	Cluster3
ASAH1	0	0.443156	0.182	0.467	0	Cluster3
TMPO	0	0.442661	0.097	0.282	0	Cluster3
OAZ1	0	0.440745	0.437	0.81	0	Cluster3
MGST2	0	0.440289	0.128	0.37	0	Cluster3
JAG1	1.5356e-276	0.43964	0.096	0.215	4.37354e-272	Cluster3
BLOC1S1	0	0.439437	0.261	0.636	0	Cluster3
PPP1CB	0	0.4394	0.24	0.607	0	Cluster3
IGFBP4	0	0.438915	0.369	0.738	0	Cluster3
C17orf49	0	0.437374	0.106	0.251	0	Cluster3
POMP	0	0.436992	0.29	0.674	0	Cluster3
IFI27L2	0	0.432344	0.167	0.42	0	Cluster3
PYCARD	2.48358e-247	0.431423	0.111	0.196	7.07347e-243	Cluster3
JUNB	3.33915e-238	0.431336	0.574	0.755	9.51022e-234	Cluster3
TUBA1B	0	0.427692	0.432	0.763	0	Cluster3
TSPAN14	7.84469e-245	0.426508	0.072	0.146	2.23425e-240	Cluster3
BCAM	6.15812e-229	0.426487	0.1	0.183	1.75389e-224	Cluster3
FTL	7.73737e-98	0.426363	0.942	0.987	2.20368e-93	Cluster3
PLK2	2.52539e-212	0.425393	0.178	0.343	7.19257e-208	Cluster3
SRSF3	0	0.424014	0.283	0.68	0	Cluster3
SELENOW	0	0.424	0.314	0.677	0	Cluster3
ARPC2	0	0.42305	0.279	0.675	0	Cluster3
RPL32	4.8233e-146	0.421456	0.903	0.938	1.37373e-141	Cluster3
HIF1A	1.63698e-255	0.421136	0.101	0.207	4.66229e-251	Cluster3
ARGLU1	0	0.420999	0.184	0.506	0	Cluster3
DRAP1	0	0.420376	0.175	0.526	0	Cluster3
SELENOK	0	0.41874	0.213	0.571	0	Cluster3
FKBP5	1.19232e-122	0.416301	0.212	0.305	3.39585e-118	Cluster3
CKLF	0	0.414905	0.139	0.366	0	Cluster3
PAXX	0	0.413157	0.118	0.319	0	Cluster3
PET100	0	0.412485	0.205	0.582	0	Cluster3
MICOS10	0	0.412439	0.296	0.686	0	Cluster3
HSPA8	3.45843e-295	0.412362	0.544	0.783	9.84997e-291	Cluster3
GNG5	0	0.411577	0.308	0.71	0	Cluster3
OAZ2	0	0.409198	0.09	0.228	0	Cluster3
ELOB	0	0.407352	0.412	0.783	0	Cluster3
DPYSL2	0	0.407179	0.128	0.362	0	Cluster3
PTMA	5.29806e-214	0.406214	0.824	0.928	1.50894e-209	Cluster3
CYCS	0	0.404571	0.269	0.646	0	Cluster3
COX7A2	0	0.4045	0.312	0.698	0	Cluster3
ARHGAP18	0	0.404127	0.076	0.194	0	Cluster3
RPS21	9.28534e-174	0.402386	0.847	0.923	2.64456e-169	Cluster3
FCGRT	0	0.400948	0.242	0.587	0	Cluster3
EIF5A	0	0.400904	0.269	0.611	0	Cluster3
EIF4G2	0	0.400572	0.275	0.683	0	Cluster3
DYNLL1	0	0.400002	0.523	0.816	0	Cluster3
NDUFA12	0	0.398958	0.249	0.652	0	Cluster3
EMP3	3.58027e-284	0.397513	0.226	0.443	1.0197e-279	Cluster3
NDUFB2	0	0.397464	0.343	0.728	0	Cluster3
SUB1	0	0.397035	0.353	0.766	0	Cluster3
MGAT4A	5.10955e-231	0.395722	0.071	0.127	1.45525e-226	Cluster3
SNU13	0	0.394469	0.235	0.616	0	Cluster3
COPS9	0	0.392139	0.185	0.528	0	Cluster3
RPS29	6.28269e-176	0.391871	0.739	0.871	1.78937e-171	Cluster3
GNG10	0	0.390965	0.151	0.434	0	Cluster3
HNRNPDL	0	0.389143	0.296	0.716	0	Cluster3
ATP5MPL	0	0.387264	0.24	0.607	0	Cluster3
UBALD2	4.54216e-299	0.383159	0.091	0.21	1.29365e-294	Cluster3
TMEM160	0	0.382919	0.114	0.346	0	Cluster3
AAK1	0	0.380681	0.1	0.296	0	Cluster3
ADAM17	2.20171e-284	0.379894	0.074	0.195	6.27069e-280	Cluster3
DAD1	0	0.37878	0.293	0.7	0	Cluster3
LAMB2	3.12219e-268	0.377974	0.1	0.246	8.8923e-264	Cluster3
SH3GLB1	0	0.377899	0.149	0.484	0	Cluster3
HES1	1.38908e-255	0.377204	0.244	0.464	3.95624e-251	Cluster3
ECE1	2.76456e-185	0.377067	0.07	0.102	7.87376e-181	Cluster3
SUMF2	0	0.376433	0.137	0.376	0	Cluster3
CACYBP	0	0.375726	0.194	0.561	0	Cluster3
CLK1	0	0.374946	0.157	0.459	0	Cluster3
ARRDC2	6.72323e-180	0.374697	0.069	0.134	1.91484e-175	Cluster3
MEAF6	0	0.37412	0.107	0.343	0	Cluster3
PSAP	0	0.372109	0.369	0.763	0	Cluster3
H2AFJ	0	0.371898	0.217	0.552	0	Cluster3
PTPRG	1.13011e-178	0.371213	0.074	0.139	3.21866e-174	Cluster3
CBLB	4.66201e-166	0.369808	0.059	0.117	1.32779e-161	Cluster3
SPTAN1	0	0.369573	0.121	0.358	0	Cluster3
SEPTIN7	0	0.369557	0.233	0.67	0	Cluster3
PLS3	7.40406093026372e-313	0.367789	0.064	0.175	0	Cluster3
RBX1	0	0.366305	0.224	0.574	0	Cluster3
CDK2AP1	0	0.366157	0.095	0.269	0	Cluster3
RPS4Y1	4.37773e-81	0.365418	0.297	0.333	1.24682e-76	Cluster3
PIK3C2A	0	0.363403	0.095	0.301	0	Cluster3
ADGRE5	2.26926e-213	0.36272	0.082	0.185	6.46308e-209	Cluster3
ABHD17A	0	0.361732	0.109	0.353	0	Cluster3
JUP	2.10876e-241	0.361534	0.075	0.192	6.00596e-237	Cluster3
OSTF1	0	0.359582	0.075	0.203	0	Cluster3
APOBEC3C	2.65048e-237	0.359352	0.077	0.173	7.54884e-233	Cluster3
SLIRP	0	0.35921	0.174	0.528	0	Cluster3
LIME1	7.02759e-291	0.35908	0.109	0.282	2.00153e-286	Cluster3
C4orf48	2.65727e-108	0.357981	0.076	0.114	7.56817e-104	Cluster3
STOM	0	0.355894	0.191	0.574	0	Cluster3
ATP5MD	0	0.354099	0.326	0.729	0	Cluster3
GSTO1	0	0.353441	0.245	0.659	0	Cluster3
BEX3	0	0.352265	0.24	0.631	0	Cluster3
BRK1	0	0.35179	0.206	0.596	0	Cluster3
HERPUD1	0	0.350896	0.308	0.674	0	Cluster3
HSPH1	2.43425e-179	0.350685	0.321	0.508	6.93299e-175	Cluster3
SMAP2	3.48481e-171	0.350349	0.06	0.105	9.9251e-167	Cluster3
NOSTRIN	0	0.349843	0.082	0.26	0	Cluster3
TNS2	2.77485e-145	0.349427	0.075	0.143	7.90306e-141	Cluster3
TNFSF12	0	0.349362	0.09	0.258	0	Cluster3
NDUFB8	0	0.348591	0.247	0.656	0	Cluster3
SLFN5	4.88756e-168	0.347979	0.06	0.117	1.39203e-163	Cluster3
DBNDD2	4.17348e-233	0.347009	0.084	0.189	1.18865e-228	Cluster3
CAVIN1	0	0.346377	0.118	0.349	0	Cluster3
IVNS1ABP	0	0.346167	0.146	0.46	0	Cluster3
EPHX1	0	0.345913	0.083	0.239	0	Cluster3
COX17	0	0.345191	0.212	0.593	0	Cluster3
JPT1	0	0.344911	0.14	0.37	0	Cluster3
RAB1B	0	0.344472	0.096	0.293	0	Cluster3
MYO1B	8.09117e-240	0.343625	0.055	0.102	2.30445e-235	Cluster3
SEM1	0	0.343145	0.309	0.739	0	Cluster3
PSME1	0	0.342677	0.298	0.696	0	Cluster3
HMGB1	0	0.342533	0.413	0.822	0	Cluster3
PINK1	0	0.342119	0.09	0.26	0	Cluster3
NDUFS5	0	0.341708	0.377	0.768	0	Cluster3
NUDT4	1.01492324800408e-313	0.341585	0.111	0.303	0	Cluster3
ARHGEF1	8.54034e-157	0.341366	0.057	0.112	2.43237e-152	Cluster3
ACTR2	0	0.3411	0.16	0.522	0	Cluster3
RAPGEF1	7.57565e-239	0.340714	0.057	0.139	2.15762e-234	Cluster3
TMEM47	1.14229e-106	0.340144	0.076	0.135	3.25334e-102	Cluster3
TMEM50A	0	0.339865	0.172	0.535	0	Cluster3
FAU	2.52321e-168	0.337234	0.828	0.924	7.18637e-164	Cluster3
CNPY3	2.77407377549052e-315	0.336811	0.085	0.233	7.90083951997455e-311	Cluster3
DNAJB1	1.05962e-139	0.336493	0.577	0.704	3.0179e-135	Cluster3
ISCU	0	0.336217	0.176	0.567	0	Cluster3
GABARAPL2	0	0.336104	0.214	0.632	0	Cluster3
NOP10	0	0.33609	0.205	0.59	0	Cluster3
NDUFA3	0	0.335988	0.208	0.607	0	Cluster3
KLF9	0	0.334343	0.121	0.352	0	Cluster3
RPS10	1.23357e-191	0.333997	0.716	0.866	3.51334e-187	Cluster3
ATP5ME	0	0.333424	0.353	0.768	0	Cluster3
PHACTR2	1.2262e-199	0.333138	0.055	0.125	3.49235e-195	Cluster3
NDUFAF3	0	0.332799	0.147	0.473	0	Cluster3
MACF1	0	0.33258	0.138	0.422	0	Cluster3
DNAJA1	4.67995e-165	0.33146	0.53	0.72	1.3329e-160	Cluster3
CNN3	0	0.328554	0.251	0.664	0	Cluster3
RPL39	2.73605e-77	0.328407	0.933	0.946	7.79254e-73	Cluster3
NDUFA4	0	0.327568	0.343	0.753	0	Cluster3
PSMB8	0	0.327308	0.261	0.666	0	Cluster3
CA2	0	0.326143	0.123	0.342	0	Cluster3
MTLN	0	0.325712	0.109	0.366	0	Cluster3
ATP1B3	0	0.325379	0.107	0.348	0	Cluster3
UACA	0	0.325318	0.125	0.361	0	Cluster3
FKBP9	5.76977e-276	0.325237	0.078	0.229	1.64329e-271	Cluster3
MAP3K12	1.1344e-152	0.324603	0.05	0.107	3.2309e-148	Cluster3
TMEM258	0	0.323736	0.273	0.716	0	Cluster3
SEPTIN2	0	0.323473	0.17	0.544	0	Cluster3
ASAP1	2.42878e-237	0.32325	0.078	0.194	6.91742e-233	Cluster3
RBMS1	6.96709844674474e-312	0.321407	0.086	0.25	1.9843e-307	Cluster3
ANXA6	2.05547e-233	0.321037	0.076	0.187	5.85419e-229	Cluster3
CCND3	5.56738e-175	0.320711	0.064	0.148	1.58564e-170	Cluster3
SNRPB	0	0.320284	0.202	0.623	0	Cluster3
TMEM173	2.42674e-145	0.319343	0.073	0.151	6.9116e-141	Cluster3
SHISA5	2.72174e-279	0.318881	0.097	0.27	7.75178e-275	Cluster3
REEP3	6.79098e-288	0.318639	0.079	0.215	1.93414e-283	Cluster3
EVL	1.40344e-270	0.318624	0.091	0.242	3.99715e-266	Cluster3
SWAP70	2.76805e-292	0.316306	0.062	0.177	7.88367e-288	Cluster3
ITGB2	5.92922e-85	0.315165	0.095	0.143	1.6887e-80	Cluster3
PSMB10	0	0.315127	0.135	0.385	0	Cluster3
CAPZB	0	0.314257	0.17	0.522	0	Cluster3
ABRACL	2.21365124487879e-318	0.313412	0.081	0.249	6.30470011053928e-314	Cluster3
RPL29	1.02526e-146	0.312678	0.834	0.925	2.92006e-142	Cluster3
ZC3HAV1	9.88131291682493e-324	0.311339	0.081	0.264	2.81429673184091e-319	Cluster3
ITGA6	0	0.309674	0.095	0.305	0	Cluster3
PPDPF	0	0.309626	0.369	0.751	0	Cluster3
MRPL52	0	0.308623	0.146	0.493	0	Cluster3
SEPTIN9	1.48688290808238e-315	0.307276	0.123	0.37	4.23479121050942e-311	Cluster3
PEA15	0	0.306793	0.097	0.319	0	Cluster3
SNHG9	6.97893e-286	0.306671	0.087	0.26	1.98767e-281	Cluster3
RSRP1	0	0.305948	0.2	0.545	0	Cluster3
SMCHD1	1.25217e-291	0.305043	0.074	0.226	3.5663e-287	Cluster3
YPEL5	0	0.30352	0.124	0.439	0	Cluster3
WTAP	0	0.302837	0.172	0.528	0	Cluster3
MRPL33	0	0.302646	0.185	0.578	0	Cluster3
RAP1A	0	0.302434	0.088	0.31	0	Cluster3
RAP1B	0	0.301718	0.2	0.576	0	Cluster3
NID1	1.47897e-215	0.300905	0.063	0.155	4.21226e-211	Cluster3
ITGA5	7.39123e-128	0.299741	0.085	0.174	2.1051e-123	Cluster3
WIPF1	3.13641e-193	0.299562	0.06	0.144	8.93281e-189	Cluster3
ATP5IF1	0	0.298847	0.317	0.746	0	Cluster3
LIPA	1.40228e-214	0.298554	0.07	0.186	3.99382e-210	Cluster3
C12orf57	0	0.298061	0.313	0.726	0	Cluster3
SUSD6	3.09714e-205	0.29779	0.057	0.145	8.82096e-201	Cluster3
TRA2A	0	0.297334	0.129	0.397	0	Cluster3
RAB8B	1.29049e-234	0.29698	0.055	0.134	3.67545e-230	Cluster3
IAH1	0	0.296215	0.161	0.554	0	Cluster3
VOPP1	5.51527e-255	0.296169	0.067	0.187	1.5708e-250	Cluster3
UQCR10	0	0.294527	0.289	0.691	0	Cluster3
NEDD8	0	0.294439	0.246	0.679	0	Cluster3
IDI1	1.93888e-301	0.292511	0.068	0.218	5.52213e-297	Cluster3
DBI	0	0.291506	0.324	0.734	0	Cluster3
CLDND1	0	0.291059	0.098	0.354	0	Cluster3
NEDD9	0	0.29088	0.086	0.281	0	Cluster3
BCAP29	0	0.2903	0.085	0.271	0	Cluster3
ZNRD1	0	0.289876	0.081	0.282	0	Cluster3
ZNHIT1	0	0.289666	0.203	0.616	0	Cluster3
LAP3	6.13678573090834e-316	0.289563	0.097	0.313	1.74781794402001e-311	Cluster3
RPL41	5.50197e-72	0.288421	0.989	0.985	1.56702e-67	Cluster3
BMPR2	7.45973709940642e-315	0.288416	0.078	0.251	2.12460772328194e-310	Cluster3
SDCBP	0	0.2876	0.186	0.52	0	Cluster3
TRAPPC1	0	0.287419	0.158	0.505	0	Cluster3
NSF	1.55279e-221	0.286916	0.046	0.125	4.42251e-217	Cluster3
DDX3Y	5.58796e-159	0.286702	0.059	0.144	1.59151e-154	Cluster3
MAP7D1	9.26416e-169	0.286629	0.048	0.105	2.63853e-164	Cluster3
CAP1	0	0.285361	0.143	0.491	0	Cluster3
RAB11A	0	0.285157	0.139	0.494	0	Cluster3
JUND	1.24907e-206	0.284095	0.61	0.825	3.55747e-202	Cluster3
BCAP31	0	0.28395	0.218	0.633	0	Cluster3
TIMP1	0	0.2832	0.401	0.818	0	Cluster3
SGK1	8.79916e-298	0.283036	0.189	0.467	2.50609e-293	Cluster3
CD55	3.83095e-159	0.282979	0.053	0.113	1.09109e-154	Cluster3
RAB11B	0	0.281385	0.103	0.379	0	Cluster3
LSM7	0	0.28069	0.179	0.556	0	Cluster3
CAPZA1	0	0.279871	0.122	0.39	0	Cluster3
CHORDC1	0	0.279561	0.108	0.365	0	Cluster3
TMEM109	4.57393e-305	0.279009	0.085	0.263	1.3027e-300	Cluster3
TUBB	0	0.278437	0.248	0.67	0	Cluster3
SPCS3	0	0.278385	0.128	0.43	0	Cluster3
RPL34	6.98998e-108	0.277868	0.875	0.939	1.99082e-103	Cluster3
PLD3	0	0.277813	0.109	0.347	0	Cluster3
RHOG	1.35472e-263	0.27691	0.077	0.216	3.85838e-259	Cluster3
LAMTOR4	0	0.276241	0.242	0.682	0	Cluster3
ARPC5	0	0.275421	0.205	0.608	0	Cluster3
PPIC	1.58995e-255	0.27522	0.09	0.25	4.52834e-251	Cluster3
ADD1	4.94065645841247e-324	0.275124	0.105	0.354	1.40714836592045e-319	Cluster3
C5orf56	3.8271e-212	0.27504	0.062	0.172	1.09e-207	Cluster3
ACTR1A	3.33282e-224	0.274886	0.049	0.123	9.4922e-220	Cluster3
FNBP1	1.244e-181	0.27436	0.064	0.16	3.54304e-177	Cluster3
CDKN2A	2.27537e-211	0.272594	0.055	0.162	6.48048e-207	Cluster3
RANBP2	0	0.272558	0.08	0.307	0	Cluster3
PTPRA	0	0.27249	0.087	0.324	0	Cluster3
SOD1	0	0.272421	0.356	0.783	0	Cluster3
DPP8	2.06431e-220	0.270825	0.048	0.141	5.87936e-216	Cluster3
LYSMD2	4.46028e-219	0.270752	0.054	0.141	1.27033e-214	Cluster3
COX6B1	0	0.270709	0.367	0.795	0	Cluster3
DDX3X	0	0.27062	0.273	0.653	0	Cluster3
CASP1	2.6508e-204	0.269995	0.049	0.134	7.54974e-200	Cluster3
ITM2B	2.27082e-287	0.269801	0.7	0.92	6.46753e-283	Cluster3
MYO1C	0	0.269129	0.105	0.338	0	Cluster3
AIP	0	0.268686	0.108	0.387	0	Cluster3
PIP4K2A	1.91949e-189	0.268571	0.049	0.114	5.46689e-185	Cluster3
VPS13C	0	0.267688	0.111	0.392	0	Cluster3
RPLP1	4.78614e-55	0.267495	0.985	0.976	1.36314e-50	Cluster3
RNF145	0	0.26695	0.095	0.349	0	Cluster3
EFHD2	0	0.266565	0.103	0.317	0	Cluster3
PDCD4	0	0.266073	0.108	0.374	0	Cluster3
FLNA	0	0.266007	0.186	0.519	0	Cluster3
MCRIP1	6.02407e-277	0.265801	0.083	0.269	1.71571e-272	Cluster3
NQO1	1.44463e-158	0.264969	0.054	0.126	4.11444e-154	Cluster3
GLA	1.4699e-297	0.264719	0.071	0.259	4.18643e-293	Cluster3
UTRN	1.13978e-300	0.264086	0.102	0.334	3.24621e-296	Cluster3
SAP18	0	0.263028	0.352	0.771	0	Cluster3
GUK1	0	0.262888	0.367	0.79	0	Cluster3
PARK7	0	0.262609	0.284	0.727	0	Cluster3
PDCD10	0	0.262528	0.088	0.313	0	Cluster3
AC058791.1	2.16617e-186	0.262521	0.056	0.162	6.16946e-182	Cluster3
C20orf27	9.21966e-239	0.262444	0.058	0.17	2.62585e-234	Cluster3
NPC2	0	0.262159	0.228	0.65	0	Cluster3
CDC42	0	0.261446	0.274	0.738	0	Cluster3
LAMB1	1.85546e-208	0.260613	0.057	0.176	5.28454e-204	Cluster3
RPS24	6.04537e-89	0.260441	0.919	0.958	1.72178e-84	Cluster3
CAVIN3	0	0.259042	0.181	0.521	0	Cluster3
H3F3A	0	0.258518	0.564	0.858	0	Cluster3
IRF2	2.05549e-250	0.25836	0.057	0.176	5.85424e-246	Cluster3
PDS5B	3.73813e-205	0.257523	0.048	0.124	1.06466e-200	Cluster3
SORBS3	2.34236e-195	0.257449	0.052	0.144	6.67128e-191	Cluster3
CMTM6	4.21896e-233	0.257239	0.063	0.189	1.2016e-228	Cluster3
HIST1H2BC	1.30477e-260	0.256832	0.058	0.195	3.71612e-256	Cluster3
TIMM8B	0	0.256168	0.151	0.492	0	Cluster3
PPP1R18	4.11132e-199	0.255767	0.05	0.145	1.17094e-194	Cluster3
LAMA4	7.15277e-164	0.255753	0.095	0.232	2.03718e-159	Cluster3
SUMO2	0	0.255702	0.371	0.796	0	Cluster3
TSPO	0	0.255302	0.251	0.655	0	Cluster3
SLC38A2	5.82094e-308	0.254794	0.161	0.457	1.65786e-303	Cluster3
2022-03-07	0	0.254274	0.079	0.328	0	Cluster3
GPNMB	7.13817e-95	0.25396	0.063	0.135	2.03302e-90	Cluster3
SPCS1	0	0.253958	0.187	0.624	0	Cluster3
TWF2	4.03507e-266	0.252893	0.061	0.203	1.14923e-261	Cluster3
CORO1B	3.39894513755965e-313	0.252302	0.078	0.281	0	Cluster3
SELENOF	0	0.251861	0.136	0.479	0	Cluster3
RSU1	7.02814e-211	0.250084	0.069	0.195	2.00168e-206	Cluster3
IGFBP1	3.48563e-30	0.942982	0.102	0.044	9.92742e-26	Cluster4
FTH1	9.99422e-251	0.85353	1	0.984	2.84645e-246	Cluster4
GSTA2	1.43085e-151	0.806484	0.404	0.43	4.07521e-147	Cluster4
ZFAS1	1.56329e-173	0.804417	0.784	0.801	4.45242e-169	Cluster4
MT1G	5.62201e-20	0.800202	0.18	0.157	1.60121e-15	Cluster4
GAS5	5.03073e-110	0.794707	0.694	0.764	1.4328e-105	Cluster4
C10orf99	9.3798e-31	0.766558	0.124	0.088	2.67146e-26	Cluster4
RNF187	8.24663e-225	0.709716	0.479	0.467	2.34872e-220	Cluster4
FTL	4.54347e-214	0.699344	0.993	0.984	1.29403e-209	Cluster4
NUPR1	1.07507e-204	0.694705	0.763	0.782	3.06191e-200	Cluster4
MT1H	2.3226e-18	0.682793	0.144	0.109	6.615e-14	Cluster4
GAPDH	4.91387e-143	0.643178	0.987	0.963	1.39952e-138	Cluster4
LDHA	3.52933e-166	0.636039	0.926	0.89	1.00519e-161	Cluster4
BNIP3	6.14766e-159	0.633123	0.697	0.708	1.75092e-154	Cluster4
S100A11	5.00651e-103	0.630117	0.885	0.886	1.4259e-98	Cluster4
MIF	3.82161e-148	0.62462	0.957	0.915	1.08843e-143	Cluster4
RPS27L	7.19456e-184	0.609829	0.813	0.812	2.04908e-179	Cluster4
SLC3A2	2.81323e-173	0.583168	0.437	0.624	8.01236e-169	Cluster4
UQCRQ	7.13159e-119	0.573289	0.755	0.745	2.03115e-114	Cluster4
TPI1	1.37007e-133	0.572419	0.89	0.868	3.90209e-129	Cluster4
SEC61G	2.1466e-162	0.566781	0.763	0.753	6.11374e-158	Cluster4
PSMA7	8.49174e-194	0.5537	0.675	0.699	2.41853e-189	Cluster4
PHLDA3	2.82401e-117	0.550881	0.434	0.399	8.04306e-113	Cluster4
RPS12	2.09348e-109	0.547284	0.978	0.948	5.96243e-105	Cluster4
YBX1	1.25256e-141	0.546166	0.764	0.756	3.56742e-137	Cluster4
GSTP1	9.76629e-110	0.544802	0.63	0.649	2.78154e-105	Cluster4
ATP5PF	2.06687e-146	0.540366	0.705	0.724	5.88664e-142	Cluster4
ATP5PO	1.12507e-162	0.538396	0.685	0.701	3.20432e-158	Cluster4
RPL30	5.91264e-134	0.536542	0.972	0.948	1.68398e-129	Cluster4
RPS13	1.00795e-122	0.527306	0.952	0.893	2.87076e-118	Cluster4
S100A6	1.13821e-43	0.526865	0.746	0.738	3.24175e-39	Cluster4
GADD45A	2.85121e-79	0.525877	0.517	0.614	8.12054e-75	Cluster4
HINT1	4.79947e-121	0.523265	0.933	0.863	1.36694e-116	Cluster4
S100A1	5.05854e-31	0.517327	0.243	0.231	1.44072e-26	Cluster4
LGALS2	5.92429e-120	0.513926	0.363	0.423	1.6873e-115	Cluster4
RPL8	3.27076e-120	0.512934	0.974	0.95	9.31545e-116	Cluster4
KRT18	4.36596e-55	0.512773	0.793	0.805	1.24347e-50	Cluster4
SNHG6	3.61631e-95	0.509375	0.652	0.713	1.02996e-90	Cluster4
RPS19	7.3647e-128	0.508855	0.985	0.974	2.09754e-123	Cluster4
ATP5MD	1.45907e-124	0.50723	0.691	0.709	4.15557e-120	Cluster4
SNHG29	9.91225e-91	0.506878	0.863	0.823	2.82311e-86	Cluster4
VDAC1	3.92346e-142	0.504318	0.71	0.732	1.11744e-137	Cluster4
PFDN2	4.40658e-136	0.499907	0.497	0.576	1.25504e-131	Cluster4
UQCR10	4.6961e-113	0.496148	0.639	0.671	1.3375e-108	Cluster4
MGST1	6.35494e-114	0.484339	0.71	0.766	1.80995e-109	Cluster4
GPX4	2.09334e-81	0.479371	0.821	0.808	5.96205e-77	Cluster4
ENO1	1.13165e-90	0.478541	0.885	0.866	3.22304e-86	Cluster4
RPS26	5.09659e-94	0.478145	0.852	0.8	1.45156e-89	Cluster4
IFI27	1.38244e-40	0.475623	0.386	0.366	3.93733e-36	Cluster4
CSTB	8.8811e-91	0.474343	0.702	0.731	2.52943e-86	Cluster4
RPLP0	2.07739e-114	0.46935	0.927	0.9	5.91661e-110	Cluster4
NDUFB4	5.78433e-127	0.469163	0.721	0.74	1.64744e-122	Cluster4
MYL12B	8.03154e-115	0.469093	0.78	0.777	2.28746e-110	Cluster4
TRIB3	7.39423e-65	0.466467	0.309	0.248	2.10595e-60	Cluster4
TMSB10	7.72079e-55	0.46628	0.976	0.978	2.19896e-50	Cluster4
RPL10	3.29993e-79	0.464145	0.993	0.977	9.39853e-75	Cluster4
LGALS1	3.96743e-43	0.463	0.58	0.634	1.12996e-38	Cluster4
OAZ1	6.08044e-117	0.459815	0.767	0.791	1.73177e-112	Cluster4
TCEA1	3.06267e-164	0.458724	0.482	0.543	8.72278e-160	Cluster4
MT1E	5.11118e-51	0.455258	0.383	0.486	1.45572e-46	Cluster4
DYNLRB1	8.0212e-113	0.453334	0.693	0.713	2.28452e-108	Cluster4
PRDX5	4.46694e-121	0.452913	0.74	0.732	1.27223e-116	Cluster4
BLVRB	1.78284e-158	0.450588	0.571	0.629	5.0777e-154	Cluster4
PRDX6	4.1892e-115	0.450044	0.728	0.74	1.19313e-110	Cluster4
PGAM1	1.66359e-95	0.449265	0.619	0.63	4.73807e-91	Cluster4
RPLP1	1.39677e-113	0.446886	0.996	0.976	3.97814e-109	Cluster4
TXN	8.08505e-58	0.446315	0.82	0.787	2.3027e-53	Cluster4
LAMTOR5	6.00773e-100	0.445035	0.687	0.725	1.71106e-95	Cluster4
MT1X	1.90602e-19	0.443738	0.406	0.414	5.42853e-15	Cluster4
PDCD5	5.78885e-130	0.443653	0.614	0.668	1.64872e-125	Cluster4
SERF2	9.48528e-99	0.443608	0.91	0.905	2.7015e-94	Cluster4
RPL41	7.66688e-97	0.442975	0.998	0.985	2.1836e-92	Cluster4
MT1M	6.70161e-12	0.442871	0.138	0.104	1.90869e-07	Cluster4
GUK1	2.65443e-111	0.441512	0.753	0.768	7.5601e-107	Cluster4
RPS5	2.9908e-92	0.441454	0.933	0.901	8.51811e-88	Cluster4
FABP6	2.99803e-125	0.439075	0.27	0.302	8.5387e-121	Cluster4
ANXA2	2.66231e-88	0.43863	0.711	0.786	7.58252e-84	Cluster4
NDUFB2	1.80878e-109	0.437327	0.649	0.71	5.15159e-105	Cluster4
RBP5	7.36874e-116	0.436885	0.5	0.619	2.09869e-111	Cluster4
TRMT112	1.82449e-138	0.435143	0.731	0.749	5.19634e-134	Cluster4
PFN1	2.32269e-91	0.434814	0.791	0.809	6.61525e-87	Cluster4
PPDPF	2.56501e-104	0.432421	0.639	0.734	7.30542e-100	Cluster4
CIAO2B	1.87045e-143	0.431457	0.628	0.679	5.32723e-139	Cluster4
BTF3	1.67518e-96	0.431363	0.9	0.827	4.77109e-92	Cluster4
SNHG8	1.32517e-77	0.431357	0.548	0.634	3.77422e-73	Cluster4
C19orf53	7.06639e-122	0.430985	0.657	0.69	2.01258e-117	Cluster4
EEF1D	6.22209e-104	0.430319	0.793	0.82	1.77211e-99	Cluster4
GABARAP	3.05418e-112	0.430096	0.794	0.786	8.6986e-108	Cluster4
ELOB	5.05851e-100	0.428706	0.764	0.763	1.44071e-95	Cluster4
RPL18A	1.23565e-97	0.428224	0.965	0.935	3.51927e-93	Cluster4
PHPT1	1.46559e-109	0.427681	0.745	0.771	4.17414e-105	Cluster4
COX17	4.46394e-107	0.425591	0.552	0.574	1.27137e-102	Cluster4
TPT1	4.13223e-71	0.424058	0.989	0.969	1.1769e-66	Cluster4
PSMB6	4.73803e-133	0.424027	0.57	0.61	1.34944e-128	Cluster4
RPS8	1.53115e-87	0.423166	0.978	0.934	4.36088e-83	Cluster4
MZT2A	4.62813e-104	0.422834	0.71	0.756	1.31814e-99	Cluster4
OCIAD2	5.37094e-99	0.422007	0.702	0.744	1.5297e-94	Cluster4
MDH2	1.0033e-118	0.421281	0.561	0.589	2.85748e-114	Cluster4
COX7B	4.20167e-86	0.420717	0.678	0.704	1.19668e-81	Cluster4
RPL9	4.82348e-94	0.420416	0.948	0.917	1.37378e-89	Cluster4
KRT10	3.66293e-124	0.419386	0.537	0.574	1.04324e-119	Cluster4
SNRPD2	1.11679e-124	0.418909	0.639	0.693	3.18072e-120	Cluster4
RPS23	3.16828e-84	0.418077	0.981	0.954	9.02358e-80	Cluster4
ELOC	4.32217e-117	0.417701	0.566	0.59	1.231e-112	Cluster4
RPS10	7.84934e-71	0.41662	0.879	0.857	2.23557e-66	Cluster4
RPL36A	8.90898e-77	0.416383	0.931	0.902	2.53737e-72	Cluster4
RPS19BP1	6.02845e-126	0.416367	0.514	0.525	1.71696e-121	Cluster4
RPL39	8.39809e-59	0.415545	0.963	0.945	2.39186e-54	Cluster4
VDAC2	1.46509e-129	0.415124	0.636	0.67	4.17274e-125	Cluster4
ATP5F1E	1.61815e-88	0.414769	0.813	0.826	4.60865e-84	Cluster4
RPL36	5.68904e-90	0.41296	0.966	0.942	1.62029e-85	Cluster4
RPL26	1.16827e-84	0.412753	0.981	0.943	3.32734e-80	Cluster4
SOD1	2.88442e-106	0.411148	0.706	0.763	8.21512e-102	Cluster4
POLR2K	1.91153e-109	0.410298	0.466	0.48	5.44422e-105	Cluster4
PARK7	4.16691e-94	0.409693	0.669	0.705	1.18678e-89	Cluster4
ATOX1	1.79663e-112	0.409589	0.565	0.647	5.11698e-108	Cluster4
COX6C	3.60431e-81	0.409488	0.736	0.759	1.02654e-76	Cluster4
C12orf57	1.62377e-112	0.408817	0.667	0.706	4.62466e-108	Cluster4
RPL21	1.00423e-59	0.408444	0.927	0.892	2.86014e-55	Cluster4
RPS15	2.48586e-90	0.407443	0.979	0.949	7.07999e-86	Cluster4
RAN	1.5639e-90	0.407433	0.675	0.712	4.45415e-86	Cluster4
RPL28	1.38442e-105	0.406644	0.977	0.97	3.94298e-101	Cluster4
POMP	3.28835e-114	0.406615	0.609	0.656	9.36555e-110	Cluster4
COX5A	8.93272e-113	0.405735	0.588	0.62	2.54413e-108	Cluster4
PSMA6	4.76827e-141	0.405526	0.552	0.607	1.35805e-136	Cluster4
MRPL51	8.96897e-126	0.405306	0.657	0.699	2.55445e-121	Cluster4
GHITM	1.94168e-151	0.403744	0.513	0.561	5.5301e-147	Cluster4
DERA	9.03052e-121	0.400765	0.415	0.487	2.57198e-116	Cluster4
UQCR11	1.04124e-86	0.399793	0.672	0.692	2.96555e-82	Cluster4
PRDX1	1.42251e-72	0.399687	0.74	0.786	4.05146e-68	Cluster4
RPL19	4.7127e-95	0.398503	0.982	0.953	1.34222e-90	Cluster4
KRT19	1.50901e-22	0.398438	0.332	0.31	4.29782e-18	Cluster4
ATP5PD	2.33656e-108	0.398016	0.639	0.72	6.65475e-104	Cluster4
GSTA1	8.66778e-32	0.397518	0.487	0.556	2.46867e-27	Cluster4
S100A10	6.14082e-46	0.397494	0.971	0.912	1.74897e-41	Cluster4
COX6B1	1.67204e-84	0.396839	0.755	0.773	4.76214e-80	Cluster4
SERP1	1.42883e-107	0.396187	0.65	0.704	4.06946e-103	Cluster4
EIF1	3.83384e-59	0.395194	0.947	0.918	1.09192e-54	Cluster4
NHP2	2.24827e-144	0.394413	0.499	0.592	6.4033e-140	Cluster4
MT1F	4.78607e-50	0.393671	0.252	0.291	1.36312e-45	Cluster4
NEFL	2.34842e-54	0.393464	0.245	0.19	6.68854e-50	Cluster4
PTGES3	7.94077e-120	0.393198	0.7	0.747	2.26161e-115	Cluster4
BBC3	3.53133e-69	0.392833	0.267	0.184	1.00576e-64	Cluster4
RPS24	3.15737e-84	0.392783	0.974	0.955	8.99249e-80	Cluster4
OST4	1.91551e-84	0.392658	0.739	0.766	5.45555e-80	Cluster4
NACA	6.42722e-83	0.392334	0.971	0.922	1.83054e-78	Cluster4
LAMTOR2	5.03518e-95	0.391889	0.509	0.524	1.43407e-90	Cluster4
SAP18	3.87181e-104	0.391371	0.695	0.751	1.10273e-99	Cluster4
NDUFC1	8.2966e-73	0.391073	0.701	0.735	2.36296e-68	Cluster4
NDUFA6	6.54058e-116	0.390871	0.469	0.481	1.86282e-111	Cluster4
NDUFA4	6.35546e-100	0.390274	0.689	0.733	1.8101e-95	Cluster4
HMGN1	1.31423e-105	0.389698	0.561	0.646	3.74307e-101	Cluster4
S100A13	7.7123e-57	0.387593	0.633	0.648	2.19654e-52	Cluster4
CHCHD2	2.74133e-66	0.387106	0.832	0.795	7.80759e-62	Cluster4
GADD45GIP1	1.91913e-116	0.386844	0.599	0.656	5.46586e-112	Cluster4
HIST1H1C	3.54831e-64	0.386345	0.442	0.527	1.0106e-59	Cluster4
RNF181	1.39922e-120	0.386321	0.556	0.632	3.9851e-116	Cluster4
UBE2M	2.59185e-130	0.385725	0.48	0.521	7.38184e-126	Cluster4
HMOX1	6.5711e-82	0.385588	0.396	0.518	1.87151e-77	Cluster4
EIF3H	9.30397e-100	0.38556	0.661	0.692	2.64986e-95	Cluster4
LDHB	7.33637e-79	0.385292	0.68	0.741	2.08947e-74	Cluster4
RPS3A	3.91118e-68	0.384393	0.957	0.921	1.11394e-63	Cluster4
COX8A	2.13143e-80	0.384026	0.717	0.734	6.07054e-76	Cluster4
DDT	1.61226e-96	0.383896	0.606	0.674	4.59187e-92	Cluster4
NOP10	4.08444e-108	0.382915	0.522	0.572	1.16329e-103	Cluster4
NME2	2.54422e-65	0.38223	0.841	0.817	7.24621e-61	Cluster4
DBI	2.18064e-77	0.382112	0.637	0.715	6.21068e-73	Cluster4
COX7C	3.37076e-53	0.382062	0.885	0.858	9.60025e-49	Cluster4
NDUFA4L2	3.90772e-34	0.381383	0.912	0.837	1.11296e-29	Cluster4
WDR83OS	1.32386e-112	0.380459	0.608	0.654	3.77048e-108	Cluster4
RPS27	1.25758e-64	0.380342	0.976	0.961	3.5817e-60	Cluster4
NDUFS6	8.65591e-102	0.380246	0.563	0.619	2.46529e-97	Cluster4
COX5B	4.76195e-66	0.380201	0.795	0.793	1.35625e-61	Cluster4
RPL12	2.92886e-60	0.380059	0.972	0.93	8.3417e-56	Cluster4
NDUFA2	4.10078e-102	0.379786	0.604	0.689	1.16794e-97	Cluster4
ENY2	1.70494e-99	0.379502	0.577	0.647	4.85585e-95	Cluster4
VAMP8	3.41802e-69	0.378427	0.626	0.675	9.73487e-65	Cluster4
RPL35A	3.35851e-74	0.377767	0.951	0.92	9.56537e-70	Cluster4
BRI3	3.68977e-82	0.377719	0.776	0.785	1.05088e-77	Cluster4
MYL6	4.24351e-44	0.377131	0.892	0.873	1.20859e-39	Cluster4
ATP5F1C	3.06118e-72	0.377067	0.652	0.683	8.71854e-68	Cluster4
ANXA4	1.0256e-36	0.376978	0.811	0.837	2.92102e-32	Cluster4
[truncated: 342 more rows]

## Sheet: B
Table S4. Differential expression results for all tumor clusters, for PT and TT from all tumor clusters, and published gene signatures for cell scores. Related to Fig4.
gene	p_val	avg_logFC	pct.1	pct.2	p_val_adj	cluster
CCL2	0	2.07549	0.535	0.19	0	PT
GBP1	0	1.40544	0.522	0.221	0	PT
GSTA1	0	1.18422	0.722	0.431	0	PT
SLC17A3	0	1.16746	0.586	0.312	0	PT
IGKC	0	1.16165	0.173	0.022	0	PT
CD74	0	1.15448	0.784	0.588	0	PT
CCN1	0	1.14183	0.678	0.5	0	PT
HLA-A	0	1.11776	0.975	0.965	0	PT
ODC1	0	1.02393	0.637	0.505	0	PT
IRF1	0	0.997855	0.644	0.508	0	PT
VCAM1	0	0.992318	0.785	0.458	0	PT
CREB5	0	0.977159	0.613	0.316	0	PT
HLA-B	0	0.975544	0.964	0.953	0	PT
CITED4	0	0.969798	0.579	0.312	0	PT
IGLC2	1.47847e-216	0.944679	0.1	0.011	4.21082e-212	PT
HSPD1	0	0.943058	0.796	0.892	0	PT
HLA-DRA	4.94065645841247e-324	0.924937	0.592	0.391	1.40714836592045e-319	PT
MYADM	0	0.920786	0.593	0.353	0	PT
HLA-DRB1	0	0.907899	0.728	0.422	0	PT
TNFRSF12A	0	0.905162	0.682	0.719	0	PT
CCDC146	3.31424e-286	0.900093	0.281	0.135	9.43929e-282	PT
NAT8	0	0.880855	0.604	0.347	0	PT
ARID5B	0	0.843358	0.663	0.43	0	PT
SCGN	0	0.794791	0.397	0.13	0	PT
MT-ND1	0	0.787076	0.985	0.982	0	PT
DAB2	0	0.762701	0.803	0.629	0	PT
HSPH1	8.39911597930119e-323	0.761759	0.598	0.456	2.39215222206477e-318	PT
PEBP1	0	0.755382	0.864	0.799	0	PT
LMNA	0	0.751299	0.771	0.844	0	PT
CYTOR	0	0.741534	0.646	0.515	0	PT
HLA-E	0	0.739987	0.85	0.798	0	PT
HLA-DPA1	8.70432e-268	0.732281	0.431	0.239	2.47908e-263	PT
HSPA1A	0	0.728414	0.812	0.751	0	PT
RPL13A	0	0.725007	0.934	0.946	0	PT
PHLDA1	2.36322487118637e-315	0.723909	0.519	0.329	6.7307007556259e-311	PT
DNAJA1	0	0.718267	0.745	0.775	0	PT
PIM1	0	0.711394	0.525	0.259	0	PT
C3	1.98114e-64	0.701455	0.4	0.382	5.64249e-60	PT
TAPBP	8.60061e-243	0.701234	0.728	0.667	2.44954e-238	PT
VCAN	1.59549e-108	0.700825	0.174	0.141	4.54411e-104	PT
CMBL	0	0.675284	0.73	0.448	0	PT
SLC3A1	0	0.67164	0.735	0.436	0	PT
DNAJB4	0	0.670467	0.626	0.387	0	PT
XIST	0	0.662581	0.47	0.177	0	PT
MT-CO3	0	0.661743	0.996	0.994	0	PT
MLF1	0	0.651736	0.454	0.175	0	PT
SGK1	0	0.646882	0.58	0.384	8.47893e-305	PT
SERPING1	6.1952e-53	0.642535	0.37	0.32	1.76445e-48	PT
HLA-DQB1	0	0.641522	0.692	0.383	0	PT
TNFAIP6	9.40731e-225	0.635618	0.529	0.359	2.6793e-220	PT
HLA-DRB5	1.16773095722973e-315	0.634355	0.357	0.146	3.32581453928599e-311	PT
HLA-DPB1	3.40208e-263	0.632861	0.418	0.225	9.68947e-259	PT
BAG3	8.05081e-242	0.632131	0.551	0.367	2.29295e-237	PT
BHMT2	0	0.628382	0.72	0.43	0	PT
LINC00632	0	0.621691	0.43	0.141	0	PT
ITM2B	0	0.6211	0.945	0.946	0	PT
HSPE1	0	0.620729	0.813	0.899	0	PT
ANXA1	1.08091e-226	0.619534	0.62	0.409	3.07855e-222	PT
ACSM2A	0	0.616809	0.548	0.273	0	PT
CYP2J2	0	0.616641	0.552	0.215	0	PT
HSP90AB1	0	0.615304	0.891	0.939	0	PT
MT-ATP8	1.44739e-235	0.613906	0.643	0.475	4.12231e-231	PT
PLAAT3	0	0.608024	0.766	0.552	0	PT
HLA-C	0	0.607807	0.884	0.912	0	PT
PER2	0	0.607425	0.454	0.213	0	PT
B2M	0	0.602932	0.99	0.99	0	PT
MAFF	0	0.602331	0.597	0.424	3.6843e-304	PT
SLC27A2	0	0.601084	0.438	0.228	0	PT
DDX5	0	0.600185	0.789	0.851	0	PT
KDM6B	0	0.596768	0.509	0.329	0	PT
SRSF5	0	0.592664	0.717	0.669	0	PT
BBOX1	6.07326979936636e-310	0.588716	0.537	0.296	1.72973e-305	PT
GLRX	0	0.584323	0.771	0.49	0	PT
ACAA2	0	0.578406	0.704	0.628	0	PT
PLIN2	0	0.574649	0.868	0.919	0	PT
MT-ND4L	2.67781e-187	0.570758	0.894	0.88	7.62666e-183	PT
IGHA1	9.22497e-129	0.566379	0.104	0.03	2.62736e-124	PT
ITGB8	2.89474e-283	0.561049	0.477	0.277	8.24452e-279	PT
NFIA	5.83339e-283	0.559315	0.708	0.508	1.66141e-278	PT
ZEB2	9.30045e-288	0.558588	0.579	0.366	2.64886e-283	PT
SOX9	1.50394e-260	0.556167	0.479	0.382	4.28336e-256	PT
BEX2	0	0.55254	0.557	0.292	0	PT
IMPA2	0	0.539373	0.697	0.625	0	PT
NFIL3	5.77651e-308	0.538491	0.591	0.485	1.64521e-303	PT
SLC6A13	0	0.536196	0.59	0.327	0	PT
PSMB9	1.1484e-301	0.534954	0.678	0.521	3.27075e-297	PT
FABP7	2.21485e-52	0.533122	0.203	0.175	6.3081e-48	PT
HNMT	0	0.532425	0.616	0.358	0	PT
ETS1	2.48798e-303	0.531575	0.53	0.311	7.08601e-299	PT
NOP53	0	0.530571	0.813	0.811	0	PT
SLC3A2	0	0.530484	0.693	0.657	0	PT
SGMS2	0	0.529978	0.433	0.231	0	PT
SELENOP	0	0.523753	0.741	0.609	0	PT
IGBP1	0	0.523607	0.668	0.587	0	PT
CLU	2.68751e-160	0.523319	0.923	0.885	7.65431e-156	PT
LRRK2	2.50239e-250	0.523088	0.519	0.311	7.12705e-246	PT
HES4	2.63836e-252	0.521063	0.643	0.608	7.51431e-248	PT
TUBA1A	8.48019e-199	0.509672	0.603	0.499	2.41524e-194	PT
FXYD2	0	0.509107	0.924	0.908	0	PT
CDH6	3.42214e-47	0.507993	0.511	0.434	9.7466e-43	PT
CHD1	8.17413e-281	0.50722	0.579	0.422	2.32808e-276	PT
PCBP1	0	0.506589	0.794	0.782	0	PT
ALPK2	0	0.505953	0.501	0.26	0	PT
RPL27A	0	0.50246	0.925	0.928	0	PT
METTL7A	9.86962e-235	0.500474	0.461	0.262	2.81097e-230	PT
ALDH1A1	0	0.49974	0.696	0.435	0	PT
HMGN2	0	0.499568	0.789	0.717	0	PT
THBS1	5.25611e-248	0.499538	0.423	0.226	1.49699e-243	PT
RARRES2	0	0.499287	0.872	0.592	0	PT
METTL9	0	0.498539	0.718	0.597	0	PT
SPTY2D1	2.84069e-234	0.496827	0.446	0.295	8.09057e-230	PT
TCEA3	9.0844e-305	0.4956	0.728	0.556	2.58733e-300	PT
NFE2L2	0	0.493741	0.694	0.678	0	PT
PPP1R15B	1.04794e-252	0.49366	0.515	0.38	2.98465e-248	PT
ACSM2B	9.06037e-278	0.492997	0.486	0.258	2.58048e-273	PT
HOOK1	0	0.489131	0.574	0.359	0	PT
LY6E	1.13061e-123	0.488759	0.721	0.805	3.22008e-119	PT
PSAP	3.03705e-76	0.488489	0.774	0.821	8.64981e-72	PT
FOSB	3.55001e-272	0.487285	0.693	0.599	1.01108e-267	PT
HRH2	7.6895e-223	0.484629	0.45	0.271	2.19005e-218	PT
PSMB8	0	0.484022	0.73	0.661	0	PT
UBB	0	0.483891	0.852	0.908	0	PT
AKR1B1	3.26444e-144	0.478077	0.552	0.395	9.29745e-140	PT
TPT1	0	0.476242	0.986	0.984	0	PT
SPATS2L	7.60037e-281	0.474337	0.706	0.606	2.16466e-276	PT
EZR	2.4334e-289	0.473964	0.783	0.771	6.93057e-285	PT
MIOX	1.06155e-239	0.473827	0.398	0.206	3.0234e-235	PT
HSPA1B	3.95304e-221	0.473564	0.737	0.675	1.12587e-216	PT
SLC25A6	0	0.472256	0.825	0.865	0	PT
KRT8	0	0.470137	0.854	0.873	0	PT
CSDE1	2.9163e-267	0.466242	0.709	0.587	8.30591e-263	PT
CAST	0	0.461095	0.782	0.817	0	PT
GYPC	6.2646e-295	0.457664	0.652	0.513	1.78422e-290	PT
MT-ND6	5.92094e-188	0.456119	0.453	0.299	1.68634e-183	PT
HSPA4	5.43659e-276	0.454499	0.496	0.381	1.5484e-271	PT
AC016831.1	0	0.453038	0.333	0.112	0	PT
IL6ST	1.85686e-227	0.449491	0.673	0.573	5.28851e-223	PT
MIR4435-2HG	2.24582e-264	0.448794	0.455	0.263	6.39632e-260	PT
SMIM24	2.60626e-280	0.447249	0.495	0.267	7.4229e-276	PT
QPRT	0	0.445011	0.473	0.224	0	PT
CLTRN	6.08719e-215	0.444268	0.475	0.29	1.73369e-210	PT
NUDC	0	0.444047	0.689	0.654	0	PT
SNHG25	0	0.437279	0.329	0.553	0	PT
DUSP6	5.88003e-227	0.436938	0.316	0.157	1.67469e-222	PT
RPL22	0	0.43683	0.927	0.945	0	PT
WWTR1	2.69733e-207	0.435976	0.524	0.406	7.68227e-203	PT
RBM3	0	0.435614	0.746	0.762	0	PT
FBP1	9.13623e-245	0.434661	0.382	0.194	2.60209e-240	PT
SLC6A18	2.43764e-230	0.433784	0.294	0.132	6.94264e-226	PT
PLAAT4	1.37031e-138	0.433309	0.595	0.43	3.90279e-134	PT
SLC22A2	1.89329e-266	0.427495	0.51	0.286	5.39227e-262	PT
ETF1	4.15279e-269	0.425735	0.556	0.453	1.18276e-264	PT
CFLAR	1.3907e-203	0.42553	0.667	0.639	3.96086e-199	PT
APOE	3.45917e-114	0.423597	0.451	0.333	9.85207e-110	PT
CDK18	1.72179e-245	0.422782	0.603	0.387	4.90382e-241	PT
GSTP1	0	0.421442	0.796	0.536	0	PT
SOWAHC	1.6882e-228	0.420781	0.358	0.231	4.80815e-224	PT
PFDN5	0	0.420541	0.896	0.928	0	PT
HSPA9	0	0.41562	0.745	0.771	0	PT
TGFBI	9.02676e-253	0.413569	0.373	0.454	2.57091e-248	PT
MALAT1	2.44241e-174	0.41321	0.992	0.991	6.95622e-170	PT
CNKSR3	3.7565e-216	0.413096	0.478	0.288	1.06989e-211	PT
MAP1LC3B	0	0.412516	0.717	0.758	0	PT
ELMSAN1	5.81677e-210	0.41251	0.402	0.291	1.65667e-205	PT
MXD1	1.79266e-245	0.409968	0.405	0.215	5.10566e-241	PT
PHGDH	0	0.407322	0.357	0.123	0	PT
AKAP12	1.90044e-67	0.405658	0.49	0.497	5.41263e-63	PT
IFT57	2.41695e-246	0.405454	0.549	0.437	6.88372e-242	PT
TAP1	3.4348e-128	0.405369	0.423	0.339	9.78265e-124	PT
LGALS2	1.37287e-155	0.404541	0.531	0.37	3.91006e-151	PT
PDK4	0	0.403077	0.721	0.411	0	PT
GLIS3	7.09742e-204	0.401369	0.451	0.319	2.02142e-199	PT
PRUNE2	1.75329e-233	0.401326	0.552	0.338	4.99356e-229	PT
LIME1	1.35567e-208	0.39697	0.374	0.202	3.86109e-204	PT
GADD45A	9.87469e-178	0.395885	0.684	0.647	2.81241e-173	PT
RPS16	0	0.395318	0.915	0.948	0	PT
CAMK2N1	3.59695e-280	0.394616	0.743	0.731	1.02445e-275	PT
SPART	1.82775e-192	0.393298	0.509	0.354	5.20562e-188	PT
MT-ATP6	0	0.392062	0.995	0.995	0	PT
TGIF1	2.97572e-198	0.389655	0.528	0.462	8.47515e-194	PT
RPS11	8.71877645216048e-320	0.388819	0.915	0.939	2.48319472133983e-315	PT
ICAM1	1.24504e-157	0.387223	0.529	0.361	3.54601e-153	PT
DNAJB9	9.07096e-203	0.385614	0.598	0.499	2.5835e-198	PT
MAP7	0	0.384284	0.441	0.196	0	PT
NSA2	0	0.384063	0.775	0.787	0	PT
AC005261.1	2.54661e-183	0.380849	0.431	0.305	7.25301e-179	PT
MRPL20	3.52755e-256	0.38046	0.714	0.666	1.00468e-251	PT
FUNDC2	8.04556e-289	0.379659	0.71	0.703	2.29145e-284	PT
CRYAB	0	0.379272	0.952	0.922	0	PT
CSNK1A1	1.9574e-299	0.378899	0.756	0.766	5.57488e-295	PT
GCSH	1.89221e-217	0.377794	0.601	0.461	5.38921e-213	PT
CFAP36	1.8566e-221	0.37722	0.678	0.597	5.28777e-217	PT
NRIP1	1.00445e-151	0.376988	0.429	0.334	2.86076e-147	PT
TEX41	1.98231e-88	0.376306	0.253	0.17	5.64581e-84	PT
GOLGB1	2.23316e-205	0.375707	0.713	0.686	6.36027e-201	PT
RPS14	1.88859e-139	0.373965	0.973	0.985	5.37888e-135	PT
RPL11	9.69442e-242	0.372521	0.971	0.984	2.76107e-237	PT
ETFB	2.72336e-288	0.372208	0.711	0.695	7.75639e-284	PT
MORF4L2	9.43035e-290	0.370342	0.7	0.686	2.68586e-285	PT
HADHA	8.36926e-196	0.369589	0.692	0.659	2.38365e-191	PT
POT1-AS1	1.23942e-99	0.368792	0.521	0.384	3.53e-95	PT
CUTA	1.97626258336499e-322	0.368591	0.741	0.744	5.62859346368182e-318	PT
TESC	5.28005e-261	0.367523	0.262	0.097	1.50381e-256	PT
EIF4B	9.97896e-233	0.367048	0.791	0.778	2.84211e-228	PT
MSN	7.64911e-157	0.366795	0.573	0.51	2.17854e-152	PT
UGCG	2.32098e-250	0.366443	0.654	0.664	6.61038e-246	PT
CYSTM1	0	0.365859	0.734	0.75	0	PT
DPP4	1.53889e-301	0.36492	0.498	0.259	4.38292e-297	PT
CLDN2	1.80211e-160	0.364814	0.296	0.15	5.13259e-156	PT
MT-ND4	1.42124e-278	0.364807	0.993	0.991	4.04785e-274	PT
UBE2B	0	0.364638	0.758	0.807	0	PT
ID4	1.6992e-214	0.36373	0.347	0.165	4.8395e-210	PT
PPDPF	2.81911e-154	0.363435	0.784	0.795	8.02912e-150	PT
SERPINE2	6.83093e-280	0.363068	0.561	0.325	1.94552e-275	PT
BICC1	1.17382e-52	0.360513	0.345	0.286	3.34314e-48	PT
RPL14	2.56871e-270	0.359608	0.926	0.947	7.31594e-266	PT
MET	2.79047e-102	0.359364	0.627	0.556	7.94754e-98	PT
CCDC173	0	0.358861	0.237	0.046	0	PT
HAVCR2	1.15641e-216	0.358641	0.408	0.216	3.29358e-212	PT
SEC62	2.49105e-278	0.357802	0.77	0.746	7.09476e-274	PT
FRMD4B	7.01872e-157	0.357123	0.432	0.305	1.999e-152	PT
EPHA2	1.33859e-263	0.356559	0.291	0.115	3.81244e-259	PT
RPL23A	1.44923e-265	0.355004	0.925	0.953	4.12755e-261	PT
MAP2K3	2.08311e-211	0.353698	0.388	0.234	5.9329e-207	PT
EEF1A1	0	0.353646	0.995	0.994	0	PT
RPS28	4.0423e-299	0.353573	0.978	0.983	1.15129e-294	PT
TAF7	3.35534e-261	0.352092	0.679	0.671	9.55634e-257	PT
NCL	8.22585e-261	0.350995	0.768	0.811	2.3428e-256	PT
ALDH1L1	0	0.350464	0.355	0.13	0	PT
GRHPR	2.18442e-227	0.350137	0.573	0.529	6.22144e-223	PT
CRYM	2.46538757274782e-321	0.349823	0.354	0.141	7.02167034594307e-317	PT
TUBA1C	3.86936e-235	0.349181	0.732	0.756	1.10203e-230	PT
RBBP8	1.84e-170	0.349034	0.404	0.297	5.2405e-166	PT
AC016831.7	0	0.347596	0.269	0.067	0	PT
EID1	3.07343e-288	0.345513	0.763	0.77	8.75344e-284	PT
H3F3B	0	0.34521	0.883	0.946	0	PT
IL6R	6.55229e-213	0.344308	0.382	0.221	1.86616e-208	PT
HLA-DMA	1.89054e-123	0.343656	0.32	0.213	5.38445e-119	PT
MAT2A	1.22865e-155	0.343389	0.581	0.493	3.49932e-151	PT
PSME1	8.09799e-252	0.342867	0.734	0.735	2.30639e-247	PT
UQCRH	9.674e-234	0.342713	0.754	0.743	2.75525e-229	PT
DNAJB1	1.08595e-127	0.342303	0.742	0.717	3.09291e-123	PT
AKAP9	1.32548e-158	0.342206	0.701	0.643	3.7751e-154	PT
TMEM59	3.20432e-264	0.341391	0.801	0.8	9.12623e-260	PT
HHLA2	2.4697e-250	0.340763	0.352	0.166	7.03396e-246	PT
ELL2	1.1886e-135	0.33987	0.52	0.379	3.38524e-131	PT
CLIC1	0	0.339653	0.84	0.874	0	PT
FAM174A	1.68502e-238	0.33954	0.516	0.385	4.79911e-234	PT
DDX3X	1.90465e-199	0.339276	0.703	0.66	5.42463e-195	PT
ELOVL5	1.51594e-292	0.339135	0.315	0.127	4.31754e-288	PT
SULT1C2	3.06064e-152	0.336358	0.344	0.194	8.717e-148	PT
MAP1LC3A	0	0.336273	0.36	0.142	0	PT
USH1C	3.36376e-165	0.335898	0.578	0.468	9.58033e-161	PT
EIF1AX	4.93947e-249	0.335303	0.72	0.71	1.40681e-244	PT
LRRC41	7.29874e-37	0.333797	0.349	0.331	2.07875e-32	PT
GLYATL1	7.75135e-190	0.333174	0.337	0.171	2.20766e-185	PT
ACTN4	2.50473e-159	0.332964	0.648	0.629	7.13373e-155	PT
AHNAK	2.14814e-118	0.332282	0.78	0.794	6.11811e-114	PT
ACTB	1.16101e-150	0.3322	0.939	0.959	3.30668e-146	PT
PGRMC1	4.27807e-281	0.331517	0.772	0.783	1.21844e-276	PT
SLC16A4	1.07083e-106	0.331468	0.552	0.463	3.04984e-102	PT
CHMP1B	9.63969e-131	0.330827	0.5	0.435	2.74548e-126	PT
EDIL3	1.51545e-248	0.330655	0.407	0.2	4.31616e-244	PT
ZBTB20	4.81476e-119	0.330342	0.685	0.594	1.37129e-114	PT
FSTL1	1.07441e-115	0.330264	0.205	0.102	3.06002e-111	PT
HLA-DQA1	7.69255e-77	0.329107	0.145	0.082	2.19091e-72	PT
LMBRD1	1.71944e-104	0.329067	0.447	0.373	4.89713e-100	PT
EDN1	4.1067e-54	0.327766	0.263	0.199	1.16963e-49	PT
PPIL4	6.67144e-185	0.327298	0.444	0.319	1.90009e-180	PT
FBXL5	2.75306e-96	0.32631	0.543	0.46	7.84099e-92	PT
IFI44L	1.09524e-108	0.326241	0.283	0.172	3.11934e-104	PT
TSC22D3	3.26082e-42	0.326026	0.454	0.505	9.28714e-38	PT
NDUFA5	3.1128e-218	0.325602	0.7	0.667	8.86557e-214	PT
CALM3	8.99791e-189	0.32557	0.746	0.744	2.56269e-184	PT
KHDRBS1	2.39355e-211	0.325093	0.682	0.658	6.81707e-207	PT
SBDS	1.39918e-254	0.325073	0.69	0.708	3.985e-250	PT
BTN3A2	6.83203e-117	0.324933	0.351	0.24	1.94583e-112	PT
AKR7A2	5.87928e-156	0.324379	0.601	0.496	1.67448e-151	PT
SAA1	3.49193e-208	0.323969	0.208	0.303	9.94536e-204	PT
CRTAP	2.30821e-140	0.323695	0.5	0.378	6.57402e-136	PT
MMADHC	5.42619e-187	0.323029	0.533	0.427	1.54543e-182	PT
AMACR	1.63957e-93	0.322363	0.492	0.397	4.66967e-89	PT
MAGED2	1.15265e-145	0.322301	0.599	0.479	3.28286e-141	PT
APOC1	3.25158e-73	0.321904	0.284	0.184	9.26082e-69	PT
ASS1	1.69134e-136	0.321161	0.336	0.207	4.81711e-132	PT
TOMM7	0	0.320926	0.83	0.883	0	PT
FGFR1	8.48903e-178	0.320292	0.414	0.248	2.41776e-173	PT
ANKRD42	1.3821e-243	0.318917	0.298	0.134	3.93636e-239	PT
ABI3BP	1.26012e-61	0.318495	0.267	0.189	3.58894e-57	PT
ITGA6	1.43298e-138	0.317975	0.386	0.25	4.08127e-134	PT
TCP1	3.21171e-204	0.31584	0.637	0.613	9.14726e-200	PT
FHL1	1.41738e-105	0.315535	0.381	0.248	4.03685e-101	PT
HSPB1	5.58887e-201	0.315244	0.908	0.947	1.59177e-196	PT
PARP14	3.2054e-82	0.315071	0.518	0.482	9.1293e-78	PT
PTGR1	5.01386e-121	0.315044	0.579	0.45	1.428e-116	PT
CTSC	3.05449e-111	0.314544	0.505	0.392	8.69948e-107	PT
TRIM38	6.90499e-118	0.3142	0.448	0.367	1.96661e-113	PT
AOC1	1.99938e-62	0.314142	0.507	0.42	5.69444e-58	PT
LIMA1	1.6524e-147	0.314055	0.527	0.378	4.70621e-143	PT
RACK1	3.14624e-172	0.31394	0.941	0.971	8.96082e-168	PT
UQCRFS1	1.56664e-224	0.313883	0.559	0.524	4.46195e-220	PT
HSPA8	0	0.313769	0.771	0.874	0	PT
COL6A2	1.84122e-91	0.31277	0.218	0.265	5.24399e-87	PT
SLCO4C1	2.24693e-149	0.312145	0.346	0.201	6.39947e-145	PT
SLC2A5	3.27147e-108	0.31182	0.326	0.202	9.31746e-104	PT
ALDH7A1	1.96863e-160	0.311773	0.502	0.375	5.60684e-156	PT
CD9	4.01852e-125	0.311604	0.643	0.574	1.14452e-120	PT
KHK	3.56467e-83	0.310456	0.615	0.577	1.01525e-78	PT
HLA-F	1.50144e-69	0.310333	0.348	0.336	4.27626e-65	PT
CSRNP1	4.40384e-190	0.310302	0.433	0.254	1.25426e-185	PT
CRIM1	1.54625e-56	0.310261	0.428	0.351	4.40388e-52	PT
MYLK	4.24944e-110	0.307493	0.23	0.133	1.21028e-105	PT
UBA52	1.72881e-255	0.30676	0.917	0.934	4.92382e-251	PT
MCL1	1.32506e-179	0.306228	0.746	0.756	3.7739e-175	PT
TBCA	0	0.306083	0.832	0.872	0	PT
CEBPZ	5.14023e-164	0.305335	0.569	0.493	1.46399e-159	PT
NPR3	1.5305e-184	0.305291	0.365	0.196	4.35902e-180	PT
SCP2	3.65809e-98	0.305015	0.646	0.613	1.04186e-93	PT
DNAJC7	6.1975e-179	0.304543	0.607	0.574	1.76511e-174	PT
OXR1	9.43818e-112	0.304309	0.273	0.294	2.68809e-107	PT
AURKAIP1	5.48422e-220	0.30421	0.712	0.712	1.56196e-215	PT
NPTX2	0	0.304142	0.437	0.177	0	PT
RPL37A	2.79751e-163	0.303993	0.955	0.96	7.9676e-159	PT
SH3YL1	1.98e-109	0.303304	0.54	0.444	5.63923e-105	PT
CCNG1	4.14128e-139	0.303215	0.547	0.414	1.17948e-134	PT
PCYOX1	1.02036e-130	0.302923	0.488	0.353	2.90609e-126	PT
PLTP	1.45713e-45	0.302557	0.137	0.086	4.15005e-41	PT
COX4I1	6.5333e-260	0.302161	0.846	0.905	1.86075e-255	PT
NFKBIA	8.78851e-182	0.301815	0.724	0.771	2.50306e-177	PT
CAMLG	3.14503e-169	0.301078	0.635	0.57	8.95735e-165	PT
TUBB	8.40023e-131	0.300916	0.707	0.698	2.39247e-126	PT
STARD3NL	2.00069e-173	0.297798	0.457	0.326	5.69817e-169	PT
MAOB	7.88986e-102	0.295863	0.569	0.485	2.24711e-97	PT
COL6A1	2.03053e-29	0.295049	0.258	0.237	5.78315e-25	PT
ECHDC2	3.95052e-133	0.294666	0.55	0.416	1.12515e-128	PT
MMP24OS	2.57494e-118	0.29447	0.562	0.558	7.33369e-114	PT
TRAPPC2L	1.48068e-194	0.294081	0.633	0.594	4.21713e-190	PT
APOM	6.76766e-63	0.293636	0.356	0.291	1.9275e-58	PT
EML4	1.4345e-122	0.293575	0.483	0.376	4.08559e-118	PT
STK17A	1.27442e-119	0.292736	0.417	0.295	3.62968e-115	PT
PURA	1.72509e-122	0.290996	0.596	0.494	4.91322e-118	PT
TPRKB	1.20236e-149	0.290414	0.508	0.428	3.42443e-145	PT
CDR2	7.05613e-179	0.290267	0.278	0.144	2.00966e-174	PT
RPS25	2.33924e-178	0.289706	0.947	0.959	6.6624e-174	PT
TMEM47	2.14247e-43	0.289696	0.15	0.123	6.10196e-39	PT
ARHGAP29	1.62296e-117	0.289689	0.537	0.486	4.62234e-113	PT
LMCD1	5.22557e-153	0.289364	0.206	0.093	1.48829e-148	PT
TJP2	3.10738e-111	0.28918	0.412	0.323	8.85014e-107	PT
EPB41L4A-AS1	1.70303e-156	0.288985	0.7	0.716	4.85041e-152	PT
METRN	9.69479e-138	0.288913	0.461	0.366	2.76117e-133	PT
SYF2	5.76742e-156	0.287075	0.696	0.678	1.64262e-151	PT
ACAD11	2.59799e-180	0.286537	0.557	0.368	7.39935e-176	PT
SLC40A1	1.08986e-118	0.286274	0.311	0.19	3.10404e-114	PT
CDC42SE2	4.01629e-120	0.28616	0.462	0.358	1.14388e-115	PT
IGFBP3	6.5785e-41	0.286089	0.569	0.645	1.87362e-36	PT
SFPQ	8.36047e-197	0.285413	0.692	0.688	2.38115e-192	PT
TSPAN12	4.60016e-130	0.284934	0.524	0.437	1.31017e-125	PT
TSPYL1	1.44871e-144	0.284653	0.468	0.346	4.12606e-140	PT
SETX	8.29283e-118	0.284589	0.396	0.327	2.36188e-113	PT
BCL2	7.24031e-148	0.284508	0.45	0.287	2.06211e-143	PT
PTPN1	4.02317e-90	0.28414	0.433	0.353	1.14584e-85	PT
SRF	9.62182e-194	0.284068	0.31	0.165	2.74039e-189	PT
SPAG9	6.13072e-131	0.284058	0.668	0.602	1.74609e-126	PT
RPSA	2.12424e-206	0.28292	0.862	0.89	6.05005e-202	PT
PSIP1	2.31926e-124	0.282465	0.528	0.448	6.60548e-120	PT
SNHG5	1.13608e-148	0.282191	0.76	0.724	3.23566e-144	PT
KCNK3	5.81758e-115	0.282087	0.433	0.358	1.65691e-110	PT
SLC16A9	4.04889e-122	0.281111	0.271	0.153	1.15316e-117	PT
MORF4L1	3.53291e-177	0.280983	0.747	0.744	1.00621e-172	PT
CLIC4	8.51035e-101	0.280976	0.659	0.528	2.42383e-96	PT
NQO2	8.3528e-151	0.280889	0.527	0.435	2.37896e-146	PT
ARSE	4.36086e-135	0.280832	0.558	0.423	1.24202e-130	PT
SYNE1	2.5487e-97	0.280154	0.475	0.35	7.25895e-93	PT
ZYX	1.25661e-120	0.279999	0.411	0.333	3.57894e-116	PT
AKIRIN1	6.58695e-129	0.279832	0.398	0.288	1.87603e-124	PT
TMBIM6	8.79278e-227	0.279339	0.893	0.918	2.50427e-222	PT
TOP1	5.27104e-148	0.279015	0.652	0.634	1.50124e-143	PT
RAB3IP	9.92183e-114	0.278856	0.489	0.397	2.82584e-109	PT
UBE2H	1.04724e-104	0.27861	0.567	0.5	2.98265e-100	PT
TIMP3	4.79381e-256	0.278522	0.464	0.246	1.36532e-251	PT
SQSTM1	6.31044e-273	0.277622	0.811	0.867	1.79728e-268	PT
SERINC1	2.22733e-91	0.276438	0.628	0.575	6.34365e-87	PT
RIDA	1.95131e-81	0.27598	0.553	0.501	5.55752e-77	PT
SSU72	1.20942e-130	0.275862	0.518	0.417	3.44456e-126	PT
SERP1	1.13085e-249	0.275124	0.743	0.784	3.22078e-245	PT
GLA	6.94754e-131	0.274562	0.327	0.214	1.97873e-126	PT
HBEGF	4.32566e-66	0.272954	0.284	0.201	1.23199e-61	PT
S100A4	1.40474e-61	0.272697	0.105	0.125	4.00085e-57	PT
TARS	2.68769e-123	0.272462	0.436	0.349	7.65481e-119	PT
HCG18	6.34253e-112	0.272374	0.344	0.252	1.80642e-107	PT
AFTPH	2.34612e-116	0.270152	0.417	0.308	6.68199e-112	PT
NEDD4L	1.25273e-123	0.269997	0.495	0.385	3.5679e-119	PT
DNAJA2	7.28057e-150	0.269506	0.542	0.496	2.07358e-145	PT
PXDC1	2.71576e-117	0.269295	0.412	0.307	7.73477e-113	PT
CRYL1	4.29038e-124	0.269154	0.578	0.533	1.22194e-119	PT
FTO	6.91869e-112	0.269096	0.344	0.229	1.97051e-107	PT
ARL4A	2.70012e-109	0.269094	0.513	0.41	7.6902e-105	PT
CDV3	8.26162e-230	0.268886	0.623	0.669	2.35299e-225	PT
UGT2B7	9.04411e-54	0.268761	0.52	0.54	2.57585e-49	PT
NFE2L1	8.89378e-70	0.267989	0.421	0.436	2.53304e-65	PT
HERPUD1	2.96237e-100	0.26644	0.71	0.705	8.43712e-96	PT
PREX2	5.7684e-15	0.266249	0.181	0.162	1.6429e-10	PT
RAB1A	2.57893e-147	0.265961	0.619	0.595	7.34506e-143	PT
CLDN4	8.34969e-140	0.26591	0.59	0.618	2.37807e-135	PT
GOLGA4	4.19812e-99	0.265602	0.536	0.493	1.19567e-94	PT
TPMT	1.24919e-101	0.2655	0.388	0.299	3.55782e-97	PT
LRPPRC	3.11461e-103	0.264607	0.515	0.452	8.87073e-99	PT
BST2	3.07816237131534e-318	0.26443	0.743	0.511	8.76691424974323e-314	PT
ACAT1	1.07427e-118	0.264241	0.623	0.608	3.05963e-114	PT
PNPLA8	1.6994e-123	0.263571	0.427	0.323	4.84006e-119	PT
CHCHD2	0	0.263545	0.819	0.898	0	PT
ST13	2.71415e-216	0.262894	0.791	0.82	7.73018e-212	PT
SMS	2.53817e-126	0.262725	0.592	0.557	7.22897e-122	PT
SAT1	1.11184e-137	0.262154	0.844	0.81	3.16662e-133	PT
TNFSF12	8.80204e-172	0.261936	0.341	0.188	2.50691e-167	PT
TINAG	1.21552e-175	0.261896	0.292	0.142	3.46193e-171	PT
ADD3	1.45666e-65	0.260982	0.446	0.36	4.14871e-61	PT
CRYZ	9.69786e-81	0.26067	0.565	0.524	2.76205e-76	PT
ARPC1A	3.41304e-129	0.260648	0.649	0.633	9.72069e-125	PT
MAST4	3.02613e-134	0.259979	0.448	0.291	8.61871e-130	PT
MAP3K13	2.53926e-100	0.259873	0.551	0.441	7.23206e-96	PT
EIF3I	1.14547e-156	0.259699	0.64	0.619	3.26242e-152	PT
MRPL18	2.52545e-129	0.25969	0.614	0.619	7.19273e-125	PT
TCN2	1.96225e-106	0.259661	0.546	0.404	5.58868e-102	PT
ACADL	6.04585e-159	0.259054	0.434	0.264	1.72192e-154	PT
AQP1	1.78712e-115	0.258384	0.325	0.197	5.08989e-111	PT
RNF5	4.2692e-125	0.258048	0.573	0.52	1.21591e-120	PT
C11orf54	2.15096e-45	0.257734	0.547	0.499	6.12616e-41	PT
VMP1	1.45255e-108	0.255841	0.81	0.801	4.137e-104	PT
ANKIB1	3.24374e-120	0.255473	0.425	0.291	9.2385e-116	PT
EIF1	8.40523e-167	0.255441	0.921	0.973	2.39389e-162	PT
MOB1A	3.72291e-78	0.255256	0.485	0.429	1.06032e-73	PT
PLEKHA5	7.76639e-45	0.254194	0.455	0.383	2.21194e-40	PT
RPS29	5.47293e-258	0.253943	0.898	0.914	1.55875e-253	PT
COPB1	3.29856e-110	0.253855	0.516	0.476	9.39463e-106	PT
COMMD1	3.21709e-120	0.253688	0.494	0.378	9.16261e-116	PT
CYS1	2.049e-212	0.252704	0.332	0.155	5.83576e-208	PT
CCDC50	8.47364e-99	0.251842	0.515	0.467	2.41338e-94	PT
SEPTIN10	4.7022e-122	0.251273	0.458	0.374	1.33923e-117	PT
TAX1BP1	4.28732e-136	0.250792	0.659	0.661	1.22107e-131	PT
DAP	6.56219e-82	0.250339	0.309	0.213	1.86898e-77	PT
CCDC198	3.16529e-104	0.249923	0.525	0.388	9.01507e-100	PT
GUCY1A1	1.43211e-81	0.249446	0.249	0.176	4.0788e-77	PT
MCFD2	9.08458e-91	0.249352	0.534	0.462	2.58738e-86	PT
NCEH1	4.57803e-95	0.249127	0.381	0.253	1.30387e-90	PT
SRSF4	1.62135e-89	0.248875	0.526	0.455	4.61776e-85	PT
LYSMD3	5.01437e-146	0.248829	0.333	0.203	1.42814e-141	PT
WEE1	2.04515e-70	0.248087	0.382	0.309	5.8248e-66	PT
STX3	1.06727e-106	0.247819	0.433	0.302	3.0397e-102	PT
TFPI	4.99483e-120	0.247516	0.569	0.421	1.42258e-115	PT
TMEM220	2.91301e-204	0.246755	0.349	0.174	8.29654e-200	PT
SMARCA1	2.87678e-145	0.246315	0.374	0.223	8.19336e-141	PT
TXNIP	3.52313e-14	0.246067	0.854	0.885	1.00342e-09	PT
GFPT1	1.7689e-98	0.245991	0.359	0.259	5.03801e-94	PT
RPL10	6.2851e-43	0.245675	0.983	0.992	1.79006e-38	PT
CALU	2.53523e-106	0.245082	0.577	0.573	7.22058e-102	PT
DCBLD2	2.0184e-49	0.245077	0.143	0.143	5.74861e-45	PT
NOP58	3.45008e-123	0.244688	0.499	0.463	9.82617e-119	PT
SRRM2	1.95914e-158	0.2444	0.808	0.842	5.57983e-154	PT
PRXL2C	1.11402e-125	0.243594	0.389	0.301	3.17284e-121	PT
SULT1C4	9.75027e-228	0.243483	0.415	0.219	2.77697e-223	PT
STX12	6.33148e-119	0.24338	0.381	0.276	1.80327e-114	PT
EHHADH	3.24148e-120	0.243243	0.358	0.223	9.23205e-116	PT
TTC3	4.64442e-62	0.243218	0.518	0.519	1.32278e-57	PT
TRIR	3.8849e-223	0.243179	0.744	0.784	1.10646e-218	PT
NOSTRIN	8.67498e-156	0.242828	0.337	0.194	2.47072e-151	PT
FARP1	3.0979e-74	0.242662	0.478	0.41	8.82314e-70	PT
HIBCH	5.90179e-120	0.242085	0.45	0.327	1.68089e-115	PT
EIF3M	6.59166e-113	0.241699	0.622	0.607	1.87737e-108	PT
TMED4	2.66156e-123	0.241639	0.704	0.709	7.58039e-119	PT
GNG12	8.98287e-68	0.241633	0.449	0.412	2.55841e-63	PT
BTN3A1	2.20593e-67	0.241521	0.187	0.12	6.2827e-63	PT
PPP2CA	7.18596e-105	0.241352	0.54	0.482	2.04663e-100	PT
VIM	2.65209e-112	0.240903	0.983	0.987	7.55341e-108	PT
RPS6KA3	1.14269e-92	0.240883	0.369	0.284	3.2545e-88	PT
ECH1	3.7115e-193	0.240672	0.787	0.821	1.05707e-188	PT
PLSCR1	4.96322e-62	0.240451	0.578	0.528	1.41358e-57	PT
CTSH	3.92847e-105	0.240434	0.503	0.365	1.11887e-100	PT
HNRNPC	3.96493e-162	0.240379	0.767	0.803	1.12925e-157	PT
RLIM	4.96121e-117	0.239727	0.372	0.248	1.413e-112	PT
RNASET2	7.55678e-85	0.239653	0.804	0.692	2.15225e-80	PT
TIPARP	1.00185e-92	0.239363	0.548	0.418	2.85336e-88	PT
FZD5	2.0791e-113	0.239116	0.32	0.217	5.92147e-109	PT
CD2BP2	1.93131e-129	0.238798	0.478	0.392	5.50055e-125	PT
PRPF38A	4.60895e-125	0.238795	0.406	0.293	1.31268e-120	PT
KCNJ16	7.31676e-24	0.238657	0.326	0.304	2.08389e-19	PT
SF3B1	1.22355e-119	0.238589	0.647	0.64	3.48478e-115	PT
RASSF6	2.56395e-75	0.238487	0.385	0.313	7.30239e-71	PT
RRBP1	2.46936e-73	0.238365	0.657	0.653	7.033e-69	PT
GNL2	2.40064e-116	0.238283	0.338	0.232	6.83727e-112	PT
HSPA6	8.77697e-30	0.238231	0.327	0.257	2.49977e-25	PT
HMGCS2	7.60716e-234	0.238038	0.208	0.061	2.1666e-229	PT
LRRC59	2.37318e-110	0.237214	0.43	0.357	6.75906e-106	PT
ARF3	3.28517e-88	0.237029	0.482	0.408	9.3565e-84	PT
LAMA4	4.41472e-47	0.236535	0.27	0.198	1.25736e-42	PT
PSMB7	1.13275e-160	0.236171	0.646	0.655	3.22617e-156	PT
STUB1	4.1457e-144	0.235442	0.655	0.634	1.18074e-139	PT
RER1	1.74972e-78	0.23492	0.642	0.589	4.98338e-74	PT
ADAMTS9-AS1	5.62028e-144	0.234555	0.353	0.201	1.60071e-139	PT
UBA5	5.219e-97	0.234344	0.502	0.408	1.48642e-92	PT
TMEM243	2.12912e-105	0.234343	0.513	0.377	6.06395e-101	PT
LRRFIP1	2.42691e-158	0.234209	0.609	0.668	6.9121e-154	PT
SGCE	1.91849e-138	0.233361	0.375	0.226	5.46404e-134	PT
LPP	6.45904e-67	0.233168	0.57	0.535	1.8396e-62	PT
EIF4EBP2	3.97605e-51	0.232865	0.392	0.339	1.13242e-46	PT
GNAQ	2.19105e-70	0.232794	0.437	0.402	6.24034e-66	PT
AIFM1	1.36657e-87	0.232259	0.433	0.352	3.89212e-83	PT
FUBP1	4.4482e-76	0.231819	0.404	0.315	1.26689e-71	PT
PJA2	1.69394e-86	0.231783	0.622	0.588	4.82451e-82	PT
HIPK2	3.28804e-110	0.231719	0.667	0.673	9.36468e-106	PT
DCUN1D3	1.64371e-113	0.231636	0.305	0.184	4.68145e-109	PT
DOCK8	6.16376e-114	0.23161	0.31	0.186	1.7555e-109	PT
EXOC3	2.81717e-88	0.23141	0.409	0.307	8.02358e-84	PT
ACADM	1.05432e-98	0.231022	0.513	0.438	3.00281e-94	PT
CUX1	2.26573e-75	0.230856	0.509	0.461	6.45302e-71	PT
FKBP5	1.32878e-60	0.230845	0.281	0.338	3.78449e-56	PT
PPP2R3A	2.66033e-61	0.230659	0.492	0.4	7.57689e-57	PT
ABCD3	3.31814e-93	0.230497	0.276	0.179	9.45038e-89	PT
ARL4C	9.67809e-65	0.230341	0.545	0.527	2.75642e-60	PT
DNALI1	1.01039e-155	0.229707	0.285	0.15	2.87768e-151	PT
SERTAD2	4.15619e-86	0.229621	0.403	0.342	1.18372e-81	PT
SSR4	4.37867e-162	0.228934	0.775	0.82	1.24709e-157	PT
CLDN10	1.89534e-140	0.228724	0.312	0.174	5.39811e-136	PT
SH3BGRL	1.69547e-82	0.228599	0.515	0.474	4.82885e-78	PT
TRAF3IP2	7.04633e-107	0.228525	0.277	0.17	2.00687e-102	PT
PCBP2	2.52098e-102	0.227705	0.789	0.813	7.18e-98	PT
DHX40	7.04006e-71	0.226899	0.333	0.268	2.00508e-66	PT
HADHB	1.60412e-135	0.22679	0.669	0.679	4.56869e-131	PT
EFCAB14	1.89421e-67	0.226588	0.356	0.284	5.39491e-63	PT
STIP1	6.18725e-106	0.226112	0.428	0.385	1.76219e-101	PT
DMGDH	4.43115e-150	0.226028	0.312	0.17	1.26204e-145	PT
ACP5	2.70039e-130	0.22575	0.299	0.164	7.69099e-126	PT
RARS	2.4038e-96	0.225443	0.45	0.379	6.84626e-92	PT
SKAP2	2.02099e-83	0.225326	0.57	0.5	5.75599e-79	PT
CREB3	3.08668e-97	0.225158	0.429	0.366	8.79117e-93	PT
DDAH1	1.75173e-106	0.224901	0.343	0.216	4.98909e-102	PT
ARCN1	2.48747e-79	0.224476	0.441	0.372	7.08456e-75	PT
EMD	3.35791e-92	0.224386	0.458	0.386	9.56367e-88	PT
SPIN1	6.84631e-76	0.224242	0.353	0.271	1.9499e-71	PT
BLVRA	2.9095e-122	0.224187	0.494	0.443	8.28656e-118	PT
MT-ND5	3.8574e-174	0.223468	0.936	0.957	1.09863e-169	PT
APOL6	8.11846e-57	0.223024	0.261	0.204	2.31222e-52	PT
RALB	6.84155e-86	0.223014	0.434	0.329	1.94854e-81	PT
CASC4	1.86464e-57	0.222952	0.47	0.443	5.31068e-53	PT
SYAP1	8.01445e-106	0.22261	0.564	0.541	2.28259e-101	PT
C1QL4	1.11714e-266	0.222466	0.114	0.009	3.18173e-262	PT
MBNL1	2.20747e-49	0.22245	0.477	0.498	6.28709e-45	PT
HSPB8	1.81487e-86	0.222397	0.62	0.62	5.16894e-82	PT
CYP27A1	6.53866e-116	0.22235	0.303	0.192	1.86227e-111	PT
KLF6	1.78858e-203	0.222294	0.808	0.819	5.09406e-199	PT
LRP2	4.39345e-60	0.221902	0.576	0.491	1.2513e-55	PT
IDS	1.8581e-82	0.22186	0.545	0.533	5.29205e-78	PT
GINM1	6.14395e-93	0.221833	0.512	0.471	1.74986e-88	PT
CDK14	6.99647e-134	0.221578	0.273	0.143	1.99267e-129	PT
ATP6V0D1	3.62057e-101	0.22154	0.438	0.386	1.03117e-96	PT
CD63	3.80003e-210	0.22152	0.903	0.946	1.08229e-205	PT
DIAPH1	4.29393e-102	0.221518	0.576	0.565	1.22295e-97	PT
MAPKAPK2	2.4778e-68	0.221326	0.405	0.341	7.05703e-64	PT
ACSM3	2.11265e-125	0.221236	0.3	0.18	6.01703e-121	PT
SDC4	4.07929e-72	0.220988	0.628	0.643	1.16182e-67	PT
CREB3L2	3.09076e-41	0.220865	0.266	0.217	8.8028e-37	PT
TCEAL9	2.6649e-133	0.220786	0.636	0.663	7.58989e-129	PT
NONO	5.19821e-90	0.220579	0.59	0.557	1.4805e-85	PT
GSTK1	1.04703e-105	0.22042	0.672	0.672	2.98205e-101	PT
NDUFB6	2.60271e-108	0.220125	0.587	0.559	7.41277e-104	PT
CLSTN1	3.7721e-44	0.220053	0.363	0.315	1.07433e-39	PT
ATP5IF1	3.85848e-77	0.219764	0.777	0.796	1.09893e-72	PT
OSBPL8	4.20443e-81	0.219348	0.46	0.388	1.19747e-76	PT
WDR33	1.34901e-86	0.21929	0.473	0.402	3.84212e-82	PT
CALCOCO2	7.72322e-67	0.219268	0.498	0.433	2.19965e-62	PT
CRIP2	4.82352e-77	0.21921	0.6	0.556	1.37379e-72	PT
ARHGEF28	4.02269e-91	0.218784	0.372	0.249	1.1457e-86	PT
PCK1	2.24476e-23	0.217995	0.11	0.076	6.39331e-19	PT
DNM1	2.88633e-177	0.217976	0.244	0.103	8.22056e-173	PT
SEPTIN1	1.14737e-95	0.217956	0.316	0.209	3.26782e-91	PT
DNTTIP2	4.51472e-91	0.21782	0.461	0.378	1.28584e-86	PT
CD2AP	8.7018e-68	0.217749	0.497	0.439	2.47836e-63	PT
SCN1B	1.48265e-150	0.217296	0.281	0.145	4.22273e-146	PT
VAMP2	6.1024e-93	0.217286	0.629	0.599	1.73802e-88	PT
SOCS3	7.01529e-46	0.217265	0.512	0.429	1.99802e-41	PT
ZFAND2A	7.45771e-32	0.21701	0.447	0.403	2.12403e-27	PT
MACF1	1.79606e-52	0.216665	0.463	0.398	5.11535e-48	PT
VAT1	3.24628e-52	0.216653	0.448	0.39	9.24572e-48	PT
CD59	1.44673e-92	0.216626	0.694	0.641	4.12043e-88	PT
CD164	3.36675e-117	0.216112	0.677	0.68	9.58885e-113	PT
WTAP	4.36608e-71	0.215667	0.561	0.545	1.2435e-66	PT
ECI2	3.60995e-98	0.215622	0.525	0.485	1.02815e-93	PT
ASPHD1	1.26786e-94	0.215614	0.367	0.267	3.611e-90	PT
MACO1	6.34121e-110	0.215607	0.322	0.209	1.80604e-105	PT
SPTBN1	4.33036e-97	0.215317	0.643	0.649	1.23333e-92	PT
ASRGL1	1.23204e-98	0.215219	0.272	0.168	3.50898e-94	PT
MAPT	8.61272e-155	0.215078	0.322	0.171	2.45299e-150	PT
AASS	5.7154e-147	0.214582	0.257	0.124	1.6278e-142	PT
CCDC186	3.44027e-90	0.214569	0.385	0.331	9.79824e-86	PT
CETN2	6.10925e-71	0.214411	0.465	0.404	1.73998e-66	PT
LPAR6	3.1222e-34	0.214395	0.116	0.087	8.89235e-30	PT
RPL31	7.31592e-154	0.214382	0.895	0.91	2.08365e-149	PT
HIST1H2BC	1.76606e-83	0.21386	0.243	0.159	5.0299e-79	PT
HNRNPA1	6.28123e-241	0.213811	0.863	0.91	1.78896e-236	PT
SLC35F5	4.11788e-45	0.213778	0.434	0.405	1.17281e-40	PT
PURB	1.60157e-71	0.21375	0.412	0.326	4.56142e-67	PT
ST8SIA4	1.43234e-135	0.213258	0.316	0.174	4.07946e-131	PT
SAMD11	3.9589e-172	0.213036	0.122	0.031	1.12754e-167	PT
PNMA2	1.6586e-39	0.213012	0.304	0.261	4.72387e-35	PT
NMB	4.68289e-59	0.21288	0.561	0.537	1.33373e-54	PT
ATP5F1A	2.76513e-147	0.212809	0.629	0.659	7.87537e-143	PT
BCL10	6.65018e-84	0.212729	0.363	0.27	1.89404e-79	PT
HP1BP3	1.13466e-52	0.212669	0.57	0.53	3.23163e-48	PT
SRRM1	8.17255e-74	0.212153	0.63	0.591	2.32762e-69	PT
GALNT11	7.59821e-53	0.212046	0.448	0.354	2.16405e-48	PT
CCDC47	2.51508e-91	0.211244	0.577	0.554	7.16321e-87	PT
ZSCAN18	1.04999e-148	0.211242	0.226	0.101	2.99048e-144	PT
TYW3	3.70904e-108	0.211202	0.352	0.253	1.05637e-103	PT
DPYS	1.24375e-65	0.21112	0.352	0.251	3.54231e-61	PT
SELENOK	3.88798e-84	0.211093	0.615	0.602	1.10734e-79	PT
ASPA	3.51844e-87	0.210859	0.386	0.265	1.00209e-82	PT
RAB21	3.07218e-68	0.210682	0.579	0.514	8.74987e-64	PT
TMEM38B	1.23445e-102	0.210294	0.404	0.304	3.51584e-98	PT
TENT4B	4.51302e-120	0.210193	0.29	0.174	1.28535e-115	PT
CX3CL1	1.50263e-71	0.210144	0.346	0.262	4.27965e-67	PT
NCOA7	3.27403e-55	0.210054	0.39	0.327	9.32477e-51	PT
BMP2	1.2149e-126	0.209309	0.241	0.12	3.46016e-122	PT
TNFRSF21	4.02369e-99	0.209185	0.223	0.122	1.14599e-94	PT
SNRNP200	1.48038e-64	0.209116	0.449	0.386	4.21627e-60	PT
EIF2S3	2.40431e-77	0.20895	0.693	0.699	6.84772e-73	PT
PLEKHA3	4.15753e-85	0.208943	0.401	0.342	1.18411e-80	PT
ANO6	1.94645e-36	0.208643	0.427	0.436	5.54369e-32	PT
DIAPH2	4.4298e-67	0.208516	0.397	0.315	1.26165e-62	PT
DCTN3	7.50537e-136	0.208333	0.607	0.597	2.13761e-131	PT
ETV7	8.03321e-185	0.208267	0.209	0.077	2.28794e-180	PT
BEX4	9.92022e-121	0.208227	0.339	0.204	2.82538e-116	PT
CXCL14	0	0.208038	0.859	0.53	0	PT
PTGES3	4.64962e-167	0.207991	0.787	0.833	1.32426e-162	PT
ARF4	4.16859e-143	0.207604	0.596	0.636	1.18726e-138	PT
FZD1	6.46088e-31	0.207037	0.315	0.301	1.84012e-26	PT
RIF1	2.22787e-58	0.206808	0.462	0.409	6.3452e-54	PT
BATF3	1.32431e-91	0.206739	0.18	0.115	3.77178e-87	PT
RFX2	1.98419e-203	0.20669	0.208	0.074	5.65116e-199	PT
RAP1B	2.17327e-128	0.20664	0.604	0.606	6.18969e-124	PT
KCNK1	1.11934e-86	0.206595	0.313	0.216	3.18799e-82	PT
CKB	1.11738e-44	0.206505	0.58	0.537	3.18241e-40	PT
TRIM56	4.04943e-65	0.205946	0.475	0.446	1.15332e-60	PT
HIBADH	3.04482e-80	0.205622	0.476	0.396	8.67195e-76	PT
LINC02532	2.54966e-57	0.205311	0.613	0.639	7.2617e-53	PT
HSP90AA1	1.92761e-200	0.205053	0.846	0.945	5.49002e-196	PT
RDX	8.58862e-68	0.204794	0.583	0.535	2.44613e-63	PT
BCLAF1	4.62854e-64	0.204683	0.564	0.533	1.31826e-59	PT
ACAA1	1.38245e-89	0.204655	0.368	0.283	3.93736e-85	PT
STAT1	4.6369e-42	0.204549	0.393	0.424	1.32063e-37	PT
JMJD1C	5.71561e-71	0.204322	0.534	0.504	1.62786e-66	PT
STX4	3.66679e-61	0.20419	0.489	0.427	1.04434e-56	PT
SEC63	2.95716e-65	0.20415	0.452	0.401	8.4223e-61	PT
PRODH2	4.37573e-88	0.204104	0.351	0.254	1.24625e-83	PT
CDKN1C	1.05513e-77	0.203828	0.318	0.208	3.00513e-73	PT
GNG10	6.82895e-88	0.203692	0.494	0.425	1.94495e-83	PT
CORO1C	6.59012e-67	0.203634	0.382	0.319	1.87693e-62	PT
APBB1IP	1.36849e-49	0.203581	0.329	0.25	3.89759e-45	PT
PLPP3	8.45421e-103	0.203531	0.436	0.302	2.40784e-98	PT
ZNF622	1.58986e-86	0.203508	0.499	0.497	4.52808e-82	PT
LTA4H	3.4646e-70	0.203126	0.401	0.325	9.86752e-66	PT
TNFRSF14	2.09976e-53	0.20291	0.486	0.491	5.98032e-49	PT
PXMP2	1.06986e-92	0.202903	0.391	0.278	3.04706e-88	PT
ZC3HAV1	1.07397e-58	0.202482	0.312	0.235	3.05877e-54	PT
RPL5	1.10162e-127	0.202269	0.938	0.96	3.13753e-123	PT
COTL1	1.80174e-49	0.202269	0.382	0.323	5.13155e-45	PT
TBC1D15	9.0622e-78	0.202142	0.405	0.321	2.581e-73	PT
CLINT1	5.70681e-70	0.202111	0.563	0.539	1.62536e-65	PT
CDH4	2.79702e-101	0.20201	0.269	0.155	7.96619e-97	PT
ACMSD	3.52897e-69	0.201629	0.413	0.361	1.00509e-64	PT
PMM1	1.51576e-65	0.201376	0.44	0.37	4.31703e-61	PT
ITGA3	8.22599e-73	0.201312	0.345	0.426	2.34284e-68	PT
IVNS1ABP	3.79516e-42	0.201194	0.502	0.455	1.0809e-37	PT
SPIRE1	6.56064e-71	0.20118	0.464	0.41	1.86853e-66	PT
GCC2	2.87568e-100	0.201083	0.662	0.696	8.19024e-96	PT
RNF130	7.94569e-66	0.200702	0.463	0.406	2.26301e-61	PT
NPM1	1.32998e-178	0.200674	0.893	0.945	3.78791e-174	PT
BCAS2	1.30158e-87	0.200532	0.443	0.359	3.70703e-83	PT
TMED7	1.49213e-59	0.200227	0.543	0.511	4.24974e-55	PT
MPHOSPH8	6.88917e-81	0.199991	0.589	0.601	1.9621e-76	PT
HAO2	1.52758e-146	0.199772	0.208	0.089	4.3507e-142	PT
YWHAE	6.14371e-145	0.19974	0.813	0.85	1.74979e-140	PT
DHRS4L2	8.57244e-95	0.199501	0.363	0.261	2.44152e-90	PT
RMND1	2.15295e-85	0.199249	0.292	0.196	6.13181e-81	PT
PCLO	7.0944e-101	0.198803	0.291	0.173	2.02056e-96	PT
REXO2	2.56626e-73	0.198739	0.624	0.594	7.30896e-69	PT
PKD2	4.22331e-57	0.198716	0.263	0.198	1.20284e-52	PT
SYCE1L	7.66291e-48	0.198705	0.116	0.138	2.18247e-43	PT
AFF4	2.49135e-62	0.198625	0.599	0.574	7.0956e-58	PT
CUBN	7.41085e-72	0.198555	0.353	0.242	2.11068e-67	PT
CRYBG1	2.2992e-37	0.198181	0.287	0.256	6.54836e-33	PT
NDFIP2	1.13696e-53	0.198078	0.35	0.306	3.23818e-49	PT
FOLR1	7.11059e-63	0.197832	0.37	0.267	2.02517e-58	PT
SPAG16	8.88316e-82	0.197342	0.391	0.299	2.53001e-77	PT
BRAF	2.42258e-84	0.197293	0.375	0.26	6.89976e-80	PT
AGRN	4.21967e-50	0.196651	0.249	0.286	1.2018e-45	PT
FXR1	1.5732e-89	0.196484	0.612	0.603	4.48064e-85	PT
PHLDB2	2.24087e-54	0.196099	0.491	0.461	6.38222e-50	PT
FMO2	2.83426e-101	0.195614	0.322	0.196	8.07225e-97	PT
UBE2E3	1.22802e-69	0.195196	0.492	0.453	3.49752e-65	PT
MAL	1.26999e-65	0.195094	0.117	0.077	3.61707e-61	PT
ARL1	7.0267e-69	0.19503	0.587	0.583	2.00127e-64	PT
HBP1	1.14102e-52	0.194856	0.529	0.46	3.24975e-48	PT
ATXN7L3B	1.80625e-61	0.194701	0.47	0.422	5.14438e-57	PT
FCGRT	1.91571e-66	0.194617	0.657	0.592	5.45614e-62	PT
GOLGA2	2.05878e-63	0.19461	0.432	0.37	5.86361e-59	PT
SOGA3	7.76234e-145	0.194543	0.212	0.097	2.21079e-140	PT
DYNLT1	5.31496e-111	0.194539	0.702	0.736	1.51375e-106	PT
TNFSF10	2.5324e-42	0.194481	0.797	0.788	7.21254e-38	PT
VCL	1.56342e-65	0.19441	0.344	0.272	4.45278e-61	PT
SRPRA	2.51379e-62	0.194404	0.392	0.333	7.15954e-58	PT
CCNB1IP1	1.10887e-93	0.194304	0.37	0.287	3.15818e-89	PT
PHAX	6.99886e-82	0.19422	0.49	0.45	1.99334e-77	PT
HSD17B14	1.28784e-64	0.194013	0.461	0.402	3.6679e-60	PT
G3BP1	2.77833e-75	0.193515	0.573	0.58	7.91297e-71	PT
SDHA	2.36747e-127	0.193312	0.609	0.637	6.74279e-123	PT
ERGIC3	3.56165e-74	0.193217	0.576	0.598	1.01439e-69	PT
RPL21	2.67052e-138	0.192892	0.926	0.937	7.60591e-134	PT
TRIM55	2.28539e-105	0.192504	0.26	0.15	6.50901e-101	PT
ATP11A	9.6474e-48	0.192372	0.418	0.358	2.74768e-43	PT
GPBP1	6.88811e-70	0.192372	0.617	0.598	1.9618e-65	PT
BAG6	1.73598e-42	0.192281	0.301	0.285	4.94425e-38	PT
B4GALT5	3.1931e-59	0.191815	0.431	0.411	9.09426e-55	PT
DDX1	2.60455e-81	0.191801	0.479	0.433	7.41803e-77	PT
2022-03-06	2.08226e-48	0.191739	0.539	0.507	5.9305e-44	PT
EIF5B	4.33421e-86	0.191284	0.622	0.644	1.23443e-81	PT
CDK6	1.74211e-40	0.191228	0.18	0.176	4.96171e-36	PT
PEG10	1.35501e-158	0.19107	0.333	0.178	3.85919e-154	PT
MRPL22	4.86951e-94	0.191067	0.607	0.606	1.38688e-89	PT
DDC	7.13278e-122	0.190919	0.295	0.164	2.03149e-117	PT
COQ10B	4.31632e-77	0.190499	0.417	0.347	1.22933e-72	PT
EPHA7	9.55214e-51	0.190272	0.124	0.081	2.72055e-46	PT
TMEM30A	2.18767e-38	0.190272	0.365	0.35	6.23069e-34	PT
RABAC1	1.79265e-57	0.190159	0.649	0.614	5.10566e-53	PT
PTGER3	4.22496e-75	0.190158	0.25	0.152	1.20331e-70	PT
NDUFS5	1.30365e-116	0.190118	0.799	0.82	3.71293e-112	PT
RPS27	1.85245e-45	0.190079	0.976	0.981	5.27597e-41	PT
SESTD1	2.6517e-95	0.189811	0.251	0.151	7.55232e-91	PT
TCEAL4	1.14055e-99	0.189769	0.665	0.663	3.24839e-95	PT
WLS	5.52904e-135	0.189355	0.269	0.138	1.57473e-130	PT
PSMB1	1.69893e-173	0.188998	0.772	0.813	4.83873e-169	PT
RPL35	2.13675e-72	0.188898	0.942	0.957	6.08567e-68	PT
TOMM70	2.03281e-50	0.188667	0.405	0.374	5.78964e-46	PT
ZFAND5	1.194e-61	0.188645	0.662	0.661	3.40062e-57	PT
SDF4	1.17824e-25	0.188386	0.559	0.53	3.35574e-21	PT
BIVM	9.96223e-44	0.188243	0.176	0.149	2.83734e-39	PT
AP1G1	1.34976e-47	0.188222	0.358	0.295	3.84426e-43	PT
GIPC2	2.86652e-104	0.188219	0.338	0.209	8.16413e-100	PT
PNO1	1.74478e-96	0.188177	0.34	0.277	4.9693e-92	PT
CFAP20	7.22199e-87	0.188032	0.315	0.231	2.0569e-82	PT
PBX1	1.30855e-112	0.187991	0.193	0.09	3.72689e-108	PT
CTSB	4.28803e-28	0.187951	0.699	0.721	1.22127e-23	PT
STMN1	3.65389e-86	0.187903	0.3	0.187	1.04067e-81	PT
PLSCR4	5.93316e-119	0.187587	0.23	0.117	1.68982e-114	PT
AMN	1.86538e-71	0.187535	0.418	0.302	5.31278e-67	PT
BAG1	1.31938e-83	0.187479	0.509	0.461	3.75772e-79	PT
LAMP2	1.68501e-74	0.187155	0.644	0.629	4.79907e-70	PT
TMEM176B	1.60382e-112	0.186994	0.89	0.912	4.56783e-108	PT
CCT6A	2.36573e-118	0.186992	0.632	0.666	6.73782e-114	PT
CCDC59	4.30383e-79	0.186832	0.597	0.587	1.22577e-74	PT
AKR1C1	8.79907e-117	0.186797	0.351	0.213	2.50606e-112	PT
CLPTM1L	3.36131e-54	0.186763	0.469	0.463	9.57336e-50	PT
LINC01116	9.92842e-91	0.186727	0.48	0.35	2.82771e-86	PT
MPC1	3.9464e-72	0.186524	0.43	0.37	1.12398e-67	PT
GIT2	7.00558e-63	0.186397	0.324	0.237	1.99526e-58	PT
PNN	6.42939e-80	0.186057	0.597	0.596	1.83115e-75	PT
CRY1	4.2928e-152	0.18579	0.231	0.105	1.22263e-147	PT
RPL38	4.56158e-115	0.185669	0.914	0.936	1.29918e-110	PT
RBMS1	1.09388e-75	0.185628	0.306	0.202	3.11547e-71	PT
TRIM22	9.85757e-28	0.185374	0.229	0.19	2.80753e-23	PT
ANKHD1	1.17217e-63	0.185218	0.57	0.54	3.33846e-59	PT
HIST1H2BD	1.00311e-50	0.185169	0.315	0.244	2.85697e-46	PT
SNX7	1.67475e-68	0.185118	0.403	0.315	4.76987e-64	PT
ARID5A	7.23916e-115	0.184994	0.222	0.11	2.06178e-110	PT
AGPAT3	1.47065e-57	0.184979	0.356	0.312	4.18857e-53	PT
ERBB3	4.81558e-20	0.184932	0.459	0.426	1.37153e-15	PT
TMEM54	1.79851e-54	0.1849	0.495	0.463	5.12233e-50	PT
AGPS	1.4577e-90	0.184548	0.306	0.21	4.15169e-86	PT
SPON1	3.45172e-129	0.18424	0.279	0.146	9.83085e-125	PT
RAP1A	5.82213e-57	0.184183	0.359	0.286	1.6582e-52	PT
PRPF38B	5.11225e-52	0.183952	0.494	0.455	1.45602e-47	PT
EPSTI1	1.39848e-51	0.183949	0.274	0.199	3.983e-47	PT
RBM7	8.91019e-73	0.183941	0.425	0.365	2.53771e-68	PT
HNRNPD	1.21815e-68	0.183845	0.653	0.655	3.46942e-64	PT
RCAN2	1.74829e-145	0.183356	0.242	0.112	4.97931e-141	PT
ENDOD1	2.28689e-78	0.18334	0.288	0.226	6.51328e-74	PT
CENPV	1.11439e-207	0.183257	0.179	0.054	3.17388e-203	PT
MAML2	3.01173e-45	0.183238	0.384	0.315	8.5777e-41	PT
MYOF	1.26948e-25	0.182669	0.34	0.328	3.6156e-21	PT
NDUFA1	2.42479e-173	0.182586	0.782	0.833	6.90603e-169	PT
ALDH3A2	2.00556e-54	0.182566	0.413	0.365	5.71203e-50	PT
CTSL	2.40629e-111	0.182485	0.747	0.8	6.85336e-107	PT
HABP4	4.62713e-108	0.1822	0.268	0.159	1.31785e-103	PT
ZNF644	3.87813e-63	0.182081	0.4	0.337	1.10453e-58	PT
CPNE1	7.6796e-37	0.181766	0.331	0.307	2.18723e-32	PT
CSNK2B	1.78112e-115	0.181651	0.706	0.735	5.07281e-111	PT
PDGFA	3.57218e-63	0.181636	0.321	0.251	1.01739e-58	PT
YIPF5	5.31236e-69	0.18157	0.486	0.445	1.51301e-64	PT
STAU1	7.83649e-84	0.181483	0.588	0.591	2.23191e-79	PT
NFU1	1.03062e-69	0.18128	0.445	0.391	2.93531e-65	PT
BLOC1S6	1.55719e-62	0.181131	0.471	0.428	4.43504e-58	PT
ZC3H15	8.80049e-119	0.180975	0.62	0.656	2.50647e-114	PT
RBBP4	7.44659e-40	0.180831	0.403	0.396	2.12086e-35	PT
GNPTG	4.99793e-60	0.180767	0.454	0.41	1.42346e-55	PT
TTC37	7.70236e-41	0.180398	0.434	0.389	2.19371e-36	PT
ARPP19	2.2675e-55	0.180302	0.451	0.478	6.45806e-51	PT
MFSD4B	8.5455e-38	0.180222	0.239	0.223	2.43384e-33	PT
KIAA0408	1.77008e-107	0.180198	0.198	0.103	5.04136e-103	PT
AUH	9.62388e-95	0.179998	0.324	0.222	2.74098e-90	PT
M6PR	1.62781e-42	0.179813	0.477	0.468	4.63617e-38	PT
EFHD1	6.6132e-178	0.179683	0.214	0.081	1.88351e-173	PT
SLC38A1	1.33631e-69	0.17954	0.553	0.63	3.80596e-65	PT
PPP1R7	1.19624e-90	0.179275	0.516	0.505	3.407e-86	PT
MAGEH1	2.06822e-148	0.178884	0.237	0.111	5.89051e-144	PT
ZNF704	1.02376e-76	0.178723	0.274	0.178	2.91577e-72	PT
BHMT	1.74084e-209	0.178708	0.572	0.378	4.95809e-205	PT
GNG11	3.94952e-197	0.178381	0.646	0.447	1.12486e-192	PT
RHOB	6.12132e-66	0.178362	0.752	0.753	1.74341e-61	PT
SGCB	7.62231e-44	0.178322	0.459	0.372	2.17091e-39	PT
CTBP2	1.15969e-51	0.178232	0.449	0.406	3.30291e-47	PT
AHSA1	2.37027e-89	0.178062	0.463	0.445	6.75076e-85	PT
AMOTL2	7.40527e-62	0.178037	0.278	0.19	2.1091e-57	PT
SEMA3D	5.25273e-201	0.178034	0.173	0.049	1.49603e-196	PT
TPP1	1.79144e-34	0.17773	0.481	0.456	5.10219e-30	PT
GNL1	2.7806e-65	0.177706	0.302	0.217	7.91944e-61	PT
SRP54	1.58e-66	0.177243	0.412	0.357	4.49999e-62	PT
SAMD4B	7.1252e-47	0.177216	0.366	0.321	2.02933e-42	PT
ATRX	1.24256e-70	0.17705	0.614	0.618	3.53893e-66	PT
GTF2B	8.8767e-61	0.177001	0.346	0.262	2.52817e-56	PT
BTF3L4	2.0898e-63	0.176747	0.539	0.524	5.95195e-59	PT
SLITRK4	1.03988e-85	0.176734	0.198	0.108	2.96168e-81	PT
GOLPH3	1.41575e-54	0.176384	0.345	0.287	4.0322e-50	PT
ABCF1	1.41771e-66	0.17593	0.393	0.342	4.03779e-62	PT
SLC22A5	4.99922e-40	0.175792	0.39	0.325	1.42383e-35	PT
CARHSP1	9.86327e-113	0.175643	0.726	0.749	2.80916e-108	PT
PLA1A	2.26643e-58	0.175161	0.201	0.132	6.45501e-54	PT
RPS21	3.6255e-93	0.175092	0.933	0.966	1.03258e-88	PT
PCM1	4.45278e-52	0.175088	0.476	0.454	1.2682e-47	PT
MPP6	5.17676e-78	0.17503	0.355	0.26	1.47439e-73	PT
AC022613.1	5.45641e-120	0.174964	0.209	0.101	1.55404e-115	PT
SNX2	4.32739e-59	0.174824	0.539	0.473	1.23248e-54	PT
RTL8C	2.52593e-44	0.174632	0.421	0.378	7.19411e-40	PT
LAMTOR5	2.28097e-130	0.174573	0.772	0.805	6.49643e-126	PT
SIK2	1.62385e-94	0.17448	0.226	0.129	4.62488e-90	PT
SLC25A33	2.30037e-147	0.174432	0.229	0.104	6.5517e-143	PT
ISCU	7.50817e-84	0.174354	0.595	0.602	2.1384e-79	PT
BNC2	7.97013e-48	0.174254	0.211	0.147	2.26997e-43	PT
GABARAPL1	1.05435e-52	0.174222	0.475	0.432	3.00288e-48	PT
COPS6	1.10581e-78	0.174205	0.597	0.575	3.14946e-74	PT
TM7SF3	2.11359e-39	0.174167	0.563	0.547	6.01972e-35	PT
GTF2F1	6.98961e-52	0.174133	0.412	0.351	1.99071e-47	PT
SLC22A11	5.9842e-95	0.174019	0.263	0.151	1.70436e-90	PT
KRAS	1.56908e-74	0.173722	0.406	0.37	4.46891e-70	PT
AMD1	9.80129e-52	0.173244	0.607	0.568	2.79151e-47	PT
PRELID1	1.48927e-123	0.173151	0.774	0.821	4.24158e-119	PT
KDELR2	8.65334e-102	0.173047	0.623	0.665	2.46456e-97	PT
PPP4C	9.16501e-73	0.172902	0.564	0.572	2.61029e-68	PT
PMPCB	3.9437e-70	0.17285	0.491	0.455	1.12321e-65	PT
FAU	1.23677e-98	0.1728	0.937	0.965	3.52244e-94	PT
TLNRD1	1.67927e-81	0.172602	0.239	0.151	4.78273e-77	PT
ARL2BP	2.18654e-53	0.172549	0.508	0.491	6.2275e-49	PT
DNPH1	7.76707e-130	0.172543	0.671	0.733	2.21214e-125	PT
NRXN2	5.43481e-128	0.172535	0.28	0.149	1.54789e-123	PT
MAGOH	6.76633e-73	0.172329	0.511	0.489	1.92712e-68	PT
FAF2	3.41435e-56	0.171754	0.443	0.41	9.72442e-52	PT
MED8	1.12287e-72	0.171696	0.34	0.273	3.19805e-68	PT
SUGCT	3.76391e-128	0.1715	0.219	0.104	1.072e-123	PT
ZNF83	3.29405e-30	0.171115	0.378	0.371	9.38178e-26	PT
ZNF711	1.57735e-191	0.171088	0.162	0.044	4.49246e-187	PT
CFL2	1.29112e-78	0.170753	0.328	0.232	3.67723e-74	PT
SH3GLB1	1.27903e-54	0.170617	0.533	0.478	3.6428e-50	PT
MT-CO1	1.2416e-90	0.170603	0.993	0.995	3.53621e-86	PT
SELENOM	3.38793e-159	0.170534	0.679	0.505	9.64917e-155	PT
GK	1.68077e-128	0.170533	0.232	0.112	4.78701e-124	PT
FOSL2	1.01557e-56	0.170198	0.576	0.561	2.89243e-52	PT
CMPK1	9.9319e-44	0.170141	0.437	0.455	2.8287e-39	PT
CD14	3.69548e-84	0.1701	0.147	0.067	1.05251e-79	PT
PDHA1	5.95822e-78	0.16998	0.476	0.452	1.69696e-73	PT
MB21D2	2.35453e-208	0.169957	0.15	0.036	6.70595e-204	PT
RNF11	6.21209e-53	0.169908	0.333	0.252	1.76926e-48	PT
CWC22	1.8861e-64	0.169725	0.308	0.24	5.37179e-60	PT
IST1	3.08189e-41	0.169638	0.425	0.402	8.77753e-37	PT
NDUFS4	1.08844e-125	0.169624	0.656	0.686	3.09999e-121	PT
SZRD1	6.97203e-31	0.169551	0.318	0.292	1.9857e-26	PT
EPS8	1.29228e-40	0.169513	0.544	0.523	3.68055e-36	PT
GLG1	1.36318e-31	0.169301	0.521	0.487	3.88247e-27	PT
SLC12A7	3.22712e-30	0.169301	0.383	0.344	9.19115e-26	PT
TMEM263	1.27813e-43	0.169208	0.399	0.334	3.64024e-39	PT
VCP	7.30066e-60	0.169065	0.497	0.484	2.0793e-55	PT
RTN3	2.69087e-39	0.168848	0.552	0.516	7.66388e-35	PT
TTC39B	3.90482e-87	0.168434	0.245	0.143	1.11213e-82	PT
FBL	1.31404e-55	0.168428	0.526	0.512	3.74252e-51	PT
DBP	4.34402e-63	0.168401	0.295	0.214	1.23722e-58	PT
CXXC5	3.11986e-90	0.168271	0.667	0.689	8.88567e-86	PT
CMYA5	2.35405e-34	0.168165	0.299	0.233	6.70457e-30	PT
IGFBP6	6.65551e-80	0.167975	0.378	0.26	1.89556e-75	PT
MYO9A	9.11691e-41	0.167851	0.422	0.386	2.59659e-36	PT
GSR	5.2825e-64	0.167723	0.182	0.219	1.50451e-59	PT
MYC	3.12709e-59	0.167698	0.621	0.607	8.90626e-55	PT
ATP6V1B2	7.6625e-52	0.167564	0.33	0.263	2.18236e-47	PT
KLF2	5.29056e-33	0.167461	0.34	0.267	1.5068e-28	PT
GALNT14	1.35476e-60	0.167459	0.572	0.555	3.85848e-56	PT
MDFIC	1.26586e-30	0.167195	0.202	0.16	3.60529e-26	PT
QTRT1	2.62662e-74	0.167175	0.434	0.464	7.48088e-70	PT
RHOA	2.40066e-62	0.167039	0.652	0.671	6.83733e-58	PT
MAP4	1.01552e-56	0.166937	0.484	0.48	2.89229e-52	PT
SLC22A6	9.29043e-132	0.16683	0.127	0.038	2.64601e-127	PT
TRIM15	1.53401e-119	0.16682	0.172	0.082	4.36902e-115	PT
TMEM14A	3.385e-55	0.166754	0.407	0.336	9.64083e-51	PT
NUDT21	2.78695e-51	0.16667	0.389	0.342	7.93751e-47	PT
PLD3	2.10366e-37	0.166103	0.354	0.381	5.99144e-33	PT
RDH13	1.50066e-68	0.165738	0.295	0.202	4.27402e-64	PT
OSBPL1A	8.00497e-65	0.165665	0.436	0.352	2.2799e-60	PT
YTHDC2	4.13489e-66	0.165584	0.323	0.234	1.17766e-61	PT
PRPF8	1.76056e-45	0.165544	0.407	0.379	5.01426e-41	PT
HDLBP	3.67764e-96	0.165499	0.581	0.624	1.04743e-91	PT
SNX5	2.47564e-64	0.165457	0.554	0.553	7.05086e-60	PT
SHB	7.05913e-70	0.165334	0.304	0.219	2.01051e-65	PT
GNB1	2.91704e-31	0.165311	0.511	0.507	8.30802e-27	PT
ALDH6A1	3.55948e-76	0.165288	0.294	0.193	1.01378e-71	PT
FAM107B	1.81084e-65	0.165251	0.582	0.617	5.15744e-61	PT
TBL1X	1.70312e-67	0.165032	0.32	0.223	4.85066e-63	PT
TNIK	8.06346e-60	0.164982	0.214	0.146	2.29655e-55	PT
UPP1	1.57489e-51	0.164917	0.403	0.345	4.48544e-47	PT
MEAF6	1.14181e-47	0.164848	0.383	0.338	3.25199e-43	PT
RPS27A	3.22877e-49	0.164568	0.952	0.977	9.19585e-45	PT
COPB2	3.87525e-61	0.164358	0.473	0.451	1.10371e-56	PT
GBP2	4.73602e-73	0.164266	0.26	0.317	1.34887e-68	PT
GNS	1.30932e-53	0.164163	0.339	0.395	3.72909e-49	PT
CWC15	5.44516e-87	0.163988	0.63	0.643	1.55084e-82	PT
MAP3K14	9.50709e-96	0.163921	0.217	0.122	2.70771e-91	PT
PNPLA4	1.98838e-80	0.163825	0.344	0.267	5.6631e-76	PT
TSR2	6.93047e-56	0.16378	0.391	0.322	1.97387e-51	PT
ATP13A3	6.57496e-57	0.163562	0.496	0.511	1.87261e-52	PT
EPB41L4A	1.78666e-53	0.163499	0.321	0.243	5.08858e-49	PT
MAGED1	1.95162e-34	0.163252	0.28	0.231	5.55841e-30	PT
CD70	1.60154e-05	0.163222	0.396	0.374	0.456135	PT
TMSB4X	1.23476e-14	0.1632	0.909	0.929	3.51672e-10	PT
PRKCSH	2.8882e-47	0.163118	0.516	0.558	8.22589e-43	PT
ARHGAP5	7.30118e-46	0.163059	0.41	0.371	2.07945e-41	PT
HNRNPA3	1.98876e-71	0.162923	0.703	0.734	5.66419e-67	PT
NPC2	1.45659e-81	0.162735	0.678	0.706	4.14851e-77	PT
GCLM	1.95946e-53	0.162614	0.366	0.308	5.58074e-49	PT
SPTLC3	3.83718e-71	0.162542	0.193	0.114	1.09287e-66	PT
CDC42	6.73181e-73	0.162538	0.758	0.791	1.91729e-68	PT
TMED5	3.69215e-40	0.162531	0.47	0.426	1.05156e-35	PT
ACADVL	1.60833e-33	0.162487	0.68	0.668	4.5807e-29	PT
BHLHE40	1.39761e-62	0.162428	0.578	0.591	3.98053e-58	PT
TMF1	1.63818e-64	0.162369	0.376	0.342	4.66569e-60	PT
TRIM69	1.86918e-61	0.16235	0.233	0.16	5.32361e-57	PT
URI1	2.01514e-62	0.162248	0.465	0.422	5.73933e-58	PT
ALPL	1.82163e-105	0.162029	0.245	0.131	5.18819e-101	PT
ZRANB2	6.08627e-44	0.161709	0.469	0.475	1.73343e-39	PT
ITPKC	1.18286e-61	0.161598	0.256	0.186	3.36891e-57	PT
ILRUN	2.01659e-40	0.161567	0.323	0.285	5.74344e-36	PT
APLN	2.67435e-25	0.161559	0.234	0.196	7.61683e-21	PT
AP2B1	1.40555e-46	0.161544	0.409	0.376	4.00315e-42	PT
PSMC1	9.69711e-74	0.161433	0.52	0.503	2.76183e-69	PT
ZNF267	3.4456e-57	0.160996	0.301	0.219	9.8134e-53	PT
UFM1	1.54966e-58	0.160599	0.544	0.552	4.4136e-54	PT
KARS	1.94167e-48	0.160441	0.368	0.349	5.53008e-44	PT
HSPA4L	5.58016e-51	0.160424	0.317	0.276	1.58929e-46	PT
STARD10	1.15539e-46	0.160412	0.306	0.242	3.29065e-42	PT
TMEM171	4.47311e-96	0.160326	0.22	0.125	1.27399e-91	PT
MALSU1	2.0914e-112	0.160086	0.542	0.557	5.95651e-108	PT
ZDHHC4	5.02433e-86	0.160015	0.303	0.195	1.43098e-81	PT
CMIP	1.98653e-34	0.159987	0.458	0.406	5.65782e-30	PT
ARMCX3	1.10608e-49	0.159951	0.512	0.471	3.15023e-45	PT
CAVIN1	6.58351e-45	0.159929	0.406	0.329	1.87505e-40	PT
SPEN	2.288e-37	0.159824	0.39	0.339	6.51646e-33	PT
EBNA1BP2	6.2605e-52	0.15971	0.423	0.376	1.78305e-47	PT
AIP	2.43368e-50	0.159655	0.42	0.397	6.93138e-46	PT
VPS35	7.93655e-71	0.159648	0.569	0.571	2.26041e-66	PT
CANX	6.90115e-73	0.159327	0.842	0.874	1.96552e-68	PT
HYI	8.93476e-43	0.159203	0.486	0.423	2.54471e-38	PT
VPS13A	3.83763e-32	0.15914	0.434	0.379	1.09299e-27	PT
PLOD1	1.68119e-21	0.158819	0.229	0.242	4.7882e-17	PT
RBM47	5.48682e-51	0.158706	0.47	0.478	1.5627e-46	PT
PROS1	1.57643e-32	0.158498	0.392	0.314	4.48982e-28	PT
DDX17	4.11603e-50	0.158475	0.726	0.765	1.17229e-45	PT
IFI30	1.10356e-15	0.158308	0.164	0.147	3.14304e-11	PT
TMEM43	7.88647e-36	0.158222	0.212	0.226	2.24614e-31	PT
PLEKHA2	1.08734e-30	0.157862	0.262	0.228	3.09686e-26	PT
OAF	7.38282e-24	0.15782	0.231	0.215	2.1027e-19	PT
MGAM	1.58197e-136	0.157768	0.203	0.087	4.50562e-132	PT
TMA7	5.56348e-43	0.15772	0.688	0.754	1.58453e-38	PT
MMUT	1.14282e-67	0.157398	0.27	0.192	3.25488e-63	PT
ZNHIT1	1.1866e-55	0.157388	0.657	0.643	3.37954e-51	PT
OGFRL1	3.7623e-40	0.157337	0.288	0.241	1.07154e-35	PT
CIR1	5.98676e-72	0.157241	0.532	0.537	1.70509e-67	PT
TMEM159	7.05353e-51	0.156997	0.356	0.278	2.00892e-46	PT
MRPS24	7.32405e-184	0.156955	0.697	0.749	2.08596e-179	PT
CDH16	6.26378e-27	0.156926	0.341	0.299	1.78399e-22	PT
TFEC	5.7619e-37	0.156414	0.211	0.152	1.64105e-32	PT
NOL10	1.52131e-73	0.15636	0.266	0.205	4.33285e-69	PT
TSPAN33	3.72729e-79	0.156208	0.286	0.184	1.06157e-74	PT
MT-CYB	2.47204e-130	0.156124	0.989	0.991	7.04062e-126	PT
ZNF331	8.26139e-59	0.156028	0.219	0.142	2.35293e-54	PT
SLC7A9	8.46343e-129	0.155972	0.181	0.076	2.41047e-124	PT
CLTA	2.49318e-164	0.155907	0.733	0.8	7.10083e-160	PT
UBC	3.80234e-177	0.155802	0.943	0.977	1.08295e-172	PT
SSBP3	2.48446e-38	0.155486	0.224	0.178	7.07599e-34	PT
ALDH2	1.35617e-33	0.155484	0.538	0.481	3.86251e-29	PT
SLC66A3	1.67535e-61	0.155419	0.294	0.215	4.77156e-57	PT
SLFN13	1.75089e-55	0.155184	0.217	0.144	4.98671e-51	PT
DSTN	5.03577e-133	0.155111	0.766	0.812	1.43424e-128	PT
METAP2	5.82855e-64	0.15505	0.585	0.589	1.66003e-59	PT
ARMC10	4.72742e-62	0.155033	0.466	0.43	1.34642e-57	PT
RBM41	4.49215e-46	0.154948	0.233	0.177	1.27941e-41	PT
RPLP2	4.13398e-66	0.154882	0.947	0.958	1.1774e-61	PT
NAA50	5.15097e-49	0.15484	0.343	0.302	1.46705e-44	PT
ZNF106	2.76032e-47	0.154795	0.365	0.343	7.86167e-43	PT
LNPEP	2.68128e-45	0.154724	0.293	0.318	7.63655e-41	PT
ATP6V0A1	2.93651e-39	0.154232	0.376	0.34	8.36349e-35	PT
TSC22D2	2.66077e-46	0.154227	0.403	0.324	7.57815e-42	PT
IFIT1	8.56254e-34	0.154183	0.214	0.165	2.4387e-29	PT
PLEKHA1	1.67483e-75	0.154083	0.651	0.668	4.77008e-71	PT
GABRB3	4.09179e-133	0.154061	0.184	0.076	1.16538e-128	PT
HHIP	5.94121e-267	0.154031	0.322	0.157	1.69212e-262	PT
TXLNA	2.91394e-48	0.153856	0.284	0.225	8.29918e-44	PT
FAHD1	1.42785e-60	0.153815	0.512	0.488	4.06666e-56	PT
GMCL1	9.577e-41	0.153605	0.32	0.266	2.72762e-36	PT
MFF	1.16352e-66	0.153517	0.513	0.507	3.31383e-62	PT
PNCK	2.35389e-164	0.153472	0.166	0.214	6.70412e-160	PT
SYS1	3.02823e-50	0.153344	0.388	0.339	8.62471e-46	PT
TMEM45A	5.72484e-195	0.153239	0.218	0.346	1.63049e-190	PT
GPNMB	1.19654e-85	0.153001	0.122	0.167	3.40787e-81	PT
TSR3	9.53485e-58	0.152773	0.484	0.458	2.71562e-53	PT
PHF1	1.17822e-55	0.152772	0.275	0.197	3.3557e-51	PT
UBA1	6.16416e-30	0.152737	0.344	0.303	1.75562e-25	PT
PREPL	1.86561e-39	0.152633	0.323	0.278	5.31346e-35	PT
LINC00671	3.72996e-70	0.15261	0.182	0.101	1.06233e-65	PT
OGDH	3.35684e-39	0.152555	0.362	0.31	9.56063e-35	PT
SIPA1L1	2.19093e-52	0.15244	0.308	0.223	6.23999e-48	PT
DYNC2LI1	3.55893e-47	0.152181	0.349	0.31	1.01362e-42	PT
FOXQ1	1.06449e-46	0.151831	0.251	0.173	3.03176e-42	PT
VEPH1	3.16502e-99	0.151808	0.231	0.129	9.01429e-95	PT
SLC25A25	3.31306e-120	0.151752	0.163	0.068	9.43593e-116	PT
PFDN1	2.93174e-48	0.151712	0.518	0.509	8.34989e-44	PT
PRPF4B	6.71752e-32	0.15165	0.511	0.483	1.91322e-27	PT
EPB41L1	1.19088e-79	0.151479	0.197	0.11	3.39176e-75	PT
GHR	3.79444e-91	0.151426	0.216	0.116	1.0807e-86	PT
LINC01697	1.79079e-52	0.151317	0.286	0.205	5.10036e-48	PT
NOLC1	2.83443e-45	0.151207	0.404	0.366	8.07275e-41	PT
DNAJC8	1.45839e-44	0.150905	0.556	0.531	4.15364e-40	PT
ZNF462	5.5905e-53	0.150823	0.292	0.229	1.59223e-48	PT
NIPBL	1.84853e-37	0.150494	0.433	0.411	5.26479e-33	PT
COPS2	5.7017e-49	0.150397	0.521	0.507	1.6239e-44	PT
PLCB1	1.42981e-35	0.150391	0.473	0.434	4.07223e-31	PT
TGOLN2	6.21561e-70	0.150281	0.723	0.754	1.77027e-65	PT
FLRT3	1.18856e-95	0.150041	0.167	0.078	3.38512e-91	PT
CTNND1	2.94464e-55	0.150012	0.527	0.552	8.38662e-51	PT
PATJ	1.08504e-32	0.149547	0.444	0.395	3.09029e-28	PT
ANXA4	1.314e-70	0.149467	0.88	0.903	3.7424e-66	PT
IK	2.37323e-54	0.149438	0.642	0.64	6.75919e-50	PT
SMARCA5	4.57143e-45	0.149433	0.468	0.433	1.30199e-40	PT
NUS1	1.32974e-39	0.149275	0.224	0.182	3.78724e-35	PT
SLK	2.96508e-36	0.149127	0.358	0.314	8.44484e-32	PT
IFT88	3.59943e-41	0.149097	0.296	0.254	1.02515e-36	PT
F8	3.23463e-109	0.149049	0.372	0.238	9.21256e-105	PT
ARSD	5.38996e-38	0.149008	0.352	0.294	1.53511e-33	PT
MYOCOS	1.86921e-11	0.148957	0.24	0.248	5.32371e-07	PT
KL	2.93204e-100	0.148917	0.168	0.077	8.35075e-96	PT
LINC02754	4.25033e-164	0.148907	0.232	0.101	1.21054e-159	PT
FAM135A	5.41799e-78	0.148898	0.208	0.125	1.5431e-73	PT
BFAR	5.07446e-45	0.148674	0.455	0.435	1.44526e-40	PT
ABLIM3	7.40649e-42	0.148625	0.313	0.235	2.10944e-37	PT
SP100	2.33148e-43	0.148603	0.489	0.496	6.64028e-39	PT
DYRK3	1.54384e-71	0.148599	0.261	0.164	4.39701e-67	PT
DYNC1LI2	4.62025e-63	0.148498	0.565	0.568	1.31589e-58	PT
PGM3	4.99602e-47	0.14831	0.329	0.266	1.42292e-42	PT
LINC00472	1.03219e-29	0.14822	0.338	0.269	2.93977e-25	PT
EIF3G	5.52334e-98	0.148212	0.677	0.72	1.5731e-93	PT
PRRC1	6.45455e-34	0.147882	0.279	0.259	1.83832e-29	PT
EPS15	5.64398e-31	0.147805	0.243	0.204	1.60746e-26	PT
TMEM248	1.01179e-40	0.147666	0.377	0.402	2.88167e-36	PT
ARL13B	1.67118e-62	0.147658	0.254	0.18	4.7597e-58	PT
PFKFB3	4.46807e-36	0.147602	0.454	0.406	1.27255e-31	PT
RAB34	1.62632e-33	0.147463	0.473	0.412	4.63193e-29	PT
HTATSF1	1.12866e-42	0.147373	0.344	0.283	3.21455e-38	PT
PSMD12	9.04218e-60	0.147308	0.513	0.513	2.5753e-55	PT
LONP2	5.27247e-35	0.147284	0.368	0.337	1.50165e-30	PT
SARAF	5.26877e-114	0.147283	0.792	0.833	1.5006e-109	PT
C11orf58	6.19856e-80	0.147102	0.745	0.781	1.76541e-75	PT
ROCK2	1.99272e-45	0.146997	0.36	0.34	5.67547e-41	PT
GDA	4.35145e-48	0.146878	0.237	0.172	1.23934e-43	PT
SRSF8	5.08132e-53	0.146802	0.36	0.351	1.44721e-48	PT
MRPL54	1.18255e-86	0.146705	0.604	0.627	3.36803e-82	PT
MTURN	4.1845e-80	0.146608	0.276	0.173	1.19179e-75	PT
RAD50	1.63217e-58	0.146581	0.568	0.579	4.64857e-54	PT
BZW1	7.93797e-82	0.146336	0.616	0.65	2.26081e-77	PT
DLGAP1-AS2	6.67003e-135	0.146236	0.133	0.043	1.89969e-130	PT
NT5DC1	4.01221e-46	0.145856	0.326	0.277	1.14272e-41	PT
ZFP36L2	3.3843e-10	0.145848	0.517	0.508	9.63882e-06	PT
WDR43	9.96783e-56	0.145751	0.387	0.37	2.83894e-51	PT
CABP1	1.14902e-89	0.145732	0.2	0.107	3.27251e-85	PT
SF1	3.3189e-74	0.145607	0.626	0.641	9.45255e-70	PT
PLAGL1	6.02041e-25	0.145516	0.365	0.322	1.71467e-20	PT
SEC31A	2.16577e-49	0.145378	0.555	0.583	6.16833e-45	PT
DARS	3.71869e-52	0.145357	0.737	0.755	1.05912e-47	PT
DTNBP1	1.82628e-69	0.145211	0.268	0.188	5.20143e-65	PT
C5orf15	4.8541e-21	0.145052	0.551	0.515	1.3825e-16	PT
NPC1	4.04979e-60	0.145	0.39	0.395	1.15342e-55	PT
PELO	7.19802e-67	0.144946	0.424	0.397	2.05007e-62	PT
SLC22A12	1.21344e-94	0.144645	0.163	0.074	3.45601e-90	PT
BTN3A3	1.71133e-45	0.144561	0.109	0.063	4.87404e-41	PT
SLC25A23	1.24109e-39	0.144409	0.241	0.186	3.53475e-35	PT
LIN7C	9.91897e-34	0.144324	0.3	0.265	2.82502e-29	PT
IVD	9.04993e-43	0.144261	0.315	0.261	2.57751e-38	PT
MITD1	3.46274e-36	0.144241	0.334	0.311	9.86224e-32	PT
KRR1	3.06834e-51	0.144185	0.474	0.46	8.73893e-47	PT
PNRC2	6.17124e-29	0.143879	0.503	0.459	1.75763e-24	PT
STAG2	1.24371e-34	0.143786	0.499	0.457	3.5422e-30	PT
C2	1.68923e-208	0.143759	0.159	0.262	4.8111e-204	PT
ACTR3	4.06987e-77	0.143672	0.591	0.624	1.15914e-72	PT
MID1	7.06758e-76	0.143462	0.172	0.092	2.01292e-71	PT
DMXL1	3.40354e-38	0.14341	0.348	0.281	9.69361e-34	PT
BICD1	2.05809e-27	0.143395	0.306	0.267	5.86166e-23	PT
TARSL2	2.35063e-55	0.143349	0.261	0.181	6.69483e-51	PT
SLC1A1	1.27379e-54	0.143252	0.213	0.144	3.62789e-50	PT
PLCXD3	7.36235e-116	0.143179	0.141	0.053	2.09687e-111	PT
MOB3B	1.93814e-56	0.143036	0.237	0.159	5.52001e-52	PT
CHMP2A	4.18432e-150	0.142733	0.728	0.787	1.19174e-145	PT
LGMN	1.26284e-28	0.142711	0.309	0.291	3.5967e-24	PT
BOD1	1.1979e-47	0.142679	0.503	0.47	3.41174e-43	PT
STK40	7.39992e-95	0.142679	0.182	0.095	2.10757e-90	PT
TAOK3	4.82182e-20	0.142607	0.378	0.354	1.3733e-15	PT
SNRPN	4.05908e-58	0.142481	0.61	0.629	1.15607e-53	PT
GUCY1B1	5.53312e-38	0.142381	0.185	0.137	1.57589e-33	PT
UFSP2	1.63995e-50	0.142219	0.354	0.301	4.67073e-46	PT
CALML4	1.13984e-30	0.142147	0.375	0.338	3.24637e-26	PT
SCAND1	7.69189e-125	0.14196	0.682	0.732	2.19073e-120	PT
PLBD1	2.10169e-62	0.141904	0.229	0.148	5.98581e-58	PT
RALGDS	3.53132e-48	0.141886	0.219	0.17	1.00576e-43	PT
NR4A1	9.65068e-38	0.141874	0.44	0.36	2.74861e-33	PT
CYP24A1	5.46119e-107	0.141833	0.101	0.029	1.5554e-102	PT
MPHOSPH10	1.67643e-50	0.141742	0.399	0.366	4.77465e-46	PT
TP53BP1	1.35275e-33	0.141654	0.223	0.187	3.85277e-29	PT
DPH3	3.44341e-63	0.141475	0.232	0.17	9.80716e-59	PT
ENPEP	7.47327e-57	0.141446	0.55	0.443	2.12846e-52	PT
PRKAA2	4.94194e-35	0.141355	0.399	0.368	1.40751e-30	PT
MXRA7	1.50819e-26	0.141243	0.582	0.531	4.29546e-22	PT
LAMA5	5.13344e-19	0.141082	0.133	0.121	1.46205e-14	PT
KPNA6	2.45375e-44	0.141045	0.296	0.234	6.98854e-40	PT
ZNF638	3.09881e-40	0.141034	0.469	0.483	8.82571e-36	PT
ITPRIP	8.85018e-164	0.140939	0.142	0.039	2.52062e-159	PT
TRIP12	1.46919e-27	0.140785	0.379	0.355	4.1844e-23	PT
CHMP3	2.48999e-54	0.140728	0.543	0.538	7.09173e-50	PT
PPIG	1.77948e-66	0.140576	0.623	0.656	5.06814e-62	PT
KCNMA1	1.83285e-59	0.140576	0.341	0.242	5.22014e-55	PT
PHC2	1.92954e-13	0.140533	0.437	0.418	5.49554e-09	PT
IFT22	1.30013e-73	0.140424	0.482	0.484	3.70291e-69	PT
PICALM	4.96497e-24	0.140396	0.349	0.334	1.41407e-19	PT
PTPN14	2.31223e-80	0.140353	0.223	0.289	6.58545e-76	PT
PLXNB2	1.62578e-199	0.140178	0.283	0.439	4.63039e-195	PT
SLC5A8	4.70347e-124	0.139969	0.176	0.073	1.3396e-119	PT
CDC42BPA	9.27427e-29	0.139965	0.255	0.222	2.6414e-24	PT
PDXDC1	5.02125e-39	0.13992	0.393	0.37	1.4301e-34	PT
BDP1	1.45472e-50	0.139762	0.516	0.529	4.14318e-46	PT
IFI44	1.62654e-25	0.139562	0.125	0.11	4.63256e-21	PT
EXOC3L1	3.81843e-100	0.139471	0.182	0.088	1.08753e-95	PT
TST	2.63884e-31	0.139346	0.316	0.257	7.51569e-27	PT
RTCA	5.77752e-45	0.139186	0.313	0.261	1.6455e-40	PT
AKT3	2.86576e-63	0.139129	0.26	0.176	8.16198e-59	PT
MYEF2	8.85623e-36	0.139028	0.276	0.233	2.52234e-31	PT
NEDD9	2.19447e-33	0.138999	0.32	0.268	6.25008e-29	PT
TCEAL8	8.17255e-47	0.138989	0.49	0.47	2.32762e-42	PT
CWF19L2	1.07324e-36	0.138955	0.319	0.272	3.05669e-32	PT
LAMTOR4	1.97376e-114	0.138934	0.705	0.749	5.62147e-110	PT
HIST1H2AC	1.28389e-23	0.138759	0.498	0.463	3.65664e-19	PT
MALT1	1.06992e-41	0.138709	0.354	0.293	3.04725e-37	PT
EIF4G2	3.41639e-71	0.138678	0.702	0.737	9.73021e-67	PT
SURF4	4.60255e-46	0.138649	0.435	0.449	1.31085e-41	PT
TES	1.12938e-26	0.138487	0.362	0.343	3.2166e-22	PT
TCTN1	1.77437e-24	0.138445	0.364	0.335	5.05359e-20	PT
SPEF2	3.8023e-34	0.138413	0.244	0.198	1.08293e-29	PT
MITF	4.83657e-34	0.138339	0.311	0.253	1.3775e-29	PT
CTSF	3.03955e-35	0.138317	0.265	0.195	8.65695e-31	PT
SHISA5	4.48719e-53	0.138317	0.267	0.311	1.278e-48	PT
PKIG	5.55237e-25	0.138235	0.356	0.302	1.58137e-20	PT
C1orf115	1.07866e-52	0.138007	0.193	0.125	3.07214e-48	PT
GRN	5.74637e-52	0.137753	0.56	0.624	1.63662e-47	PT
ETFA	6.26754e-47	0.137488	0.455	0.448	1.78506e-42	PT
OSBPL9	1.9275e-30	0.137447	0.333	0.295	5.4897e-26	PT
SPATA18	4.53114e-48	0.137256	0.15	0.093	1.29051e-43	PT
HSD11B2	4.93392e-73	0.137106	0.205	0.118	1.40523e-68	PT
GPR160	5.9494e-67	0.137065	0.242	0.162	1.69445e-62	PT
ZNF274	6.62208e-49	0.136996	0.242	0.184	1.88603e-44	PT
SHMT1	5.28649e-21	0.13699	0.437	0.394	1.50565e-16	PT
NUP98	1.21427e-45	0.136905	0.298	0.228	3.45835e-41	PT
SLC30A7	4.11055e-20	0.136806	0.212	0.193	1.17072e-15	PT
RAB10	3.62654e-61	0.136788	0.567	0.597	1.03288e-56	PT
ACSL1	4.8713e-39	0.136702	0.309	0.231	1.3874e-34	PT
STX7	8.16543e-31	0.136679	0.389	0.37	2.32559e-26	PT
NUBP1	3.6047e-47	0.136541	0.314	0.25	1.02665e-42	PT
MIDN	1.06206e-119	0.136367	0.63	0.682	3.02484e-115	PT
HPS3	5.26394e-31	0.136323	0.321	0.261	1.49922e-26	PT
PPT1	7.76148e-27	0.13612	0.323	0.292	2.21055e-22	PT
RORA	2.68558e-25	0.13608	0.45	0.426	7.64879e-21	PT
EIF4H	3.35072e-46	0.136055	0.619	0.628	9.5432e-42	PT
PKHD1	7.99831e-65	0.136006	0.136	0.076	2.278e-60	PT
GOSR1	2.19811e-53	0.135923	0.479	0.477	6.26044e-49	PT
SLC44A1	6.72255e-36	0.13586	0.301	0.242	1.91465e-31	PT
ARID4A	6.58705e-34	0.135816	0.367	0.347	1.87606e-29	PT
BAZ1B	6.91377e-31	0.135772	0.377	0.354	1.96911e-26	PT
OXSR1	2.50347e-46	0.135539	0.222	0.162	7.13014e-42	PT
NDUFAB1	1.15331e-140	0.135276	0.718	0.789	3.28473e-136	PT
AC147651.2	2.68051e-107	0.135264	0.173	0.077	7.63437e-103	PT
LHFPL3-AS2	5.91817e-104	0.135023	0.176	0.08	1.68555e-99	PT
TNIP1	9.46076e-23	0.134714	0.637	0.618	2.69452e-18	PT
TFG	8.59895e-46	0.134553	0.511	0.54	2.44907e-41	PT
HSPB11	3.76679e-29	0.134496	0.453	0.415	1.07282e-24	PT
PTPRK	2.16135e-29	0.134496	0.288	0.239	6.15574e-25	PT
GOLIM4	3.57748e-32	0.134467	0.38	0.333	1.0189e-27	PT
PLXDC2	9.34785e-29	0.134425	0.108	0.109	2.66236e-24	PT
TTC14	1.22639e-25	0.134388	0.251	0.202	3.49289e-21	PT
GLB1L	1.63948e-34	0.13429	0.202	0.146	4.66939e-30	PT
ATF7IP	3.81107e-46	0.134083	0.298	0.333	1.08543e-41	PT
LUCAT1	4.64933e-35	0.134011	0.447	0.482	1.32418e-30	PT
NOX4	1.60337e-20	0.133857	0.125	0.104	4.56657e-16	PT
SMARCA2	1.6971e-35	0.133666	0.286	0.233	4.83351e-31	PT
TAF1B	1.09493e-59	0.133538	0.251	0.178	3.11848e-55	PT
HERC5	5.89273e-109	0.133497	0.152	0.063	1.67831e-104	PT
EDF1	6.30539e-112	0.133369	0.845	0.898	1.79584e-107	PT
ARHGAP26	1.02865e-60	0.133241	0.247	0.161	2.9297e-56	PT
YIPF6	6.63935e-55	0.13324	0.462	0.45	1.89095e-50	PT
VAMP3	4.11822e-35	0.133	0.353	0.312	1.17291e-30	PT
BCL2L1	3.95127e-29	0.132951	0.338	0.354	1.12536e-24	PT
MCCC1	3.14854e-40	0.132577	0.175	0.124	8.96736e-36	PT
RAB9A	1.21389e-47	0.132572	0.446	0.441	3.45728e-43	PT
TAF11	6.08828e-42	0.132531	0.311	0.263	1.734e-37	PT
IL18	3.99254e-56	0.132367	0.206	0.129	1.13712e-51	PT
MYL6B	5.50541e-54	0.1323	0.496	0.52	1.568e-49	PT
SDC1	8.88126e-13	0.13219	0.254	0.242	2.52947e-08	PT
CREBBP	4.37185e-30	0.131909	0.345	0.302	1.24515e-25	PT
NRP1	1.08872e-10	0.131784	0.333	0.314	3.10079e-06	PT
DZIP1	9.09827e-36	0.131665	0.147	0.101	2.59128e-31	PT
USP33	1.5912e-34	0.131492	0.27	0.215	4.53189e-30	PT
SP1	1.49743e-42	0.131472	0.255	0.283	4.26483e-38	PT
ITSN2	6.44908e-37	0.131434	0.312	0.275	1.83676e-32	PT
METTL27	6.38274e-65	0.131378	0.257	0.167	1.81787e-60	PT
CUL3	2.71881e-36	0.131259	0.367	0.31	7.74344e-32	PT
ALCAM	1.54836e-47	0.130979	0.24	0.166	4.4099e-43	PT
PAQR5	3.67055e-81	0.13095	0.159	0.079	1.04541e-76	PT
RBMX	3.16743e-42	0.130837	0.698	0.705	9.02116e-38	PT
PTAR1	1.41199e-31	0.130826	0.282	0.256	4.02148e-27	PT
ZNRF2	2.41033e-50	0.130763	0.282	0.217	6.86485e-46	PT
EFHD2	1.60912e-30	0.130658	0.348	0.328	4.58294e-26	PT
MRPL32	6.10577e-64	0.130533	0.534	0.526	1.73899e-59	PT
SCRN2	1.98148e-36	0.130288	0.236	0.188	5.64346e-32	PT
ALDH8A1	1.68391e-57	0.130039	0.239	0.155	4.79595e-53	PT
MORN2	2.41539e-59	0.129959	0.462	0.456	6.87927e-55	PT
APOL2	3.41044e-25	0.129845	0.273	0.307	9.71329e-21	PT
SYNPO	1.52701e-12	0.129841	0.241	0.208	4.34907e-08	PT
RANBP2	7.01968e-36	0.129807	0.334	0.314	1.99928e-31	PT
DCTN1	1.51275e-29	0.129641	0.289	0.246	4.30845e-25	PT
RNF149	7.49676e-37	0.129622	0.52	0.533	2.13515e-32	PT
CTDSPL	2.32559e-52	0.129499	0.243	0.169	6.62351e-48	PT
LRP1	1.03919e-89	0.129456	0.222	0.3	2.95972e-85	PT
ACO1	1.05106e-24	0.129432	0.312	0.275	2.99351e-20	PT
CYP4V2	4.57442e-36	0.129401	0.242	0.186	1.30284e-31	PT
MNS1	9.03436e-53	0.129323	0.236	0.165	2.57308e-48	PT
CERCAM	1.35691e-33	0.129296	0.126	0.147	3.86461e-29	PT
MRPS15	2.02579e-43	0.12923	0.51	0.506	5.76964e-39	PT
AKR1A1	5.93577e-24	0.128841	0.605	0.59	1.69057e-19	PT
IRX3	2.27405e-164	0.128795	0.383	0.51	6.47673e-160	PT
FAM110C	4.72417e-31	0.128791	0.289	0.259	1.34549e-26	PT
RDH5	1.0915e-25	0.128782	0.358	0.32	3.1087e-21	PT
CLCN5	2.07767e-58	0.128624	0.249	0.161	5.91742e-54	PT
IL32	4.9131e-59	0.128561	0.859	0.914	1.3993e-54	PT
BARX2	7.53554e-50	0.128541	0.446	0.427	2.1462e-45	PT
ERCC5	1.27776e-30	0.128514	0.24	0.228	3.63918e-26	PT
TMEM167A	6.5404e-42	0.128287	0.484	0.498	1.86277e-37	PT
PHLDB1	8.49329e-35	0.128285	0.255	0.2	2.41897e-30	PT
SEMA4D	3.07408e-50	0.128163	0.175	0.11	8.75529e-46	PT
HCP5	1.56021e-24	0.12814	0.144	0.119	4.44363e-20	PT
AL589669.1	3.52451e-82	0.128114	0.172	0.088	1.00382e-77	PT
PLPPR5	5.27412e-82	0.128029	0.201	0.113	1.50212e-77	PT
DNAJB5	2.08327e-120	0.12783	0.136	0.048	5.93335e-116	PT
KDM3A	3.28892e-33	0.127712	0.299	0.252	9.36718e-29	PT
CCDC14	2.19465e-20	0.12762	0.245	0.232	6.25059e-16	PT
C6orf62	8.41002e-25	0.127617	0.384	0.402	2.39526e-20	PT
MON2	2.8582e-24	0.127315	0.262	0.223	8.14045e-20	PT
HAT1	2.50112e-46	0.127285	0.386	0.349	7.12344e-42	PT
EMX2OS	9.78831e-62	0.127121	0.29	0.195	2.78781e-57	PT
MSI2	1.85736e-35	0.127105	0.349	0.359	5.28994e-31	PT
NDUFA2	4.85405e-72	0.126935	0.741	0.763	1.38248e-67	PT
SLC47A1	8.48978e-65	0.126867	0.374	0.267	2.41798e-60	PT
PDLIM4	9.60103e-137	0.126863	0.126	0.037	2.73447e-132	PT
ABLIM1	2.58654e-28	0.126693	0.334	0.307	7.36673e-24	PT
RAI14	1.36052e-32	0.126628	0.272	0.217	3.8749e-28	PT
RPL4	1.40521e-59	0.12656	0.88	0.906	4.00216e-55	PT
RBL2	2.79957e-26	0.126164	0.253	0.231	7.97346e-22	PT
TXLNG	1.84466e-41	0.126158	0.325	0.272	5.25376e-37	PT
HEBP2	9.10751e-96	0.126087	0.689	0.741	2.59391e-91	PT
ZNF667-AS1	4.65164e-94	0.125973	0.168	0.08	1.32483e-89	PT
MRPS36	3.99002e-45	0.125897	0.581	0.582	1.1364e-40	PT
RAB5A	3.97793e-34	0.125844	0.296	0.241	1.13295e-29	PT
PAGR1	8.9372e-41	0.12582	0.37	0.318	2.5454e-36	PT
MAT2B	2.39025e-28	0.125781	0.35	0.317	6.80766e-24	PT
SPRED2	4.24989e-70	0.125707	0.19	0.111	1.21041e-65	PT
MX1	7.3722e-16	0.125452	0.164	0.143	2.09968e-11	PT
DIS3	1.13258e-35	0.125447	0.304	0.251	3.2257e-31	PT
MORC4	3.31231e-51	0.125438	0.201	0.135	9.43379e-47	PT
CAPZA2	8.69516e-66	0.12517	0.649	0.683	2.47647e-61	PT
MYO6	2.15436e-27	0.125127	0.351	0.312	6.13584e-23	PT
ANKRD13A	4.19422e-39	0.125102	0.3	0.227	1.19455e-34	PT
CKAP4	1.80761e-16	0.124989	0.284	0.287	5.14825e-12	PT
UBXN11	1.68556e-21	0.124891	0.212	0.18	4.80065e-17	PT
LINC02802	8.362e-33	0.12472	0.448	0.442	2.38158e-28	PT
NDRG2	7.54819e-102	0.124314	0.189	0.091	2.1498e-97	PT
TLE5	5.39201e-63	0.12421	0.525	0.597	1.5357e-58	PT
TARDBP	2.43035e-22	0.124163	0.377	0.345	6.92188e-18	PT
SEC61A1	7.8138e-50	0.124125	0.363	0.421	2.22545e-45	PT
RBM23	1.93058e-33	0.124021	0.292	0.238	5.49849e-29	PT
BPGM	2.66051e-46	0.123962	0.304	0.222	7.57739e-42	PT
CTSD	3.11779e-30	0.123864	0.813	0.866	8.87979e-26	PT
LAPTM4A	2.79372e-95	0.12378	0.826	0.872	7.9568e-91	PT
MCHR1	3.5791e-81	0.123672	0.158	0.077	1.01936e-76	PT
SEPTIN2	5.76246e-50	0.123588	0.553	0.595	1.64121e-45	PT
TSPAN9	8.14124e-21	0.123553	0.395	0.373	2.31871e-16	PT
RPA3	3.27908e-54	0.12353	0.576	0.601	9.33915e-50	PT
KIDINS220	2.66475e-27	0.123167	0.37	0.328	7.58947e-23	PT
BEX5	9.66608e-65	0.123153	0.226	0.142	2.753e-60	PT
DCTN4	3.3064e-32	0.123146	0.288	0.252	9.41696e-28	PT
NCOA1	1.51301e-40	0.123017	0.205	0.15	4.3092e-36	PT
IL4I1	5.38854e-85	0.122928	0.158	0.075	1.53471e-80	PT
COPA	4.09343e-56	0.122864	0.517	0.571	1.16585e-51	PT
FIS1	2.33604e-129	0.122826	0.719	0.78	6.65327e-125	PT
SF3A1	9.04722e-31	0.122705	0.25	0.221	2.57674e-26	PT
FAM126B	5.69744e-56	0.122638	0.184	0.116	1.62269e-51	PT
AHCYL1	7.51014e-21	0.122625	0.473	0.462	2.13896e-16	PT
COX7C	3.63808e-136	0.122621	0.889	0.936	1.03616e-131	PT
SF3A3	1.26032e-34	0.122479	0.307	0.278	3.58953e-30	PT
MIR4458HG	1.25846e-31	0.122478	0.284	0.244	3.58422e-27	PT
AK3	2.9377e-27	0.122459	0.308	0.266	8.36686e-23	PT
PCCA	4.48436e-55	0.122216	0.206	0.134	1.27719e-50	PT
GNAI2	5.303e-19	0.122093	0.461	0.426	1.51035e-14	PT
KIF3B	7.09091e-30	0.121973	0.331	0.296	2.01956e-25	PT
PPIP5K2	5.40075e-23	0.121833	0.331	0.313	1.53819e-18	PT
SCFD1	1.78461e-39	0.121801	0.363	0.34	5.08274e-35	PT
AKR7A3	2.91067e-31	0.121697	0.297	0.263	8.28988e-27	PT
ARL5A	4.49939e-48	0.121517	0.494	0.482	1.28147e-43	PT
NMRAL1	5.98598e-31	0.121346	0.349	0.339	1.70487e-26	PT
NDUFA3	4.94514e-49	0.121199	0.628	0.665	1.40842e-44	PT
AR	4.33834e-46	0.121193	0.297	0.215	1.2356e-41	PT
ANG	2.73583e-31	0.121172	0.496	0.472	7.79191e-27	PT
CRY2	2.17436e-57	0.120979	0.208	0.133	6.19279e-53	PT
TXNDC15	1.43829e-26	0.120911	0.444	0.388	4.0964e-22	PT
UBQLN1	1.54316e-31	0.120891	0.346	0.321	4.39508e-27	PT
C1D	5.57551e-48	0.120817	0.485	0.477	1.58796e-43	PT
SEC24A	4.19309e-29	0.120791	0.302	0.246	1.19423e-24	PT
CLTC	8.02556e-45	0.120634	0.507	0.541	2.28576e-40	PT
ODF2L	4.1188e-15	0.120226	0.197	0.172	1.17308e-10	PT
NNT	3.35691e-34	0.120215	0.22	0.169	9.56082e-30	PT
VAMP8	7.52918e-134	0.120125	0.703	0.782	2.14439e-129	PT
NHS	2.23839e-31	0.120017	0.17	0.122	6.37516e-27	PT
NORAD	3.18183e-39	0.120015	0.631	0.679	9.06217e-35	PT
CLIP1	1.25443e-34	0.119794	0.36	0.347	3.57274e-30	PT
TLN1	2.90693e-27	0.11978	0.54	0.549	8.27922e-23	PT
HNRNPR	2.86976e-42	0.119774	0.545	0.555	8.17337e-38	PT
KCNJ15	2.38956e-36	0.119747	0.257	0.19	6.80571e-32	PT
FAM8A1	1.17326e-41	0.1197	0.201	0.147	3.34156e-37	PT
DUSP3	8.30979e-33	0.119641	0.349	0.342	2.36671e-28	PT
PRDX5	1.50135e-200	0.119611	0.758	0.846	4.27599e-196	PT
KIF1B	4.75335e-26	0.119459	0.307	0.266	1.3538e-21	PT
SSR1	2.63247e-41	0.119452	0.414	0.458	7.49754e-37	PT
EXOSC6	1.73414e-34	0.119443	0.358	0.34	4.93899e-30	PT
KIF9	1.00119e-50	0.119432	0.232	0.169	2.85149e-46	PT
NUDT4	2.01092e-28	0.119422	0.347	0.283	5.72729e-24	PT
ALG13	9.58619e-35	0.119405	0.365	0.322	2.73024e-30	PT
GM2A	7.10259e-24	0.119148	0.166	0.141	2.02289e-19	PT
MVB12A	7.52365e-25	0.119136	0.362	0.308	2.14281e-20	PT
SAMD9L	1.33808e-20	0.11913	0.169	0.139	3.811e-16	PT
SNX9	6.01391e-40	0.119116	0.305	0.252	1.71282e-35	PT
UFL1	7.47054e-26	0.118958	0.442	0.443	2.12768e-21	PT
AC009107.2	3.47498e-38	0.1189	0.143	0.095	9.89708e-34	PT
USP48	4.42754e-28	0.118848	0.297	0.253	1.26101e-23	PT
SAMD4A	4.48553e-38	0.118814	0.277	0.215	1.27752e-33	PT
GATAD2A	1.9414e-28	0.118765	0.254	0.208	5.52929e-24	PT
C12orf57	1.22938e-48	0.11867	0.753	0.778	3.50139e-44	PT
CPEB4	7.65701e-49	0.118541	0.392	0.297	2.18079e-44	PT
ZNF655	4.26553e-25	0.118536	0.325	0.311	1.21487e-20	PT
FOXO3	1.67322e-54	0.118525	0.426	0.477	4.76549e-50	PT
RAB1B	5.05125e-22	0.118455	0.307	0.318	1.43865e-17	PT
EMX2	1.2475e-20	0.118398	0.327	0.269	3.553e-16	PT
KLHL9	1.14455e-34	0.118327	0.252	0.21	3.25979e-30	PT
DPP9	2.55843e-26	0.118253	0.18	0.192	7.28666e-22	PT
CCZ1	2.24828e-20	0.118131	0.237	0.214	6.40334e-16	PT
GLYAT	3.05038e-60	0.11811	0.336	0.24	8.68779e-56	PT
DLG3	1.82383e-64	0.118067	0.155	0.084	5.19445e-60	PT
HS3ST1	5.86298e-59	0.117928	0.112	0.058	1.66983e-54	PT
AAK1	2.17911e-26	0.117881	0.313	0.304	6.20632e-22	PT
DRAM1	4.8156e-22	0.117876	0.366	0.36	1.37153e-17	PT
ABCC4	8.22239e-34	0.117849	0.197	0.147	2.34182e-29	PT
SF3B2	5.64264e-45	0.117753	0.505	0.519	1.60708e-40	PT
ILK	1.17178e-30	0.117751	0.468	0.471	3.33736e-26	PT
EEF2	1.43065e-64	0.117744	0.892	0.93	4.07462e-60	PT
COBLL1	3.15593e-26	0.11772	0.302	0.258	8.9884e-22	PT
SRI	7.42433e-76	0.11771	0.693	0.737	2.11452e-71	PT
CCS	1.18003e-36	0.117708	0.462	0.447	3.36084e-32	PT
SLC2A2	3.61041e-61	0.117669	0.24	0.152	1.02828e-56	PT
SAMD5	1.63429e-98	0.117656	0.147	0.062	4.65462e-94	PT
HNRNPU	5.61884e-108	0.117566	0.795	0.854	1.6003e-103	PT
NR1H2	4.96721e-31	0.117432	0.377	0.386	1.41471e-26	PT
APEX1	1.94056e-75	0.117431	0.61	0.639	5.5269e-71	PT
GSTA2	8.18404e-88	0.117372	0.521	0.397	2.3309e-83	PT
ID1	1.54445e-13	0.117337	0.309	0.282	4.39874e-09	PT
DEXI	9.08771e-37	0.117238	0.27	0.22	2.58827e-32	PT
B3GNT9	3.51873e-71	0.117126	0.118	0.054	1.00217e-66	PT
TRIP6	1.22728e-54	0.117081	0.516	0.526	3.49542e-50	PT
NRAS	2.36245e-21	0.116988	0.23	0.197	6.7285e-17	PT
ARMCX1	3.10163e-46	0.116962	0.184	0.12	8.83376e-42	PT
MTPN	3.90033e-46	0.116931	0.603	0.626	1.11085e-41	PT
SARS	4.94299e-30	0.11693	0.46	0.422	1.40781e-25	PT
LINC01139	5.09347e-30	0.116919	0.148	0.125	1.45067e-25	PT
ATP11C	5.03117e-41	0.116865	0.198	0.136	1.43293e-36	PT
MKLN1	9.57758e-24	0.116856	0.335	0.318	2.72779e-19	PT
GAREM1	1.02386e-39	0.116828	0.253	0.184	2.91607e-35	PT
C16orf72	2.7866e-26	0.116694	0.303	0.248	7.93652e-22	PT
BUD31	8.78675e-97	0.116484	0.641	0.693	2.50255e-92	PT
CDC37L1	8.05573e-49	0.116442	0.267	0.225	2.29435e-44	PT
API5	1.81419e-22	0.116323	0.216	0.196	5.167e-18	PT
P3H2	6.79435e-25	0.116161	0.38	0.315	1.9351e-20	PT
SMU1	5.43173e-32	0.116121	0.358	0.314	1.54701e-27	PT
USP36	5.07294e-41	0.11612	0.234	0.171	1.44483e-36	PT
ZFAND3	2.1741e-28	0.116106	0.23	0.229	6.19206e-24	PT
SH3BP4	1.84189e-50	0.116021	0.215	0.144	5.2459e-46	PT
SNHG18	9.18731e-20	0.115986	0.24	0.198	2.61664e-15	PT
GBP4	3.61327e-19	0.115977	0.103	0.074	1.0291e-14	PT
ARHGEF12	6.876e-38	0.11595	0.447	0.48	1.95835e-33	PT
DDX58	1.97921e-25	0.115673	0.251	0.215	5.63699e-21	PT
ATP5PB	2.41957e-56	0.115607	0.601	0.627	6.89118e-52	PT
KDM2A	8.1817e-30	0.115601	0.356	0.337	2.33023e-25	PT
ATM	2.0858e-34	0.115568	0.376	0.399	5.94056e-30	PT
DHRS4	1.12729e-55	0.115507	0.251	0.177	3.21063e-51	PT
GLS	7.48768e-49	0.115506	0.646	0.667	2.13257e-44	PT
SNTB2	8.61348e-38	0.115342	0.279	0.261	2.4532e-33	PT
KIAA0040	2.25732e-44	0.115285	0.134	0.093	6.42907e-40	PT
RPL37	3.11873e-42	0.115166	0.979	0.985	8.88245e-38	PT
IGF2R	1.27917e-29	0.115103	0.296	0.309	3.6432e-25	PT
NSFL1C	1.53808e-34	0.115021	0.407	0.395	4.38061e-30	PT
SELENOT	7.34244e-41	0.114826	0.479	0.495	2.0912e-36	PT
AP1AR	2.07969e-37	0.114722	0.225	0.175	5.92315e-33	PT
USP7	2.70124e-19	0.114523	0.259	0.243	7.69339e-15	PT
SMIM30	8.40201e-28	0.114501	0.433	0.413	2.39298e-23	PT
DYNLT3	2.12249e-33	0.114378	0.337	0.297	6.04507e-29	PT
JMJD6	2.62452e-40	0.11421	0.41	0.382	7.4749e-36	PT
HUWE1	6.66124e-21	0.114161	0.369	0.354	1.89719e-16	PT
SRA1	1.20676e-73	0.114039	0.459	0.485	3.43697e-69	PT
WBP11	3.07557e-30	0.113952	0.401	0.374	8.75954e-26	PT
METTL26	1.88505e-101	0.113948	0.787	0.844	5.36882e-97	PT
PRAP1	1.34097e-14	0.113908	0.192	0.152	3.81921e-10	PT
CYLD	2.38876e-25	0.113787	0.301	0.246	6.80343e-21	PT
TAF9	1.3175e-48	0.113757	0.47	0.492	3.75238e-44	PT
TMEM167B	1.47634e-23	0.113755	0.206	0.168	4.20477e-19	PT
EIF2AK2	7.53078e-29	0.113592	0.409	0.404	2.14484e-24	PT
THRAP3	2.13863e-34	0.113568	0.539	0.546	6.09105e-30	PT
HIPK3	6.28299e-31	0.113546	0.345	0.327	1.78946e-26	PT
ADGRL2	3.04869e-26	0.113516	0.165	0.127	8.68297e-22	PT
SPRY2	3.60964e-78	0.11348	0.14	0.066	1.02806e-73	PT
GEM	3.41646e-18	0.113337	0.247	0.205	9.73043e-14	PT
DDX19A	4.8815e-33	0.113101	0.211	0.165	1.3903e-28	PT
SECISBP2L	1.70938e-25	0.113079	0.295	0.252	4.86848e-21	PT
ENPP4	5.18186e-58	0.113002	0.15	0.084	1.47585e-53	PT
RTF2	7.63508e-44	0.112956	0.506	0.529	2.17455e-39	PT
HOXA4	2.30448e-44	0.11281	0.251	0.187	6.56339e-40	PT
PNKD	1.62718e-35	0.112626	0.496	0.508	4.63436e-31	PT
AHR	6.52075e-12	0.112578	0.23	0.228	1.85718e-07	PT
PRKAR2A	7.20229e-29	0.112416	0.197	0.156	2.05128e-24	PT
EIF1B	3.5079e-46	0.112394	0.521	0.517	9.99084e-42	PT
FUCA2	3.84889e-25	0.112278	0.435	0.422	1.0962e-20	PT
TMEM176A	3.50573e-33	0.112271	0.892	0.914	9.98467e-29	PT
GPCPD1	4.69832e-36	0.112206	0.168	0.123	1.33813e-31	PT
POM121C	5.79089e-24	0.1122	0.288	0.269	1.6493e-19	PT
ID3	2.32911e-24	0.112173	0.31	0.308	6.63355e-20	PT
PPARD	9.27611e-24	0.112125	0.16	0.119	2.64193e-19	PT
CNOT1	8.90757e-23	0.112121	0.358	0.349	2.53696e-18	PT
PLEC	4.57974e-165	0.112013	0.24	0.373	1.30436e-160	PT
ATG101	3.53274e-44	0.111923	0.358	0.324	1.00616e-39	PT
NOL7	2.67013e-69	0.111912	0.634	0.671	7.60481e-65	PT
HDAC1	1.02432e-22	0.111854	0.216	0.184	2.91736e-18	PT
FGFR1OP2	5.9524e-30	0.111824	0.368	0.325	1.6953e-25	PT
DDOST	2.76255e-32	0.111688	0.523	0.537	7.86801e-28	PT
ATN1	1.60429e-26	0.11167	0.268	0.274	4.56916e-22	PT
FNIP2	4.45496e-22	0.111569	0.233	0.201	1.26882e-17	PT
CREBL2	8.60677e-22	0.111523	0.276	0.239	2.45129e-17	PT
IL1R1	3.52477e-21	0.111429	0.224	0.195	1.00389e-16	PT
F2RL1	1.68919e-42	0.111399	0.165	0.106	4.81097e-38	PT
HNRNPM	8.61762e-68	0.111357	0.606	0.641	2.45439e-63	PT
SNX4	1.89683e-25	0.111265	0.263	0.241	5.40237e-21	PT
MMAB	1.27728e-32	0.111255	0.384	0.338	3.63781e-28	PT
MEF2A	9.68547e-20	0.110999	0.353	0.306	2.75852e-15	PT
UBE2J2	3.12518e-24	0.110945	0.265	0.246	8.90083e-20	PT
PMM2	4.86947e-40	0.110939	0.339	0.311	1.38687e-35	PT
CAMTA1	1.17871e-26	0.110907	0.532	0.515	3.35708e-22	PT
JPX	1.84467e-41	0.110739	0.503	0.512	5.25381e-37	PT
KIAA0895	2.17836e-70	0.110658	0.174	0.094	6.20419e-66	PT
AGMAT	7.74608e-30	0.110581	0.231	0.177	2.20616e-25	PT
RNF180	5.11908e-61	0.110548	0.175	0.101	1.45796e-56	PT
TXNRD1	1.50898e-20	0.110527	0.337	0.292	4.29772e-16	PT
FAM229B	2.96897e-40	0.110479	0.228	0.169	8.45593e-36	PT
CHPF	8.0305e-18	0.110393	0.347	0.32	2.28717e-13	PT
NFIX	2.16381e-20	0.110379	0.212	0.184	6.16274e-16	PT
MECP2	1.88778e-26	0.110312	0.322	0.283	5.3766e-22	PT
EXOSC3	1.18546e-49	0.110278	0.289	0.261	3.37631e-45	PT
SLC35A4	2.5305e-24	0.110237	0.268	0.233	7.20713e-20	PT
ANKRD29	3.81612e-41	0.110126	0.252	0.193	1.08687e-36	PT
RABGEF1	1.72573e-45	0.109681	0.218	0.147	4.91506e-41	PT
NR2F1	1.48307e-97	0.109615	0.241	0.135	4.22393e-93	PT
AZI2	5.84279e-32	0.109456	0.219	0.182	1.66408e-27	PT
TMTC3	3.15659e-24	0.109256	0.215	0.171	8.99028e-20	PT
CAT	1.20908e-27	0.109255	0.447	0.443	3.44357e-23	PT
HIPK1	4.72578e-20	0.109206	0.211	0.18	1.34595e-15	PT
HNRNPH2	2.95797e-41	0.109064	0.408	0.406	8.4246e-37	PT
TUT4	1.975e-16	0.109036	0.348	0.313	5.62499e-12	PT
TMEM222	1.20184e-18	0.108941	0.261	0.244	3.42295e-14	PT
KDSR	1.30077e-53	0.108793	0.528	0.543	3.70473e-49	PT
TSPAN6	1.4657e-23	0.108772	0.231	0.18	4.17446e-19	PT
SERPINA6	9.17557e-49	0.108718	0.283	0.198	2.61329e-44	PT
NAMPT	2.08432e-63	0.108717	0.628	0.681	5.93635e-59	PT
UBR4	3.51653e-30	0.108693	0.205	0.156	1.00154e-25	PT
RERG	1.36649e-15	0.108676	0.204	0.169	3.89191e-11	PT
ASMTL	1.54705e-51	0.10859	0.195	0.127	4.40615e-47	PT
FASTKD2	4.87931e-31	0.108534	0.282	0.238	1.38968e-26	PT
ZNF217	2.22636e-30	0.10834	0.253	0.276	6.34091e-26	PT
NDEL1	2.90033e-42	0.108296	0.217	0.157	8.26044e-38	PT
PALM2-AKAP2	5.87328e-22	0.108225	0.367	0.314	1.67277e-17	PT
RGS9	6.5597e-81	0.108124	0.111	0.046	1.86827e-76	PT
PBXIP1	1.71275e-25	0.108116	0.22	0.232	4.87808e-21	PT
NAGK	1.03718e-26	0.108099	0.316	0.279	2.95398e-22	PT
DNAJC15	1.40842e-12	0.108014	0.493	0.495	4.01133e-08	PT
MRPS9	2.66793e-42	0.107998	0.308	0.283	7.59853e-38	PT
STEAP1	7.79851e-69	0.107901	0.159	0.086	2.22109e-64	PT
C12orf10	5.48125e-42	0.107859	0.487	0.491	1.56111e-37	PT
VPS51	1.23292e-19	0.107854	0.383	0.347	3.51147e-15	PT
ELOVL7	2.69487e-26	0.107843	0.243	0.191	7.67525e-22	PT
CHPF2	5.26505e-19	0.107843	0.109	0.084	1.49954e-14	PT
SUPT5H	1.72227e-24	0.107763	0.339	0.324	4.90519e-20	PT
REV3L	2.39134e-17	0.107748	0.281	0.249	6.81077e-13	PT
RPL18	2.4366e-33	0.107703	0.962	0.975	6.93969e-29	PT
FMO1	6.7851e-58	0.107684	0.249	0.162	1.93246e-53	PT
KRT18	2.8434e-99	0.107636	0.845	0.884	8.09829e-95	PT
PPP4R3B	2.82062e-33	0.107613	0.481	0.492	8.03341e-29	PT
MAGT1	1.16179e-21	0.10755	0.375	0.367	3.30889e-17	PT
FTCD	5.27907e-96	0.107539	0.128	0.05	1.50353e-91	PT
NUP153	3.23514e-30	0.107444	0.217	0.163	9.214e-26	PT
DNAJC22	1.52991e-24	0.107439	0.314	0.282	4.35733e-20	PT
IQCK	5.17647e-27	0.107366	0.233	0.201	1.47431e-22	PT
UPB1	4.66165e-41	0.107232	0.173	0.115	1.32768e-36	PT
UQCRC1	1.03211e-32	0.107079	0.395	0.409	2.93957e-28	PT
RCBTB2	1.10645e-38	0.107063	0.146	0.096	3.15127e-34	PT
OSER1	4.20459e-25	0.10697	0.456	0.42	1.19751e-20	PT
YIPF3	3.12825e-50	0.106906	0.517	0.54	8.90956e-46	PT
NCOR1	5.14208e-44	0.106879	0.533	0.558	1.46452e-39	PT
FYN	8.03213e-62	0.10672	0.133	0.066	2.28763e-57	PT
ARL3	1.27306e-35	0.106604	0.424	0.391	3.6258e-31	PT
CNPY2	4.13762e-67	0.10652	0.645	0.688	1.17844e-62	PT
PTPN13	9.67427e-24	0.106337	0.133	0.101	2.75533e-19	PT
OAS1	6.76073e-18	0.106295	0.306	0.263	1.92552e-13	PT
CPLANE1	1.0405e-23	0.106264	0.211	0.166	2.96345e-19	PT
NUAK2	2.07351e-58	0.106167	0.155	0.086	5.90556e-54	PT
TMEM170A	4.13809e-32	0.106166	0.281	0.234	1.17857e-27	PT
C7orf50	1.64006e-38	0.10607	0.506	0.505	4.67107e-34	PT
CLCN3	1.24684e-38	0.106051	0.244	0.274	3.55113e-34	PT
AGXT2	8.01107e-33	0.105921	0.266	0.197	2.28163e-28	PT
SIK3	8.70102e-45	0.105868	0.193	0.129	2.47814e-40	PT
MIGA1	2.80662e-19	0.105824	0.287	0.257	7.99354e-15	PT
SRSF6	9.21838e-22	0.105818	0.405	0.418	2.62549e-17	PT
EFEMP2	2.20738e-12	0.105746	0.312	0.271	6.28684e-08	PT
STXBP1	7.65393e-60	0.105538	0.215	0.134	2.17992e-55	PT
MED21	1.0458e-35	0.105529	0.251	0.191	2.97854e-31	PT
ARHGAP42	2.75991e-28	0.105436	0.414	0.398	7.86051e-24	PT
CD82	7.02113e-81	0.10538	0.081	0.127	1.99969e-76	PT
GNAI3	4.08462e-24	0.105378	0.445	0.44	1.16334e-19	PT
STAT6	3.10494e-50	0.105371	0.249	0.301	8.84319e-46	PT
MACROD1	2.01855e-35	0.105361	0.22	0.164	5.74903e-31	PT
HAAO	2.93042e-23	0.105324	0.385	0.358	8.34612e-19	PT
OAT	3.17618e-22	0.10527	0.181	0.135	9.04608e-18	PT
HIST1H1C	8.63453e-18	0.105191	0.571	0.57	2.4592e-13	PT
ABCB1	5.66167e-49	0.105146	0.192	0.122	1.6125e-44	PT
EPM2AIP1	1.60775e-29	0.10513	0.232	0.18	4.57903e-25	PT
ESYT2	1.47166e-23	0.105121	0.308	0.319	4.19144e-19	PT
POU5F1	3.43222e-25	0.104979	0.12	0.127	9.77531e-21	PT
LCMT1	7.87741e-34	0.10497	0.323	0.297	2.24356e-29	PT
PDE8A	6.92001e-32	0.10491	0.209	0.153	1.97089e-27	PT
ATP6V1A	1.52324e-24	0.104876	0.322	0.311	4.33835e-20	PT
ERBIN	7.6025e-20	0.104806	0.371	0.375	2.16527e-15	PT
PMPCA	3.0929e-30	0.104692	0.279	0.253	8.80889e-26	PT
SYPL1	2.79977e-43	0.104688	0.593	0.609	7.97404e-39	PT
PRPF19	9.7048e-32	0.10468	0.175	0.195	2.76402e-27	PT
SKI	6.14968e-18	0.104667	0.186	0.171	1.75149e-13	PT
METTL16	4.78126e-31	0.104662	0.232	0.189	1.36175e-26	PT
MXRA8	1.80521e-135	0.104635	0.192	0.286	5.14142e-131	PT
CD200	5.36944e-50	0.104408	0.128	0.07	1.52927e-45	PT
DEK	9.76641e-34	0.10434	0.655	0.669	2.78157e-29	PT
RPGRIP1L	4.63932e-25	0.104146	0.203	0.194	1.32133e-20	PT
FBXO27	2.81435e-64	0.104031	0.156	0.085	8.01555e-60	PT
SDHB	4.1952e-36	0.103918	0.485	0.485	1.19483e-31	PT
ARHGDIA	5.76709e-30	0.103883	0.564	0.601	1.64252e-25	PT
WDR13	9.03644e-05	0.103834	0.516	0.516	1	PT
DENND4A	1.42667e-23	0.103825	0.287	0.259	4.0633e-19	PT
ICE1	5.1453e-26	0.103708	0.26	0.233	1.46543e-21	PT
DDX42	8.88773e-30	0.103608	0.393	0.384	2.53131e-25	PT
OTUD3	1.08368e-48	0.103577	0.158	0.097	3.08644e-44	PT
ARAP2	6.29535e-44	0.103526	0.177	0.112	1.79298e-39	PT
ARIH1	7.36297e-17	0.103499	0.381	0.339	2.09705e-12	PT
PARD6B	6.55522e-35	0.103444	0.381	0.407	1.86699e-30	PT
RPAP2	5.6229e-23	0.10339	0.247	0.227	1.60146e-18	PT
NR1H4	1.36526e-24	0.103188	0.407	0.361	3.8884e-20	PT
SNAP23	9.77468e-33	0.103182	0.203	0.225	2.78393e-28	PT
OXCT1	7.28243e-55	0.103135	0.167	0.103	2.07411e-50	PT
DDR1	7.46819e-22	0.103126	0.243	0.25	2.12701e-17	PT
PKN1	2.0297e-16	0.103033	0.302	0.313	5.78079e-12	PT
LARP6	3.05435e-36	0.103025	0.27	0.207	8.6991e-32	PT
EVA1A	1.64095e-21	0.103008	0.296	0.24	4.67359e-17	PT
RSPH3	1.67504e-23	0.103003	0.201	0.175	4.77067e-19	PT
CAPZB	2.337e-30	0.102829	0.528	0.577	6.65601e-26	PT
COPG1	3.45518e-17	0.102798	0.254	0.243	9.84071e-13	PT
ZRSR2	1.98859e-36	0.102694	0.21	0.156	5.66371e-32	PT
2022-03-02	4.37221e-30	0.102682	0.279	0.222	1.24525e-25	PT
SEC16A	7.46785e-25	0.102679	0.23	0.205	2.12692e-20	PT
HMGA1	5.3793e-17	0.102644	0.151	0.14	1.53208e-12	PT
SUSD6	1.85806e-12	0.102528	0.161	0.14	5.29195e-08	PT
PLEKHH2	2.34952e-47	0.102486	0.123	0.069	6.69168e-43	PT
NXT1	2.65694e-29	0.102408	0.33	0.301	7.56722e-25	PT
HS1BP3	9.73411e-29	0.102389	0.266	0.229	2.77237e-24	PT
NFE2L3	8.20862e-18	0.102319	0.166	0.133	2.3379e-13	PT
PLEKHB2	3.74192e-45	0.102198	0.414	0.443	1.06574e-40	PT
CCDC28A	5.81351e-26	0.102138	0.313	0.313	1.65574e-21	PT
TFRC	4.47191e-13	0.1021	0.35	0.307	1.27364e-08	PT
RAB40B	1.01249e-45	0.102099	0.204	0.137	2.88366e-41	PT
MTREX	2.70435e-25	0.10203	0.278	0.269	7.70226e-21	PT
GRB2	6.47197e-24	0.102028	0.398	0.38	1.84328e-19	PT
TMEM63B	1.28886e-24	0.101979	0.132	0.143	3.6708e-20	PT
PCK2	3.98528e-40	0.101742	0.196	0.145	1.13505e-35	PT
ZNHIT6	9.98651e-28	0.101655	0.223	0.175	2.84426e-23	PT
BET1L	1.52072e-29	0.101502	0.242	0.207	4.33117e-25	PT
HEXB	7.0188e-33	0.101494	0.425	0.444	1.99902e-28	PT
GOLGA3	8.70423e-17	0.101446	0.212	0.203	2.47905e-12	PT
KDM5C	2.01159e-16	0.101351	0.209	0.183	5.72921e-12	PT
POM121	3.06916e-19	0.101339	0.278	0.253	8.74126e-15	PT
SLC17A4	2.48728e-84	0.101337	0.105	0.038	7.08402e-80	PT
FGFR1OP	2.93986e-24	0.101288	0.211	0.18	8.37302e-20	PT
RAB11FIP5	2.24462e-30	0.101147	0.237	0.186	6.3929e-26	PT
PAIP2B	6.48889e-52	0.101135	0.196	0.123	1.8481e-47	PT
MLLT3	3.6931e-24	0.101109	0.198	0.166	1.05183e-19	PT
MPP1	1.51534e-38	0.10107	0.189	0.133	4.31585e-34	PT
PHF3	4.7303e-23	0.101012	0.501	0.515	1.34724e-18	PT
ING3	3.01009e-29	0.100977	0.233	0.194	8.57303e-25	PT
PIK3CB	1.68921e-19	0.100934	0.189	0.194	4.81105e-15	PT
SMARCC2	1.84e-30	0.10085	0.36	0.372	5.24051e-26	PT
SMPDL3A	9.19791e-44	0.100669	0.64	0.684	2.61966e-39	PT
SLC22A4	1.41413e-53	0.100661	0.171	0.106	4.02758e-49	PT
MAATS1	6.71209e-65	0.100626	0.133	0.067	1.91167e-60	PT
PECR	8.39991e-24	0.100563	0.263	0.234	2.39238e-19	PT
RRAGD	2.98273e-26	0.100478	0.323	0.287	8.4951e-22	PT
FOXP2	3.43922e-30	0.100448	0.108	0.069	9.79523e-26	PT
RLF	1.33299e-58	0.100254	0.394	0.292	3.79649e-54	PT
KPNA4	1.28382e-25	0.100231	0.395	0.383	3.65643e-21	PT
FAF1	5.92926e-27	0.100049	0.225	0.186	1.68871e-22	PT
TRIM44	6.25321e-33	0.100026	0.463	0.477	1.78098e-28	PT
CERS4	1.57866e-30	0.0999985	0.19	0.135	4.49618e-26	PT
FAM160A2	1.31992e-23	0.0999701	0.178	0.139	3.75928e-19	PT
FAM111A	1.81198e-17	0.0999478	0.247	0.22	5.16069e-13	PT
TSN	2.3934e-28	0.0997912	0.32	0.309	6.81664e-24	PT
JUP	4.36172e-28	0.0997713	0.193	0.213	1.24226e-23	PT
NKIRAS1	2.28151e-69	0.0997383	0.134	0.069	6.49796e-65	PT
PPTC7	5.21407e-18	0.0994342	0.214	0.201	1.48502e-13	PT
HIVEP2	1.78904e-33	0.0993041	0.209	0.153	5.09536e-29	PT
XPA	1.8789e-28	0.0992172	0.318	0.287	5.35128e-24	PT
SMC5	1.57116e-21	0.0992031	0.284	0.254	4.47483e-17	PT
SYTL3	2.28417e-56	0.0990068	0.138	0.074	6.50554e-52	PT
MED29	1.1162e-20	0.0989721	0.36	0.352	3.17904e-16	PT
TEX261	9.35721e-18	0.0988984	0.193	0.166	2.66503e-13	PT
GTF2I	2.11786e-48	0.0988816	0.66	0.723	6.03187e-44	PT
SLC7A7	7.13215e-22	0.0988813	0.281	0.241	2.03131e-17	PT
GLIS2	2.58473e-23	0.0987725	0.155	0.114	7.36158e-19	PT
DDAH2	5.1917e-22	0.0987256	0.293	0.3	1.47865e-17	PT
DYNLL2	1.45065e-16	0.0986468	0.329	0.288	4.13159e-12	PT
SNRNP27	1.30132e-30	0.0985312	0.386	0.366	3.70628e-26	PT
CYP51A1	2.83147e-25	0.0985274	0.368	0.345	8.0643e-21	PT
NASP	1.3923e-21	0.0984817	0.479	0.421	3.96542e-17	PT
CASP7	7.75119e-42	0.0984126	0.165	0.107	2.20762e-37	PT
TCF12	1.94476e-21	0.098396	0.185	0.189	5.53888e-17	PT
PAFAH1B1	1.0961e-28	0.0983541	0.49	0.493	3.1218e-24	PT
TRIM26	2.25847e-35	0.0983063	0.163	0.111	6.43235e-31	PT
SLC39A7	3.67907e-19	0.0982952	0.33	0.314	1.04784e-14	PT
RRP12	1.4523e-42	0.0982598	0.145	0.087	4.13628e-38	PT
IFIT2	2.6909e-14	0.0982316	0.11	0.097	7.66395e-10	PT
YTHDF2	9.1278e-32	0.0981793	0.429	0.43	2.59969e-27	PT
ARMT1	7.40726e-24	0.098102	0.24	0.202	2.10966e-19	PT
ELL	2.36112e-46	0.098092	0.19	0.121	6.72471e-42	PT
MAFG	1.15609e-22	0.0980499	0.319	0.272	3.29265e-18	PT
FAM172A	1.25243e-20	0.0980455	0.311	0.285	3.56706e-16	PT
DHX29	9.00585e-41	0.0980171	0.383	0.385	2.56496e-36	PT
PFDN6	1.28688e-27	0.0978957	0.38	0.39	3.66517e-23	PT
AP000873.2	1.15282e-34	0.0978309	0.197	0.146	3.28334e-30	PT
THUMPD1	1.64755e-32	0.0977867	0.416	0.413	4.6924e-28	PT
ARHGAP24	9.57385e-20	0.0976987	0.176	0.152	2.72673e-15	PT
UBE2J1	1.30646e-21	0.0976021	0.269	0.242	3.72094e-17	PT
CAPZA1	8.14516e-46	0.0974119	0.381	0.439	2.31982e-41	PT
CCT4	1.83245e-76	0.0973199	0.658	0.713	5.21901e-72	PT
KCNJ3	1.76048e-70	0.0973178	0.174	0.093	5.01402e-66	PT
AC016831.5	6.58786e-30	0.0973125	0.231	0.173	1.87629e-25	PT
SUPT6H	5.38113e-22	0.0972471	0.322	0.303	1.5326e-17	PT
RING1	2.18445e-18	0.097186	0.205	0.192	6.22152e-14	PT
VPS35L	6.41348e-44	0.0971375	0.173	0.109	1.82662e-39	PT
PGBD5	3.77954e-68	0.0970803	0.156	0.081	1.07645e-63	PT
GKAP1	9.25726e-41	0.0968447	0.209	0.147	2.63656e-36	PT
EBLN3P	6.20576e-32	0.0968403	0.441	0.451	1.76746e-27	PT
H6PD	7.52823e-27	0.0967765	0.186	0.206	2.14411e-22	PT
TOP2B	1.18388e-17	0.0966469	0.178	0.153	3.3718e-13	PT
ACSL4	1.25848e-15	0.0966396	0.23	0.211	3.58427e-11	PT
PSMC3	2.69163e-38	0.0965623	0.519	0.544	7.66604e-34	PT
OSCP1	5.89462e-42	0.0963216	0.16	0.111	1.67885e-37	PT
PDE4D	1.13039e-18	0.0962962	0.193	0.152	3.21947e-14	PT
MIR22HG	2.52689e-29	0.0962851	0.252	0.192	7.19683e-25	PT
ACY3	1.78491e-19	0.0962594	0.295	0.241	5.08361e-15	PT
TMEM120A	1.48718e-18	0.0962263	0.344	0.318	4.23565e-14	PT
CLUAP1	1.10762e-22	0.0961997	0.273	0.255	3.15462e-18	PT
SLC31A1	2.35963e-33	0.0961709	0.16	0.111	6.72047e-29	PT
USP8	5.99431e-25	0.0961042	0.409	0.411	1.70724e-20	PT
STEAP2	4.41198e-56	0.0960917	0.152	0.086	1.25658e-51	PT
PIFO	1.62833e-30	0.0960858	0.154	0.109	4.63763e-26	PT
B9D2	8.55726e-30	0.0960582	0.241	0.197	2.43719e-25	PT
SF3B5	1.66963e-65	0.0960089	0.603	0.643	4.75526e-61	PT
NDUFAF2	9.4781e-36	0.0959923	0.377	0.373	2.69946e-31	PT
HSD17B4	5.07614e-11	0.0958893	0.35	0.326	1.44573e-06	PT
STOML2	5.80938e-70	0.0958737	0.6	0.64	1.65457e-65	PT
SLC30A5	1.15924e-18	0.0958628	0.257	0.23	3.30162e-14	PT
AGO3	3.6263e-18	0.0957372	0.224	0.2	1.03281e-13	PT
CNBP	1.30639e-40	0.0954708	0.767	0.808	3.72072e-36	PT
ALKBH7	8.24727e-100	0.0954584	0.64	0.695	2.34891e-95	PT
ATPAF1	2.56928e-22	0.0954564	0.286	0.266	7.31756e-18	PT
MMGT1	7.87334e-29	0.0953596	0.24	0.198	2.24241e-24	PT
SLC25A46	4.88735e-23	0.0953442	0.223	0.198	1.39197e-18	PT
CWC25	3.78817e-26	0.0952968	0.386	0.364	1.07891e-21	PT
BDH2	1.01463e-12	0.0952882	0.461	0.44	2.88976e-08	PT
ARHGAP18	2.6897e-23	0.0952858	0.225	0.176	7.66054e-19	PT
CCNL2	1.53186e-19	0.0951916	0.259	0.275	4.36289e-15	PT
LMO2	1.45679e-71	0.095014	0.137	0.066	4.14909e-67	PT
ATL2	5.82886e-26	0.0949733	0.193	0.155	1.66012e-21	PT
CBX1	1.85841e-25	0.0949236	0.268	0.26	5.29294e-21	PT
FKBP8	1.19348e-58	0.0948434	0.578	0.634	3.39914e-54	PT
ASNSD1	8.02576e-27	0.09482	0.198	0.165	2.28582e-22	PT
MAP3K12	2.86762e-13	0.0947714	0.115	0.106	8.16728e-09	PT
RAB32	3.27444e-57	0.094764	0.432	0.457	9.32594e-53	PT
SNX13	1.80818e-22	0.0946254	0.245	0.207	5.14988e-18	PT
PSMC2	1.42093e-30	0.0945943	0.396	0.388	4.04695e-26	PT
WBP2	1.11979e-36	0.09452	0.472	0.503	3.18928e-32	PT
FBXO3	3.98863e-21	0.0944604	0.289	0.264	1.136e-16	PT
STXBP3	9.85574e-21	0.0944252	0.268	0.247	2.80701e-16	PT
KPNA5	2.64045e-37	0.0943721	0.12	0.073	7.52028e-33	PT
ORC4	7.06428e-30	0.0943427	0.295	0.277	2.01198e-25	PT
DNAJC2	4.71186e-33	0.0943197	0.416	0.418	1.34198e-28	PT
RNPC3	1.70334e-24	0.0942849	0.235	0.244	4.85127e-20	PT
CYTH2	5.37341e-26	0.0941679	0.371	0.35	1.5304e-21	PT
PSMB8-AS1	5.03295e-16	0.0941627	0.126	0.104	1.43343e-11	PT
SYNCRIP	2.33759e-30	0.0940052	0.502	0.532	6.65769e-26	PT
INO80C	2.89163e-31	0.093992	0.259	0.222	8.23564e-27	PT
PER3	1.06611e-29	0.0939685	0.154	0.108	3.03639e-25	PT
CTSO	2.67101e-18	0.093724	0.221	0.215	7.6073e-14	PT
MUC20	2.05072e-69	0.093719	0.258	0.165	5.84066e-65	PT
ZNF830	7.4102e-23	0.0935581	0.31	0.282	2.1105e-18	PT
UTP11	7.07969e-20	0.0934619	0.229	0.222	2.01637e-15	PT
DNAJC27	6.4865e-39	0.093435	0.157	0.104	1.84742e-34	PT
CYP3A5	1.20768e-10	0.0934038	0.284	0.291	3.43961e-06	PT
STARD7	1.1751e-21	0.093376	0.27	0.272	3.3468e-17	PT
ZNF562	4.38138e-29	0.0933676	0.158	0.122	1.24786e-24	PT
SMC1A	1.15807e-21	0.0933518	0.328	0.307	3.29829e-17	PT
EPB41L2	2.29978e-19	0.0932228	0.196	0.179	6.55002e-15	PT
IDH3G	2.82065e-42	0.0930324	0.46	0.478	8.03349e-38	PT
PRPS1	2.3274e-18	0.0929901	0.222	0.205	6.62867e-14	PT
UBE4A	1.24641e-20	0.0929893	0.269	0.254	3.54989e-16	PT
PDK2	9.8908e-23	0.0929539	0.265	0.232	2.817e-18	PT
SLC29A4	5.05863e-34	0.0929286	0.103	0.062	1.44075e-29	PT
ELAVL1	1.37446e-27	0.0929076	0.29	0.315	3.91459e-23	PT
MTRR	3.89287e-16	0.0928624	0.225	0.203	1.10873e-11	PT
SENP5	1.92143e-21	0.0928564	0.199	0.16	5.47241e-17	PT
CACNA2D1	8.08251e-48	0.0928245	0.157	0.092	2.30198e-43	PT
GTPBP6	1.49328e-22	0.0927272	0.341	0.321	4.25301e-18	PT
SAP30L	1.87015e-29	0.0927177	0.245	0.199	5.32636e-25	PT
MFSD14A	4.13067e-26	0.0926662	0.172	0.134	1.17646e-21	PT
PSMD11	6.47597e-43	0.0925943	0.465	0.477	1.84442e-38	PT
PRKCI	4.67813e-20	0.0925505	0.204	0.175	1.33238e-15	PT
EIF2AK1	1.40302e-28	0.0925391	0.419	0.424	3.99594e-24	PT
EIF4E3	3.9765e-36	0.0924625	0.118	0.074	1.13255e-31	PT
SUPT16H	2.80412e-24	0.0924446	0.373	0.373	7.98641e-20	PT
ARL6IP4	1.45736e-101	0.0924227	0.763	0.815	4.1507e-97	PT
OPA1	1.28096e-17	0.0923069	0.219	0.196	3.6483e-13	PT
FAM50B	1.09834e-29	0.0922657	0.19	0.152	3.12819e-25	PT
RNF19B	3.35322e-31	0.0921016	0.218	0.16	9.55031e-27	PT
CSNK2A2	1.33483e-17	0.092056	0.357	0.346	3.80174e-13	PT
DNAJC4	1.02097e-26	0.0919361	0.374	0.377	2.90781e-22	PT
ABCA1	1.71919e-09	0.0918294	0.414	0.397	4.89642e-05	PT
ZNF181	3.95522e-34	0.0917966	0.179	0.132	1.12649e-29	PT
CCNH	6.38047e-23	0.0917003	0.354	0.339	1.81722e-18	PT
CCDC117	2.54976e-21	0.0916973	0.172	0.143	7.26198e-17	PT
ABCB7	1.43886e-27	0.09146	0.224	0.189	4.09801e-23	PT
ERICH5	8.18311e-55	0.091159	0.153	0.089	2.33063e-50	PT
CTBP1	5.61073e-62	0.0911563	0.236	0.305	1.59799e-57	PT
RCAN1	2.55077e-19	0.0908756	0.248	0.229	7.26484e-15	PT
IFIH1	5.93329e-27	0.0907873	0.22	0.175	1.68986e-22	PT
C6orf47	6.04491e-23	0.0907861	0.144	0.113	1.72165e-18	PT
NUCB2	7.23547e-08	0.0907712	0.496	0.473	0.00206074	PT
GPRIN3	1.35748e-63	0.0907655	0.106	0.046	3.86625e-59	PT
NDUFV1	9.96649e-55	0.0907471	0.581	0.619	2.83856e-50	PT
ACTR3C	2.18447e-17	0.0907373	0.179	0.149	6.22158e-13	PT
MRAS	3.34314e-31	0.0907298	0.114	0.071	9.52159e-27	PT
MBIP	1.62851e-36	0.0907116	0.152	0.105	4.63815e-32	PT
TRIP10	9.74141e-18	0.0905889	0.286	0.244	2.77445e-13	PT
WASL	2.86879e-38	0.0905029	0.504	0.508	8.1706e-34	PT
GNB2	7.02091e-62	0.0904362	0.646	0.691	1.99963e-57	PT
KLC4	5.58091e-17	0.0904343	0.165	0.148	1.5895e-12	PT
CNTLN	3.75253e-25	0.0903554	0.254	0.217	1.06876e-20	PT
ACSS1	7.16082e-22	0.0903329	0.189	0.145	2.03947e-17	PT
CNN3	1.40067e-54	0.0903319	0.688	0.72	3.98923e-50	PT
CDC14B	4.35844e-37	0.0903049	0.151	0.098	1.24133e-32	PT
ERAP1	3.05516e-35	0.090255	0.148	0.179	8.70141e-31	PT
HAVCR1	1.94936e-27	0.0902506	0.157	0.113	5.55198e-23	PT
MIB2	3.36339e-14	0.0902433	0.158	0.139	9.57927e-10	PT
CYB5B	2.17625e-35	0.0902018	0.3	0.326	6.19817e-31	PT
STMN3	1.90536e-13	0.0901899	0.258	0.229	5.42665e-09	PT
PSMA2	1.75793e-101	0.0901877	0.702	0.763	5.00677e-97	PT
STAMBPL1	2.0135e-32	0.0901276	0.114	0.073	5.73464e-28	PT
SRP14	1.83795e-111	0.0900381	0.863	0.917	5.23465e-107	PT
GBP3	3.89538e-13	0.0900273	0.289	0.26	1.10944e-08	PT
LINC01315	1.9846e-63	0.0899935	0.112	0.054	5.65233e-59	PT
MICA	1.33822e-17	0.0899012	0.114	0.091	3.81137e-13	PT
CLCC1	2.71475e-17	0.0898974	0.144	0.137	7.73187e-13	PT
BBX	3.59638e-28	0.089825	0.47	0.494	1.02428e-23	PT
CBFB	2.55209e-15	0.0897071	0.205	0.197	7.2686e-11	PT
DNAJC30	3.87479e-27	0.0896874	0.245	0.199	1.10358e-22	PT
GNE	8.47239e-27	0.0896131	0.139	0.103	2.41302e-22	PT
MRPL50	1.00584e-31	0.0896089	0.342	0.337	2.86472e-27	PT
DDX27	2.3606e-22	0.0895808	0.34	0.327	6.72321e-18	PT
TSPYL4	2.11453e-40	0.0895374	0.146	0.093	6.02238e-36	PT
PDGFC	2.62572e-21	0.0894578	0.149	0.117	7.47833e-17	PT
DDX18	1.74919e-57	0.0894467	0.629	0.678	4.98187e-53	PT
ZNF770	3.18105e-24	0.0893623	0.267	0.286	9.05994e-20	PT
ZFP91	6.3707e-35	0.0891351	0.391	0.409	1.81444e-30	PT
CUL4B	1.63521e-18	0.0890932	0.217	0.215	4.65724e-14	PT
VPS37B	2.96802e-35	0.08905	0.203	0.14	8.45323e-31	PT
UTP18	8.93466e-22	0.0890477	0.242	0.213	2.54468e-17	PT
STAT2	1.28704e-55	0.0889484	0.163	0.211	3.66561e-51	PT
FBXL3	3.20151e-19	0.0889278	0.175	0.174	9.11823e-15	PT
SAP30BP	5.29896e-31	0.0889165	0.384	0.381	1.5092e-26	PT
SPATA6	2.7797e-39	0.0888712	0.199	0.138	7.91686e-35	PT
RB1	3.10459e-29	0.0888366	0.222	0.244	8.84219e-25	PT
CDKN1A	2.28621e-27	0.0887816	0.665	0.662	6.51136e-23	PT
CDS2	2.33435e-16	0.0887224	0.185	0.163	6.64847e-12	PT
CCDC9	4.73206e-45	0.0886438	0.168	0.109	1.34774e-40	PT
CTNNBL1	3.32633e-23	0.0886235	0.291	0.25	9.47371e-19	PT
RBM33	2.17783e-20	0.0885475	0.334	0.339	6.20269e-16	PT
ADCY5	4.97362e-44	0.088427	0.132	0.076	1.41654e-39	PT
PIK3R2	2.45965e-13	0.0883341	0.138	0.128	7.00534e-09	PT
EPC2	1.06172e-24	0.0883322	0.225	0.192	3.0239e-20	PT
RBBP7	1.33078e-26	0.0882561	0.415	0.423	3.79021e-22	PT
ATF2	1.10906e-21	0.0882056	0.303	0.297	3.15871e-17	PT
UBR1	1.4359e-18	0.0881241	0.151	0.123	4.08959e-14	PT
ACOT7	4.20772e-17	0.0880747	0.243	0.197	1.1984e-12	PT
FAM210B	6.42706e-21	0.0880741	0.239	0.206	1.83049e-16	PT
CCND3	3.10787e-19	0.0880386	0.151	0.157	8.85152e-15	PT
NRCAM	2.02055e-29	0.0880329	0.211	0.153	5.75472e-25	PT
AKR1C3	1.14295e-27	0.0879452	0.665	0.677	3.25524e-23	PT
MRPL3	1.44015e-36	0.0878587	0.449	0.469	4.1017e-32	PT
MAP3K2	2.07142e-25	0.0877895	0.415	0.436	5.8996e-21	PT
PARK7	7.12998e-90	0.0876819	0.74	0.801	2.03069e-85	PT
SERINC3	2.77279e-54	0.0876555	0.44	0.517	7.89718e-50	PT
ZNF75A	3.39639e-30	0.0876455	0.188	0.145	9.67326e-26	PT
CEPT1	2.06894e-16	0.0876371	0.153	0.154	5.89254e-12	PT
AP2M1	1.12836e-69	0.0875485	0.649	0.711	3.21368e-65	PT
PPP1CC	1.83228e-34	0.0874611	0.475	0.49	5.21852e-30	PT
ZC3H18	2.39669e-22	0.0873335	0.245	0.22	6.82602e-18	PT
EIF2AK3	1.77417e-30	0.0872775	0.183	0.129	5.053e-26	PT
NUB1	5.51955e-27	0.087273	0.407	0.437	1.57202e-22	PT
SCAF8	6.30598e-23	0.0872097	0.161	0.127	1.796e-18	PT
AOPEP	1.93133e-27	0.087162	0.352	0.324	5.50061e-23	PT
RBM22	5.68837e-30	0.0871547	0.425	0.431	1.62011e-25	PT
ERC1	5.88785e-13	0.0871284	0.207	0.19	1.67692e-08	PT
ZNF674-AS1	1.91413e-60	0.0871277	0.113	0.053	5.45164e-56	PT
IPO7	2.31182e-35	0.0871222	0.402	0.439	6.58429e-31	PT
PKN2	2.50717e-14	0.0870307	0.35	0.344	7.14067e-10	PT
FRMD3	2.42167e-25	0.0870011	0.246	0.207	6.89717e-21	PT
THAP5	3.41116e-21	0.0869956	0.3	0.284	9.71533e-17	PT
SMAD5	1.54476e-34	0.0869363	0.389	0.418	4.39962e-30	PT
PTPRA	5.42905e-18	0.0869027	0.349	0.337	1.54625e-13	PT
PIAS1	7.35515e-18	0.0868294	0.248	0.243	2.09482e-13	PT
UBXN6	4.69029e-42	0.0867246	0.394	0.449	1.33584e-37	PT
DYNC2H1	1.81229e-19	0.0867173	0.211	0.168	5.16157e-15	PT
RALGAPA1	1.30754e-22	0.0867015	0.241	0.205	3.72401e-18	PT
TMEM245	1.3061e-19	0.086609	0.305	0.312	3.7199e-15	PT
TPRG1L	1.52437e-25	0.0865919	0.199	0.152	4.34155e-21	PT
BIRC6	3.16428e-18	0.0864762	0.327	0.324	9.01218e-14	PT
FRS2	8.67023e-24	0.0864594	0.184	0.144	2.46937e-19	PT
ARL8B	6.08495e-19	0.0864168	0.225	0.209	1.73306e-14	PT
TTC1	1.7182e-25	0.0863157	0.539	0.54	4.89361e-21	PT
COMMD10	1.42581e-23	0.0861987	0.289	0.248	4.06086e-19	PT
HMGB2	6.56731e-32	0.0861895	0.457	0.493	1.87044e-27	PT
ANKMY2	3.40554e-31	0.0861615	0.171	0.124	9.69933e-27	PT
SMG1	7.43397e-17	0.0861486	0.392	0.384	2.11727e-12	PT
RPL19	1.06334e-31	0.0861394	0.968	0.981	3.0285e-27	PT
SMDT1	1.48587e-32	0.0861383	0.563	0.599	4.23192e-28	PT
EIF3B	1.02276e-24	0.0861362	0.444	0.471	2.91293e-20	PT
BLZF1	2.04024e-34	0.0860844	0.308	0.313	5.81082e-30	PT
MAP3K5	1.22378e-30	0.0860806	0.13	0.084	3.48546e-26	PT
TBC1D23	2.54461e-18	0.0859989	0.217	0.189	7.2473e-14	PT
COPZ1	7.69831e-37	0.0859529	0.592	0.625	2.19256e-32	PT
CLEC18C	8.79667e-68	0.0859503	0.31	0.212	2.50538e-63	PT
DLGAP1-AS1	2.4861e-18	0.0859366	0.194	0.18	7.08067e-14	PT
NDUFS1	3.03422e-36	0.0858761	0.405	0.422	8.64177e-32	PT
SART1	2.33882e-14	0.0858724	0.151	0.139	6.66119e-10	PT
SRP19	3.00461e-55	0.0858289	0.483	0.522	8.55744e-51	PT
CLEC18B	5.94302e-30	0.0856913	0.358	0.285	1.69263e-25	PT
CYFIP2	5.496e-16	0.0856665	0.324	0.296	1.56532e-11	PT
ACOT9	1.44545e-35	0.0856332	0.143	0.091	4.11678e-31	PT
NUDT3	3.51712e-22	0.0854419	0.247	0.235	1.00171e-17	PT
TM2D1	5.32348e-23	0.0853276	0.398	0.402	1.51618e-18	PT
HHIP-AS1	7.01939e-59	0.085311	0.203	0.125	1.99919e-54	PT
POMGNT1	4.64618e-14	0.0852696	0.207	0.2	1.32328e-09	PT
ST3GAL5	3.71414e-39	0.0852243	0.1	0.055	1.05782e-34	PT
FNBP1L	4.91726e-16	0.0852159	0.426	0.42	1.40048e-11	PT
WDR72	1.09621e-50	0.0851444	0.142	0.079	3.12212e-46	PT
CADPS2	1.48998e-30	0.0851069	0.148	0.101	4.24362e-26	PT
RPS2	3.6858e-22	0.0850044	0.969	0.978	1.04975e-17	PT
AMDHD2	1.74054e-17	0.0849748	0.241	0.205	4.95722e-13	PT
PDP1	2.07085e-43	0.0849213	0.119	0.067	5.89799e-39	PT
WDR46	2.22517e-21	0.0849201	0.22	0.19	6.3375e-17	PT
MTHFR	1.28866e-19	0.08486	0.184	0.151	3.67023e-15	PT
ABI2	1.73043e-17	0.0847796	0.313	0.292	4.92844e-13	PT
RBMXL1	2.20799e-35	0.0847073	0.14	0.09	6.28858e-31	PT
POGLUT3	9.50108e-15	0.0846353	0.193	0.163	2.706e-10	PT
CNOT7	4.09719e-62	0.0846262	0.33	0.4	1.16692e-57	PT
C9orf78	5.94129e-26	0.084604	0.45	0.455	1.69214e-21	PT
SPOCK1	6.92777e-09	0.0845945	0.337	0.302	0.00019731	PT
PABPC4	1.35073e-57	0.0845112	0.422	0.502	3.847e-53	PT
TRIM25	1.30047e-22	0.0845095	0.168	0.137	3.70386e-18	PT
VBP1	2.18723e-33	0.0844901	0.412	0.417	6.22944e-29	PT
GOLT1B	3.25649e-19	0.0844193	0.276	0.261	9.2748e-15	PT
IFT74	3.42866e-20	0.0843997	0.258	0.238	9.76517e-16	PT
HNRNPA0	2.31962e-35	0.0843951	0.61	0.639	6.60651e-31	PT
RRN3	8.34361e-19	0.084371	0.212	0.188	2.37634e-14	PT
MTRF1L	7.55352e-30	0.0843178	0.243	0.204	2.15132e-25	PT
SENP2	8.06141e-20	0.0843112	0.179	0.148	2.29597e-15	PT
FCGR2A	1.48803e-33	0.0842179	0.169	0.112	4.23806e-29	PT
USP11	3.8526e-19	0.0841122	0.164	0.132	1.09726e-14	PT
PARD3	4.74609e-20	0.0840685	0.242	0.25	1.35173e-15	PT
PRKACB	7.07749e-28	0.0840357	0.126	0.085	2.01574e-23	PT
TRIM33	2.86431e-17	0.0840215	0.192	0.178	8.15785e-13	PT
TRADD	2.25692e-32	0.0839911	0.532	0.548	6.42793e-28	PT
RAB22A	6.61249e-20	0.0839903	0.311	0.316	1.8833e-15	PT
LZTFL1	1.01471e-28	0.0839553	0.172	0.129	2.89e-24	PT
NDUFB7	8.68447e-114	0.0838439	0.749	0.819	2.47342e-109	PT
FAM13B	7.55364e-24	0.0837961	0.196	0.15	2.15135e-19	PT
BMPR2	1.37253e-16	0.0836402	0.269	0.261	3.9091e-12	PT
CGNL1	4.23778e-17	0.0835609	0.21	0.168	1.20696e-12	PT
PAG1	1.91968e-13	0.0835191	0.141	0.132	5.46743e-09	PT
GCA	1.05277e-26	0.0834772	0.215	0.162	2.9984e-22	PT
AFF3	8.14409e-29	0.0834503	0.154	0.108	2.31952e-24	PT
WIPF2	2.63293e-23	0.0834053	0.302	0.316	7.49886e-19	PT
NETO2	1.63613e-18	0.0833533	0.345	0.353	4.65986e-14	PT
YRDC	3.92415e-28	0.083288	0.193	0.149	1.11764e-23	PT
FBXL17	5.51698e-21	0.0832875	0.166	0.126	1.57129e-16	PT
CUL1	1.83051e-15	0.0832844	0.207	0.185	5.21347e-11	PT
RABL3	5.93509e-20	0.0832403	0.167	0.137	1.69037e-15	PT
GOSR2	8.93541e-21	0.0831688	0.259	0.252	2.54489e-16	PT
GLUL	2.38606e-81	0.0831047	0.43	0.548	6.79573e-77	PT
P4HTM	5.09173e-23	0.0830568	0.314	0.303	1.45018e-18	PT
ARFGAP3	2.83902e-22	0.0830328	0.42	0.445	8.08582e-18	PT
ZDHHC9	2.09927e-17	0.0829328	0.342	0.327	5.97894e-13	PT
RBMS2	1.8605e-15	0.0828924	0.112	0.086	5.29889e-11	PT
BIN1	9.33741e-14	0.0828446	0.252	0.231	2.65939e-09	PT
TERF2IP	7.60815e-47	0.0827934	0.509	0.547	2.16688e-42	PT
PHKA2	2.22563e-17	0.0827768	0.388	0.397	6.33882e-13	PT
RCC2	5.27479e-13	0.0826902	0.127	0.128	1.50231e-08	PT
METRNL	4.98837e-32	0.0826533	0.103	0.059	1.42074e-27	PT
SFT2D2	5.33786e-64	0.082581	0.415	0.495	1.52028e-59	PT
APC	2.48874e-15	0.0825808	0.265	0.232	7.08817e-11	PT
SMIM15	4.56724e-26	0.0825057	0.426	0.436	1.3008e-21	PT
TSPAN18	3.16708e-27	0.0824721	0.201	0.149	9.02016e-23	PT
TMEM160	4.81261e-20	0.0824562	0.378	0.36	1.37068e-15	PT
ZNF460	1.37155e-28	0.0824115	0.151	0.109	3.9063e-24	PT
XRCC1	4.01571e-17	0.0823837	0.128	0.113	1.14371e-12	PT
HMGCR	1.1951e-20	0.0823654	0.132	0.101	3.40375e-16	PT
TEX30	4.8509e-19	0.082205	0.218	0.199	1.38159e-14	PT
FAM89B	4.03519e-18	0.0822024	0.351	0.352	1.14926e-13	PT
ABCA5	1.63626e-14	0.0821237	0.209	0.179	4.66024e-10	PT
DCAF7	3.91321e-17	0.0821206	0.288	0.286	1.11452e-12	PT
NHP2	5.68579e-42	0.0821144	0.637	0.669	1.61937e-37	PT
ZNF24	8.04349e-34	0.0820682	0.447	0.465	2.29087e-29	PT
MBNL2	2.46838e-22	0.0819981	0.341	0.364	7.03019e-18	PT
CIT	9.941e-26	0.0817537	0.154	0.11	2.8313e-21	PT
RAB7A	2.08166e-48	0.0817349	0.6	0.649	5.92877e-44	PT
SNHG19	2.70235e-15	0.0817269	0.213	0.185	7.69658e-11	PT
AL627171.2	2.9451e-22	0.0817259	0.218	0.243	8.38793e-18	PT
MTMR12	3.7893e-21	0.0816932	0.147	0.112	1.07923e-16	PT
NT5E	1.25178e-31	0.0816632	0.144	0.096	3.56519e-27	PT
ZNF43	4.72481e-20	0.0816372	0.114	0.085	1.34567e-15	PT
[truncated: 6,717 more rows]

## Sheet: C
Table S4. Differential expression results for all tumor clusters, for PT and TT from all tumor clusters, and published gene signatures for cell scores. Related to Fig4.
gene	p_val	avg_logFC	pct.1	pct.2	p_val_adj	cluster
IGKC	1.26928e-59	2.02385	0.364	0.039	3.61503e-55	PT
IGHA1	1.05741e-37	1.57508	0.264	0.04	3.0116e-33	PT
IGLC2	9.5983e-43	1.47226	0.232	0.014	2.73369e-38	PT
LRRK2	4.36878e-43	1.46634	0.609	0.296	1.24427e-38	PT
TXNIP	1.5372e-54	1.44323	0.836	0.624	4.37811e-50	PT
VCAN	1.1392e-26	1.39122	0.377	0.173	3.24454e-22	PT
CDH6	1.09334e-33	1.2087	0.536	0.296	3.11393e-29	PT
CD74	5.12006e-44	1.20625	0.687	0.388	1.45824e-39	PT
CCDC146	9.60182e-42	1.11619	0.337	0.063	2.7347e-37	PT
SERPING1	2.14162e-31	1.09162	0.411	0.159	6.09956e-27	PT
TEX41	1.93696e-33	1.09104	0.506	0.227	5.51667e-29	PT
IGFBP3	1.46439e-14	1.08101	0.606	0.485	4.17072e-10	PT
HLA-A	1.69182e-36	1.06151	0.767	0.706	4.81846e-32	PT
PREX2	8.07667e-34	1.0414	0.633	0.317	2.30032e-29	PT
OXR1	1.91331e-31	1.03039	0.529	0.268	5.44929e-27	PT
NFIA	3.06244e-38	1.0152	0.728	0.459	8.72215e-34	PT
HGF	2.53038e-39	0.919335	0.199	0.006	7.20679e-35	PT
ITGB8	3.43025e-20	0.896617	0.425	0.219	9.76968e-16	PT
ITM2B	4.35491e-29	0.891545	0.697	0.553	1.24032e-24	PT
RMRP	1.49685e-28	0.877885	0.239	0.042	4.26317e-24	PT
IFI44L	1.02619e-21	0.853847	0.462	0.234	2.9227e-17	PT
HLA-B	5.12343e-28	0.84895	0.759	0.647	1.4592e-23	PT
MT-ATP8	1.47616e-20	0.837317	0.489	0.385	4.20426e-16	PT
VCAM1	4.66295e-17	0.815513	0.615	0.419	1.32806e-12	PT
PURPL	9.66562e-11	0.801234	0.203	0.117	2.75287e-06	PT
LINC02532	4.81934e-18	0.800372	0.608	0.421	1.3726e-13	PT
FKBP5	3.13593e-11	0.793454	0.439	0.313	8.93145e-07	PT
BTN3A2	1.44156e-26	0.770352	0.367	0.126	4.1057e-22	PT
TMEM47	7.02508e-20	0.759252	0.205	0.051	2.00081e-15	PT
IRX3	3.09641e-18	0.754351	0.354	0.16	8.81887e-14	PT
IGLC3	3.96632e-18	0.750532	0.105	0.006	1.12965e-13	PT
CDK6	1.18045e-17	0.742728	0.301	0.123	3.36205e-13	PT
UGT2B7	8.42727e-19	0.741984	0.472	0.268	2.40017e-14	PT
TAPBP	6.20894e-19	0.728388	0.565	0.384	1.76837e-14	PT
FSTL3	5.82588e-08	0.727236	0.288	0.163	0.00165927	PT
BHMT2	8.9784e-17	0.71688	0.614	0.396	2.55714e-12	PT
POT1-AS1	1.26628e-19	0.708882	0.512	0.285	3.60648e-15	PT
MT-ND4L	3.54421e-13	0.699028	0.658	0.61	1.00943e-08	PT
RNASET2	5.15143e-23	0.694314	0.776	0.544	1.46718e-18	PT
SULT1C2	4.39304e-17	0.68637	0.468	0.263	1.25118e-12	PT
PARP14	4.46454e-14	0.680541	0.557	0.384	1.27155e-09	PT
C3	1.62898e-18	0.678288	0.683	0.462	4.6395e-14	PT
ACSM2B	1.00796e-11	0.677264	0.332	0.173	2.87076e-07	PT
ABI3BP	1.06528e-16	0.676086	0.331	0.143	3.03403e-12	PT
METTL7A	3.74444e-19	0.668188	0.272	0.091	1.06645e-14	PT
APOL1	1.21783e-09	0.656561	0.468	0.322	3.46849e-05	PT
FBXL5	2.62066e-13	0.654144	0.379	0.22	7.4639e-09	PT
CEP290	1.28731e-11	0.648594	0.392	0.228	3.66637e-07	PT
AL355075.4	7.94378e-24	0.634184	0.184	0.026	2.26247e-19	PT
LRRC41	4.94793e-16	0.633451	0.596	0.387	1.40922e-11	PT
LAMA4	9.07031e-14	0.631247	0.291	0.129	2.58331e-09	PT
SLC17A3	2.12794e-05	0.623406	0.247	0.151	0.606059	PT
CRIM1	1.07832e-14	0.62138	0.369	0.186	3.07117e-10	PT
PTGER3	1.0115e-06	0.612903	0.129	0.057	0.0288084	PT
SYNE1	4.36994e-16	0.610002	0.518	0.314	1.2446e-11	PT
STAT1	5.57692e-14	0.606889	0.321	0.156	1.58836e-09	PT
BIVM	6.85711e-15	0.603677	0.295	0.126	1.95297e-10	PT
CLU	8.47274e-08	0.59682	0.572	0.475	0.00241312	PT
NBN	6.84456e-13	0.589045	0.314	0.163	1.9494e-08	PT
MFSD4B	4.08473e-09	0.588847	0.372	0.245	0.000116337	PT
PSAP	2.78926e-12	0.588174	0.603	0.442	7.9441e-08	PT
ERCC5	7.04889e-17	0.583994	0.276	0.103	2.00759e-12	PT
TMEM45A	7.68656e-13	0.582026	0.312	0.156	2.18921e-08	PT
PLEKHA5	3.4052e-13	0.581823	0.584	0.391	9.69836e-09	PT
TAOK3	5.81874e-06	0.581729	0.328	0.227	0.165723	PT
STAT2	3.1012e-10	0.573739	0.369	0.219	8.83253e-06	PT
FIGN	2.2496e-20	0.568593	0.273	0.086	6.40707e-16	PT
SPART	2.05349e-13	0.568587	0.316	0.154	5.84854e-09	PT
C11orf54	5.20247e-12	0.567392	0.378	0.219	1.48171e-07	PT
DZIP1	1.30082e-11	0.565201	0.193	0.074	3.70487e-07	PT
LPAR6	9.48418e-17	0.56281	0.27	0.099	2.70119e-12	PT
CRYZ	1.9309e-13	0.562499	0.331	0.168	5.4994e-09	PT
ACSM2A	2.27807e-08	0.558404	0.379	0.237	0.000648818	PT
SCP2	2.51622e-17	0.558209	0.305	0.123	7.16643e-13	PT
MPHOSPH8	3.36413e-12	0.555118	0.539	0.359	9.58139e-08	PT
MDM2	2.98641e-06	0.553859	0.396	0.3	0.085056	PT
HCG18	5.82958e-09	0.550412	0.338	0.213	0.000166032	PT
XAF1	1.07652e-11	0.550397	0.382	0.214	3.06604e-07	PT
LIMA1	2.97866e-15	0.546689	0.333	0.153	8.48351e-11	PT
PTPN14	6.19592e-12	0.545222	0.346	0.186	1.76466e-07	PT
TMEM161B-AS1	5.25487e-08	0.54133	0.41	0.276	0.00149664	PT
B2M	5.27139e-16	0.539806	0.89	0.854	1.50135e-11	PT
FTO	7.88906e-11	0.53843	0.248	0.117	2.24688e-06	PT
PRRC2C	1.21458e-12	0.536992	0.668	0.555	3.45926e-08	PT
FRYL	4.42289e-06	0.533651	0.414	0.31	0.125968	PT
SFRP2	6.78713e-21	0.533249	0.1	0.002	1.93304e-16	PT
GUCY1A1	7.31068e-15	0.532698	0.232	0.082	2.08215e-10	PT
NLGN1	2.63493e-12	0.529965	0.265	0.119	7.50454e-08	PT
COL6A2	1.3367e-11	0.526034	0.445	0.27	3.80706e-07	PT
CLDN2	1.47461e-08	0.521181	0.149	0.06	0.000419983	PT
APOL2	5.79615e-05	0.520691	0.329	0.245	1	PT
BICC1	9.49881e-13	0.520146	0.444	0.262	2.70536e-08	PT
MON2	3.42295e-06	0.519646	0.349	0.259	0.0974889	PT
TTC17	1.38563e-08	0.51488	0.327	0.196	0.000394642	PT
CYSLTR2	3.42196e-29	0.513976	0.138	0.002	9.74609e-25	PT
SLC38A1	6.26274e-09	0.511301	0.513	0.398	0.000178369	PT
SRRM2	7.34368e-09	0.51106	0.812	0.704	0.000209155	PT
TTC3	1.18992e-08	0.507269	0.539	0.402	0.000338902	PT
MYLK	2.36307e-15	0.507082	0.263	0.1	6.73025e-11	PT
NOX4	3.41567e-13	0.505133	0.2	0.068	9.72817e-09	PT
TPT1-AS1	3.33766e-08	0.503193	0.298	0.173	0.000950599	PT
BICD1	1.04958e-08	0.502476	0.375	0.236	0.00029893	PT
AMACR	6.33574e-05	0.501631	0.257	0.179	1	PT
NUCKS1	2.68654e-09	0.500296	0.446	0.308	7.65154e-05	PT
LINC01320	1.16912e-13	0.499375	0.799	0.732	3.32976e-09	PT
DST	7.75329e-10	0.498439	0.493	0.425	2.20821e-05	PT
LINC01426	3.41123e-07	0.492504	0.168	0.077	0.00971553	PT
APOE	0.00622967	0.490415	0.414	0.342	1	PT
LNPEP	2.03363e-08	0.490227	0.35	0.227	0.000579199	PT
KCNJ16	2.02226e-11	0.489069	0.431	0.259	5.7596e-07	PT
TSC22D3	1.49215e-06	0.487358	0.474	0.362	0.0424979	PT
AC092828.1	2.25329e-07	0.48652	0.189	0.096	0.00641759	PT
ALPK2	0.000521797	0.485036	0.388	0.33	1	PT
SENP6	6.1032e-09	0.484987	0.34	0.203	0.000173825	PT
EPHA7	1.22119e-12	0.483201	0.193	0.066	3.47807e-08	PT
USP9Y	1.22875e-10	0.482723	0.279	0.137	3.49962e-06	PT
AF117829.1	3.81269e-09	0.482087	0.346	0.203	0.000108589	PT
NCOR1	9.85682e-08	0.480809	0.395	0.267	0.00280732	PT
TNRC6B	1.5249e-09	0.479615	0.453	0.3	4.34307e-05	PT
SLC3A1	9.06619e-09	0.478712	0.402	0.254	0.000258214	PT
ATF7IP	7.09545e-12	0.476519	0.381	0.22	2.02086e-07	PT
PBLD	3.49428e-09	0.475648	0.292	0.162	9.95205e-05	PT
AIG1	1.68617e-07	0.471629	0.433	0.299	0.00480238	PT
RIPOR3	2.64223e-05	0.469948	0.209	0.125	0.752533	PT
GTF2I	2.43642e-07	0.468166	0.603	0.471	0.00693917	PT
IFI44	2.81231e-10	0.465173	0.229	0.102	8.00974e-06	PT
ABCD3	3.45165e-08	0.464305	0.191	0.092	0.000983063	PT
PEBP1	1.66472e-08	0.464248	0.488	0.35	0.000474129	PT
HLA-DRB1	7.41724e-11	0.463224	0.358	0.2	2.1125e-06	PT
PSMB9	7.90807e-09	0.462805	0.247	0.133	0.00022523	PT
NRP1	9.0791e-09	0.46237	0.372	0.228	0.000258582	PT
CERNA2	1.32769e-13	0.462184	0.34	0.168	3.78138e-09	PT
SRSF11	8.23559e-09	0.461375	0.569	0.431	0.000234558	PT
ZNF83	2.64147e-08	0.461275	0.584	0.451	0.000752316	PT
TRIM38	7.81106e-09	0.458609	0.394	0.247	0.000222467	PT
LINC02015	4.18172e-05	0.45581	0.163	0.091	1	PT
ZMAT1	1.26943e-10	0.455163	0.367	0.211	3.61546e-06	PT
SP1	4.56926e-07	0.454469	0.322	0.203	0.0130137	PT
SERPINF2	0.000127464	0.451205	0.489	0.388	1	PT
FKBP10	1.39188e-06	0.448496	0.345	0.228	0.0396422	PT
BAZ2A	2.44229e-08	0.448481	0.33	0.197	0.000695588	PT
CREB5	0.00118236	0.446438	0.313	0.237	1	PT
NF1	2.22389e-06	0.44564	0.361	0.25	0.0633386	PT
HNMT	2.43537e-08	0.444668	0.235	0.122	0.000693618	PT
PRKY	8.01014e-06	0.444379	0.132	0.066	0.228137	PT
RBM33	6.10396e-05	0.443951	0.356	0.276	1	PT
SLC6A13	0.000559675	0.44078	0.25	0.205	1	PT
SSR1	2.23036e-07	0.439056	0.235	0.134	0.00635228	PT
CCDC50	7.08789e-09	0.438878	0.341	0.205	0.00020187	PT
SERPINE2	1.9618e-07	0.438668	0.247	0.134	0.0055874	PT
CCDC198	6.11802e-07	0.437604	0.387	0.262	0.0174247	PT
SUMO3	5.16173e-12	0.436868	0.218	0.086	1.47011e-07	PT
LINC01139	2.63761e-14	0.43599	0.226	0.08	7.51219e-10	PT
MTRNR2L12	2.19495e-14	0.434772	0.179	0.052	6.25143e-10	PT
KMO	4.4918e-09	0.43436	0.278	0.148	0.000127931	PT
NBEA	6.50142e-05	0.433914	0.225	0.145	1	PT
SREK1	2.66033e-05	0.433879	0.511	0.401	0.757689	PT
ERAP2	7.79282e-11	0.43366	0.2	0.079	2.21947e-06	PT
ZBTB44	7.5994e-10	0.43283	0.322	0.177	2.16439e-05	PT
PNISR	1.33701e-09	0.430053	0.693	0.555	3.80793e-05	PT
SDC1	3.57787e-05	0.429953	0.134	0.072	1	PT
PHF3	5.23078e-07	0.428983	0.418	0.293	0.0148978	PT
SAMD9L	5.18927e-14	0.428726	0.215	0.074	1.47795e-09	PT
TPT1	1.24248e-11	0.428412	0.786	0.726	3.53871e-07	PT
CPNE1	6.13264e-07	0.428366	0.206	0.116	0.0174664	PT
DDX17	1.67205e-11	0.424854	0.737	0.627	4.76216e-07	PT
SPEF2	1.70721e-06	0.424825	0.288	0.179	0.0486231	PT
CAPZB	4.37268e-09	0.424781	0.272	0.148	0.000124538	PT
ARHGEF28	0.000928367	0.424355	0.366	0.291	1	PT
HLA-DRA	1.16029e-07	0.423522	0.416	0.277	0.00330463	PT
NFE2L1	8.63563e-09	0.422976	0.379	0.236	0.000245951	PT
MYOCOS	3.37244e-07	0.422811	0.327	0.203	0.00960505	PT
HLA-DQA1	2.32881e-09	0.420549	0.138	0.045	6.6327e-05	PT
SHPRH	4.16774e-05	0.419161	0.273	0.191	1	PT
AL603756.1	7.50194e-14	0.418524	0.115	0.018	2.13663e-09	PT
BTN3A3	1.38599e-15	0.416941	0.168	0.04	3.94744e-11	PT
TDRD3	8.89229e-05	0.416309	0.249	0.177	1	PT
SFT2D2	1.55308e-05	0.415302	0.39	0.288	0.442334	PT
MYOF	1.56846e-05	0.414808	0.324	0.223	0.446714	PT
RPL27A	2.52987e-07	0.413954	0.552	0.444	0.00720532	PT
BSG	1.64211e-06	0.413416	0.466	0.374	0.046769	PT
DMD	5.07613e-22	0.409123	0.133	0.009	1.44573e-17	PT
PDS5A	2.19039e-05	0.408904	0.242	0.156	0.623844	PT
GARS-DT	1.1851e-09	0.408781	0.386	0.233	3.37528e-05	PT
MXRA8	6.04644e-05	0.408094	0.245	0.154	1	PT
TPM1	1.7727e-07	0.407597	0.812	0.716	0.00504883	PT
HMGB1	6.99988e-06	0.406513	0.598	0.524	0.199364	PT
DCBLD2	1.24286e-09	0.405166	0.221	0.1	3.53978e-05	PT
SLCO4C1	1.11231e-09	0.404911	0.172	0.066	3.16796e-05	PT
NPEPPS	2.4681e-07	0.404401	0.565	0.424	0.00702939	PT
LINC00173	0.000348476	0.403641	0.181	0.112	1	PT
CD24	2.05176e-09	0.402991	0.681	0.592	5.84362e-05	PT
RORA	2.48073e-08	0.402412	0.399	0.256	0.000706536	PT
ARHGAP29	1.24036e-06	0.402126	0.37	0.25	0.0353266	PT
WSB1	1.19692e-08	0.40186	0.703	0.61	0.000340896	PT
SEC63	9.00046e-08	0.401503	0.216	0.109	0.00256342	PT
AL021368.2	4.42672e-09	0.401249	0.173	0.069	0.000126077	PT
EEF1A1	1.92097e-10	0.399404	0.908	0.886	5.4711e-06	PT
SNHG25	1.71217e-07	0.399372	0.414	0.284	0.00487644	PT
NUMA1	3.44474e-05	0.39935	0.375	0.27	0.981096	PT
C6orf62	9.18421e-06	0.399017	0.3	0.197	0.261575	PT
SMARCE1	6.27994e-07	0.396607	0.309	0.196	0.0178859	PT
LINC00240	3.46349e-09	0.395895	0.193	0.083	9.86436e-05	PT
LINC00278	5.16061e-07	0.395759	0.279	0.163	0.0146979	PT
ZFP36L2	5.63414e-05	0.395458	0.267	0.174	1	PT
CMPK1	5.58143e-10	0.395155	0.215	0.096	1.58965e-05	PT
DAB2	0.0011791	0.394993	0.554	0.473	1	PT
STXBP4	1.70377e-05	0.393847	0.14	0.077	0.48525	PT
FBXO7	0.000110228	0.392421	0.213	0.146	1	PT
CASC4	3.50438e-07	0.391723	0.264	0.154	0.00998084	PT
AC127502.2	4.81665e-08	0.388514	0.255	0.137	0.00137183	PT
RBPMS	4.55257e-07	0.385603	0.387	0.259	0.0129662	PT
BTN3A1	1.78891e-12	0.385393	0.228	0.089	5.09498e-08	PT
SLC40A1	2.9239e-12	0.385087	0.17	0.052	8.32755e-08	PT
GNS	4.90279e-06	0.384079	0.271	0.174	0.139636	PT
ZRANB2	2.03024e-06	0.383631	0.557	0.43	0.0578233	PT
EDIL3	0.000271848	0.382554	0.108	0.083	1	PT
SLC35E3	0.00133332	0.381633	0.207	0.149	1	PT
NPHP3	9.50961e-06	0.381139	0.25	0.156	0.270843	PT
MBNL1	9.51288e-07	0.380327	0.468	0.356	0.0270936	PT
CSAD	0.000606072	0.378606	0.371	0.294	1	PT
UTY	3.60672e-06	0.377898	0.191	0.105	0.102723	PT
CPLANE1	0.000140522	0.37566	0.329	0.233	1	PT
ARHGEF10L	9.66047e-10	0.375355	0.183	0.072	2.7514e-05	PT
WDFY3	9.84185e-06	0.37515	0.237	0.142	0.280306	PT
CNOT7	1.19219e-07	0.374601	0.228	0.119	0.00339548	PT
FGD4	0.000625119	0.37422	0.282	0.202	1	PT
PLAGL1	7.36939e-07	0.371666	0.403	0.273	0.0209888	PT
MAP3K2	5.07991e-05	0.370985	0.3	0.213	1	PT
DUXAP8	3.59776e-08	0.370899	0.259	0.139	0.00102468	PT
SUPT20H	0.000598277	0.370792	0.263	0.188	1	PT
UFL1	4.73387e-08	0.369518	0.25	0.134	0.00134825	PT
ANXA4	8.74984e-06	0.369431	0.611	0.502	0.249204	PT
PLXDC2	7.20191e-12	0.369379	0.193	0.069	2.05118e-07	PT
TMBIM6	3.86768e-05	0.369008	0.612	0.522	1	PT
SOD2	7.00127e-05	0.367121	0.85	0.829	1	PT
ANK2	0.000374389	0.363242	0.13	0.072	1	PT
TMEM43	8.61216e-10	0.362475	0.243	0.116	2.45283e-05	PT
CDC42BPA	0.000186664	0.361997	0.253	0.171	1	PT
BLOC1S5	3.30696e-05	0.361637	0.199	0.123	0.941856	PT
CREB3L2	3.24043e-10	0.360836	0.247	0.116	9.22908e-06	PT
HDAC7	5.66574e-06	0.36014	0.212	0.119	0.161366	PT
AC083862.3	5.29176e-06	0.359009	0.7	0.602	0.150715	PT
DPYS	1.29279e-05	0.358391	0.287	0.183	0.3682	PT
NHS	8.4878e-07	0.35804	0.209	0.109	0.0241741	PT
RNF217	3.28893e-08	0.357617	0.209	0.1	0.00093672	PT
HMGN1	7.71478e-05	0.356708	0.389	0.287	1	PT
LMBRD1	1.39855e-10	0.355655	0.246	0.112	3.9832e-06	PT
TTTY14	9.24281e-06	0.355124	0.158	0.08	0.263244	PT
GXYLT2	4.09107e-09	0.354383	0.151	0.055	0.000116518	PT
N4BP2	0.000611829	0.353829	0.16	0.102	1	PT
EPS8	0.000134606	0.353067	0.379	0.297	1	PT
MST1	0.00420955	0.35293	0.129	0.102	1	PT
THADA	6.20134e-06	0.351664	0.144	0.072	0.17662	PT
SNHG14	1.28095e-06	0.351612	0.544	0.41	0.0364829	PT
TAP1	9.39304e-07	0.350955	0.24	0.134	0.0267523	PT
KDM5D	6.48058e-08	0.350386	0.132	0.049	0.00184573	PT
CFAP44	5.24968e-11	0.350081	0.101	0.02	1.49516e-06	PT
GSR	2.79024e-10	0.348207	0.175	0.066	7.94688e-06	PT
SOX4	9.73736e-06	0.34746	0.358	0.245	0.27733	PT
NRDC	6.55785e-06	0.34716	0.301	0.193	0.186774	PT
DYNC2H1	0.000547132	0.346952	0.23	0.151	1	PT
VIM	3.77473e-05	0.346608	0.828	0.86	1	PT
CYBRD1	2.7778e-23	0.345902	0.116	0.003	7.91145e-19	PT
SLC22A2	5.2904e-09	0.345794	0.204	0.091	0.000150676	PT
CSDE1	6.92139e-05	0.345492	0.321	0.245	1	PT
ZSCAN18	2.27355e-07	0.345416	0.114	0.039	0.00647531	PT
NAP1L1	0.000286725	0.344021	0.477	0.394	1	PT
TMTC3	0.000367603	0.343585	0.155	0.096	1	PT
OARD1	0.00120951	0.343209	0.149	0.096	1	PT
PKP4	6.29046e-06	0.342569	0.298	0.191	0.179159	PT
CFI	1.91999e-06	0.341337	0.309	0.194	0.0546832	PT
ATP11A	0.00040507	0.340958	0.344	0.253	1	PT
AC104083.1	4.04666e-17	0.340857	0.135	0.02	1.15253e-12	PT
HLA-F	2.76041e-05	0.339993	0.312	0.21	0.786194	PT
LINC00472	0.000138333	0.339385	0.457	0.351	1	PT
TMEM30A	5.32014e-06	0.339053	0.261	0.16	0.151523	PT
GAS6-AS1	6.62665e-07	0.339026	0.117	0.043	0.0188734	PT
ZNF451	3.23614e-05	0.338751	0.248	0.154	0.921685	PT
SON	7.51481e-06	0.338593	0.763	0.663	0.214029	PT
CLEC2D	0.00118344	0.338156	0.174	0.12	1	PT
HP1BP3	3.56736e-05	0.337861	0.478	0.365	1	PT
LMO7	0.000625283	0.337802	0.206	0.137	1	PT
CTSC	5.78611e-05	0.337646	0.21	0.128	1	PT
GABPB1-AS1	0.00512174	0.337176	0.419	0.342	1	PT
UGT2A3	3.40761e-06	0.33637	0.248	0.145	0.0970523	PT
MMP14	0.00942683	0.336345	0.168	0.122	1	PT
PPIP5K2	7.65883e-05	0.336331	0.341	0.24	1	PT
FNDC3B	0.000175531	0.336047	0.535	0.439	1	PT
EIF5B	0.000142168	0.335379	0.38	0.282	1	PT
APOL6	3.92193e-11	0.334498	0.228	0.097	1.11701e-06	PT
DMGDH	3.44563e-06	0.334399	0.126	0.063	0.0981349	PT
PDLIM5	6.80856e-05	0.333242	0.238	0.151	1	PT
ECHDC2	0.000115874	0.332954	0.398	0.294	1	PT
WDR60	0.00102036	0.332251	0.565	0.482	1	PT
ASPA	0.000214201	0.332152	0.249	0.165	1	PT
ENSA	2.66788e-06	0.33129	0.299	0.191	0.0759839	PT
MBD5	0.000220875	0.330573	0.299	0.213	1	PT
RBM26	1.44258e-05	0.329861	0.317	0.211	0.410862	PT
N4BP2L2	2.8887e-05	0.329824	0.724	0.675	0.82273	PT
MTRR	0.00047579	0.329277	0.172	0.117	1	PT
TNFSF10	2.30049e-05	0.328712	0.543	0.427	0.655203	PT
PILRB	0.00132939	0.327997	0.218	0.149	1	PT
HLA-DPA1	2.66295e-07	0.326254	0.266	0.151	0.00758436	PT
WDR19	0.000330598	0.325121	0.191	0.122	1	PT
ANO6	1.09817e-05	0.325093	0.329	0.22	0.31277	PT
IRX5	2.08138e-05	0.323763	0.118	0.054	0.592798	PT
HNF1B	7.05379e-05	0.323696	0.16	0.086	1	PT
R3HDM2	0.00957851	0.323618	0.229	0.182	1	PT
GCC2	9.23023e-05	0.323526	0.571	0.505	1	PT
WDR26	2.4248e-05	0.322774	0.299	0.197	0.690608	PT
QPRT	1.5475e-06	0.322492	0.138	0.062	0.0440744	PT
EML4	0.0015144	0.321359	0.315	0.28	1	PT
CACUL1	0.000214068	0.321014	0.197	0.123	1	PT
CCND2	4.86466e-22	0.319827	0.116	0.005	1.3855e-17	PT
ZNF280D	0.000673661	0.319571	0.234	0.159	1	PT
EIF4EBP2	8.34922e-06	0.318968	0.217	0.123	0.237794	PT
RAB10	0.000158706	0.31783	0.235	0.156	1	PT
EZR	0.00208693	0.317566	0.381	0.3	1	PT
SLFN11	0.000105058	0.317454	0.179	0.102	1	PT
RICTOR	0.00432101	0.317433	0.278	0.213	1	PT
SLC6A12	0.00401892	0.317431	0.107	0.088	1	PT
LAMA5	7.03691e-08	0.317408	0.213	0.105	0.00200418	PT
TPST2	0.000161883	0.316955	0.123	0.1	1	PT
PARP9	0.000285219	0.316849	0.2	0.129	1	PT
GBP2	3.78702e-07	0.316629	0.221	0.116	0.0107858	PT
MAPK15	5.51739e-08	0.316458	0.102	0.029	0.00157141	PT
ZNF248	0.000341494	0.316436	0.307	0.219	1	PT
PIK3R1	0.00119654	0.316248	0.216	0.143	1	PT
ATM	0.000278184	0.31599	0.48	0.402	1	PT
ITSN1	0.0013198	0.315782	0.249	0.179	1	PT
TNRC6A	8.02883e-05	0.315157	0.402	0.296	1	PT
ADGRA3	0.000829141	0.314834	0.124	0.091	1	PT
LUC7L	0.00531876	0.314085	0.243	0.193	1	PT
PEX26	0.00182468	0.313531	0.152	0.096	1	PT
FAM204A	0.000100668	0.313297	0.231	0.149	1	PT
TRMT11	0.000422906	0.31295	0.17	0.103	1	PT
HLA-DRB5	1.34226e-08	0.312433	0.204	0.096	0.000382289	PT
MAOB	7.77615e-08	0.312048	0.214	0.106	0.00221472	PT
POU5F1	1.166e-06	0.311847	0.357	0.234	0.0332088	PT
DMTF1	0.000680449	0.311784	0.226	0.149	1	PT
MYSM1	2.2178e-05	0.310634	0.278	0.177	0.631653	PT
ZMAT3	7.65539e-07	0.309356	0.204	0.105	0.0218033	PT
IL6ST	0.000328338	0.308975	0.418	0.33	1	PT
PTPRK	0.000114919	0.308824	0.241	0.154	1	PT
MBNL2	2.54334e-05	0.308798	0.327	0.223	0.724369	PT
SCARB1	2.30641e-05	0.308766	0.27	0.273	0.65689	PT
AL354822.1	0.00370068	0.30868	0.104	0.06	1	PT
KLHDC10	3.28272e-07	0.308602	0.225	0.119	0.00934952	PT
PHLDB2	0.00441054	0.30798	0.395	0.322	1	PT
COG4	0.00217337	0.307655	0.13	0.08	1	PT
ERBB3	0.000346754	0.306725	0.332	0.239	1	PT
PCM1	2.51087e-05	0.30644	0.35	0.242	0.71512	PT
KANSL1L	5.45132e-05	0.306384	0.349	0.245	1	PT
YWHAE	0.000235439	0.306143	0.349	0.256	1	PT
TNFRSF14	1.73498e-05	0.306029	0.37	0.257	0.49414	PT
PARD6B	0.000109405	0.305972	0.281	0.188	1	PT
SLITRK4	3.44548e-07	0.305934	0.116	0.042	0.00981308	PT
ADAMTSL3	0.00266972	0.305821	0.143	0.088	1	PT
HLA-E	0.000219081	0.305429	0.548	0.467	1	PT
SERINC3	4.45761e-06	0.305349	0.303	0.193	0.126957	PT
ATR	0.0027059	0.305333	0.187	0.129	1	PT
FGFR1OP	2.62053e-06	0.304941	0.218	0.12	0.0746352	PT
FZD1	1.74042e-07	0.304487	0.222	0.114	0.00495688	PT
WNK1	0.000406308	0.304405	0.336	0.245	1	PT
H6PD	3.29233e-06	0.30394	0.254	0.149	0.0937688	PT
CFB	0.000773753	0.303701	0.284	0.202	1	PT
UBTF	0.00215699	0.303216	0.122	0.088	1	PT
MSI2	0.000145021	0.302839	0.33	0.234	1	PT
RNF144B	7.05544e-06	0.300328	0.141	0.065	0.200946	PT
CMBL	0.0041177	0.300278	0.182	0.125	1	PT
LIG1	4.26527e-05	0.300056	0.121	0.055	1	PT
KPNA5	0.000206626	0.299999	0.133	0.069	1	PT
TUBE1	3.15219e-07	0.299825	0.117	0.042	0.00897774	PT
FXYD2	1.63646e-05	0.299315	0.65	0.544	0.46608	PT
CNKSR3	2.31112e-09	0.299111	0.421	0.268	6.58229e-05	PT
CDH2	8.1622e-05	0.298992	0.238	0.149	1	PT
CD2AP	2.88045e-05	0.298789	0.313	0.213	0.820381	PT
DPP9	0.000210305	0.298631	0.242	0.157	1	PT
KHSRP	0.000190911	0.298585	0.22	0.14	1	PT
RREB1	3.56255e-05	0.297545	0.192	0.109	1	PT
PRODH2	0.00051262	0.29721	0.101	0.088	1	PT
DNAH7	1.09348e-06	0.297025	0.134	0.055	0.0311434	PT
PPWD1	2.99608e-05	0.296671	0.206	0.12	0.853312	PT
PPP2R3A	0.00132603	0.296659	0.431	0.342	1	PT
CLSTN1	4.63027e-06	0.296377	0.256	0.153	0.131875	PT
CCAR1	0.00214508	0.296218	0.225	0.156	1	PT
LARP1	0.00701243	0.296019	0.346	0.279	1	PT
IL20RB	0.00472653	0.295607	0.107	0.088	1	PT
THBS2	4.47099e-05	0.294941	0.118	0.054	1	PT
AHI1	0.0066531	0.293169	0.359	0.305	1	PT
TOMM70	3.68003e-07	0.292263	0.208	0.106	0.0104811	PT
ARGLU1	0.00339191	0.292243	0.556	0.47	1	PT
TMEM106B	2.70918e-05	0.292004	0.231	0.14	0.771601	PT
FAS	7.50785e-06	0.291667	0.168	0.086	0.213831	PT
DYNC2LI1	2.91045e-05	0.291274	0.187	0.105	0.828926	PT
TRIQK	1.8007e-09	0.291066	0.176	0.069	5.12858e-05	PT
POU3F3	0.000626655	0.290865	0.443	0.348	1	PT
PRPF38B	0.00676684	0.290159	0.274	0.257	1	PT
SEC61A1	0.00306395	0.289972	0.305	0.23	1	PT
COL1A2	5.21363e-09	0.289519	0.115	0.034	0.000148489	PT
MICU2	0.000250007	0.289414	0.109	0.06	1	PT
AC245060.5	6.76965e-05	0.288086	0.115	0.052	1	PT
TNIK	4.73828e-07	0.287978	0.159	0.071	0.0134951	PT
AC097534.2	3.71796e-07	0.287284	0.257	0.145	0.0105891	PT
ZC3H13	0.000248216	0.286521	0.228	0.146	1	PT
ABCC4	5.49328e-06	0.28645	0.131	0.057	0.156454	PT
MKLN1	0.00523976	0.286314	0.29	0.22	1	PT
LUC7L3	0.00026816	0.286062	0.676	0.579	1	PT
USP8	0.000934588	0.285987	0.292	0.213	1	PT
TCEA3	0.000196081	0.285952	0.273	0.183	1	PT
DCUN1D1	0.000180065	0.285634	0.152	0.083	1	PT
TCTN2	1.45717e-06	0.285526	0.135	0.057	0.0415017	PT
DTWD1	0.000941375	0.285162	0.149	0.089	1	PT
PYGB	5.48574e-05	0.285109	0.118	0.055	1	PT
CEP162	0.000238493	0.285019	0.121	0.062	1	PT
CNBP	0.000154068	0.28498	0.346	0.25	1	PT
ADGRL2	3.66068e-05	0.284603	0.162	0.086	1	PT
TTC37	0.000245254	0.284311	0.315	0.222	1	PT
EPB41	0.00490405	0.28423	0.422	0.341	1	PT
SETD4	0.00155597	0.283392	0.141	0.083	1	PT
AC026356.2	3.98528e-05	0.283076	0.134	0.065	1	PT
EFCAB7	1.09439e-07	0.282976	0.111	0.039	0.00311693	PT
ODF2L	2.61531e-08	0.282609	0.281	0.159	0.000744866	PT
FTX	0.000280371	0.282273	0.58	0.485	1	PT
BNC2	4.14495e-09	0.28227	0.203	0.091	0.000118052	PT
CALD1	0.000312455	0.282098	0.696	0.652	1	PT
CDH16	0.00546324	0.28152	0.181	0.129	1	PT
CRNDE	0.000352509	0.28135	0.387	0.291	1	PT
AK2	0.00694191	0.281115	0.284	0.216	1	PT
ZKSCAN1	8.43278e-05	0.281017	0.399	0.293	1	PT
DHX40	2.53989e-09	0.280768	0.223	0.103	7.23386e-05	PT
SPATS2L	1.53154e-06	0.279334	0.342	0.222	0.0436197	PT
F2R	9.40294e-14	0.27923	0.105	0.014	2.67805e-09	PT
CDC42SE2	0.000744242	0.278858	0.188	0.126	1	PT
TCAF1	4.14475e-05	0.278816	0.197	0.116	1	PT
CLCC1	1.93685e-06	0.278573	0.152	0.069	0.0551635	PT
SPG11	0.00187152	0.27837	0.231	0.163	1	PT
AK4	0.000124658	0.278333	0.342	0.248	1	PT
LRP2	6.70608e-07	0.27751	0.385	0.256	0.0190996	PT
M6PR	0.0016039	0.277504	0.248	0.179	1	PT
SSPN	0.00926173	0.277108	0.17	0.117	1	PT
TRIM22	2.97e-06	0.276962	0.279	0.173	0.0845886	PT
ZNF33A	0.000246262	0.276877	0.257	0.171	1	PT
SNRPF	0.000324901	0.276819	0.196	0.122	1	PT
AKAP11	4.07285e-05	0.276809	0.191	0.109	1	PT
GNG12	1.49521e-05	0.276612	0.231	0.137	0.42585	PT
EIF4B	9.5307e-05	0.276561	0.427	0.319	1	PT
NKTR	0.00550882	0.276523	0.43	0.351	1	PT
ZNF638	0.000876426	0.276158	0.441	0.353	1	PT
KDM3A	0.00539901	0.275406	0.206	0.146	1	PT
TRDMT1	0.000114314	0.275386	0.117	0.055	1	PT
PRRC1	0.000158322	0.274727	0.199	0.12	1	PT
BNIP3L	0.00197924	0.274666	0.359	0.284	1	PT
GPC6	0.00103821	0.274261	0.185	0.119	1	PT
SLC33A1	0.0014035	0.273947	0.198	0.131	1	PT
FBXO9	0.000418092	0.273789	0.198	0.123	1	PT
BOD1L1	0.00131216	0.272696	0.473	0.384	1	PT
KCTD3	0.000104424	0.272549	0.374	0.273	1	PT
PLAAT4	5.85345e-08	0.272523	0.204	0.1	0.00166712	PT
LINC01515	2.93957e-05	0.271878	0.148	0.074	0.837219	PT
CBX7	0.000268926	0.271369	0.119	0.06	1	PT
NDUFA5	0.00263615	0.270753	0.253	0.182	1	PT
TCF12	1.97747e-06	0.270317	0.198	0.103	0.0563203	PT
MOB1A	5.09938e-06	0.270132	0.229	0.131	0.145235	PT
ZNF692	0.000858085	0.270014	0.142	0.082	1	PT
USF2	8.79808e-05	0.269955	0.175	0.099	1	PT
RBM47	9.81597e-06	0.269723	0.265	0.163	0.279569	PT
SLC44A1	1.91958e-06	0.269295	0.167	0.08	0.0546715	PT
DARS	1.79318e-05	0.269207	0.388	0.276	0.510717	PT
SLC25A36	0.000588246	0.269158	0.421	0.325	1	PT
SLC35F5	0.00264651	0.26833	0.344	0.271	1	PT
STX7	5.83643e-05	0.267984	0.254	0.162	1	PT
FNDC3A	0.00104024	0.266863	0.196	0.128	1	PT
MPZL1	0.000591932	0.266803	0.305	0.222	1	PT
SLC16A4	0.00248239	0.266434	0.266	0.194	1	PT
ARPP19	5.73204e-07	0.26641	0.248	0.139	0.0163254	PT
CTDSPL2	0.00158459	0.264703	0.147	0.088	1	PT
PKD2	1.29413e-06	0.26457	0.204	0.106	0.0368582	PT
TMEM63B	4.67229e-06	0.264326	0.165	0.082	0.133072	PT
ECHDC1	0.00469127	0.264162	0.176	0.122	1	PT
PCMTD1	0.00219554	0.263482	0.355	0.276	1	PT
PSMB4	0.00160366	0.263305	0.284	0.205	1	PT
AEBP2	0.000147623	0.263294	0.192	0.114	1	PT
RPGRIP1L	7.29621e-07	0.262512	0.201	0.103	0.0207803	PT
PICALM	0.000301032	0.262429	0.289	0.2	1	PT
ADAMTS10	1.31591e-05	0.262043	0.134	0.062	0.374784	PT
CD70	0.00121703	0.261782	0.265	0.186	1	PT
CAPZA1	0.00273767	0.260902	0.288	0.216	1	PT
NCKAP1	0.00618914	0.260047	0.251	0.186	1	PT
LATS1	0.00481349	0.258701	0.154	0.109	1	PT
ARFGAP3	0.00234644	0.258468	0.215	0.149	1	PT
AFF1	0.000292904	0.258269	0.377	0.287	1	PT
TRIM33	0.000170323	0.258085	0.173	0.1	1	PT
ZNF148	0.000751803	0.257986	0.289	0.208	1	PT
SMG7	0.000699654	0.257786	0.199	0.126	1	PT
TIA1	0.00110476	0.257783	0.27	0.19	1	PT
SNX27	0.000203532	0.257364	0.23	0.146	1	PT
PDE4D	2.41296e-07	0.257327	0.208	0.105	0.00687236	PT
CCDC18-AS1	0.000342824	0.25701	0.438	0.337	1	PT
ZNF117	0.00125777	0.256618	0.232	0.157	1	PT
ZNF217	0.00205031	0.256256	0.254	0.185	1	PT
DDR1	4.16655e-05	0.256227	0.204	0.119	1	PT
PARP4	1.08093e-05	0.255509	0.254	0.154	0.307859	PT
FAM111A	1.25002e-05	0.255431	0.274	0.174	0.356018	PT
AC007952.4	6.64373e-05	0.255212	0.108	0.048	1	PT
ZNF664	0.00130884	0.254884	0.167	0.108	1	PT
FSTL1	1.36346e-13	0.25472	0.188	0.06	3.88326e-09	PT
CCDC14	2.21167e-06	0.254026	0.379	0.257	0.0629907	PT
TIAL1	0.00418216	0.25379	0.283	0.213	1	PT
OIP5-AS1	9.01582e-05	0.253325	0.354	0.251	1	PT
DCTN4	0.00347251	0.253044	0.132	0.088	1	PT
NUS1	1.45161e-05	0.253016	0.121	0.052	0.413433	PT
DDX42	0.00509769	0.252821	0.264	0.197	1	PT
ZNF704	0.00440425	0.251656	0.133	0.082	1	PT
CX3CL1	0.00385353	0.250903	0.142	0.089	1	PT
SLC25A16	0.00067525	0.248971	0.267	0.185	1	PT
TMEM140	0.0061145	0.248871	0.162	0.114	1	PT
MAP4K4	0.00471616	0.248758	0.248	0.18	1	PT
MED23	0.00206697	0.248746	0.141	0.085	1	PT
ZNF770	9.89743e-07	0.248061	0.203	0.105	0.0281889	PT
MYO9A	0.0015658	0.248016	0.424	0.334	1	PT
OSBPL3	0.00129915	0.247999	0.125	0.072	1	PT
AC025171.2	0.00954692	0.247153	0.102	0.083	1	PT
WASHC4	0.00415825	0.247117	0.315	0.239	1	PT
CALCOCO2	0.0011215	0.247105	0.273	0.194	1	PT
SEC16B	7.71551e-11	0.246567	0.167	0.06	2.19745e-06	PT
TLE5	0.00198598	0.246484	0.313	0.233	1	PT
CSNK2B	0.00795053	0.246445	0.208	0.151	1	PT
MOB3B	1.01978e-05	0.246357	0.115	0.048	0.290443	PT
RDX	0.00157317	0.246053	0.222	0.149	1	PT
DDX60L	5.05525e-05	0.245576	0.135	0.066	1	PT
BMP1	0.00109405	0.245405	0.165	0.1	1	PT
EXOC4	0.00818444	0.245264	0.232	0.168	1	PT
TMEM167B	1.01025e-05	0.245075	0.129	0.057	0.28773	PT
SP100	0.00117151	0.244752	0.297	0.214	1	PT
BBS1	2.49589e-06	0.244723	0.11	0.042	0.0710854	PT
TEAD1	0.000244204	0.24346	0.357	0.26	1	PT
PCBP1	0.00213406	0.243011	0.33	0.25	1	PT
ARFGEF2	0.00550827	0.242948	0.14	0.088	1	PT
RPRD2	0.000128297	0.242238	0.203	0.122	1	PT
KDM1A	6.72528e-05	0.242201	0.119	0.057	1	PT
COL6A1	2.03977e-05	0.241919	0.29	0.188	0.580948	PT
SMC3	0.000622215	0.241723	0.175	0.106	1	PT
WWTR1	2.27716e-06	0.241419	0.283	0.173	0.0648559	PT
HLA-DPB1	1.22858e-07	0.240755	0.223	0.117	0.00349913	PT
PPP2R1A	9.0499e-05	0.240477	0.281	0.186	1	PT
TRMT13	0.00422083	0.24016	0.164	0.106	1	PT
GNAS	0.00936932	0.240034	0.443	0.381	1	PT
SLC2A5	1.27508e-09	0.239824	0.181	0.076	3.63156e-05	PT
DSE	1.49515e-05	0.239639	0.173	0.091	0.425833	PT
SEC62	0.00340403	0.239342	0.337	0.257	1	PT
ZFP36L1	0.00156487	0.239155	0.667	0.616	1	PT
PNMA2	7.89036e-07	0.238978	0.223	0.122	0.0224725	PT
IFI16	0.00760095	0.238935	0.404	0.33	1	PT
PLPP5	0.00228984	0.238014	0.134	0.08	1	PT
SYNCRIP	0.00192078	0.237829	0.267	0.191	1	PT
ENPEP	0.000726131	0.237713	0.346	0.256	1	PT
ATN1	1.67164e-06	0.237673	0.247	0.142	0.0476101	PT
UGGT2	0.000225654	0.237276	0.121	0.06	1	PT
ARL1	0.000732789	0.236619	0.239	0.16	1	PT
ARHGEF12	0.00134246	0.23642	0.412	0.328	1	PT
STAU2	0.00614575	0.236319	0.114	0.068	1	PT
FCHO2	0.00166333	0.236194	0.192	0.125	1	PT
CLIC4	0.00100549	0.235905	0.29	0.208	1	PT
HOOK3	4.01942e-06	0.235413	0.221	0.125	0.114477	PT
TCTN1	0.00202544	0.234879	0.188	0.122	1	PT
ZNF292	0.00577128	0.234635	0.457	0.379	1	PT
NHLRC3	0.000107182	0.234281	0.292	0.197	1	PT
MAML2	0.00397655	0.234188	0.402	0.319	1	PT
RAB5B	0.00259089	0.233767	0.116	0.072	1	PT
TMEM248	1.75454e-05	0.233262	0.208	0.119	0.49971	PT
PI4KB	6.1624e-06	0.233204	0.199	0.109	0.175511	PT
LINC00632	1.38176e-06	0.233179	0.116	0.045	0.0393539	PT
BAG6	0.00106842	0.233173	0.182	0.114	1	PT
TTC14	6.43557e-05	0.233168	0.34	0.237	1	PT
RB1	0.000449616	0.232727	0.222	0.143	1	PT
RAB3GAP2	0.00724438	0.232301	0.246	0.18	1	PT
MDFIC	6.44558e-07	0.231818	0.185	0.091	0.0183577	PT
ZDHHC6	0.00989943	0.231809	0.111	0.071	1	PT
ADARB1	0.00620886	0.231667	0.104	0.059	1	PT
PKHD1	2.67356e-06	0.23164	0.163	0.08	0.0761457	PT
TNKS2	0.00382487	0.231588	0.207	0.142	1	PT
SLC25A46	6.61112e-05	0.23153	0.134	0.066	1	PT
RCOR3	5.7911e-06	0.231041	0.23	0.133	0.164936	PT
FAF1	0.00797002	0.230966	0.101	0.063	1	PT
NIT2	0.00108518	0.230813	0.333	0.247	1	PT
SLC35A3	6.85348e-05	0.230602	0.179	0.1	1	PT
IFT122	0.00479944	0.229999	0.125	0.076	1	PT
C2	8.54993e-06	0.229885	0.159	0.079	0.243511	PT
PCBP2	0.00710068	0.229388	0.429	0.359	1	PT
CLK2	0.00171959	0.228835	0.121	0.068	1	PT
PHC3	0.0032183	0.228618	0.307	0.23	1	PT
MDM4	0.000654398	0.228527	0.432	0.336	1	PT
C6orf89	0.00202569	0.228332	0.188	0.122	1	PT
BMP2K	0.0041006	0.227517	0.201	0.142	1	PT
SIPA1L1	0.00672568	0.226873	0.172	0.116	1	PT
FBXL4	0.00228196	0.226854	0.125	0.072	1	PT
ZNF462	0.00761728	0.226833	0.182	0.125	1	PT
CCDC7	0.0012692	0.226602	0.105	0.055	1	PT
TMSB4X	0.00604717	0.226417	0.604	0.522	1	PT
CEP70	2.70689e-06	0.226399	0.144	0.066	0.077095	PT
KRCC1	0.000126411	0.226192	0.125	0.062	1	PT
CLSTN3	0.00184821	0.22566	0.255	0.182	1	PT
GMDS-DT	0.000489373	0.224755	0.176	0.106	1	PT
SUMO2	1.17982e-06	0.223755	0.346	0.227	0.0336023	PT
BTN2A1	6.04017e-06	0.223087	0.124	0.052	0.17203	PT
PRKCSH	0.00606386	0.22287	0.297	0.227	1	PT
ZFHX4	7.68454e-09	0.222853	0.102	0.026	0.000218863	PT
FRK	0.00127629	0.222463	0.107	0.057	1	PT
PTPN13	4.65409e-07	0.222256	0.174	0.083	0.0132553	PT
PRKAA2	0.0040546	0.222176	0.271	0.199	1	PT
IFT88	2.7946e-07	0.221989	0.228	0.122	0.00795929	PT
PLXNB2	0.00170401	0.221941	0.385	0.297	1	PT
DCAF6	0.000622707	0.221782	0.225	0.148	1	PT
BDH2	0.000493881	0.221771	0.179	0.108	1	PT
TMCC1	0.00404741	0.221604	0.273	0.205	1	PT
SHMT1	6.19953e-07	0.221534	0.246	0.139	0.0176569	PT
ASS1	2.67432e-07	0.220627	0.117	0.042	0.00761672	PT
TAF1D	0.00650654	0.22021	0.654	0.581	1	PT
VAV3	0.000438252	0.219936	0.15	0.085	1	PT
OAF	0.000915968	0.219437	0.146	0.085	1	PT
DAP	0.000416852	0.218853	0.109	0.054	1	PT
PIK3CB	1.3058e-05	0.21876	0.199	0.111	0.371906	PT
XRRA1	0.00207567	0.218571	0.234	0.162	1	PT
CES2	0.00105873	0.218317	0.309	0.225	1	PT
DCDC2	0.006193	0.218186	0.151	0.099	1	PT
CBX5	0.00374059	0.218179	0.336	0.26	1	PT
DNAJC15	5.28443e-08	0.218156	0.21	0.103	0.00150506	PT
BBX	0.00930875	0.217427	0.267	0.2	1	PT
GOLGA3	0.00595407	0.217303	0.268	0.199	1	PT
CRYL1	3.10494e-06	0.217204	0.234	0.134	0.0884318	PT
LRIG2	0.0036688	0.217165	0.114	0.065	1	PT
PARD3	0.000229199	0.217141	0.213	0.134	1	PT
CTNND1	0.000286779	0.216621	0.466	0.364	1	PT
NDFIP2	0.000151119	0.216542	0.189	0.112	1	PT
MACF1	0.00579883	0.216103	0.451	0.37	1	PT
TM9SF2	0.000788714	0.215892	0.204	0.131	1	PT
EGLN3	0.00270045	0.215835	0.642	0.555	1	PT
ENTPD1-AS1	1.55023e-05	0.21527	0.16	0.082	0.441522	PT
CCPG1	0.00440518	0.214006	0.208	0.145	1	PT
SOS1	0.00162745	0.213935	0.137	0.08	1	PT
GPALPP1	0.00909297	0.213815	0.119	0.077	1	PT
TMX4	0.00210482	0.213285	0.171	0.108	1	PT
AC007566.1	0.00404531	0.212988	0.107	0.06	1	PT
KIF1BP	0.00025224	0.212796	0.1	0.046	1	PT
DNAJC10	0.00528292	0.212699	0.176	0.117	1	PT
ADD3	0.00269404	0.212425	0.341	0.26	1	PT
EMC1	0.00946524	0.211998	0.108	0.068	1	PT
LPP	0.00290978	0.211981	0.454	0.373	1	PT
ZFAND3	1.9405e-07	0.21122	0.147	0.06	0.00552675	PT
PAG1	0.00116164	0.210794	0.168	0.103	1	PT
AP2B1	0.00126064	0.209898	0.164	0.1	1	PT
RNF11	0.000290475	0.209892	0.142	0.077	1	PT
EPRS	9.77722e-05	0.209432	0.257	0.168	1	PT
OBI1	0.000418232	0.209135	0.1	0.048	1	PT
HSPA13	0.00662497	0.209033	0.106	0.063	1	PT
ARF1	0.00045634	0.208463	0.388	0.293	1	PT
BTBD2	0.000362859	0.208312	0.171	0.1	1	PT
CMYA5	1.53048e-06	0.208161	0.321	0.211	0.0435896	PT
FUT11	0.00146771	0.207922	0.206	0.136	1	PT
U2SURP	0.0015252	0.207882	0.439	0.348	1	PT
TRAF5	0.00678316	0.207553	0.1	0.057	1	PT
FAM120A	0.00366604	0.207509	0.265	0.193	1	PT
ZNF780B	0.00681508	0.20734	0.104	0.06	1	PT
PDGFC	7.46645e-05	0.207166	0.123	0.059	1	PT
DDX58	0.0014697	0.206901	0.168	0.105	1	PT
SDF4	0.00774917	0.206486	0.266	0.202	1	PT
ZDBF2	0.000366191	0.206181	0.11	0.054	1	PT
ZNF33B	1.1599e-05	0.205765	0.23	0.137	0.330351	PT
HNRNPUL1	0.00398127	0.20554	0.22	0.153	1	PT
RRM2B	0.000271468	0.205053	0.183	0.109	1	PT
IFNGR1	0.00111984	0.204908	0.187	0.119	1	PT
NUCB2	0.00015789	0.204856	0.19	0.112	1	PT
ZBTB20	0.00188827	0.204291	0.596	0.512	1	PT
KAT7	0.00122005	0.204072	0.104	0.057	1	PT
SYTL2	0.000777076	0.204044	0.319	0.231	1	PT
RBMS1	0.00142335	0.203707	0.203	0.133	1	PT
SH3BGRL	0.000153073	0.203502	0.168	0.096	1	PT
AKAP9	0.00340595	0.203477	0.61	0.525	1	PT
GUCY1B1	3.14792e-06	0.203318	0.122	0.049	0.089656	PT
SLC4A4	0.00149029	0.203181	0.241	0.166	1	PT
CDK19	0.00259964	0.202978	0.158	0.099	1	PT
USP33	0.000307195	0.202641	0.196	0.12	1	PT
PBXIP1	0.00866833	0.202057	0.138	0.088	1	PT
EPC2	0.00232727	0.201852	0.117	0.068	1	PT
CAPNS1	0.00232428	0.199824	0.223	0.153	1	PT
HEATR5B	0.006168	0.199589	0.125	0.076	1	PT
CFAP47	0.00215022	0.199435	0.105	0.055	1	PT
STK36	0.000892742	0.198957	0.129	0.071	1	PT
SENP7	0.0018572	0.198883	0.127	0.072	1	PT
SMC4	0.00237975	0.198288	0.157	0.097	1	PT
AC005670.3	9.3716e-05	0.19722	0.173	0.099	1	PT
KLF9	1.72712e-06	0.196442	0.274	0.168	0.0491902	PT
EPS15	0.00329054	0.195836	0.177	0.116	1	PT
TM7SF3	0.000662666	0.19532	0.338	0.248	1	PT
DNAJC3	0.0016417	0.195201	0.221	0.149	1	PT
RNLS	4.77075e-09	0.194934	0.133	0.045	0.000135876	PT
KHDRBS1	0.00877502	0.194793	0.303	0.233	1	PT
CETN3	0.000431096	0.19459	0.106	0.054	1	PT
NBR1	0.00177891	0.194377	0.214	0.143	1	PT
UBR4	0.00306857	0.193831	0.18	0.117	1	PT
METTL9	0.00915728	0.193669	0.221	0.159	1	PT
LRIG3	4.05512e-06	0.19362	0.164	0.08	0.115494	PT
ZC3H7B	0.00531694	0.193377	0.121	0.072	1	PT
NEAT1	3.08961e-05	0.193351	0.998	0.994	0.879951	PT
GLRX	0.000121414	0.193302	0.32	0.227	1	PT
SH3GLB1	9.85369e-05	0.193135	0.221	0.136	1	PT
NEK7	0.000226067	0.192813	0.151	0.083	1	PT
MTR	0.00699933	0.19249	0.397	0.324	1	PT
RERG	9.32483e-05	0.192469	0.135	0.069	1	PT
ACTR2	0.00414891	0.192267	0.263	0.191	1	PT
FBXL3	0.000286242	0.192124	0.115	0.057	1	PT
PLEKHH2	2.05796e-06	0.192124	0.146	0.071	0.0586128	PT
GTF2IRD2	0.00299059	0.191843	0.137	0.082	1	PT
ATF6B	0.00742202	0.191565	0.264	0.196	1	PT
ZNF528	7.0002e-06	0.191344	0.144	0.071	0.199373	PT
TMEM123	0.0065352	0.191129	0.319	0.245	1	PT
ZNF195	0.00826549	0.190016	0.119	0.072	1	PT
GPX3	2.8782e-06	0.1896	0.617	0.487	0.0819741	PT
BET1	0.00483859	0.188956	0.17	0.111	1	PT
TP53	0.00317304	0.188936	0.11	0.062	1	PT
CYP2J2	0.002185	0.188559	0.124	0.071	1	PT
CUL4B	2.47616e-05	0.188237	0.147	0.072	0.705236	PT
TXNDC5	0.00471916	0.188235	0.166	0.108	1	PT
OSGIN2	0.000173005	0.188099	0.152	0.083	1	PT
CCDC6	0.00225855	0.187835	0.207	0.139	1	PT
THAP6	0.000151004	0.187606	0.139	0.072	1	PT
FMO2	1.14236e-09	0.187561	0.154	0.06	3.25356e-05	PT
SPPL3	0.00707249	0.187245	0.198	0.137	1	PT
AGPS	0.00123048	0.186911	0.108	0.057	1	PT
ERAP1	0.00468405	0.186324	0.151	0.096	1	PT
APBB1IP	4.44668e-06	0.185714	0.172	0.088	0.126646	PT
CELF1	0.00742768	0.185618	0.394	0.317	1	PT
COBLL1	0.00506336	0.185465	0.213	0.149	1	PT
ANKIB1	0.000642153	0.185102	0.239	0.16	1	PT
UCHL5	0.000257649	0.184934	0.155	0.086	1	PT
PTPRM	0.00599126	0.184242	0.491	0.411	1	PT
AASDHPPT	0.00236146	0.184136	0.148	0.091	1	PT
USH1C	0.00236742	0.183923	0.201	0.134	1	PT
RARRES2	5.59164e-06	0.183227	0.548	0.427	0.159255	PT
PSMB10	0.00188294	0.183172	0.127	0.072	1	PT
PLEC	0.000716603	0.183032	0.381	0.288	1	PT
QKI	0.00325883	0.18289	0.344	0.263	1	PT
UBXN11	0.00445748	0.18277	0.174	0.116	1	PT
DECR1	0.00461959	0.182405	0.164	0.106	1	PT
EXT1	0.00499901	0.182342	0.126	0.076	1	PT
YIPF4	1.6003e-05	0.182136	0.264	0.168	0.455781	PT
MLLT3	1.50554e-05	0.181933	0.149	0.074	0.428793	PT
TRMT1L	4.11262e-06	0.181913	0.121	0.049	0.117131	PT
UHMK1	0.000431723	0.18144	0.267	0.183	1	PT
PURA	0.0010517	0.181331	0.304	0.222	1	PT
TMSB10	0.000406859	0.181119	0.808	0.837	1	PT
PLEKHA2	0.000232667	0.180905	0.237	0.154	1	PT
IKBIP	0.000688269	0.180645	0.179	0.109	1	PT
MT-ND1	9.27021e-05	0.180432	0.932	0.912	1	PT
STAG2	0.00283378	0.180422	0.235	0.165	1	PT
PREPL	0.00423373	0.179718	0.201	0.137	1	PT
SPRED1	0.00652286	0.178794	0.109	0.065	1	PT
GOLGA8N	0.00365598	0.178401	0.1	0.054	1	PT
EFCAB14	0.00258384	0.178016	0.173	0.111	1	PT
MMAA	5.10362e-06	0.177811	0.105	0.04	0.145356	PT
SPTLC3	9.78753e-08	0.177669	0.15	0.065	0.00278759	PT
SCAF8	0.00211654	0.177573	0.105	0.055	1	PT
SF3A3	0.00220274	0.177418	0.11	0.06	1	PT
MALAT1	3.82808e-08	0.177305	1	0.998	0.00109027	PT
MITF	0.00263434	0.176941	0.167	0.106	1	PT
LONP2	0.00241522	0.176563	0.247	0.176	1	PT
RNF115	0.00027821	0.176303	0.294	0.203	1	PT
MAP9	1.76596e-06	0.176286	0.134	0.057	0.0502963	PT
ZNF736	0.00284541	0.176098	0.167	0.106	1	PT
SESTD1	0.00960861	0.175913	0.118	0.072	1	PT
ZNF37A	0.00752027	0.175592	0.361	0.285	1	PT
UBAC2	0.00151582	0.175538	0.142	0.083	1	PT
GALK2	0.00721321	0.175138	0.171	0.114	1	PT
RO60	0.0049414	0.175111	0.262	0.191	1	PT
SPAG17	0.000162114	0.173385	0.146	0.08	1	PT
GPI	0.00261409	0.173301	0.28	0.203	1	PT
ADAM9	0.00198763	0.17301	0.254	0.179	1	PT
DCTN1	0.00908701	0.172483	0.117	0.071	1	PT
USP53	9.18075e-08	0.172253	0.254	0.145	0.00261477	PT
XPOT	0.00645543	0.172177	0.129	0.079	1	PT
PTAR1	0.00329608	0.172045	0.288	0.213	1	PT
EIF2AK2	0.000194609	0.171513	0.229	0.148	1	PT
SLC11A2	0.00626308	0.171456	0.225	0.16	1	PT
AC019117.2	3.44072e-07	0.170701	0.19	0.099	0.00979951	PT
ACADL	1.80807e-06	0.170094	0.248	0.149	0.0514957	PT
NCEH1	9.67589e-07	0.168935	0.208	0.116	0.0275579	PT
DNAH11	0.000273696	0.168809	0.49	0.388	1	PT
RNF145	0.00441404	0.168589	0.235	0.171	1	PT
TFEC	0.00269691	0.16792	0.181	0.119	1	PT
CCNG2	0.000323355	0.167904	0.163	0.094	1	PT
RIDA	1.45876e-06	0.167234	0.181	0.089	0.0415471	PT
PTP4A2	0.00180585	0.167148	0.266	0.19	1	PT
AGPAT1	0.00139476	0.16692	0.123	0.068	1	PT
KCNK1	1.1637e-05	0.166764	0.135	0.063	0.331433	PT
TMCO1	0.00627943	0.166527	0.289	0.217	1	PT
BCL2	0.000197904	0.166482	0.323	0.233	1	PT
HNRNPL	0.00164918	0.166334	0.284	0.206	1	PT
PDK1	0.00382472	0.166292	0.323	0.248	1	PT
SPIN1	3.80421e-08	0.165964	0.188	0.089	0.00108348	PT
PTPN1	0.000130633	0.165061	0.28	0.19	1	PT
BPTF	0.00162789	0.164933	0.479	0.388	1	PT
RRBP1	0.00855544	0.164723	0.576	0.496	1	PT
TMEM9	0.00562493	0.16472	0.183	0.123	1	PT
SMIM30	0.0016244	0.164523	0.117	0.065	1	PT
RMND1	0.00292249	0.164467	0.144	0.088	1	PT
EFHC1	0.00383409	0.16431	0.246	0.176	1	PT
ZNF189	5.99919e-07	0.164031	0.109	0.039	0.0170863	PT
RASSF6	2.3652e-05	0.164008	0.221	0.133	0.673633	PT
SPINK13	6.2434e-05	0.164005	0.155	0.083	1	PT
RTL8A	0.00512408	0.163558	0.182	0.122	1	PT
PPDPF	0.000788261	0.163478	0.288	0.205	1	PT
IPMK	0.000528639	0.163067	0.1	0.048	1	PT
ZNF680	0.00315432	0.162994	0.148	0.091	1	PT
GPATCH8	0.000751979	0.162831	0.239	0.162	1	PT
OPA1	0.00191133	0.162777	0.148	0.089	1	PT
SGCB	2.75809e-06	0.162551	0.192	0.103	0.0785531	PT
SERINC1	0.0088048	0.162499	0.264	0.197	1	PT
ZBTB4	0.00295911	0.162214	0.123	0.071	1	PT
DLEU1	0.000815975	0.162174	0.127	0.069	1	PT
ZMYM6	1.56231e-05	0.161985	0.14	0.066	0.444962	PT
SYNPO	0.00761063	0.161853	0.133	0.083	1	PT
NHLRC2	7.89487e-05	0.161109	0.158	0.088	1	PT
CFAP70	0.00806632	0.160788	0.127	0.079	1	PT
ADAMTS9-AS2	0.00177327	0.160027	0.268	0.196	1	PT
ATF6	0.00732691	0.15896	0.147	0.094	1	PT
CCND3	0.000244766	0.158831	0.118	0.059	1	PT
CERCAM	1.38096e-08	0.158784	0.131	0.046	0.00039331	PT
ZMYM4	4.03437e-05	0.158709	0.195	0.112	1	PT
EPSTI1	0.0014347	0.158498	0.157	0.096	1	PT
DDX60	4.04022e-06	0.157761	0.119	0.051	0.11507	PT
ZDHHC17	0.00305676	0.157728	0.189	0.125	1	PT
KAZN	0.00407918	0.157179	0.117	0.068	1	PT
ADAM10	0.00464179	0.156809	0.281	0.208	1	PT
UBA6-AS1	7.89119e-05	0.156714	0.139	0.072	1	PT
SPICE1	0.000733	0.156242	0.122	0.065	1	PT
TFG	0.00941101	0.156142	0.265	0.199	1	PT
DGAT1	0.00879617	0.155398	0.084	0.102	1	PT
TDRP	0.00992965	0.154801	0.126	0.079	1	PT
VMP1	0.000817145	0.154596	0.885	0.832	1	PT
MANBA	0.00946728	0.15459	0.126	0.079	1	PT
CEP57	0.00323528	0.154556	0.151	0.094	1	PT
P4HA1	0.00869435	0.153651	0.374	0.302	1	PT
MAPK10	2.13658e-06	0.153647	0.24	0.146	0.0608518	PT
CD47	0.00531683	0.153306	0.28	0.208	1	PT
TAB2	0.00055122	0.153187	0.1	0.048	1	PT
RBMS2	0.000124959	0.153068	0.122	0.06	1	PT
BBS2	0.00649752	0.153043	0.124	0.076	1	PT
RING1	0.000328681	0.152611	0.127	0.066	1	PT
RBFOX2	0.000391246	0.151893	0.14	0.077	1	PT
FAM172A	0.00948878	0.151819	0.205	0.148	1	PT
TAF15	0.0020467	0.151741	0.183	0.119	1	PT
SLCO2B1	0.000132866	0.15142	0.151	0.083	1	PT
LIN7C	0.000937265	0.151291	0.139	0.08	1	PT
SSBP3	2.11734e-07	0.151142	0.122	0.046	0.0060304	PT
ANKS1B	2.18765e-05	0.151092	0.106	0.045	0.623064	PT
DDIT4	0.00526813	0.150957	0.684	0.609	1	PT
PHF11	0.0054737	0.150947	0.122	0.072	1	PT
ELMOD2	5.94622e-05	0.150343	0.122	0.057	1	PT
DDAH1	9.85169e-07	0.14961	0.116	0.045	0.0280586	PT
CNTLN	0.00807714	0.149407	0.122	0.074	1	PT
GPNMB	0.000850412	0.148896	0.105	0.052	1	PT
INTU	0.000427266	0.148393	0.256	0.176	1	PT
SYVN1	0.00319423	0.148338	0.115	0.066	1	PT
RBBP4	0.000683481	0.147929	0.24	0.165	1	PT
NSUN3	0.000852477	0.147824	0.105	0.052	1	PT
PHC2	0.000267567	0.14768	0.276	0.194	1	PT
PTPA	0.000107275	0.14616	0.237	0.154	1	PT
LNPK	0.00406764	0.145836	0.142	0.088	1	PT
ZNF254	0.00376317	0.145198	0.13	0.077	1	PT
CLCN3	0.00318124	0.144698	0.19	0.128	1	PT
ERLIN2	0.000170272	0.144611	0.13	0.066	1	PT
MRPL23	0.00411505	0.144127	0.144	0.089	1	PT
KIAA0895L	0.000439096	0.144022	0.101	0.049	1	PT
HCFC1R1	0.000278313	0.143493	0.259	0.176	1	PT
PPIG	0.00637577	0.142712	0.28	0.21	1	PT
THUMPD1	0.00286853	0.141885	0.192	0.128	1	PT
GPX8	0.000240991	0.141877	0.101	0.046	1	PT
FAM214A	0.0021958	0.141813	0.181	0.117	1	PT
STXBP5	0.00823955	0.140313	0.115	0.069	1	PT
ZNF43	1.37626e-05	0.138846	0.133	0.065	0.391973	PT
METTL14	3.47187e-05	0.13875	0.107	0.046	0.988824	PT
TRPS1	0.00879379	0.138131	0.14	0.089	1	PT
RPL31	0.000577628	0.137906	0.455	0.357	1	PT
CCDC30	0.00214485	0.137322	0.221	0.153	1	PT
HLA-DMA	0.00505233	0.137233	0.122	0.072	1	PT
AL157931.1	4.65192e-11	0.137055	0.129	0.04	1.32491e-06	PT
ALDH18A1	0.000665322	0.136906	0.16	0.097	1	PT
AGO3	0.000426087	0.136831	0.276	0.196	1	PT
RNF128	0.00795136	0.136224	0.19	0.131	1	PT
SDHC	0.00128424	0.135588	0.301	0.222	1	PT
ZNF528-AS1	1.68827e-07	0.134795	0.131	0.055	0.00480836	PT
SYCE1L	2.17004e-05	0.133566	0.123	0.057	0.61805	PT
HIST1H2BD	0.00420527	0.133356	0.118	0.069	1	PT
ADIPOR1	0.00551923	0.13216	0.127	0.077	1	PT
FOPNL	0.000120543	0.132105	0.11	0.051	1	PT
MX1	0.00562277	0.131743	0.117	0.069	1	PT
API5	0.00082802	0.131733	0.124	0.068	1	PT
PAPLN	0.00195073	0.131577	0.175	0.116	1	PT
DDAH2	0.000767044	0.131401	0.146	0.085	1	PT
AMZ2	0.00590192	0.130727	0.104	0.059	1	PT
VPS13A	0.00302841	0.128628	0.43	0.345	1	PT
FOXO1	1.29646e-05	0.128388	0.152	0.079	0.369245	PT
ARPC1A	0.00486774	0.128253	0.198	0.136	1	PT
KATNAL1	0.00135544	0.128114	0.101	0.052	1	PT
EFEMP2	3.85202e-05	0.12798	0.147	0.082	1	PT
UBN2	0.00853112	0.127893	0.24	0.176	1	PT
SPPL2B	0.00767444	0.127609	0.214	0.154	1	PT
USO1	0.00161013	0.127414	0.183	0.119	1	PT
ESYT2	0.000106005	0.126681	0.25	0.165	1	PT
MMS22L	0.00151601	0.12661	0.109	0.06	1	PT
ZEB2	0.0045413	0.126248	0.468	0.385	1	PT
ACSS3	9.0876e-07	0.126182	0.119	0.049	0.0258824	PT
ANPEP	0.00492516	0.125713	0.325	0.25	1	PT
LMLN	0.00198662	0.125516	0.134	0.079	1	PT
SPATA18	1.59676e-07	0.12537	0.138	0.059	0.00454773	PT
ZNF277	0.00350006	0.124002	0.147	0.092	1	PT
DNAJC16	0.00325785	0.123917	0.101	0.055	1	PT
NR2F6	0.00266841	0.123886	0.086	0.119	1	PT
HMGN3	0.00495124	0.123555	0.51	0.43	1	PT
PPP3CA	0.000582432	0.122917	0.123	0.066	1	PT
STX17	0.00488339	0.122806	0.148	0.096	1	PT
SULF2	0.000478559	0.122197	0.263	0.182	1	PT
RUFY2	0.00716344	0.122126	0.197	0.137	1	PT
AHR	0.00357832	0.121392	0.18	0.122	1	PT
RBM43	0.000240228	0.120951	0.126	0.065	1	PT
CDC73	0.00681012	0.119615	0.223	0.159	1	PT
BSCL2	0.00395021	0.118986	0.143	0.089	1	PT
CTSO	3.57711e-07	0.118705	0.127	0.051	0.010188	PT
BAZ2B	0.00792147	0.11815	0.273	0.208	1	PT
HMG20A	5.62841e-05	0.117816	0.102	0.045	1	PT
PTPN12	0.00274509	0.116761	0.228	0.159	1	PT
MRPL42	0.00873841	0.116739	0.174	0.119	1	PT
MTIF3	0.00370932	0.115889	0.152	0.096	1	PT
CETN2	0.00150434	0.115393	0.11	0.059	1	PT
PFKL	0.000186807	0.113497	0.33	0.242	1	PT
RSPH3	0.00489053	0.113352	0.15	0.096	1	PT
TLR3	0.000180007	0.113181	0.168	0.102	1	PT
PDK4	1.97414e-05	0.111223	0.423	0.324	0.562254	PT
REV1	0.000942875	0.111104	0.165	0.103	1	PT
TGFBI	5.65425e-11	0.110672	0.631	0.456	1.61039e-06	PT
SEC31A	0.000612354	0.110587	0.412	0.319	1	PT
HDAC2	0.00847113	0.110462	0.111	0.066	1	PT
PLPP3	0.00661527	0.110113	0.19	0.133	1	PT
SLC30A7	2.69001e-05	0.110067	0.18	0.1	0.766143	PT
PTPRU	0.00285545	0.108993	0.102	0.055	1	PT
GNB1	0.00447538	0.10881	0.286	0.213	1	PT
MINDY2	0.00624166	0.108403	0.25	0.185	1	PT
NFIC	0.000278554	0.108255	0.327	0.236	1	PT
MR1	0.00307704	0.108242	0.11	0.062	1	PT
NCOA4	0.00035615	0.10656	0.117	0.06	1	PT
OSBPL9	2.46168e-05	0.106467	0.21	0.129	0.701112	PT
CRTAP	0.00695311	0.104809	0.164	0.108	1	PT
LARP7	0.00342157	0.104235	0.176	0.117	1	PT
AK3	0.00191768	0.10384	0.16	0.103	1	PT
MICA	0.00014693	0.103781	0.11	0.055	1	PT
GAS2L3	5.7116e-05	0.102707	0.309	0.216	1	PT
AP1S3	0.000774318	0.101698	0.118	0.063	1	PT
ADAMTS9-AS1	2.45332e-06	0.100892	0.218	0.131	0.0698731	PT
ROCK2	0.0085322	0.100557	0.196	0.137	1	PT
CDK14	0.00597161	0.099338	0.105	0.062	1	PT
PLAAT3	0.00654228	0.0987924	0.249	0.186	1	PT
DCTN6	0.00943483	0.097833	0.135	0.086	1	PT
USP40	0.00021672	0.0977455	0.213	0.142	1	PT
ITFG1	0.00998239	0.0972043	0.134	0.086	1	PT
SNRNP27	0.00107459	0.0964018	0.125	0.072	1	PT
AC016831.1	0.00734327	0.0962619	0.084	0.119	1	PT
TP53BP1	0.00496865	0.0962357	0.215	0.154	1	PT
CCDC28A	0.00026164	0.0961004	0.101	0.048	1	PT
LEPR	0.00112735	0.0956464	0.106	0.055	1	PT
TTC28	0.00401973	0.0949074	0.14	0.088	1	PT
LINC00621	1.37294e-06	0.0946612	0.158	0.086	0.0391026	PT
P4HB	0.00302416	0.0946288	0.565	0.485	1	PT
MIGA1	0.00159428	0.0939357	0.207	0.142	1	PT
KIF12	0.00311988	0.0935605	0.356	0.28	1	PT
ZYG11B	0.0021149	0.0909608	0.122	0.072	1	PT
CTDSP2	0.00204527	0.0884396	0.166	0.106	1	PT
EPB41L2	0.00993013	0.0882861	0.165	0.112	1	PT
IFT81	0.00793181	0.0876984	0.13	0.082	1	PT
CD46	0.006296	0.087255	0.448	0.373	1	PT
KIAA1109	0.00901666	0.0854717	0.251	0.19	1	PT
LRCH1	0.00577052	0.0853909	0.13	0.08	1	PT
PROS1	8.73035e-05	0.084	0.245	0.163	1	PT
CXCL16	0.000319977	0.0820043	0.107	0.055	1	PT
RABL2B	0.00776758	0.0801981	0.142	0.094	1	PT
ARHGAP18	0.00591216	0.0780475	0.124	0.079	1	PT
TBC1D17	0.00550568	0.0776324	0.121	0.076	1	PT
SCO2	0.00164028	0.0749037	0.078	0.114	1	PT
ENKD1	7.3627e-05	0.0745957	0.11	0.054	1	PT
FMR1	0.00432297	0.0730143	0.189	0.131	1	PT
ARHGAP24	3.10266e-07	0.0729151	0.151	0.074	0.00883669	PT
CWF19L2	0.00133093	0.0727645	0.224	0.16	1	PT
VPS45	0.00705593	0.072284	0.118	0.072	1	PT
TRIP12	0.00210809	0.0717146	0.262	0.199	1	PT
CD109	0.00388924	0.0698626	0.304	0.236	1	PT
SEC23B	0.00958933	0.0683476	0.119	0.074	1	PT
TMEM65	0.00475755	0.0678121	0.081	0.109	1	PT
MRFAP1L1	0.00364279	0.0677818	0.101	0.059	1	PT
NSUN6	0.00783431	0.0677531	0.193	0.137	1	PT
U2AF2	0.0066073	0.0661773	0.165	0.114	1	PT
ITIH5	0.00876748	0.0628956	0.228	0.171	1	PT
CXCL14	2.16636e-08	0.0615594	0.522	0.402	0.000617002	PT
CLASP1	0.00169869	0.0604036	0.164	0.108	1	PT
MYEF2	0.00022595	0.0604002	0.203	0.133	1	PT
CD82	0.00043105	0.0602353	0.113	0.062	1	PT
GLYAT	1.23196e-05	0.0598536	0.17	0.099	0.350876	PT
SNAP23	0.00171133	0.0585167	0.152	0.097	1	PT
NCSTN	0.0099206	0.0583458	0.216	0.159	1	PT
GNAQ	0.00935673	0.0578415	0.232	0.171	1	PT
FOXP2	0.00306725	0.0576329	0.111	0.069	1	PT
PCGF5	0.000191388	0.0571097	0.127	0.072	1	PT
ARMC8	0.00260889	0.055106	0.155	0.102	1	PT
GBP1	0.00233954	0.0548704	0.204	0.139	1	PT
PTCD3	0.00894745	0.0544008	0.229	0.174	1	PT
ABCA2	0.000156773	0.053929	0.127	0.071	1	PT
NEFL	0.000173054	0.0538581	0.108	0.054	1	PT
NIBAN2	0.00175803	0.0533065	0.181	0.131	1	PT
FXYD5	0.000933825	0.0519945	0.155	0.096	1	PT
CENPC	0.000318146	0.0495211	0.175	0.116	1	PT
NEDD9	0.00158932	0.0486661	0.141	0.091	1	PT
SETD7	0.00840192	0.0480635	0.117	0.076	1	PT
RTL8C	0.00181573	0.046366	0.171	0.114	1	PT
HCP5	0.0013107	0.0444577	0.106	0.06	1	PT
ZDHHC8	0.000178156	0.0438886	0.127	0.072	1	PT
ATXN7	0.00354629	0.0393809	0.141	0.096	1	PT
PRUNE2	0.000242074	0.036756	0.448	0.362	1	PT
HOOK1	0.00263466	0.0346436	0.241	0.182	1	PT
C1RL	0.00636921	0.0336176	0.218	0.168	1	PT
DCUN1D4	2.15725e-05	0.03334	0.171	0.106	0.614406	PT
RAD23B	0.000628512	0.0318736	0.181	0.125	1	PT
CCDC144A	0.000166201	0.0316063	0.134	0.079	1	PT
SEMA3C	2.23833e-08	0.0315025	0.151	0.074	0.000637498	PT
TPMT	0.00990246	0.0303414	0.13	0.086	1	PT
SALL1	0.00370676	0.0296022	0.108	0.066	1	PT
RRAS	0.00163999	0.0280179	0.163	0.109	1	PT
HIST1H1C	0.00489109	0.0230692	0.209	0.153	1	PT
TMEM176A	0.000207352	0.0174561	0.469	0.384	1	PT
GOLGA8A	0.000385106	0.0172446	0.309	0.242	1	PT
LINC01504	0.00856585	0.0130627	0.108	0.071	1	PT
RHEX	5.41403e-07	0.0125686	0.221	0.128	0.0154197	PT
NUP54	0.00101185	0.0118644	0.113	0.066	1	PT
SH3PXD2A	0.00461634	0.00562497	0.146	0.102	1	PT
APCS	4.76171e-35	2.52449	0.139	0.001	1.35618e-30	TT
MT1G	5.34982e-37	2.51802	0.3	0.108	1.52368e-32	TT
MT1H	3.5826e-43	2.19565	0.262	0.044	1.02036e-38	TT
FGG	5.65857e-43	2.15611	0.305	0.053	1.61162e-38	TT
FGB	2.11405e-35	1.71313	0.3	0.071	6.02101e-31	TT
FGA	1.64855e-29	1.70429	0.186	0.026	4.69523e-25	TT
SERPINA1	1.84578e-27	1.40823	0.539	0.377	5.25696e-23	TT
FOSB	1.64823e-27	1.37323	0.428	0.174	4.69434e-23	TT
HSPA6	1.36228e-08	1.31621	0.216	0.122	0.00038799	TT
BTG1	1.84575e-24	1.28239	0.578	0.418	5.25687e-20	TT
AHNAK2	4.3391e-18	1.26416	0.313	0.185	1.23582e-13	TT
MT1X	7.81982e-16	1.26067	0.384	0.235	2.22716e-11	TT
DNAJA4	1.87541e-13	1.22353	0.131	0.036	5.34137e-09	TT
HSPD1	1.56599e-16	1.20825	0.502	0.348	4.46011e-12	TT
EFNA1	1.08085e-23	1.18585	0.345	0.154	3.07836e-19	TT
TNXB	8.0986e-22	1.1847	0.133	0.016	2.30656e-17	TT
C11orf96	2.57152e-28	1.16228	0.234	0.046	7.32393e-24	TT
ANXA1	1.60998e-15	1.13708	0.361	0.372	4.58539e-11	TT
CYB5A	1.46151e-15	1.13584	0.498	0.361	4.16254e-11	TT
JUNB	1.17201e-24	1.10149	0.529	0.288	3.33799e-20	TT
ATF3	3.52958e-19	1.06317	0.381	0.181	1.00526e-14	TT
HSPH1	1.69184e-11	1.05907	0.31	0.172	4.81852e-07	TT
ELF3	5.99371e-19	1.05521	0.307	0.127	1.70707e-14	TT
CXCL2	3.49958e-20	1.05401	0.203	0.051	9.96717e-16	TT
FOS	5.0108e-16	1.0531	0.521	0.329	1.42713e-11	TT
HSPE1	8.3024e-14	1.04245	0.535	0.38	2.36461e-09	TT
ACTG1	6.98292e-25	1.03948	0.656	0.493	1.9888e-20	TT
MT1M	6.06889e-15	1.02699	0.136	0.032	1.72848e-10	TT
GADD45B	8.72716e-23	1.01225	0.413	0.181	2.48558e-18	TT
CHORDC1	1.75325e-13	1.00116	0.247	0.122	4.99342e-09	TT
SEMA4B	4.11735e-19	0.991217	0.379	0.223	1.17266e-14	TT
G0S2	5.57159e-11	0.990225	0.231	0.104	1.58684e-06	TT
MAFF	6.88265e-13	0.974878	0.217	0.088	1.96025e-08	TT
DMKN	2.54608e-22	0.961803	0.174	0.038	7.25148e-18	TT
CCDC91	2.89177e-22	0.95247	0.482	0.257	8.23604e-18	TT
PARD6G-AS1	5.2359e-13	0.939831	0.122	0.03	1.49124e-08	TT
KRT19	3.3063e-24	0.929162	0.256	0.067	9.41667e-20	TT
IER2	4.05267e-17	0.904644	0.456	0.259	1.15424e-12	TT
IL32	3.91957e-12	0.901356	0.556	0.443	1.11633e-07	TT
ABL2	9.57794e-15	0.885332	0.308	0.238	2.72789e-10	TT
LAPTM4B	8.96072e-16	0.882149	0.16	0.047	2.5521e-11	TT
SLC6A3	2.17973e-10	0.881225	0.26	0.138	6.2081e-06	TT
GAPDH	3.76523e-09	0.87304	0.797	0.762	0.000107237	TT
ETS2	2.25196e-17	0.866526	0.23	0.083	6.41381e-13	TT
TUBB4B	4.94041e-19	0.855047	0.282	0.102	1.40708e-14	TT
GDF15	2.13134e-06	0.852544	0.29	0.209	0.0607026	TT
EGR1	4.68784e-15	0.849627	0.484	0.291	1.33514e-10	TT
BTG2	1.77887e-09	0.830829	0.28	0.174	5.06641e-05	TT
NAMPT	1.27308e-14	0.826861	0.404	0.254	3.62587e-10	TT
SOCS3	1.42619e-15	0.823958	0.237	0.088	4.06194e-11	TT
HSP90AA1	2.48606e-16	0.813504	0.746	0.573	7.08056e-12	TT
CDKN1A	2.35623e-12	0.806555	0.425	0.28	6.71079e-08	TT
REG1A	7.80772e-10	0.79707	0.157	0.063	2.22372e-05	TT
AC020916.1	2.15597e-11	0.795898	0.435	0.287	6.14042e-07	TT
DEGS1	7.08525e-09	0.79524	0.262	0.167	0.000201795	TT
SLC2A3	8.23373e-13	0.789273	0.501	0.344	2.34505e-08	TT
IGFBP5	4.49343e-05	0.789179	0.302	0.254	1	TT
RPL12	9.96304e-10	0.771465	0.644	0.568	2.83757e-05	TT
RBCK1	2.73294e-16	0.770683	0.374	0.235	7.78369e-12	TT
DNAJA1	2.60936e-10	0.770544	0.334	0.207	7.4317e-06	TT
HINT1	3.69186e-18	0.768184	0.584	0.414	1.05148e-13	TT
CCNL1	1.33371e-11	0.768175	0.558	0.456	3.79854e-07	TT
BAG3	1.07801e-08	0.762519	0.228	0.133	0.000307029	TT
DDX5	2.40016e-13	0.761011	0.599	0.485	6.83588e-09	TT
QSOX1	6.92485e-10	0.755693	0.259	0.179	1.97227e-05	TT
CEBPD	5.25134e-12	0.75393	0.592	0.603	1.49563e-07	TT
SQSTM1	1.39557e-13	0.750354	0.536	0.386	3.97471e-09	TT
LGALS1	3.07687e-11	0.74523	0.374	0.256	8.76323e-07	TT
HSPA5	4.18804e-12	0.732076	0.499	0.403	1.1928e-07	TT
LGALS3	6.03443e-13	0.729488	0.324	0.185	1.71866e-08	TT
LINC01127	1.32353e-06	0.724187	0.146	0.129	0.0376955	TT
DNAJB6	3.32282e-11	0.724025	0.314	0.188	9.46373e-07	TT
NME2	4.60774e-14	0.719017	0.373	0.284	1.31233e-09	TT
SNHG8	1.91631e-10	0.718725	0.322	0.224	5.45783e-06	TT
AL109615.2	2.96324e-18	0.71794	0.188	0.046	8.43959e-14	TT
IRF1	1.73362e-07	0.714926	0.28	0.17	0.00493752	TT
SLC39A14	8.13584e-14	0.70874	0.475	0.308	2.31717e-09	TT
GAS5	1.69743e-10	0.705876	0.367	0.355	4.83444e-06	TT
NR4A1	2.74044e-07	0.704894	0.173	0.082	0.00780505	TT
SLC5A12	6.63187e-12	0.70347	0.142	0.04	1.88882e-07	TT
RPL7	1.06529e-08	0.702346	0.47	0.402	0.000303405	TT
NNMT	1.9533e-13	0.701689	0.818	0.771	5.56318e-09	TT
PTHLH	3.08025e-15	0.697777	0.169	0.044	8.77286e-11	TT
RPL3	5.95597e-11	0.695861	0.673	0.635	1.69632e-06	TT
CSTB	5.06279e-09	0.69518	0.367	0.295	0.000144193	TT
LIMS1	6.66798e-12	0.694305	0.239	0.168	1.89911e-07	TT
RPS3A	1.53084e-06	0.693815	0.604	0.528	0.0435999	TT
CHCHD10	6.37546e-15	0.692637	0.23	0.084	1.8158e-10	TT
TM4SF1	3.80122e-09	0.684263	0.182	0.108	0.000108263	TT
DEFB1	3.26679e-08	0.681082	0.211	0.138	0.000930413	TT
TYMP	1.2026e-10	0.680049	0.512	0.413	3.42513e-06	TT
RPS7	2.91699e-14	0.677474	0.666	0.593	8.30788e-10	TT
LMNA	1.00782e-07	0.67746	0.476	0.37	0.00287036	TT
HOOK2	5.04294e-13	0.674288	0.341	0.18	1.43628e-08	TT
POLD4	2.40359e-13	0.672885	0.302	0.156	6.84566e-09	TT
DNAJB11	3.93705e-10	0.671505	0.191	0.082	1.12131e-05	TT
ADM	6.86751e-11	0.662883	0.479	0.329	1.95593e-06	TT
ZFAND2A	1.42207e-07	0.653097	0.206	0.108	0.00405019	TT
PLK3	5.84974e-10	0.647852	0.173	0.069	1.66606e-05	TT
AC090164.5	5.40505e-14	0.647792	0.199	0.066	1.53941e-09	TT
SNHG29	6.1182e-08	0.647202	0.408	0.342	0.00174252	TT
HSPA1A	5.54889e-10	0.646959	0.696	0.537	1.58038e-05	TT
TPI1	4.04651e-16	0.645121	0.653	0.518	1.15249e-11	TT
ANGPTL4	7.70199e-10	0.640792	0.644	0.522	2.1936e-05	TT
RPL8	3.97248e-06	0.639867	0.701	0.721	0.11314	TT
RPL17	4.66526e-09	0.63928	0.612	0.536	0.000132871	TT
EIF1	8.92035e-14	0.636207	0.733	0.644	2.54061e-09	TT
ARL4A	3.72066e-11	0.635916	0.211	0.091	1.05968e-06	TT
TAF7	1.26605e-10	0.633139	0.322	0.183	3.60583e-06	TT
EIF5	9.80363e-10	0.628149	0.328	0.215	2.79217e-05	TT
TMEM165	1.55768e-11	0.627484	0.313	0.184	4.43642e-07	TT
RPL26	2.80471e-07	0.627368	0.675	0.595	0.00798809	TT
STAT3	1.47131e-09	0.624768	0.539	0.428	4.19044e-05	TT
DNAJB1	1.57358e-06	0.623043	0.496	0.37	0.044817	TT
MYL6	1.75669e-13	0.622111	0.579	0.418	5.00324e-09	TT
SELENOW	1.24397e-06	0.619519	0.311	0.228	0.0354296	TT
GALNT2	4.30497e-09	0.616792	0.294	0.234	0.00012261	TT
CLDN4	1.50205e-12	0.616603	0.263	0.117	4.278e-08	TT
IFRD1	8.1959e-07	0.615319	0.277	0.179	0.0233428	TT
SLC34A2	2.10358e-11	0.613988	0.159	0.057	5.9912e-07	TT
MUC1	1.12962e-16	0.611425	0.291	0.316	3.21727e-12	TT
DNAJB4	4.79889e-06	0.60901	0.24	0.234	0.136677	TT
RRAD	7.76442e-06	0.600279	0.416	0.389	0.221138	TT
TMEM91	1.60423e-07	0.593753	0.431	0.334	0.004569	TT
ZFP36	2.6603e-09	0.59307	0.63	0.506	7.57681e-05	TT
PPP1R15A	1.22992e-10	0.591711	0.535	0.408	3.50293e-06	TT
RPLP1	4.83921e-08	0.590469	0.789	0.767	0.00137826	TT
RPS12	7.18093e-05	0.589996	0.639	0.623	1	TT
ANXA13	3.75239e-11	0.58952	0.103	0.027	1.06872e-06	TT
PCSK1N	3.36015e-08	0.588736	0.106	0.044	0.000957005	TT
ANK3	1.75945e-06	0.586533	0.234	0.144	0.050111	TT
DDX21	2.20044e-08	0.584979	0.274	0.17	0.000626708	TT
MME	2.07305e-12	0.582043	0.231	0.094	5.90426e-08	TT
DUSP23	4.13612e-08	0.581798	0.277	0.173	0.00117801	TT
SOCS1	2.36534e-09	0.581294	0.143	0.05	6.73672e-05	TT
CCL20	5.7876e-06	0.580543	0.106	0.043	0.164837	TT
DSP	3.60979e-13	0.579944	0.21	0.076	1.0281e-08	TT
H3F3B	1.60887e-09	0.578058	0.632	0.543	4.58222e-05	TT
RPL7A	5.34381e-05	0.57743	0.675	0.622	1	TT
CSRP2	2.02685e-11	0.574169	0.176	0.069	5.77266e-07	TT
FAM53C	1.74261e-08	0.573393	0.208	0.106	0.000496312	TT
ZFAS1	4.86798e-09	0.572358	0.476	0.365	0.000138645	TT
NCAM1	1.80447e-21	0.571261	0.102	0.003	5.13931e-17	TT
RPS27A	1.14748e-10	0.57042	0.71	0.605	3.26815e-06	TT
ADAMTS1	0.000128892	0.567595	0.173	0.11	1	TT
MAP7D2	1.14173e-11	0.561128	0.137	0.039	3.25176e-07	TT
SAT1	3.17455e-05	0.56035	0.672	0.627	0.904143	TT
LBP	1.89623e-08	0.558149	0.21	0.1	0.000540064	TT
LPIN3	7.22924e-06	0.552578	0.413	0.333	0.205896	TT
LPCAT1	3.09359e-08	0.54996	0.485	0.346	0.000881086	TT
GPRC5A	1.93073e-15	0.549893	0.145	0.031	5.49892e-11	TT
SORL1	2.47013e-11	0.549732	0.146	0.05	7.03519e-07	TT
AC058791.1	3.09757e-09	0.547628	0.191	0.084	8.82219e-05	TT
S100A11	2.80288e-06	0.546139	0.586	0.52	0.0798289	TT
HPCAL1	3.40442e-06	0.545124	0.374	0.27	0.0969614	TT
RPS15	4.57361e-05	0.543676	0.704	0.688	1	TT
SRSF5	6.64348e-07	0.542778	0.493	0.406	0.0189213	TT
KDM6B	2.08893e-06	0.540786	0.21	0.118	0.0594947	TT
RPL30	1.26723e-05	0.540013	0.669	0.623	0.36092	TT
CDK2AP2	7.19741e-06	0.539674	0.186	0.126	0.204989	TT
ANKRD37	2.69565e-05	0.539577	0.168	0.106	0.767748	TT
EEF1B2	1.60727e-06	0.539083	0.356	0.299	0.0457766	TT
MT1F	4.53538e-06	0.534822	0.148	0.084	0.129172	TT
IER3	1.84497e-05	0.531779	0.32	0.225	0.525467	TT
LINC-PINT	8.77046e-09	0.529296	0.433	0.308	0.000249791	TT
CNDP2	4.77099e-08	0.528042	0.518	0.445	0.00135882	TT
PTGR1	1.27739e-06	0.524312	0.233	0.167	0.0363813	TT
MT1E	0.000272697	0.522831	0.367	0.342	1	TT
RHOB	6.68123e-08	0.52122	0.436	0.301	0.00190288	TT
FN1	4.77423e-06	0.520702	0.108	0.174	0.135975	TT
FTH1	9.88252e-13	0.516967	0.929	0.881	2.81464e-08	TT
MCL1	0.000124356	0.516778	0.582	0.515	1	TT
HES4	2.98927e-06	0.513132	0.353	0.237	0.0851373	TT
HSPA1B	3.1837e-07	0.512401	0.529	0.388	0.00906749	TT
PFKFB3	1.14815e-08	0.51144	0.251	0.132	0.000327004	TT
SORBS2	2.48173e-07	0.51073	0.236	0.173	0.00706822	TT
HSF4	4.8918e-07	0.509623	0.43	0.313	0.0139323	TT
SLC39A1	2.89031e-09	0.509127	0.26	0.203	8.23188e-05	TT
GPX4	7.43037e-09	0.507713	0.394	0.366	0.000211624	TT
TMEM141	2.81542e-07	0.506386	0.159	0.094	0.00801859	TT
MKNK2	8.92291e-06	0.505057	0.234	0.151	0.254133	TT
ANXA2	6.95449e-09	0.50358	0.535	0.444	0.000198071	TT
RAB42	5.47155e-06	0.502881	0.171	0.123	0.155835	TT
SNHG7	1.06121e-07	0.502626	0.243	0.138	0.00302245	TT
RPS24	2.2501e-05	0.500602	0.696	0.688	0.640851	TT
RPS26	3.2113e-08	0.50024	0.39	0.265	0.00091461	TT
IRS2	3.03484e-06	0.49919	0.313	0.22	0.0864353	TT
CCDC107	1.30727e-11	0.498553	0.19	0.072	3.72323e-07	TT
TAGLN2	7.52928e-09	0.496224	0.385	0.375	0.000214441	TT
SULT1C4	1.18431e-05	0.494477	0.131	0.069	0.337304	TT
PPP1R15B	3.75089e-06	0.493981	0.211	0.139	0.106829	TT
NPDC1	8.25812e-10	0.490908	0.151	0.057	2.352e-05	TT
FNIP1	3.88615e-07	0.484348	0.413	0.301	0.0110681	TT
RPS6	0.00841303	0.482379	0.616	0.585	1	TT
WFDC2	5.10815e-06	0.480152	0.211	0.123	0.145485	TT
COL27A1	5.37333e-06	0.47951	0.379	0.319	0.153038	TT
SPTAN1	4.00794e-07	0.479451	0.253	0.171	0.011415	TT
RPL22L1	1.77708e-07	0.479412	0.197	0.154	0.0050613	TT
TGM2	8.47809e-05	0.479255	0.438	0.382	1	TT
RAB11FIP3	0.00112641	0.478505	0.197	0.154	1	TT
XIST	0.00405202	0.478396	0.153	0.097	1	TT
JUND	6.20781e-05	0.477817	0.501	0.46	1	TT
FKBP4	5.53507e-05	0.477749	0.156	0.086	1	TT
RPL13	4.64962e-05	0.47703	0.9	0.865	1	TT
PHPT1	4.01467e-09	0.476599	0.331	0.307	0.000114342	TT
SLC9A3-AS1	9.94404e-06	0.4748	0.163	0.106	0.283216	TT
PNRC1	3.28228e-07	0.473918	0.433	0.389	0.00934827	TT
RPS4X	0.000274954	0.473452	0.579	0.543	1	TT
EPPK1	9.89131e-07	0.471462	0.129	0.055	0.0281714	TT
GRAMD4	1.87565e-05	0.465542	0.162	0.114	0.534204	TT
RPS3	2.90856e-06	0.465443	0.607	0.602	0.0828388	TT
RPS15A	7.80567e-07	0.464933	0.592	0.54	0.0222313	TT
SORCS3	4.80281e-09	0.462095	0.108	0.032	0.000136789	TT
CTHRC1	4.84389e-10	0.459184	0.142	0.047	1.37959e-05	TT
PIM3	6.48594e-07	0.45851	0.279	0.172	0.0184726	TT
TUBA1A	7.1233e-05	0.457733	0.217	0.137	1	TT
CPD	6.3068e-07	0.457608	0.251	0.146	0.0179624	TT
TRIB3	4.99672e-13	0.45638	0.197	0.071	1.42312e-08	TT
ANKLE2	0.000110577	0.453014	0.462	0.398	1	TT
RPS21	1.36597e-08	0.452876	0.596	0.518	0.000389042	TT
RPL9	5.56775e-05	0.452523	0.632	0.588	1	TT
COL4A2	3.1876e-05	0.45213	0.3	0.221	0.90786	TT
HILPDA	2.34325e-11	0.451514	0.72	0.555	6.67382e-07	TT
RNF165	0.000584003	0.450296	0.105	0.059	1	TT
BTF3	2.7437e-06	0.449655	0.408	0.303	0.0781433	TT
SLCO4A1	9.62994e-07	0.449298	0.119	0.048	0.027427	TT
DYNLL1	1.08595e-07	0.448598	0.374	0.249	0.00309291	TT
RPL35A	2.16542e-05	0.448198	0.595	0.52	0.616732	TT
THUMPD3-AS1	0.0003328	0.44671	0.257	0.195	1	TT
TUFT1	1.47695e-07	0.446202	0.111	0.041	0.0042065	TT
ATP5MC3	6.89565e-07	0.444384	0.259	0.16	0.0196395	TT
HES1	3.21888e-07	0.442856	0.3	0.182	0.00916769	TT
RAN	1.15533e-07	0.442109	0.307	0.206	0.0032905	TT
ETF1	0.00106244	0.440852	0.208	0.164	1	TT
RPS23	3.52758e-06	0.440639	0.709	0.651	0.100469	TT
JUN	6.6831e-05	0.439781	0.77	0.75	1	TT
RETREG1	4.41637e-05	0.439464	0.445	0.361	1	TT
HSPA4L	3.99689e-05	0.439421	0.154	0.162	1	TT
ABHD5	9.70474e-06	0.43756	0.111	0.047	0.276401	TT
MAFB	1.67232e-05	0.437214	0.106	0.044	0.476295	TT
AC145124.1	4.23419e-05	0.436698	0.146	0.094	1	TT
RPL10A	8.43903e-05	0.434533	0.504	0.453	1	TT
SNHG15	2.00047e-05	0.433969	0.267	0.179	0.569755	TT
SRSF2	9.30253e-07	0.433856	0.458	0.339	0.0264945	TT
TFPI	2.40242e-06	0.433377	0.254	0.15	0.0684234	TT
HKDC1	0.00012605	0.433213	0.177	0.109	1	TT
RPS9	1.06179e-06	0.432002	0.618	0.595	0.0302409	TT
HSPA8	6.09206e-10	0.43062	0.476	0.313	1.73508e-05	TT
IL4R	8.34986e-06	0.429684	0.193	0.107	0.237812	TT
DDX3X	0.000280316	0.428266	0.444	0.361	1	TT
GSDMD	3.44385e-06	0.425659	0.287	0.183	0.0980844	TT
STC2	4.20378e-10	0.425356	0.12	0.035	1.19728e-05	TT
ZC3H12A	8.31934e-07	0.4253	0.16	0.075	0.0236943	TT
DPP7	2.27379e-06	0.424737	0.26	0.213	0.0647598	TT
EEF1D	0.000115827	0.424653	0.447	0.4	1	TT
CTTNBP2	0.00016355	0.424566	0.16	0.117	1	TT
APRT	2.28172e-06	0.423944	0.253	0.158	0.0649857	TT
CDC37	7.16888e-06	0.423641	0.336	0.229	0.204177	TT
RPS13	0.000220897	0.423593	0.505	0.449	1	TT
SLC4A7	0.00129118	0.423582	0.378	0.35	1	TT
LPGAT1	2.24295e-06	0.421241	0.299	0.248	0.0638815	TT
KCNMA1	4.36808e-09	0.41979	0.133	0.044	0.000124407	TT
RIOK3	5.0828e-05	0.419526	0.313	0.229	1	TT
C10orf99	1.85958e-05	0.419023	0.157	0.081	0.529628	TT
NFIL3	1.99384e-07	0.418829	0.199	0.102	0.00567864	TT
PRDX5	2.71328e-06	0.418808	0.251	0.151	0.077277	TT
MXD1	2.75221e-05	0.417023	0.128	0.063	0.783857	TT
RNF187	4.44992e-05	0.416874	0.171	0.101	1	TT
CKB	0.000304232	0.414937	0.188	0.132	1	TT
MYC	6.58144e-06	0.414905	0.302	0.197	0.187446	TT
KCNQ1OT1	4.93472e-05	0.413889	0.505	0.563	1	TT
FOSL2	0.000199635	0.412952	0.376	0.291	1	TT
RHOC	4.05826e-05	0.410823	0.25	0.165	1	TT
MICOS10	0.000981363	0.410495	0.24	0.189	1	TT
SLC22A18	1.71806e-06	0.410161	0.2	0.106	0.0489321	TT
RPL27	8.53456e-06	0.409152	0.381	0.328	0.243073	TT
GSTP1	0.000120686	0.409002	0.305	0.223	1	TT
CALR	4.0196e-05	0.408249	0.464	0.422	1	TT
PCBD1	9.07567e-06	0.406047	0.168	0.102	0.258484	TT
NPC1	2.56487e-08	0.405059	0.3	0.172	0.0007305	TT
ANKRD36C	1.4852e-05	0.404522	0.333	0.226	0.423	TT
PLCB4	0.000144585	0.40415	0.245	0.164	1	TT
FAM118A	0.000209968	0.403321	0.12	0.061	1	TT
FADS3	2.43402e-06	0.4019	0.182	0.096	0.0693233	TT
RPS10	0.00018865	0.401856	0.408	0.383	1	TT
NRBP2	0.00273083	0.400541	0.294	0.231	1	TT
SLC66A2	1.09426e-05	0.400005	0.123	0.06	0.311657	TT
HSPA9	0.000223367	0.398262	0.512	0.418	1	TT
AKAP12	3.08239e-06	0.397929	0.205	0.111	0.0877897	TT
CA9	5.08766e-06	0.396488	0.293	0.271	0.144902	TT
SLC25A5	1.78565e-06	0.396039	0.171	0.089	0.050857	TT
MZT2B	0.000293254	0.395272	0.376	0.325	1	TT
IER5L	8.15007e-06	0.394784	0.263	0.167	0.232122	TT
PRELID1	0.000108412	0.393989	0.334	0.257	1	TT
DNAJC7	0.00127327	0.393815	0.296	0.253	1	TT
AC008760.2	0.00320754	0.392928	0.123	0.083	1	TT
SNHG6	4.07513e-08	0.390965	0.247	0.276	0.00116064	TT
TUBA1C	0.000177693	0.390291	0.304	0.23	1	TT
UQCRQ	7.0562e-05	0.388921	0.273	0.188	1	TT
RNF152	8.58255e-06	0.388273	0.12	0.052	0.24444	TT
SYNM	0.000855924	0.388233	0.126	0.084	1	TT
FUS	3.82495e-05	0.387952	0.704	0.68	1	TT
KLF10	0.000173876	0.386335	0.242	0.164	1	TT
RSRP1	8.20425e-05	0.385983	0.458	0.4	1	TT
CCT3	3.4856e-05	0.385477	0.24	0.176	0.992734	TT
CES3	0.000218361	0.385	0.114	0.057	1	TT
TSPYL2	0.00489287	0.384882	0.256	0.235	1	TT
PAXX	1.97606e-07	0.384622	0.145	0.064	0.00562802	TT
TSTD1	0.000104687	0.382478	0.166	0.104	1	TT
CRIP1	0.000116373	0.382026	0.202	0.176	1	TT
PXN	0.000187116	0.381578	0.271	0.198	1	TT
COX5A	4.6531e-08	0.381326	0.162	0.068	0.00132525	TT
PCNX2	0.000191907	0.381175	0.111	0.057	1	TT
PANTR1	0.000157702	0.380885	0.194	0.138	1	TT
JPT2	5.3993e-05	0.380746	0.213	0.137	1	TT
KRTCAP2	1.51664e-05	0.380644	0.26	0.215	0.431953	TT
TUBA1B	0.00127303	0.379336	0.387	0.32	1	TT
PTMS	6.63615e-06	0.379293	0.379	0.283	0.189004	TT
EPCAM	7.96326e-11	0.378207	0.128	0.035	2.26802e-06	TT
ENY2	4.22591e-05	0.378159	0.345	0.271	1	TT
TCEAL9	0.00511378	0.377771	0.314	0.296	1	TT
FLCN	0.00060832	0.377201	0.205	0.139	1	TT
CES4A	0.000284464	0.376001	0.245	0.162	1	TT
TXN	5.06013e-07	0.375231	0.29	0.254	0.0144117	TT
RPL39	0.000110422	0.374195	0.655	0.587	1	TT
KLF6	5.06902e-10	0.37247	0.809	0.699	1.44371e-05	TT
INTS6	0.000211837	0.371956	0.3	0.212	1	TT
TBC1D8B	0.000668463	0.37153	0.239	0.197	1	TT
AL158152.1	6.65396e-05	0.371484	0.133	0.069	1	TT
CYCS	3.58557e-09	0.370773	0.219	0.102	0.000102121	TT
NUDC	0.00063565	0.369333	0.205	0.134	1	TT
AC022079.1	1.45055e-08	0.369141	0.114	0.035	0.000413132	TT
PABPC1	0.000813855	0.36847	0.505	0.463	1	TT
RPL24	0.000416791	0.367699	0.579	0.552	1	TT
MT-ND5	0.000439701	0.367635	0.809	0.802	1	TT
ANKRD36B	0.000566502	0.367565	0.222	0.151	1	TT
FTL	1.84701e-05	0.367207	0.901	0.867	0.526048	TT
NEK6	2.43837e-05	0.366671	0.188	0.132	0.694473	TT
RASEF	1.86676e-08	0.365619	0.166	0.069	0.000531671	TT
RPL15	2.85999e-05	0.363283	0.465	0.424	0.814555	TT
EPAS1	1.38056e-05	0.363281	0.296	0.197	0.393198	TT
SDF2L1	1.80587e-05	0.363247	0.122	0.055	0.514329	TT
CA12	2.4344e-05	0.363164	0.495	0.49	0.693341	TT
C1orf43	6.21631e-06	0.363014	0.193	0.156	0.177047	TT
PLIN2	0.000130132	0.36293	0.672	0.588	1	TT
MYL12A	0.000124293	0.361453	0.274	0.191	1	TT
SPARC	0.000715695	0.361223	0.265	0.241	1	TT
HERPUD1	0.00306382	0.361076	0.319	0.281	1	TT
HK2	1.77897e-06	0.360458	0.174	0.09	0.0506668	TT
DEPP1	1.97988e-06	0.36003	0.451	0.323	0.056389	TT
MIF	0.000619406	0.359557	0.572	0.598	1	TT
COX6C	3.1225e-05	0.358694	0.33	0.235	0.889319	TT
NDUFC1	0.000186085	0.356188	0.257	0.232	1	TT
ANKRD12	0.000292857	0.356031	0.401	0.317	1	TT
ASL	0.00031837	0.355685	0.225	0.148	1	TT
ZFYVE16	0.000227522	0.353318	0.253	0.17	1	TT
TSC22D2	0.000945081	0.350431	0.197	0.144	1	TT
SLC6A8	9.42008e-05	0.350393	0.262	0.175	1	TT
ATP5F1E	0.000316083	0.34957	0.354	0.307	1	TT
DGKD	1.50227e-05	0.349406	0.143	0.069	0.427862	TT
COX7C	7.38783e-05	0.348199	0.445	0.361	1	TT
COX6B1	0.000544252	0.346638	0.262	0.234	1	TT
MYADM	0.000600425	0.345128	0.182	0.127	1	TT
PMEPA1	6.3104e-05	0.342605	0.227	0.143	1	TT
MRPL51	0.000685558	0.342573	0.217	0.151	1	TT
VDAC1	0.000255632	0.340871	0.284	0.228	1	TT
CCND1	0.00748452	0.340584	0.468	0.445	1	TT
AHSA1	6.75548e-07	0.340385	0.14	0.06	0.0192403	TT
LSM7	0.000531812	0.339786	0.194	0.147	1	TT
TSC22D1	0.00143913	0.33957	0.399	0.323	1	TT
MGST1	8.72206e-06	0.339468	0.442	0.415	0.248413	TT
POLR2L	0.000507097	0.338804	0.203	0.146	1	TT
YBX3	2.52322e-08	0.338634	0.749	0.766	0.000718637	TT
SEPTIN9	0.00189139	0.337033	0.242	0.176	1	TT
ALKBH7	2.85867e-06	0.336748	0.149	0.069	0.0814177	TT
SLC25A3	0.00069955	0.336343	0.341	0.296	1	TT
KISS1R	8.55265e-06	0.334393	0.1	0.039	0.243588	TT
FEM1C	0.00197117	0.334291	0.182	0.143	1	TT
TPM4	0.0014482	0.333394	0.216	0.203	1	TT
UQCR11	0.000539532	0.33233	0.225	0.156	1	TT
ARF4	0.000317167	0.332328	0.176	0.108	1	TT
CD63	2.84245e-06	0.332324	0.515	0.446	0.0809557	TT
NFAT5	0.00380127	0.332121	0.314	0.263	1	TT
PPP1R35	0.00401909	0.331514	0.163	0.117	1	TT
C19orf25	0.00286514	0.329134	0.148	0.093	1	TT
ADGRG1	0.000301288	0.328971	0.3	0.224	1	TT
PLP2	4.6511e-05	0.328754	0.169	0.139	1	TT
LPIN2	1.52111e-05	0.328399	0.159	0.081	0.433227	TT
BAX	0.000534777	0.326264	0.22	0.157	1	TT
SLC6A6	9.7772e-05	0.325165	0.134	0.068	1	TT
RHOBTB3	0.00712157	0.324577	0.162	0.11	1	TT
PCSK6	3.27534e-08	0.324514	0.362	0.228	0.00093285	TT
ID2	0.00303634	0.324484	0.297	0.288	1	TT
UBB	0.00305795	0.324177	0.421	0.377	1	TT
VPS28	0.000118368	0.324169	0.317	0.233	1	TT
TNFRSF10D	0.000114967	0.323506	0.103	0.048	1	TT
CD81	1.90226e-05	0.322991	0.482	0.364	0.541784	TT
UBC	1.1243e-05	0.322752	0.904	0.865	0.320212	TT
SLC7A5	3.11342e-05	0.322339	0.129	0.061	0.886734	TT
MTCH1	3.18105e-05	0.32178	0.299	0.198	0.905996	TT
ATG16L1	3.53815e-08	0.320568	0.12	0.041	0.0010077	TT
CACYBP	0.00329185	0.320358	0.186	0.127	1	TT
FAM174C	2.06877e-06	0.320248	0.143	0.068	0.0589205	TT
ERICH1	0.00325848	0.319856	0.359	0.333	1	TT
PUF60	0.000120567	0.319243	0.125	0.068	1	TT
COMTD1	5.77934e-08	0.318611	0.123	0.043	0.00164601	TT
COX5B	0.000923504	0.3186	0.328	0.265	1	TT
UFC1	0.000107316	0.317487	0.237	0.21	1	TT
SLC3A2	0.00756419	0.317368	0.29	0.228	1	TT
PPIA	0.000877887	0.317347	0.448	0.385	1	TT
NFKB2	0.00663013	0.316659	0.182	0.129	1	TT
COL4A1	1.3622e-05	0.315472	0.328	0.22	0.387968	TT
NDUFA4	2.49589e-05	0.314288	0.257	0.162	0.710854	TT
PPA1	0.000733012	0.314082	0.223	0.17	1	TT
CXCL8	1.47702e-08	0.313636	0.108	0.032	0.000420669	TT
CSKMT	0.000291781	0.31354	0.142	0.085	1	TT
SH3TC1	1.76194e-05	0.313402	0.136	0.065	0.501818	TT
MGAT4B	0.000154839	0.313354	0.206	0.127	1	TT
DYNC1H1	0.00220679	0.313325	0.299	0.234	1	TT
PRKCA	8.44221e-05	0.310891	0.19	0.11	1	TT
NDUFAF8	0.00357747	0.310518	0.154	0.109	1	TT
MICOS13	0.00043387	0.310302	0.2	0.138	1	TT
MORF4L2	0.00187511	0.310141	0.331	0.266	1	TT
UGDH	0.000166776	0.30987	0.169	0.138	1	TT
SEC61B	0.00291142	0.308716	0.282	0.221	1	TT
CALM1	3.43907e-05	0.308099	0.327	0.228	0.97948	TT
RTN4	0.000229042	0.308095	0.521	0.485	1	TT
NDUFS6	2.05332e-05	0.307784	0.169	0.091	0.584807	TT
STIP1	2.98826e-06	0.30769	0.134	0.059	0.0851086	TT
IFI27	0.00342698	0.306706	0.259	0.19	1	TT
ATOX1	0.000293552	0.305102	0.199	0.125	1	TT
CLDN7	9.49081e-06	0.304861	0.217	0.125	0.270308	TT
RPL36A	0.00128609	0.304589	0.527	0.504	1	TT
PYGL	0.00671746	0.304525	0.176	0.124	1	TT
SAT2	0.000144975	0.304517	0.293	0.2	1	TT
SELENOM	0.00729481	0.304433	0.203	0.192	1	TT
CLTA	0.0012168	0.303873	0.205	0.162	1	TT
COL23A1	0.00645528	0.30308	0.222	0.193	1	TT
HNRNPC	0.00980292	0.302405	0.394	0.356	1	TT
ARMCX3	0.000411067	0.302313	0.268	0.196	1	TT
MRPL52	0.000111356	0.302308	0.136	0.071	1	TT
RPL10	4.22063e-05	0.302297	0.824	0.824	1	TT
VAMP8	0.00161523	0.301908	0.191	0.133	1	TT
MGST3	0.000374141	0.301609	0.314	0.271	1	TT
H3F3A	0.000207464	0.301177	0.405	0.4	1	TT
MAP1LC3B	0.00433396	0.300547	0.245	0.195	1	TT
SMIM2-AS1	9.99517e-05	0.300368	0.14	0.073	1	TT
TRMT112	0.000541738	0.300212	0.228	0.207	1	TT
RPS19	0.00038948	0.299654	0.797	0.805	1	TT
PPP1R14B	0.00119774	0.298928	0.297	0.24	1	TT
HIF1A-AS3	0.00115074	0.297629	0.182	0.117	1	TT
REL	2.32493e-06	0.297378	0.136	0.059	0.0662164	TT
PNN	0.00160926	0.297281	0.35	0.274	1	TT
ATP1B1	5.05439e-08	0.296048	0.632	0.739	0.00143954	TT
AOPEP	0.00169459	0.295976	0.188	0.124	1	TT
JMJD1C	0.00317912	0.295561	0.413	0.378	1	TT
CNN3	0.000535761	0.294258	0.247	0.226	1	TT
RPS5	0.00191783	0.293637	0.556	0.555	1	TT
OBSL1	0.00112145	0.293273	0.142	0.091	1	TT
HNRNPH1	0.000481619	0.293093	0.675	0.636	1	TT
HSPA4	0.00931365	0.293055	0.143	0.101	1	TT
AJM1	0.0045597	0.293001	0.117	0.076	1	TT
SERPINB1	0.00333724	0.292891	0.21	0.147	1	TT
NPR1	0.00132657	0.292655	0.103	0.055	1	TT
MIR210HG	0.00726313	0.292409	0.217	0.193	1	TT
ARHGAP10	0.00858218	0.292386	0.108	0.092	1	TT
SUCO	0.0030406	0.291503	0.154	0.1	1	TT
ETHE1	2.57361e-06	0.290899	0.122	0.05	0.0732989	TT
EIF4EBP1	0.000587384	0.290395	0.145	0.123	1	TT
RPL18	0.00836905	0.290103	0.676	0.667	1	TT
AR	2.00707e-05	0.289713	0.126	0.122	0.571633	TT
PGLS	0.000367381	0.289332	0.16	0.097	1	TT
TSC2	0.00302968	0.288537	0.159	0.101	1	TT
FAU	0.000771124	0.287704	0.565	0.519	1	TT
CHURC1	0.00171835	0.287046	0.18	0.138	1	TT
CHCHD2	0.000461252	0.286312	0.297	0.218	1	TT
MDH2	5.62711e-05	0.285776	0.182	0.104	1	TT
MZT2A	0.00863556	0.284858	0.353	0.307	1	TT
TLE1	0.0013851	0.284646	0.151	0.118	1	TT
RNASEK	0.0055865	0.283855	0.394	0.33	1	TT
AC104695.4	0.00755792	0.283679	0.116	0.074	1	TT
ATP1A1	0.000386312	0.283533	0.402	0.332	1	TT
TMF1	0.00417115	0.282629	0.18	0.159	1	TT
DANCR	0.00598872	0.282294	0.114	0.078	1	TT
JAK1	0.00159784	0.281581	0.378	0.336	1	TT
ATP5MD	0.00279028	0.281535	0.265	0.213	1	TT
PSMA2	0.000994675	0.281473	0.2	0.135	1	TT
NECAP1	0.00232898	0.281009	0.151	0.099	1	TT
CD44	2.74891e-05	0.279956	0.114	0.115	0.782918	TT
RPL41	0.00012127	0.279695	0.869	0.833	1	TT
CHID1	8.7631e-05	0.279445	0.126	0.066	1	TT
NFKBIA	0.00155474	0.279154	0.39	0.324	1	TT
BRI3	0.000476644	0.278694	0.331	0.255	1	TT
SEC61G	0.00800552	0.277795	0.282	0.233	1	TT
LAMTOR2	0.000619822	0.27683	0.139	0.091	1	TT
RRAGA	0.00146119	0.276571	0.163	0.106	1	TT
CNPY2	0.00420107	0.276429	0.271	0.212	1	TT
GABARAPL1	0.000590309	0.27631	0.197	0.126	1	TT
TUBA4A	0.000900733	0.276053	0.134	0.081	1	TT
BRD2	0.00923839	0.275759	0.351	0.296	1	TT
CAVIN3	0.000877213	0.274305	0.169	0.15	1	TT
MAFG	0.000736787	0.272589	0.163	0.098	1	TT
SMAD3	3.37813e-06	0.272575	0.188	0.099	0.0962126	TT
CD59	0.000975278	0.272268	0.328	0.242	1	TT
ULK1	0.000244783	0.272053	0.27	0.183	1	TT
C16orf74	4.76387e-05	0.271867	0.131	0.064	1	TT
PTPN2	0.000974478	0.271318	0.2	0.13	1	TT
ATP1B3	0.000347004	0.270671	0.126	0.068	1	TT
ERN1	0.00525745	0.270646	0.148	0.098	1	TT
UBXN1	0.00186888	0.270533	0.179	0.119	1	TT
SLC16A12	0.00159645	0.2702	0.223	0.166	1	TT
NDUFB2	0.000855513	0.269892	0.24	0.164	1	TT
KLC1	0.00361096	0.269337	0.123	0.074	1	TT
CIB1	0.0026516	0.269319	0.277	0.233	1	TT
TSPAN4	0.00522198	0.269272	0.344	0.276	1	TT
RRAGB	0.00158257	0.268874	0.146	0.088	1	TT
LAMTOR1	0.000172048	0.268629	0.16	0.091	1	TT
ELOC	0.00031219	0.268532	0.183	0.115	1	TT
GALE	0.000111175	0.268475	0.22	0.137	1	TT
S100A6	0.00427637	0.268368	0.593	0.589	1	TT
TSPAN1	0.0010249	0.267919	0.202	0.195	1	TT
ARF6	6.31227e-05	0.267035	0.143	0.075	1	TT
MAPRE2	0.000521088	0.266271	0.1	0.052	1	TT
NUFIP2	0.00220347	0.266253	0.376	0.325	1	TT
CDC42BPB	8.32451e-05	0.266016	0.182	0.105	1	TT
UBE2D3	0.00810289	0.266015	0.396	0.364	1	TT
KIFC3	0.00904955	0.264425	0.128	0.089	1	TT
CFDP1	0.007166	0.264298	0.364	0.345	1	TT
HNRNPAB	2.57314e-05	0.26412	0.222	0.132	0.732855	TT
TNFAIP8	0.00579566	0.263309	0.267	0.199	1	TT
SEPTIN11	0.00823915	0.262673	0.188	0.172	1	TT
B3GAT3	0.00321546	0.261573	0.133	0.08	1	TT
RPS14	0.00113716	0.260946	0.775	0.717	1	TT
MYEOV	1.32914e-06	0.260643	0.19	0.101	0.0378553	TT
RAB17	0.00360701	0.260263	0.149	0.093	1	TT
PFDN2	0.00755553	0.260136	0.176	0.138	1	TT
CHMP1B	0.000415158	0.259799	0.165	0.098	1	TT
DNAJB2	0.00167055	0.257595	0.137	0.085	1	TT
ASPHD1	5.25401e-05	0.257092	0.109	0.049	1	TT
PLK2	0.00106775	0.257031	0.22	0.148	1	TT
NAPRT	0.000740539	0.256001	0.142	0.081	1	TT
COX6A1	0.00442062	0.255269	0.311	0.273	1	TT
LHFPL2	1.53658e-06	0.254936	0.12	0.048	0.0437632	TT
RPLP0	0.00247154	0.254294	0.626	0.588	1	TT
VPS4B	0.00290474	0.254239	0.137	0.09	1	TT
CAVIN1	0.00614474	0.25405	0.142	0.126	1	TT
YWHAG	0.00449652	0.252862	0.214	0.175	1	TT
BAG5	3.84442e-05	0.251426	0.165	0.09	1	TT
EIF3H	0.00766451	0.251357	0.206	0.181	1	TT
SURF4	0.00625158	0.251027	0.165	0.126	1	TT
ROMO1	0.00158069	0.250605	0.139	0.083	1	TT
MYL12B	0.00523776	0.248931	0.305	0.242	1	TT
NDUFA13	0.00543925	0.248829	0.327	0.278	1	TT
SARAF	0.00313623	0.248165	0.314	0.323	1	TT
SNRPE	0.00134802	0.247645	0.191	0.158	1	TT
PEA15	0.00551731	0.246901	0.122	0.08	1	TT
EEF1G	0.000502435	0.2464	0.428	0.451	1	TT
NDRG1	0.000919858	0.246008	0.795	0.809	1	TT
SLC25A4	0.000743151	0.246004	0.103	0.056	1	TT
EIF4A1	0.00121674	0.245824	0.643	0.606	1	TT
TSPO	0.00331708	0.245787	0.23	0.183	1	TT
FHIT	0.00501383	0.245767	0.119	0.076	1	TT
NDUFA4L2	1.94288e-09	0.245175	0.542	0.394	5.53353e-05	TT
DAD1	0.00048908	0.244948	0.163	0.097	1	TT
LGI4	0.000206645	0.244867	0.2	0.125	1	TT
PDE7A	0.00159983	0.244778	0.293	0.304	1	TT
PSMA7	0.00148381	0.243629	0.245	0.171	1	TT
FAM177A1	0.00449492	0.242702	0.153	0.102	1	TT
RPL36	0.00267641	0.241825	0.612	0.648	1	TT
YWHAQ	0.00591918	0.241558	0.294	0.247	1	TT
MCRIP2	8.67991e-05	0.240847	0.137	0.071	1	TT
SFPQ	0.000482387	0.240338	0.444	0.474	1	TT
GPM6B	7.33463e-05	0.239624	0.102	0.044	1	TT
COX4I1	0.00312499	0.239414	0.378	0.322	1	TT
SLC20A1	0.000233712	0.237191	0.103	0.049	1	TT
DAPK3	0.00249763	0.237	0.109	0.06	1	TT
ADSSL1	0.00455122	0.236905	0.134	0.082	1	TT
HSPB1	0.000229923	0.235665	0.797	0.752	1	TT
SLC8B1	0.000427633	0.235578	0.111	0.056	1	TT
TRIB1	0.000332812	0.234865	0.182	0.11	1	TT
NEU1	0.00227843	0.234852	0.186	0.173	1	TT
JMJD6	0.00181363	0.234379	0.12	0.071	1	TT
TRIM47	0.000101312	0.23416	0.126	0.063	1	TT
MIR22HG	0.00802877	0.233556	0.103	0.067	1	TT
DDT	0.000539911	0.232545	0.208	0.133	1	TT
ZNF800	0.00683114	0.232388	0.168	0.116	1	TT
MAFK	0.00085456	0.232333	0.153	0.09	1	TT
NME1	0.000405778	0.232282	0.106	0.061	1	TT
NBL1	9.9314e-05	0.231954	0.176	0.191	1	TT
NDUFA6	0.00231206	0.231796	0.116	0.068	1	TT
SERTAD1	2.09966e-05	0.23142	0.137	0.066	0.598004	TT
MRFAP1	0.00490857	0.230914	0.179	0.134	1	TT
NAA10	0.000239058	0.229898	0.112	0.057	1	TT
ACKR3	0.0049763	0.229474	0.105	0.066	1	TT
UBAP2	0.00822616	0.229301	0.142	0.108	1	TT
MBP	4.76083e-05	0.228937	0.156	0.083	1	TT
DOC2A	0.000113786	0.22876	0.39	0.3	1	TT
PMVK	0.00822227	0.226854	0.148	0.1	1	TT
DUSP1	0.000334813	0.226451	0.812	0.796	1	TT
HEXIM1	0.00862763	0.225744	0.168	0.126	1	TT
H2AFZ	0.00104387	0.225626	0.202	0.132	1	TT
MSANTD3	0.00188103	0.225497	0.102	0.057	1	TT
ZNF281	0.00503712	0.224647	0.128	0.081	1	TT
SNHG17	0.00119203	0.224227	0.126	0.071	1	TT
LINC02762	0.00726296	0.224203	0.126	0.08	1	TT
GPBP1	0.0099057	0.22236	0.462	0.473	1	TT
PNCK	0.000281834	0.222277	0.1	0.047	1	TT
SEPHS2	6.10615e-06	0.222143	0.139	0.064	0.173909	TT
KRBA1	0.00852061	0.220333	0.154	0.101	1	TT
SPSB1	0.000513032	0.219832	0.12	0.064	1	TT
COX7B	8.7323e-05	0.218236	0.214	0.131	1	TT
NMB	0.00814357	0.217454	0.14	0.09	1	TT
PPIB	0.000774739	0.215791	0.359	0.358	1	TT
TOX4	0.000282972	0.215781	0.186	0.114	1	TT
SERBP1	0.00818698	0.215481	0.325	0.333	1	TT
TACC1	0.000344678	0.21388	0.117	0.124	1	TT
HSP90AB1	0.00213881	0.212501	0.647	0.647	1	TT
STRAP	0.00283234	0.212439	0.137	0.086	1	TT
YWHAH	0.000315736	0.212006	0.117	0.059	1	TT
PLIN3	0.00337562	0.211978	0.174	0.114	1	TT
DNM1L	0.00889459	0.211399	0.188	0.131	1	TT
ATP5MC2	0.000420078	0.211292	0.388	0.396	1	TT
PPFIBP1	0.00698063	0.210678	0.43	0.435	1	TT
DERL1	0.00316153	0.210677	0.297	0.292	1	TT
SNX10	0.0089686	0.210366	0.267	0.234	1	TT
MRPS24	0.00281717	0.210191	0.159	0.1	1	TT
PRDX4	0.0027368	0.210045	0.188	0.124	1	TT
GHITM	0.00558934	0.208511	0.176	0.118	1	TT
CYSTM1	0.00311451	0.208318	0.173	0.113	1	TT
PALM2-AKAP2	0.00555668	0.207649	0.186	0.134	1	TT
ANTKMT	0.00130827	0.207466	0.12	0.067	1	TT
TRIM54	0.000181604	0.207451	0.105	0.049	1	TT
NMRK1	0.00173641	0.207273	0.097	0.106	1	TT
NOLC1	0.00832994	0.206736	0.143	0.093	1	TT
PSMD8	0.000314832	0.206127	0.24	0.158	1	TT
AASS	1.82004e-05	0.19982	0.134	0.162	0.518367	TT
BLVRB	0.000261912	0.199728	0.173	0.101	1	TT
RHOQ	0.000588508	0.199682	0.16	0.094	1	TT
MTHFD2L	0.00108502	0.199544	0.122	0.067	1	TT
CHDH	9.1897e-05	0.199351	0.146	0.078	1	TT
RGS14	2.18548e-05	0.198957	0.162	0.085	0.622447	TT
NDUFS7	0.0047005	0.198774	0.162	0.105	1	TT
SLC16A3	0.00319136	0.198325	0.445	0.369	1	TT
TNS1	0.00385406	0.197174	0.347	0.357	1	TT
ECI1	0.00858844	0.196123	0.174	0.118	1	TT
KHDRBS3	2.22153e-06	0.196005	0.103	0.039	0.0632713	TT
AEN	0.0020938	0.195617	0.105	0.058	1	TT
COL18A1	0.00403298	0.195501	0.385	0.304	1	TT
C19orf33	0.0023717	0.19511	0.216	0.231	1	TT
CALM2	0.00195519	0.193897	0.337	0.354	1	TT
UPP1	0.000122096	0.193798	0.133	0.068	1	TT
DHRS7	2.30843e-05	0.192651	0.119	0.053	0.657463	TT
ATP5F1C	0.00131853	0.191373	0.203	0.212	1	TT
ITPKC	7.75437e-05	0.190603	0.109	0.05	1	TT
MAP3K21	0.00112312	0.190512	0.156	0.094	1	TT
RBM4	0.00730346	0.18921	0.23	0.166	1	TT
S100A1	1.17671e-05	0.189083	0.12	0.15	0.335139	TT
PGM1	0.00292083	0.188501	0.119	0.068	1	TT
AC025164.1	0.00753332	0.187117	0.119	0.072	1	TT
ATP6V1G1	0.00557185	0.186961	0.248	0.247	1	TT
MRPS21	8.19184e-05	0.186124	0.245	0.272	1	TT
DNPH1	0.0076696	0.183729	0.16	0.106	1	TT
TOMM20	0.00194658	0.183406	0.299	0.338	1	TT
TNIP2	0.0071174	0.179923	0.129	0.081	1	TT
ZNF622	2.8134e-05	0.179011	0.162	0.085	0.801285	TT
DCAF13	0.00544922	0.178006	0.122	0.073	1	TT
RPL6	0.00223421	0.17773	0.659	0.705	1	TT
NAXE	0.000196379	0.176955	0.105	0.049	1	TT
JPT1	3.20751e-05	0.176876	0.105	0.044	0.913531	TT
IRF9	0.0036891	0.176738	0.174	0.114	1	TT
C1orf122	0.000389599	0.176217	0.145	0.081	1	TT
RAB5IF	0.000178288	0.175979	0.139	0.074	1	TT
ZNF75A	0.00642565	0.175799	0.114	0.068	1	TT
MLXIP	0.00122195	0.17517	0.234	0.162	1	TT
COMMD2	0.00898446	0.17422	0.119	0.074	1	TT
HMBOX1	0.00369583	0.173772	0.102	0.115	1	TT
PSMB6	0.00298193	0.173631	0.143	0.088	1	TT
AL118516.1	0.0032815	0.173571	0.116	0.066	1	TT
ZBTB16	1.50908e-10	0.173148	0.274	0.364	4.29801e-06	TT
RASSF8-AS1	0.00243785	0.172216	0.227	0.158	1	TT
ATP6V0D1	0.000911488	0.171515	0.117	0.063	1	TT
TNFRSF12A	0.000774444	0.170135	0.322	0.235	1	TT
BCAR1	5.26812e-06	0.169841	0.145	0.069	0.150041	TT
LINC00963	0.00504163	0.169689	0.162	0.106	1	TT
FHL2	0.000211135	0.169444	0.117	0.059	1	TT
LINC01322	0.00251478	0.169096	0.128	0.144	1	TT
ADIRF	0.00090037	0.16748	0.239	0.273	1	TT
ECH1	0.00860626	0.165632	0.25	0.254	1	TT
MOAP1	8.6823e-07	0.165324	0.111	0.041	0.0247281	TT
ILF2	0.00362778	0.164036	0.173	0.114	1	TT
SDC4	0.00630725	0.16233	0.267	0.27	1	TT
CCDC85B	0.00357708	0.161764	0.106	0.059	1	TT
TXNL4A	0.00239517	0.159433	0.116	0.066	1	TT
ACAA2	0.0032762	0.15872	0.163	0.107	1	TT
TUBB6	0.00641016	0.15853	0.105	0.06	1	TT
SNHG26	0.00258036	0.156502	0.102	0.055	1	TT
MRPL33	0.00555139	0.153919	0.139	0.086	1	TT
TIMM13	0.00958884	0.149686	0.18	0.124	1	TT
SAMD4A	0.00709777	0.149679	0.149	0.097	1	TT
KHK	0.00372523	0.14811	0.168	0.115	1	TT
COX14	0.00153268	0.146703	0.137	0.083	1	TT
PHB	0.00736676	0.143811	0.153	0.1	1	TT
GABRE	0.00184055	0.140499	0.183	0.126	1	TT
EVL	0.00185529	0.139746	0.179	0.118	1	TT
FRMD4A	3.49034e-07	0.138757	0.317	0.216	0.00994085	TT
TSEN34	2.71289e-05	0.13701	0.137	0.068	0.772657	TT
RAB9A	0.00440877	0.1341	0.117	0.068	1	TT
ZMYND8	6.72688e-05	0.1332	0.322	0.374	1	TT
MAP4K5	0.0077364	0.132146	0.116	0.069	1	TT
SNRPD1	0.00927321	0.131277	0.122	0.075	1	TT
PLEKHJ1	1.33308e-05	0.1309	0.142	0.073	0.379675	TT
TMEM44	0.00975706	0.12456	0.103	0.063	1	TT
PDZK1	0.00023333	0.121188	0.242	0.168	1	TT
PELO	0.00159998	0.117801	0.116	0.066	1	TT
CADM1	0.00323894	0.115585	0.128	0.076	1	TT
KCNK3	0.000368113	0.113398	0.122	0.067	1	TT
TSHZ2	0.00177683	0.110666	0.145	0.092	1	TT
KSR1	0.001484	0.107121	0.16	0.106	1	TT
SMG5	0.00166396	0.103589	0.12	0.072	1	TT
TNFRSF6B	0.000542359	0.096381	0.102	0.134	1	TT
STEAP3	0.00205758	0.0933196	0.136	0.084	1	TT
OSBPL11	0.000221193	0.0913345	0.14	0.193	1	TT
ZBTB21	0.000239663	0.0895127	0.114	0.06	1	TT
GTPBP2	0.00012247	0.0867781	0.117	0.063	1	TT
KIAA1191	0.00168145	0.0832187	0.156	0.185	1	TT
TRABD	0.00156739	0.0827646	0.19	0.132	1	TT
TPM3	0.00196165	0.0822449	0.299	0.344	1	TT
MRPL36	0.00322813	0.0820829	0.102	0.057	1	TT
MLXIPL	0.00658828	0.0802439	0.1	0.063	1	TT
GRIN2A	8.19893e-05	0.0802014	0.131	0.071	1	TT
INTS3	0.00882509	0.0786328	0.327	0.374	1	TT
CCNI	0.0012546	0.0780552	0.236	0.279	1	TT
IMPA2	0.00095191	0.0735701	0.165	0.106	1	TT
C12orf75	0.000887517	0.0730448	0.105	0.146	1	TT
SLIRP	0.00434896	0.0717246	0.108	0.064	1	TT
ATP10D	0.00665554	0.0693161	0.089	0.123	1	TT
CERS2	0.00510963	0.0668456	0.3	0.344	1	TT
EMP3	0.00199361	0.0619024	0.19	0.23	1	TT
PLA2G12A	0.00540603	0.0588561	0.133	0.179	1	TT
PLXND1	0.000823519	0.0560996	0.108	0.064	1	TT
ZC3HAV1	0.000769241	0.0550923	0.123	0.167	1	TT
DHTKD1	0.00553934	0.0530601	0.112	0.146	1	TT
TOM1L2	0.00724925	0.0501825	0.109	0.071	1	TT
NOM1	0.00856268	0.0483982	0.119	0.076	1	TT
ITGB2	0.000162858	0.0452754	0.099	0.146	1	TT
RPL14	0.00818938	0.0438176	0.465	0.521	1	TT
CITED4	4.30462e-05	0.0437079	0.102	0.155	1	TT
DOCK8	0.0015683	0.0408915	0.094	0.138	1	TT
CACNA1D	1.39182e-05	0.034441	0.106	0.059	0.396405	TT
WDR13	0.00162465	0.032715	0.262	0.329	1	TT
F11R	0.00521502	0.0325176	0.196	0.245	1	TT
RPS4Y1	0.000725407	0.0283135	0.205	0.25	1	TT
BCL9L	0.000636558	0.0254518	0.137	0.183	1	TT
RPS17	1.59015e-05	0.0251723	0.344	0.423	0.45289	TT
TMEM245	0.00521095	0.0223655	0.128	0.165	1	TT
MTCL1	0.00128047	0.0220899	0.128	0.084	1	TT
TRHDE-AS1	0.00354051	0.0194842	0.111	0.08	1	TT
CP	1.75947e-05	0.0175069	0.541	0.659	0.501114	TT
C1QL1	1.13598e-06	0.0116718	0.156	0.237	0.0323539	TT
ANKRD28	0.00736675	0.0100037	0.129	0.172	1	TT
HSPB2	0.00175987	0.00772918	0.085	0.121	1	TT
EHD2	0.000240937	0.00659232	0.123	0.176	1	TT
TET2	0.00147251	0.0028153	0.099	0.142	1	TT
IRF2BP2	0.00449709	0.00221295	0.279	0.334	1	TT
SAA1	0.00197085	0.00121675	0.293	0.355	1	TT
PPFIA4	0.00777403	0.00108969	0.086	0.117	1	TT
AGPAT5	0.00925332	0.000975595	0.082	0.116	1	TT

## Sheet: D
Table S4. Differential expression results for all tumor clusters, for PT and TT from all tumor clusters, and published gene signatures for cell scores. Related to Fig4.
gene	p_val	avg_logFC	pct.1	pct.2	p_val_adj	cluster
IGLC2	5.02573e-32	6.1927	0.215	0.011	1.43138e-27	PT
SAA1	1.33957e-31	2.36017	0.363	0.077	3.81523e-27	PT
IGFBP3	6.05356e-46	2.11425	0.63	0.213	1.72411e-41	PT
TGFBI	3.36611e-31	1.83425	0.426	0.107	9.58703e-27	PT
C3	1.51758e-29	1.81346	0.426	0.117	4.32222e-25	PT
APOC1	3.7282e-34	1.8075	0.548	0.17	1.06183e-29	PT
APOE	4.84186e-41	1.69888	0.763	0.351	1.37901e-36	PT
CLU	9.42779e-31	1.56153	0.644	0.297	2.68513e-26	PT
APOC2	1.64394e-25	1.55726	0.17	0.008	4.68211e-21	PT
SOD2	3.25421e-38	1.53622	0.719	0.306	9.26832e-34	PT
SPP1	3.57752e-29	1.45425	0.667	0.3	1.01891e-24	PT
C1S	3.08508e-16	1.33402	0.241	0.08	8.78662e-12	PT
CTSD	2.19784e-28	1.32782	0.667	0.305	6.25966e-24	PT
SAA2	1.37607e-12	1.30186	0.152	0.029	3.91918e-08	PT
C1QB	1.01981e-14	1.28874	0.381	0.158	2.90453e-10	PT
CD24	8.62132e-33	1.24962	0.719	0.328	2.45544e-28	PT
PSAP	1.02043e-18	1.23571	0.6	0.315	2.9063e-14	PT
C1R	5.6042e-14	1.20859	0.27	0.092	1.59613e-09	PT
MMP7	5.76681e-07	1.18243	0.111	0.036	0.0164244	PT
VCAM1	5.05843e-17	1.17539	0.389	0.143	1.44069e-12	PT
C1QA	1.52232e-12	1.15805	0.359	0.151	4.33572e-08	PT
RARRES2	3.87902e-24	1.15177	0.537	0.21	1.10478e-19	PT
CP	4.56105e-21	1.12305	0.356	0.101	1.29903e-16	PT
GSTA1	5.77361e-10	1.10669	0.319	0.142	1.64438e-05	PT
HLA-DQA2	6.33688e-10	1.07303	0.122	0.025	1.80481e-05	PT
CTSB	1.1203e-18	1.06624	0.478	0.198	3.19073e-14	PT
PLOD2	7.45683e-14	1.05741	0.311	0.111	2.12378e-09	PT
HLA-DQA1	4.95121e-11	1.05422	0.27	0.1	1.41015e-06	PT
SPINT2	1.0552e-11	1.03656	0.348	0.151	3.00531e-07	PT
GSTA2	1.10343e-06	1.03252	0.196	0.084	0.0314267	PT
SLPI	2.9762e-06	1.02536	0.107	0.044	0.0847652	PT
GPNMB	7.28065e-15	1.02528	0.185	0.035	2.0736e-10	PT
RRAD	1.55687e-12	1.02094	0.274	0.093	4.43413e-08	PT
FABP7	5.82883e-10	0.991014	0.141	0.031	1.66011e-05	PT
SERPING1	6.61614e-13	0.981882	0.337	0.133	1.88434e-08	PT
FTL	5.05152e-33	0.977981	0.974	0.934	1.43872e-28	PT
GPX3	7.23302e-18	0.977738	0.593	0.3	2.06004e-13	PT
CRYAB	3.25919e-19	0.969723	0.837	0.59	9.28249e-15	PT
C1QC	1.20664e-09	0.953783	0.256	0.099	3.43662e-05	PT
TMEM176A	4.56659e-16	0.9502	0.47	0.21	1.30061e-11	PT
HLA-G	9.79848e-15	0.944357	0.111	0.012	2.7907e-10	PT
TMEM176B	2.29114e-17	0.940919	0.552	0.268	6.52538e-13	PT
HLA-DRA	6.72368e-14	0.889769	0.756	0.514	1.91497e-09	PT
MT-ND4	1.08393e-12	0.873408	0.885	0.853	3.08715e-08	PT
MT-CO3	2.42931e-13	0.866619	0.944	0.913	6.91893e-09	PT
CDH6	1.33361e-10	0.863863	0.281	0.111	3.79825e-06	PT
CCL3L1	5.16255e-08	0.855543	0.115	0.026	0.00147035	PT
SNHG25	1.08588e-10	0.855016	0.267	0.1	3.0927e-06	PT
CD70	2.04474e-07	0.842977	0.185	0.07	0.00582362	PT
MT-ND1	1.31804e-09	0.841606	0.759	0.714	3.7539e-05	PT
IFI30	2.79693e-10	0.833864	0.296	0.123	7.96593e-06	PT
LINC01320	5.29751e-07	0.828526	0.219	0.093	0.0150878	PT
BIRC3	1.24077e-07	0.82803	0.256	0.117	0.00353383	PT
LY6E	7.25962e-09	0.804498	0.411	0.225	0.000206761	PT
CCL4L2	0.000556048	0.803307	0.17	0.089	1	PT
VIM	2.97629e-19	0.802881	0.915	0.772	8.47678e-15	PT
CFH	5.09074e-08	0.787912	0.144	0.051	0.00144989	PT
CA12	4.77599e-11	0.784031	0.3	0.12	1.36025e-06	PT
SERPINE2	2.9182e-10	0.782868	0.163	0.041	8.31132e-06	PT
RNASET2	4.6815e-12	0.766592	0.478	0.25	1.33334e-07	PT
TNFRSF12A	2.15708e-05	0.765548	0.222	0.111	0.614358	PT
CCDC146	4.77128e-08	0.762663	0.211	0.081	0.00135891	PT
CTSZ	6.03989e-06	0.753659	0.215	0.101	0.172022	PT
CTSL	1.13922e-06	0.751823	0.337	0.186	0.0324462	PT
MET	1.06702e-10	0.749757	0.2	0.059	3.03899e-06	PT
HLA-DPA1	8.98227e-12	0.739785	0.6	0.361	2.55824e-07	PT
NUPR1	1.16786e-10	0.721991	0.407	0.203	3.32617e-06	PT
MGST1	4.20691e-11	0.719087	0.407	0.204	1.19817e-06	PT
VCAN	5.84158e-09	0.715103	0.115	0.024	0.000166374	PT
ANXA4	2.25315e-10	0.708341	0.452	0.243	6.41721e-06	PT
SPINT1	2.28162e-05	0.705903	0.104	0.044	0.649827	PT
TMEM45A	4.12252e-07	0.703584	0.126	0.044	0.0117414	PT
CCN1	2.06898e-05	0.699329	0.215	0.105	0.589267	PT
SMPDL3A	9.82821e-10	0.69729	0.215	0.073	2.79917e-05	PT
CD14	0.000139307	0.696662	0.152	0.067	1	PT
CXCL14	1.90407e-09	0.693531	0.467	0.265	5.42298e-05	PT
SPATS2L	9.88316e-09	0.683817	0.23	0.088	0.000281482	PT
S100A1	2.99828e-13	0.669479	0.244	0.081	8.5394e-09	PT
PDZK1IP1	1.38746e-12	0.667636	0.467	0.238	3.95163e-08	PT
LYZ	3.94743e-10	0.654233	0.333	0.156	1.12427e-05	PT
KRT8	1.10667e-07	0.650827	0.337	0.175	0.00315192	PT
TRBC1	0.000376695	0.648336	0.137	0.061	1	PT
HLA-DQB1	1.94585e-12	0.647898	0.385	0.18	5.54196e-08	PT
TNFSF10	5.36894e-05	0.647698	0.311	0.187	1	PT
ANGPTL4	8.55494e-13	0.641552	0.537	0.295	2.43653e-08	PT
NBL1	3.68407e-06	0.638753	0.163	0.064	0.104926	PT
MT-ATP6	4.64232e-05	0.63807	0.919	0.929	1	PT
CD74	2.2585e-12	0.631748	0.893	0.73	6.43244e-08	PT
NDRG1	5.13479e-08	0.629729	0.404	0.229	0.00146244	PT
ITGA3	0.000112002	0.627232	0.141	0.063	1	PT
NPC2	1.22727e-10	0.625705	0.385	0.191	3.49539e-06	PT
ERGIC1	2.13466e-05	0.623535	0.174	0.076	0.607971	PT
LGMN	6.37087e-06	0.621314	0.17	0.069	0.181449	PT
C2	1.04225e-07	0.616718	0.111	0.029	0.00296843	PT
CTSS	2.88928e-05	0.614025	0.207	0.101	0.822895	PT
SERPINF2	0.000163672	0.612995	0.152	0.073	1	PT
CFB	5.33223e-06	0.611172	0.159	0.063	0.151867	PT
AOC1	1.61722e-11	0.61023	0.196	0.057	4.60602e-07	PT
PRR13	5.28682e-06	0.60983	0.252	0.126	0.150574	PT
CXCL16	0.000182545	0.605648	0.126	0.051	1	PT
GRN	4.66468e-09	0.605009	0.363	0.186	0.000132855	PT
C5orf46	0.000298904	0.603785	0.126	0.053	1	PT
HCFC1R1	3.48777e-06	0.602115	0.278	0.144	0.0993353	PT
PKM	1.37519e-10	0.602004	0.548	0.332	3.91669e-06	PT
HSPB1	4.41553e-09	0.600741	0.63	0.421	0.000125759	PT
CD68	2.12845e-05	0.599049	0.2	0.094	0.606205	PT
ATP1B1	8.74473e-16	0.597126	0.593	0.324	2.49059e-11	PT
CPVL	7.18425e-06	0.594735	0.107	0.031	0.204614	PT
SLC3A1	9.15484e-12	0.59339	0.256	0.092	2.60739e-07	PT
HLA-DPB1	1.6462e-10	0.585847	0.578	0.358	4.68854e-06	PT
SQSTM1	0.000200902	0.584671	0.341	0.22	1	PT
CFI	0.000250041	0.581848	0.137	0.064	1	PT
SLC17A3	2.45729e-06	0.576183	0.193	0.086	0.0699862	PT
CST3	2.4454e-10	0.572017	0.704	0.482	6.96475e-06	PT
PHYKPL	2.96213e-08	0.569285	0.137	0.036	0.000843645	PT
HLA-DMA	1.76587e-06	0.568649	0.263	0.133	0.0502938	PT
GPX4	5.89931e-10	0.562995	0.581	0.369	1.68018e-05	PT
SERINC2	0.000263156	0.560936	0.181	0.092	1	PT
ANPEP	1.11013e-05	0.560338	0.167	0.069	0.316176	PT
HPN	1.83564e-05	0.557749	0.148	0.059	0.522807	PT
BHLHE41	1.85765e-06	0.557728	0.163	0.061	0.0529076	PT
BSG	4.253e-05	0.55738	0.385	0.247	1	PT
VKORC1	1.0906e-07	0.556873	0.311	0.157	0.00310615	PT
SLC16A3	2.39029e-07	0.55616	0.252	0.116	0.00680778	PT
APOL1	3.34181e-05	0.550403	0.189	0.088	0.951781	PT
SLC22A2	1.37676e-07	0.549657	0.122	0.032	0.00392114	PT
C1QL1	2.48397e-05	0.549204	0.152	0.061	0.707461	PT
SELENOP	0.00593928	0.549156	0.322	0.23	1	PT
AQP3	5.57533e-05	0.548771	0.141	0.057	1	PT
TIMP1	1.88184e-11	0.548064	0.585	0.358	5.35968e-07	PT
GLUL	1.31135e-07	0.547771	0.289	0.14	0.00373485	PT
LGALS3BP	1.56465e-06	0.547187	0.248	0.118	0.0445627	PT
PTTG1IP	3.92863e-08	0.54402	0.348	0.184	0.00111891	PT
BHMT2	3.09097e-06	0.537036	0.181	0.074	0.0880339	PT
TSPAN1	0.00258644	0.536838	0.148	0.093	1	PT
SDHC	0.000194664	0.536607	0.185	0.092	1	PT
LDHA	2.14323e-09	0.536289	0.674	0.465	6.10414e-05	PT
KRT18	2.02823e-09	0.536199	0.404	0.219	5.77661e-05	PT
SELENOM	2.71837e-07	0.536027	0.33	0.175	0.0077422	PT
LAPTM5	3.42004e-06	0.534133	0.27	0.139	0.0974062	PT
SAT1	7.3868e-08	0.530538	0.667	0.475	0.00210383	PT
VMP1	0.00081025	0.528224	0.3	0.193	1	PT
GAL3ST1	7.25673e-05	0.524035	0.226	0.118	1	PT
PLXNB2	0.000181083	0.523274	0.148	0.068	1	PT
CTSA	0.000156423	0.522641	0.185	0.092	1	PT
CAPG	3.15871e-07	0.521981	0.23	0.103	0.00899631	PT
HLA-A	5.43821e-08	0.521946	0.844	0.828	0.00154886	PT
POT1-AS1	9.2808e-10	0.52138	0.233	0.089	2.64326e-05	PT
SLC25A1	0.000176131	0.519835	0.133	0.058	1	PT
ENPP3	5.97658e-07	0.519351	0.241	0.11	0.0170219	PT
COL6A2	6.35137e-05	0.518505	0.219	0.112	1	PT
ITGB2	0.00032982	0.518101	0.163	0.079	1	PT
FAM107B	0.00024975	0.516852	0.156	0.073	1	PT
MT-CO2	2.08451e-05	0.51404	0.878	0.9	0.593689	PT
TYROBP	7.47593e-07	0.513724	0.307	0.165	0.0212922	PT
PNPLA2	0.000339331	0.511149	0.122	0.052	1	PT
LRRC41	3.1312e-05	0.510873	0.133	0.05	0.891796	PT
TAPBP	1.56836e-07	0.506252	0.333	0.178	0.00446685	PT
C19orf33	6.36329e-05	0.506076	0.219	0.112	1	PT
ALDH1A1	2.15823e-06	0.504694	0.207	0.093	0.0614686	PT
SIRPA	0.000305759	0.502642	0.107	0.044	1	PT
SLC35F5	1.44641e-07	0.500746	0.137	0.041	0.00411952	PT
PLD3	6.25979e-06	0.498847	0.196	0.088	0.178285	PT
ACP5	4.26577e-06	0.498785	0.104	0.029	0.121493	PT
PLSCR1	9.56412e-06	0.494821	0.196	0.088	0.272396	PT
MGAT4B	8.89108e-05	0.494478	0.13	0.051	1	PT
GRINA	5.78778e-07	0.4939	0.2	0.083	0.0164842	PT
NIT2	1.3496e-05	0.493543	0.211	0.1	0.38438	PT
FZD1	4.42726e-08	0.489018	0.122	0.03	0.00126093	PT
ENO1	4.88246e-07	0.487816	0.548	0.369	0.0139057	PT
TMEM123	1.25545e-07	0.487623	0.267	0.125	0.00357564	PT
C11orf54	2.90225e-05	0.485061	0.156	0.067	0.82659	PT
CYP3A5	6.26186e-10	0.484191	0.119	0.021	1.78344e-05	PT
HSPA1A	7.05785e-05	0.482632	0.674	0.665	1	PT
FCER1G	9.78995e-05	0.481304	0.23	0.123	1	PT
NCSTN	0.0001004	0.479644	0.126	0.049	1	PT
LINC02532	1.90872e-05	0.476428	0.156	0.064	0.543623	PT
TXNIP	0.000332769	0.47633	0.5	0.367	1	PT
LTBR	0.000490188	0.475785	0.141	0.066	1	PT
TSPAN3	4.32862e-05	0.473383	0.17	0.076	1	PT
HNMT	5.2677e-05	0.471264	0.193	0.093	1	PT
TUBA1C	0.000482952	0.470212	0.256	0.152	1	PT
ERBB3	6.83918e-05	0.470178	0.119	0.043	1	PT
GNPTG	0.00016054	0.469489	0.1	0.035	1	PT
NAT8	0.00021532	0.465112	0.23	0.128	1	PT
CANX	1.49379e-06	0.464656	0.404	0.246	0.0425447	PT
ANXA1	1.7191e-05	0.463688	0.407	0.267	0.489618	PT
GINM1	3.00911e-07	0.462349	0.167	0.061	0.00857025	PT
UBA5	0.000110483	0.461964	0.115	0.042	1	PT
MT-CO1	0.000434851	0.458855	0.907	0.914	1	PT
PDLIM1	0.00215154	0.458568	0.252	0.16	1	PT
LRRK2	6.23489e-07	0.45637	0.122	0.035	0.0177576	PT
NCEH1	4.5911e-06	0.456084	0.115	0.035	0.130759	PT
HSP90B1	5.62745e-08	0.455508	0.459	0.299	0.00160275	PT
P4HB	4.55679e-12	0.454494	0.444	0.244	1.29782e-07	PT
FSTL3	0.00230297	0.452314	0.119	0.055	1	PT
ABCC3	0.00101349	0.452179	0.126	0.061	1	PT
CISD1	2.86146e-06	0.451644	0.2	0.088	0.0814972	PT
NNMT	5.59588e-19	0.451312	0.711	0.416	1.59376e-14	PT
MT-ND2	0.000162903	0.450498	0.744	0.772	1	PT
BAG3	0.00318819	0.448414	0.178	0.101	1	PT
HSPB8	0.000112586	0.446866	0.163	0.074	1	PT
HMG20B	0.0033859	0.446096	0.126	0.062	1	PT
ACO2	0.00878494	0.444135	0.122	0.065	1	PT
ADI1	2.11079e-05	0.441912	0.211	0.104	0.601174	PT
AIG1	7.78387e-05	0.441483	0.189	0.092	1	PT
HILPDA	5.60373e-08	0.440417	0.256	0.119	0.001596	PT
SLC38A1	2.7823e-07	0.439402	0.185	0.073	0.00792427	PT
S100A10	0.000975808	0.439193	0.656	0.557	1	PT
IGF1R	3.21397e-05	0.436811	0.115	0.039	0.91537	PT
PLIN2	1.0663e-08	0.433869	0.559	0.366	0.000303693	PT
MT-CYB	0.000369013	0.431763	0.852	0.877	1	PT
VEGFA	2.60125e-06	0.431395	0.419	0.261	0.0740862	PT
YBX3	8.90879e-08	0.431293	0.356	0.206	0.00253731	PT
GBP1	4.25849e-05	0.42891	0.148	0.061	1	PT
PGK1	5.89136e-10	0.428198	0.463	0.272	1.67792e-05	PT
TGM2	9.09444e-05	0.427916	0.237	0.13	1	PT
BNIP3	0.000141194	0.427177	0.319	0.197	1	PT
M6PR	4.70285e-05	0.426908	0.148	0.061	1	PT
PLEKHA5	1.52264e-05	0.421023	0.13	0.046	0.433663	PT
SLC2A1	6.47172e-05	0.420583	0.144	0.06	1	PT
CDK18	0.000197181	0.417031	0.141	0.061	1	PT
TLE5	0.00148327	0.415083	0.289	0.188	1	PT
ACSM2A	0.000100943	0.414044	0.107	0.039	1	PT
PFKL	0.0017678	0.412841	0.2	0.115	1	PT
FUCA1	4.88108e-06	0.410397	0.104	0.03	0.139018	PT
MUC1	0.00358791	0.409891	0.119	0.058	1	PT
DAB2	7.59228e-06	0.408829	0.281	0.156	0.216236	PT
PEPD	0.00416179	0.408465	0.119	0.058	1	PT
CAST	0.00640219	0.407545	0.244	0.161	1	PT
DUSP23	5.58167e-05	0.406898	0.219	0.119	1	PT
GLYAT	0.0024115	0.406144	0.107	0.048	1	PT
TFG	0.00446558	0.405037	0.137	0.072	1	PT
OSMR	0.00762003	0.404505	0.119	0.065	1	PT
PGRMC1	3.03702e-06	0.404252	0.326	0.188	0.0864973	PT
KDSR	0.00152267	0.402351	0.107	0.048	1	PT
SPG21	0.000195782	0.402179	0.104	0.037	1	PT
MT-ATP8	1.11248e-07	0.401821	0.219	0.095	0.00316846	PT
AK4	3.90373e-05	0.400507	0.159	0.068	1	PT
HMGN3	5.93445e-07	0.39855	0.367	0.219	0.0169019	PT
MPZL1	0.00160841	0.3932	0.156	0.08	1	PT
UGT2B7	0.000786744	0.390428	0.17	0.088	1	PT
HNRNPD	0.000418189	0.389899	0.189	0.099	1	PT
EIF3E	6.00888e-07	0.388788	0.33	0.185	0.0171139	PT
CSTB	3.94004e-07	0.385925	0.456	0.297	0.0112216	PT
PABPC4	0.000726703	0.385578	0.159	0.08	1	PT
RPS26	0.00696789	0.385127	0.437	0.334	1	PT
LMBRD1	9.66729e-05	0.384817	0.148	0.064	1	PT
S100A6	0.00641356	0.384322	0.7	0.61	1	PT
ISOC2	0.00460399	0.383684	0.152	0.083	1	PT
ZCRB1	0.000198374	0.383298	0.167	0.08	1	PT
TSPAN31	0.000186197	0.382554	0.111	0.042	1	PT
EGLN3	2.23113e-05	0.382524	0.263	0.145	0.635449	PT
WBP2	0.00421855	0.379547	0.144	0.077	1	PT
ATP6AP2	0.000109856	0.379385	0.196	0.101	1	PT
DEGS1	0.00040104	0.379367	0.174	0.09	1	PT
CDV3	0.00322932	0.375801	0.189	0.111	1	PT
SHMT2	0.000485373	0.373319	0.122	0.052	1	PT
UGCG	0.0049792	0.370759	0.144	0.078	1	PT
MAOB	0.00843531	0.37035	0.107	0.054	1	PT
ZNF395	0.000996631	0.370206	0.133	0.062	1	PT
RPS20	0.00262403	0.369938	0.381	0.274	1	PT
AC083862.3	0.00465581	0.369246	0.104	0.049	1	PT
TCEA3	4.79128e-05	0.369002	0.193	0.092	1	PT
RPLP0	5.78996e-07	0.366708	0.648	0.469	0.0164904	PT
WFDC2	0.000703085	0.36592	0.178	0.096	1	PT
DARS	0.00118154	0.365227	0.196	0.11	1	PT
JPX	0.0019034	0.364897	0.111	0.05	1	PT
EGFR	0.00936521	0.36455	0.111	0.057	1	PT
MIF	1.14172e-05	0.362518	0.774	0.625	0.325173	PT
CISD2	0.00577549	0.361685	0.144	0.079	1	PT
SDHA	0.000473438	0.361315	0.159	0.078	1	PT
PARL	0.00102292	0.361312	0.115	0.05	1	PT
DNAJB4	0.000977009	0.359808	0.204	0.12	1	PT
METTL7A	9.89341e-05	0.355838	0.13	0.056	1	PT
EBAG9	0.00030934	0.355226	0.1	0.036	1	PT
LIPA	0.00360955	0.354038	0.119	0.059	1	PT
LGALS3	5.65817e-07	0.353988	0.363	0.228	0.016115	PT
CCDC198	0.000556173	0.351618	0.104	0.041	1	PT
GLRX	2.95994e-07	0.351021	0.322	0.181	0.00843021	PT
FXYD2	5.70509e-06	0.349983	0.741	0.583	0.162487	PT
EIF3M	0.00230145	0.349381	0.193	0.112	1	PT
UBE2D3	5.5703e-07	0.348861	0.311	0.169	0.0158648	PT
EEF2	4.2426e-08	0.348405	0.515	0.335	0.00120833	PT
SMIM30	0.000790131	0.346719	0.104	0.041	1	PT
PLAAT4	1.03269e-05	0.345497	0.311	0.184	0.29412	PT
NFIC	0.00227541	0.345015	0.13	0.063	1	PT
DERL1	0.0001438	0.344914	0.185	0.097	1	PT
METTL26	0.000248767	0.344614	0.281	0.172	1	PT
FHL1	2.19269e-07	0.344611	0.17	0.072	0.00624499	PT
HSF4	0.000453933	0.340614	0.107	0.042	1	PT
EEF1A1	2.49975e-08	0.340611	0.985	0.975	0.000711953	PT
POU3F3	0.000341233	0.338905	0.119	0.048	1	PT
PKIG	0.000244691	0.338684	0.156	0.075	1	PT
SYTL2	0.00186672	0.33812	0.107	0.048	1	PT
RER1	0.00036133	0.337818	0.204	0.112	1	PT
TMBIM6	5.05678e-08	0.337627	0.53	0.36	0.00144022	PT
RNF130	0.00327317	0.337498	0.126	0.062	1	PT
BLVRB	0.000347619	0.336905	0.233	0.138	1	PT
VDAC1	0.000529871	0.335459	0.27	0.169	1	PT
LARS	5.25907e-05	0.334749	0.152	0.07	1	PT
RASSF7	0.00340529	0.333878	0.104	0.047	1	PT
ALDOA	0.00984889	0.332127	0.107	0.054	1	PT
BEX2	1.593e-05	0.330532	0.126	0.048	0.453703	PT
KCNJ16	0.000875541	0.330337	0.104	0.042	1	PT
SMIM24	0.00147619	0.327191	0.104	0.046	1	PT
TMED5	0.000172455	0.325555	0.122	0.049	1	PT
RNASE4	0.00746192	0.324517	0.1	0.048	1	PT
PGRMC2	0.00116498	0.322555	0.133	0.064	1	PT
UBE2M	0.00432	0.322228	0.17	0.099	1	PT
UGT2A3	7.04295e-05	0.318791	0.13	0.052	1	PT
ACADVL	0.000249154	0.318574	0.263	0.159	1	PT
FTH1	1.88263e-09	0.317709	0.985	0.926	5.36191e-05	PT
PRUNE2	0.000422999	0.317312	0.107	0.046	1	PT
TAP1	0.000358077	0.316566	0.163	0.084	1	PT
S100A13	1.79068e-07	0.316335	0.348	0.207	0.00510005	PT
CAV2	0.00204994	0.315916	0.207	0.126	1	PT
ECHDC2	0.000648816	0.315479	0.119	0.051	1	PT
CLSTN1	0.00772783	0.315436	0.126	0.067	1	PT
PSMD3	0.000324107	0.315142	0.104	0.039	1	PT
CD2AP	0.00447955	0.31499	0.107	0.051	1	PT
CERS2	0.000308213	0.31341	0.178	0.094	1	PT
LAPTM4A	0.000191999	0.31028	0.411	0.287	1	PT
CD63	0.00346839	0.307985	0.693	0.583	1	PT
PDIA4	0.000693375	0.307495	0.181	0.098	1	PT
IRX3	0.00339073	0.306376	0.126	0.062	1	PT
TSPAN12	6.1225e-07	0.305552	0.137	0.048	0.0174375	PT
ANXA5	1.81623e-05	0.303791	0.352	0.232	0.51728	PT
ALDH2	0.00569857	0.303777	0.141	0.078	1	PT
AHCYL1	0.00144518	0.303694	0.119	0.055	1	PT
NDUFS7	0.00873079	0.300816	0.207	0.134	1	PT
LACTB2	0.00423964	0.295908	0.115	0.055	1	PT
ERRFI1	1.5545e-05	0.294442	0.196	0.101	0.442737	PT
GSTK1	4.21068e-05	0.293171	0.278	0.164	1	PT
YPEL3	0.000765565	0.291435	0.222	0.133	1	PT
RAB32	0.00208577	0.291328	0.122	0.058	1	PT
ARMC10	0.00118656	0.289087	0.1	0.041	1	PT
STMP1	0.0049552	0.285902	0.174	0.104	1	PT
TAOK3	0.000154349	0.28588	0.104	0.039	1	PT
MARCKS	4.52887e-05	0.285742	0.241	0.138	1	PT
TPP1	0.00330917	0.284114	0.148	0.08	1	PT
TPM1	9.27222e-06	0.283915	0.393	0.266	0.264082	PT
GATM	0.000415371	0.283491	0.156	0.08	1	PT
MPC2	1.5514e-06	0.282845	0.348	0.211	0.0441855	PT
CRYL1	0.000104974	0.28113	0.163	0.079	1	PT
CES2	0.00309526	0.280589	0.141	0.073	1	PT
RIDA	0.00115778	0.278798	0.137	0.068	1	PT
RBPMS	0.00568826	0.278626	0.189	0.114	1	PT
OCIAD2	0.000707513	0.278245	0.322	0.225	1	PT
POLR2E	0.000403816	0.278224	0.193	0.106	1	PT
PCBP1	0.00261389	0.275955	0.281	0.188	1	PT
CNBP	0.00741963	0.275481	0.263	0.18	1	PT
CSNK2A1	0.00106221	0.274671	0.122	0.056	1	PT
NUCB1	0.0067544	0.2743	0.211	0.135	1	PT
TMEM106B	0.00254079	0.273914	0.111	0.051	1	PT
FAT1	0.00422948	0.272522	0.104	0.048	1	PT
SDC4	0.000459886	0.271026	0.163	0.081	1	PT
DDRGK1	0.00827014	0.270792	0.174	0.108	1	PT
SUCLG1	0.00210788	0.269462	0.141	0.075	1	PT
NINJ1	0.0051436	0.268715	0.148	0.081	1	PT
CDIPT	0.00329983	0.268122	0.13	0.069	1	PT
METTL9	0.000657075	0.267823	0.211	0.124	1	PT
SENP6	5.89791e-05	0.267517	0.104	0.038	1	PT
RPN1	0.00677047	0.267105	0.122	0.066	1	PT
TRADD	0.00427015	0.266906	0.144	0.079	1	PT
AMACR	0.00182715	0.263254	0.104	0.045	1	PT
BAG6	0.000499209	0.26241	0.119	0.054	1	PT
TM7SF3	0.000112597	0.262337	0.13	0.054	1	PT
BHMT	0.00065921	0.262143	0.13	0.062	1	PT
HSD17B11	0.00483675	0.261561	0.126	0.067	1	PT
MGLL	0.00370451	0.261186	0.189	0.114	1	PT
HDGF	0.00747531	0.261179	0.152	0.087	1	PT
ARPC1A	0.00520339	0.26088	0.167	0.097	1	PT
ATM	0.000605397	0.259265	0.133	0.065	1	PT
ANXA7	0.00435262	0.25802	0.122	0.061	1	PT
NORAD	0.00579922	0.256434	0.204	0.131	1	PT
TPI1	0.0020865	0.256379	0.548	0.443	1	PT
PABPN1	0.00301375	0.254481	0.115	0.054	1	PT
PCBD1	0.000374316	0.253413	0.204	0.12	1	PT
C14orf119	0.0054181	0.253105	0.107	0.052	1	PT
CA9	0.00557247	0.252277	0.189	0.118	1	PT
UBE2H	0.00120745	0.251844	0.122	0.057	1	PT
YWHAG	0.00134883	0.25056	0.141	0.076	1	PT
GALNT14	0.00700498	0.250028	0.119	0.061	1	PT
EPC1	0.00511179	0.247368	0.107	0.052	1	PT
SLC6A13	0.000606534	0.246966	0.141	0.075	1	PT
GDI2	1.96413e-05	0.243987	0.211	0.113	0.559405	PT
NDUFB5	0.000467238	0.243781	0.222	0.137	1	PT
MMADHC	2.81101e-05	0.243745	0.133	0.056	0.800603	PT
EEF1G	1.51541e-05	0.243291	0.57	0.427	0.431604	PT
SNHG5	2.44265e-05	0.242344	0.256	0.145	0.695692	PT
HEBP2	0.000643447	0.24225	0.207	0.119	1	PT
MMP24OS	0.0014501	0.241903	0.215	0.13	1	PT
FBXO17	0.00939045	0.241531	0.126	0.068	1	PT
ACAD11	0.00192785	0.240669	0.115	0.054	1	PT
PGAM1	0.00121114	0.240481	0.278	0.185	1	PT
CYB5R3	0.0029347	0.240164	0.27	0.183	1	PT
CCDC90B	0.00441272	0.238063	0.13	0.069	1	PT
NQO2	0.00521968	0.237935	0.122	0.063	1	PT
ARF3	0.00042001	0.237728	0.133	0.065	1	PT
ARL8A	0.00167188	0.236495	0.1	0.048	1	PT
CCT4	0.00880226	0.236215	0.204	0.131	1	PT
GNS	0.000468905	0.235087	0.133	0.061	1	PT
FAM13A	0.00267996	0.234582	0.133	0.069	1	PT
PLAAT3	6.83142e-06	0.234011	0.248	0.14	0.194566	PT
GABARAPL2	0.00577418	0.232929	0.281	0.199	1	PT
RPL4	5.06294e-06	0.232667	0.533	0.391	0.144198	PT
TRAM1	0.00694476	0.23201	0.211	0.142	1	PT
GLS	0.000863098	0.231582	0.193	0.112	1	PT
NFKBIZ	0.00544664	0.231177	0.137	0.075	1	PT
PDZK1	0.00658662	0.230889	0.156	0.092	1	PT
H2AFJ	0.00565	0.230758	0.281	0.201	1	PT
GTF2I	0.000106316	0.230393	0.219	0.128	1	PT
SLC6A8	0.00536959	0.228211	0.119	0.062	1	PT
SARAF	0.00187387	0.226637	0.341	0.239	1	PT
IL32	1.65291e-06	0.225663	0.563	0.415	0.0470765	PT
CTSF	0.000121131	0.221873	0.107	0.045	1	PT
STAU1	0.00185838	0.21865	0.122	0.06	1	PT
TPT1	0.00185755	0.21662	0.944	0.925	1	PT
SNX3	1.78959e-07	0.215543	0.363	0.226	0.00509693	PT
PLEKHB2	0.000592097	0.214548	0.122	0.055	1	PT
NOP53	0.00075543	0.214252	0.333	0.232	1	PT
NAP1L1	0.00803519	0.213978	0.267	0.193	1	PT
SCD	0.00233007	0.212995	0.115	0.055	1	PT
MRPL23	0.00689314	0.212915	0.13	0.073	1	PT
RNASEK	0.000684823	0.21281	0.489	0.374	1	PT
TMBIM4	7.23511e-05	0.209952	0.296	0.188	1	PT
SDHD	0.000198629	0.209295	0.196	0.111	1	PT
CTSH	0.00026968	0.208371	0.163	0.09	1	PT
CD151	5.9193e-05	0.206473	0.356	0.24	1	PT
BOD1	0.00147683	0.206193	0.107	0.048	1	PT
CMBL	0.000694956	0.203772	0.174	0.101	1	PT
PDIA3	0.000136916	0.20337	0.333	0.232	1	PT
RBP5	0.000124248	0.203186	0.226	0.133	1	PT
PNPLA8	1.82841e-05	0.202905	0.111	0.046	0.52075	PT
AKR1A1	0.00073928	0.201695	0.237	0.15	1	PT
SUMO3	0.00729002	0.201247	0.163	0.097	1	PT
CHD1	0.000228201	0.200807	0.137	0.067	1	PT
CLDN4	0.00382743	0.199642	0.137	0.076	1	PT
PPP2R1A	0.0018397	0.19917	0.159	0.087	1	PT
RNF181	0.00125339	0.199103	0.226	0.142	1	PT
TPMT	0.000633054	0.197845	0.1	0.041	1	PT
SEMA5B	0.00373134	0.194836	0.104	0.048	1	PT
TMEM219	3.98177e-05	0.192022	0.289	0.182	1	PT
ACSL1	2.05083e-05	0.191942	0.1	0.037	0.584096	PT
SLC16A4	0.0028108	0.190721	0.141	0.079	1	PT
ECH1	0.000572847	0.189766	0.307	0.207	1	PT
PROS1	0.00111128	0.18946	0.111	0.054	1	PT
HLA-DRB5	2.53732e-06	0.189205	0.319	0.21	0.0722654	PT
ACMSD	5.58243e-05	0.188278	0.104	0.04	1	PT
MAML2	0.00163916	0.187348	0.104	0.048	1	PT
RACK1	2.24058e-05	0.186973	0.867	0.747	0.638141	PT
MRPS6	0.00272826	0.186245	0.178	0.111	1	PT
PPCS	0.000481564	0.183712	0.141	0.07	1	PT
TNFRSF14	0.00503371	0.182934	0.174	0.105	1	PT
MT-ND4L	0.00627869	0.182543	0.452	0.364	1	PT
CNDP2	0.000135268	0.182199	0.315	0.213	1	PT
ANXA2	1.33802e-05	0.182103	0.47	0.36	0.381081	PT
LRP2	0.000132219	0.181726	0.2	0.121	1	PT
SNRPN	0.000142367	0.180959	0.17	0.092	1	PT
RNF114	0.00237243	0.179526	0.122	0.061	1	PT
VAPA	5.60888e-05	0.178927	0.256	0.15	1	PT
ELAVL1	0.00974452	0.178795	0.104	0.054	1	PT
TSC22D2	6.16961e-05	0.178649	0.1	0.039	1	PT
SPART	0.00528256	0.178323	0.1	0.05	1	PT
HSPA9	0.0034555	0.176114	0.204	0.132	1	PT
SELENOF	0.00377308	0.174116	0.189	0.124	1	PT
C5orf15	4.06017e-05	0.173455	0.17	0.087	1	PT
THBS1	6.46774e-05	0.173452	0.13	0.067	1	PT
SMIM26	0.00822323	0.173298	0.226	0.154	1	PT
FCGRT	0.000377717	0.172699	0.315	0.226	1	PT
TAGLN2	2.30549e-05	0.167763	0.419	0.316	0.656626	PT
LMAN1	8.74579e-05	0.167489	0.207	0.125	1	PT
MZT2A	2.89226e-05	0.167278	0.352	0.25	0.823746	PT
RNF5	0.00440799	0.164802	0.144	0.083	1	PT
LAMTOR5	0.00304898	0.163416	0.315	0.231	1	PT
CZIB	0.007819	0.162253	0.119	0.068	1	PT
TMEM59	0.000414046	0.161594	0.415	0.306	1	PT
ZEB2	4.2528e-06	0.160668	0.163	0.074	0.121124	PT
R3HDM2	0.000976426	0.15938	0.115	0.058	1	PT
IFNGR1	0.00191406	0.158161	0.178	0.109	1	PT
HNRNPK	0.0021319	0.157531	0.296	0.211	1	PT
CTSC	0.000430587	0.157495	0.259	0.174	1	PT
TMCO1	0.00751632	0.156371	0.207	0.14	1	PT
SERPINB1	0.00152493	0.155405	0.207	0.133	1	PT
GCC2	0.000773405	0.155276	0.181	0.109	1	PT
RWDD1	0.00080437	0.15506	0.178	0.104	1	PT
CSNK1A1	0.000612002	0.154919	0.248	0.166	1	PT
TMEM243	4.17369e-05	0.154033	0.17	0.091	1	PT
TMEM54	0.00353867	0.153425	0.119	0.063	1	PT
SCARB2	0.00271948	0.152445	0.159	0.09	1	PT
STUB1	0.00994446	0.148662	0.185	0.127	1	PT
ATP13A3	0.00716046	0.148443	0.1	0.049	1	PT
VAMP8	0.00423895	0.1466	0.315	0.233	1	PT
IGFBP4	0.000128586	0.146034	0.444	0.352	1	PT
NFE2L1	2.74907e-05	0.144858	0.144	0.067	0.782963	PT
S100A11	6.70402e-06	0.144261	0.704	0.576	0.190937	PT
OTUD6B-AS1	0.00995159	0.143277	0.119	0.066	1	PT
SLC25A6	0.00122904	0.142856	0.396	0.298	1	PT
OAZ1	8.13216e-05	0.1422	0.53	0.415	1	PT
SPAG7	0.00221855	0.141249	0.144	0.087	1	PT
ARRDC3	0.00142171	0.14121	0.215	0.143	1	PT
IDS	0.00512389	0.140485	0.133	0.08	1	PT
AK2	6.77177e-05	0.138795	0.17	0.087	1	PT
CITED4	0.00131357	0.137738	0.148	0.089	1	PT
GAS5	0.00324932	0.137689	0.267	0.189	1	PT
ST13	0.000757609	0.136789	0.267	0.184	1	PT
RAB1B	4.60969e-05	0.136305	0.156	0.082	1	PT
BTN3A2	0.000663719	0.135839	0.137	0.073	1	PT
CD53	0.000252885	0.134718	0.152	0.087	1	PT
SEC31A	0.00591265	0.134599	0.144	0.085	1	PT
HNRNPU	0.00542518	0.132812	0.27	0.204	1	PT
CEBPB	0.000726742	0.132773	0.289	0.208	1	PT
BCL10	5.54468e-05	0.131681	0.119	0.056	1	PT
SLC39A1	0.00336986	0.131345	0.163	0.099	1	PT
RAB34	0.00848639	0.131214	0.107	0.06	1	PT
LDHB	5.43523e-05	0.131054	0.33	0.232	1	PT
WSB1	0.00342422	0.130865	0.219	0.15	1	PT
USH1C	0.00686982	0.13031	0.115	0.06	1	PT
ATP6V0C	0.00353395	0.128609	0.363	0.277	1	PT
SH3BGRL3	2.36774e-05	0.128113	0.53	0.427	0.674356	PT
PURA	0.000163575	0.127136	0.115	0.054	1	PT
QTRT1	0.00162169	0.127034	0.156	0.086	1	PT
PPP4C	0.00996733	0.126841	0.156	0.097	1	PT
NDUFC1	9.4129e-05	0.125643	0.374	0.274	1	PT
ATP6V0E1	0.0012769	0.124875	0.4	0.309	1	PT
OCIAD1	5.82249e-06	0.124756	0.252	0.15	0.16583	PT
SF3B5	0.00264394	0.124493	0.215	0.141	1	PT
HMOX1	0.00815297	0.12422	0.178	0.111	1	PT
CFLAR	2.23549e-05	0.124214	0.222	0.132	0.636691	PT
NUDT21	0.00867036	0.12213	0.104	0.054	1	PT
TBCA	0.0089314	0.121376	0.348	0.282	1	PT
CPQ	0.0052726	0.121374	0.1	0.051	1	PT
SSBP1	0.00373727	0.119389	0.293	0.213	1	PT
RTL8C	0.0097808	0.118836	0.1	0.055	1	PT
FLOT1	0.00877172	0.118646	0.141	0.086	1	PT
RTL8A	0.00234111	0.116338	0.152	0.09	1	PT
NUB1	0.00106143	0.116105	0.133	0.07	1	PT
APLP2	0.000148327	0.115728	0.281	0.189	1	PT
TUBB	0.00348354	0.115528	0.311	0.233	1	PT
PCBP2	0.00132472	0.114761	0.319	0.228	1	PT
ALDH3A2	0.000590954	0.11394	0.111	0.054	1	PT
RBBP6	0.00544072	0.11316	0.122	0.074	1	PT
IFNAR1	0.00620545	0.112639	0.104	0.063	1	PT
SKP1	0.00248183	0.112013	0.448	0.36	1	PT
CDKN1A	0.00558981	0.110786	0.211	0.15	1	PT
CFDP1	0.00383115	0.110237	0.219	0.15	1	PT
EIF4B	0.000175555	0.109093	0.293	0.194	1	PT
RPL13	0.00116768	0.107084	0.996	0.964	1	PT
RAB1A	0.00376476	0.106882	0.159	0.096	1	PT
PDK4	0.00028932	0.106633	0.311	0.236	1	PT
VPS29	0.00157304	0.105218	0.219	0.154	1	PT
UBA52	0.00624329	0.104295	0.678	0.594	1	PT
MYDGF	0.000899203	0.104143	0.259	0.185	1	PT
RND3	0.00797573	0.102985	0.126	0.075	1	PT
LEPROTL1	0.00273632	0.102144	0.193	0.124	1	PT
TXN	0.00293886	0.101989	0.415	0.336	1	PT
ANG	0.00414755	0.101226	0.115	0.064	1	PT
RASSF4	0.00135675	0.101149	0.163	0.104	1	PT
KLF4	0.00436158	0.100428	0.122	0.076	1	PT
BRI3	0.00720075	0.0986976	0.393	0.316	1	PT
VPS35	0.00497035	0.0977989	0.126	0.071	1	PT
SUPT4H1	0.00637931	0.0973203	0.119	0.064	1	PT
SQOR	0.00135328	0.0972632	0.126	0.064	1	PT
DNAJC3	0.0062342	0.0962595	0.107	0.059	1	PT
RPL23	0.000376375	0.0950198	0.5	0.397	1	PT
PSMG2	0.00552213	0.0943003	0.148	0.092	1	PT
ARPP19	0.000105265	0.0927677	0.156	0.086	1	PT
COPB2	0.000606257	0.0920047	0.126	0.065	1	PT
CAPZB	0.00346335	0.0909803	0.222	0.157	1	PT
CCT8	0.0079334	0.0908367	0.2	0.136	1	PT
SBDS	0.00252306	0.0903969	0.219	0.144	1	PT
SNRNP200	0.00982646	0.0901787	0.1	0.056	1	PT
ERGIC3	0.0030841	0.0890436	0.144	0.087	1	PT
GABARAP	0.00214347	0.0889536	0.489	0.403	1	PT
NCOR1	0.000274389	0.086418	0.137	0.073	1	PT
NENF	0.000149456	0.0856496	0.226	0.145	1	PT
SRSF11	0.000522438	0.0848796	0.181	0.112	1	PT
CLTRN	0.00036263	0.0846645	0.111	0.064	1	PT
EDF1	5.88148e-05	0.0843263	0.489	0.382	1	PT
HLA-DRB1	0.00218004	0.0843129	0.574	0.482	1	PT
TYMP	0.000956534	0.083797	0.307	0.228	1	PT
HYI	0.00292725	0.0834363	0.119	0.065	1	PT
NFIA	1.55088e-05	0.0833348	0.189	0.111	0.441705	PT
ATP6V0B	0.00546073	0.0827583	0.23	0.17	1	PT
ATP6V1F	0.00481042	0.0811867	0.285	0.212	1	PT
SNRPD2	0.00273315	0.0801075	0.267	0.202	1	PT
CYSTM1	0.00797798	0.0801071	0.263	0.194	1	PT
HNRNPA2B1	0.000390648	0.0788307	0.511	0.429	1	PT
CDC42SE2	0.0038397	0.0788143	0.159	0.102	1	PT
SDCBP	5.17195e-05	0.0769691	0.252	0.17	1	PT
LSM12	0.00352995	0.0760285	0.107	0.058	1	PT
TNFSF12	0.00560863	0.0756014	0.122	0.083	1	PT
PRDX6	0.000861794	0.0736797	0.326	0.243	1	PT
ATP6V1G1	7.98887e-05	0.072969	0.296	0.203	1	PT
SHISA5	0.00955766	0.0727983	0.137	0.088	1	PT
CRYZ	0.00579813	0.0710644	0.115	0.066	1	PT
RPL10A	0.000337617	0.0692013	0.707	0.61	1	PT
TNIP1	0.00156976	0.0679247	0.163	0.1	1	PT
GCSH	0.0074677	0.0678797	0.133	0.085	1	PT
RPS17	4.39619e-06	0.0664693	0.426	0.333	0.125208	PT
PPP1CB	1.53217e-06	0.0662388	0.33	0.219	0.0436376	PT
MLEC	0.00450356	0.0659603	0.2	0.134	1	PT
SRSF4	0.00489728	0.0654764	0.107	0.06	1	PT
NDUFAF3	0.00164876	0.0651286	0.2	0.135	1	PT
NBDY	0.0098654	0.0650886	0.167	0.111	1	PT
RBBP4	0.00235504	0.0622954	0.141	0.084	1	PT
ENSA	0.00609111	0.0604617	0.185	0.128	1	PT
YPEL2	0.00770256	0.0561051	0.1	0.054	1	PT
ATP5F1D	0.00027555	0.0552114	0.356	0.272	1	PT
RPS5	0.00469837	0.0523244	0.774	0.693	1	PT
PNISR	0.00246399	0.0522588	0.159	0.1	1	PT
FBXL5	0.00803967	0.052094	0.126	0.079	1	PT
DUSP1	0.00472292	0.0517306	0.681	0.614	1	PT
CCNG1	0.00938279	0.0517247	0.107	0.064	1	PT
CAMTA1	0.000124731	0.0491542	0.181	0.109	1	PT
BDH2	5.68212e-05	0.0491227	0.148	0.08	1	PT
MTCH1	0.00284112	0.0490577	0.163	0.101	1	PT
CAV1	0.00624741	0.0487193	0.263	0.194	1	PT
ARL1	0.00210106	0.0473172	0.185	0.117	1	PT
ASAH1	0.0010686	0.0461769	0.233	0.17	1	PT
ARPC1B	0.000308159	0.0460681	0.307	0.225	1	PT
ATP5MC2	2.43572e-05	0.0457307	0.519	0.417	0.693717	PT
SKAP2	0.00435563	0.0456638	0.111	0.061	1	PT
YBX1	0.00206201	0.0455773	0.396	0.321	1	PT
RPL7	6.50022e-05	0.0430793	0.541	0.451	1	PT
TECR	0.00612808	0.0419355	0.185	0.123	1	PT
NDUFC2	0.00120693	0.0397663	0.3	0.228	1	PT
TMEM18	0.00815643	0.0397605	0.111	0.066	1	PT
ESYT2	0.00015316	0.0396817	0.107	0.054	1	PT
NR3C1	0.00255178	0.0384185	0.141	0.092	1	PT
RRAGA	0.00900659	0.0364186	0.152	0.097	1	PT
SDHB	0.00299646	0.0358197	0.137	0.085	1	PT
NDUFA5	0.00059609	0.035519	0.204	0.134	1	PT
TCN2	0.000173805	0.0353254	0.141	0.08	1	PT
RPS13	0.002281	0.0344804	0.83	0.758	1	PT
DYNLRB1	0.002144	0.0305383	0.3	0.239	1	PT
AIF1	0.00156096	0.0300764	0.189	0.132	1	PT
STOM	0.00800181	0.0299312	0.233	0.181	1	PT
CCNI	0.001428	0.0274911	0.278	0.206	1	PT
TOMM5	0.00222273	0.0259775	0.181	0.119	1	PT
DAD1	0.00378998	0.0256493	0.352	0.279	1	PT
PRKAR1A	0.0040233	0.0254444	0.163	0.11	1	PT
RPL9	0.000814974	0.0242653	0.789	0.706	1	PT
LAMP2	0.00197997	0.0238378	0.196	0.135	1	PT
TMEM140	0.000819378	0.0227613	0.115	0.062	1	PT
MTLN	0.00996682	0.022496	0.144	0.101	1	PT
DPP7	0.00345804	0.0217399	0.193	0.134	1	PT
BCAM	0.00162308	0.0214963	0.141	0.09	1	PT
KRT10	0.0021695	0.0145319	0.215	0.154	1	PT
TRMT112	0.00133859	0.0144389	0.378	0.309	1	PT
NME3	0.000467048	0.0133605	0.237	0.167	1	PT
COPA	0.00423444	0.0125353	0.119	0.072	1	PT
SELENOT	0.00370948	0.00777222	0.148	0.098	1	PT
MTHFS	0.00694405	0.00698645	0.115	0.073	1	PT
KMT2E	0.00232514	0.00487638	0.137	0.086	1	PT
PRDX1	0.000127721	0.00415175	0.485	0.397	1	PT
CALM3	0.000426911	0.00369958	0.296	0.221	1	PT
SPAG9	0.00675146	0.00130869	0.148	0.096	1	PT
EIF2A	0.00839915	0.00110023	0.13	0.084	1	PT
MRPL27	0.00544164	0.00013938	0.152	0.103	1	PT
HIST1H3D	6.99788e-25	2.06849	0.274	0.022	1.99307e-20	TT
RGCC	4.72828e-25	1.77326	0.398	0.156	1.34666e-20	TT
SPRY1	9.36128e-22	1.76639	0.337	0.085	2.66619e-17	TT
IGFBP5	2.60185e-25	1.69715	0.483	0.219	7.41032e-21	TT
APOLD1	3.78422e-21	1.65265	0.274	0.085	1.07778e-16	TT
HIST1H4C	7.87018e-13	1.64371	0.348	0.189	2.2415e-08	TT
MT1G	1.41139e-16	1.62402	0.12	0.144	4.01977e-12	TT
NKG7	1.40134e-13	1.4115	0.39	0.211	3.99114e-09	TT
MT1H	1.64505e-07	1.40235	0.101	0.048	0.00468525	TT
PLPP1	8.15991e-17	1.39916	0.334	0.148	2.32402e-12	TT
RGS5	5.7442e-18	1.37543	0.461	0.185	1.636e-13	TT
HIST1H3B	9.89492e-10	1.35705	0.134	0.019	2.81817e-05	TT
TIMP3	1.35797e-22	1.35294	0.437	0.211	3.86762e-18	TT
CAVIN2	4.88099e-12	1.34556	0.201	0.07	1.39016e-07	TT
FLT1	9.37724e-19	1.32907	0.403	0.144	2.67073e-14	TT
EMCN	4.19398e-11	1.27973	0.142	0.037	1.19449e-06	TT
AL627171.2	4.59818e-09	1.26955	0.177	0.081	0.000130961	TT
PLPP3	2.86737e-11	1.25149	0.268	0.133	8.16656e-07	TT
EDNRB	3.16497e-11	1.22645	0.174	0.059	9.01415e-07	TT
PDGFD	2.26176e-09	1.20201	0.142	0.037	6.44171e-05	TT
TGFBR2	7.54802e-09	1.15854	0.219	0.093	0.000214975	TT
KDR	1.2388e-08	1.15806	0.188	0.063	0.000352823	TT
COL4A1	1.32146e-12	1.12997	0.388	0.185	3.76364e-08	TT
THY1	9.28591e-09	1.11189	0.269	0.126	0.000264472	TT
HSPG2	1.79837e-10	1.10939	0.325	0.178	5.12195e-06	TT
PLVAP	7.50616e-12	1.1079	0.424	0.241	2.13783e-07	TT
HIST1H1E	3.77671e-09	1.10634	0.166	0.063	0.000107565	TT
HIST1H1B	6.85339e-08	1.09511	0.109	0.015	0.00195191	TT
FCN3	2.87586e-07	1.07742	0.112	0.037	0.00819075	TT
RBP7	1.81404e-07	1.07405	0.193	0.07	0.00516656	TT
SPARC	9.97356e-18	1.07049	0.631	0.426	2.84057e-13	TT
HIST1H1D	4.84647e-08	1.06788	0.1	0.037	0.00138032	TT
CRIP1	2.45799e-13	1.05191	0.482	0.33	7.00061e-09	TT
TCIM	1.24612e-06	1.04861	0.113	0.033	0.0354907	TT
HIST1H2AG	3.88654e-07	1.02545	0.116	0.022	0.0110693	TT
TACC1	5.65541e-09	1.01453	0.176	0.093	0.000161072	TT
CALCRL	1.28357e-06	1.00732	0.15	0.059	0.0365574	TT
SLC9A3R2	1.05495e-07	1.00283	0.271	0.152	0.00300459	TT
TPM2	6.65895e-06	0.992728	0.22	0.104	0.189654	TT
CD34	3.98175e-06	0.991884	0.155	0.067	0.113404	TT
RASD1	1.70907e-06	0.976745	0.143	0.074	0.0486761	TT
IFNG	7.7132e-06	0.964653	0.124	0.044	0.21968	TT
HYAL2	8.68461e-07	0.953652	0.191	0.078	0.0247347	TT
RAMP2	1.03715e-06	0.947138	0.265	0.13	0.0295391	TT
GIMAP4	2.18173e-05	0.94374	0.124	0.044	0.621378	TT
ESM1	4.1084e-07	0.941533	0.262	0.122	0.0117011	TT
VWA1	1.44364e-07	0.92311	0.234	0.119	0.00411164	TT
MFGE8	7.99224e-07	0.909079	0.11	0.03	0.0227627	TT
EPAS1	2.18235e-08	0.907985	0.349	0.237	0.000621556	TT
RAMP3	1.11658e-05	0.895794	0.128	0.059	0.318013	TT
ITGA1	6.93867e-08	0.892873	0.121	0.048	0.0019762	TT
TMEM204	9.33649e-06	0.892103	0.103	0.037	0.265913	TT
PTPRB	4.88097e-05	0.8813	0.134	0.056	1	TT
COL4A2	5.48002e-07	0.876214	0.286	0.178	0.0156077	TT
CTNNB1	4.13105e-09	0.875196	0.351	0.23	0.000117656	TT
ISG15	1.05905e-05	0.872442	0.253	0.137	0.301629	TT
PODXL	1.6678e-05	0.871527	0.188	0.093	0.475005	TT
PLK2	9.1877e-06	0.868437	0.194	0.111	0.261675	TT
CCL5	5.02168e-09	0.855522	0.347	0.263	0.000143023	TT
CD93	0.000196765	0.842768	0.121	0.044	1	TT
IFI27	6.71966e-09	0.841571	0.528	0.374	0.000191383	TT
GZMA	6.68813e-05	0.837124	0.186	0.096	1	TT
EGFL7	2.93585e-05	0.836706	0.212	0.115	0.836159	TT
ADGRF5	4.85651e-06	0.828382	0.131	0.067	0.138318	TT
IGFBP7	6.76186e-25	0.823723	0.926	0.774	1.92585e-20	TT
CREM	4.5915e-05	0.822991	0.15	0.096	1	TT
GNG11	1.18889e-07	0.813906	0.389	0.289	0.00338607	TT
CALM1	2.66242e-09	0.812731	0.445	0.344	7.58284e-05	TT
NPDC1	3.14316e-05	0.809152	0.182	0.104	0.895205	TT
ESAM	1.02836e-05	0.796705	0.143	0.081	0.292888	TT
PECAM1	8.0461e-06	0.793616	0.267	0.167	0.229161	TT
TSC22D1	3.03027e-08	0.771027	0.447	0.344	0.000863052	TT
VAMP5	3.9676e-06	0.766358	0.259	0.2	0.113001	TT
SEC14L1	0.000117824	0.760283	0.151	0.067	1	TT
SH3GLB1	8.91173e-06	0.759986	0.155	0.126	0.253815	TT
ARHGDIB	7.3263e-07	0.757092	0.304	0.207	0.020866	TT
TNFAIP3	0.000495372	0.749506	0.18	0.104	1	TT
CD3D	0.000654693	0.748221	0.159	0.1	1	TT
EVA1B	0.000129562	0.746556	0.139	0.089	1	TT
ENG	0.000152853	0.736727	0.231	0.144	1	TT
ETS1	9.50868e-09	0.736379	0.213	0.178	0.000270817	TT
CDH5	0.000763945	0.734964	0.126	0.063	1	TT
SRSF3	8.08474e-07	0.71805	0.293	0.241	0.0230261	TT
PLAC9	0.000770156	0.717713	0.118	0.052	1	TT
A2M	9.67987e-08	0.713744	0.531	0.385	0.00275692	TT
GAS6	0.000564584	0.706469	0.112	0.067	1	TT
CHORDC1	4.44616e-05	0.701722	0.113	0.085	1	TT
ZFP36	8.14828e-10	0.701561	0.564	0.467	2.32071e-05	TT
NDUFB2	2.03257e-06	0.690355	0.358	0.281	0.0578896	TT
SPARCL1	3.44776e-06	0.688323	0.351	0.252	0.0981957	TT
DYNC1H1	0.000456219	0.681695	0.121	0.085	1	TT
MCAM	0.000944421	0.681242	0.136	0.089	1	TT
KLF9	0.000998407	0.678683	0.128	0.089	1	TT
APP	1.03244e-08	0.677032	0.382	0.337	0.000294048	TT
CCDC85B	0.000495158	0.676137	0.169	0.115	1	TT
NASP	4.23299e-05	0.674141	0.116	0.089	1	TT
GZMK	0.00056919	0.674064	0.174	0.126	1	TT
MYL6	7.07209e-13	0.668623	0.773	0.656	2.0142e-08	TT
UBE2S	0.000649541	0.665541	0.264	0.17	1	TT
SLIRP	1.04237e-05	0.664621	0.181	0.144	0.296878	TT
HSP90AA1	9.05655e-10	0.656937	0.707	0.541	2.57939e-05	TT
GSN	1.5411e-05	0.656762	0.376	0.285	0.438921	TT
ATP5MF	7.497e-07	0.651474	0.273	0.237	0.0213522	TT
STMN1	0.00094583	0.649867	0.148	0.104	1	TT
NUDT4	3.0049e-05	0.645808	0.116	0.093	0.855825	TT
HIST1H1C	6.8321e-05	0.643048	0.199	0.159	1	TT
MRPL52	0.000329511	0.642782	0.154	0.111	1	TT
COX6C	2.37471e-10	0.642773	0.451	0.411	6.76341e-06	TT
CA2	6.96132e-06	0.641442	0.126	0.107	0.198265	TT
ITM2A	0.000992841	0.639098	0.12	0.07	1	TT
GMFG	0.000573846	0.633487	0.208	0.144	1	TT
ADIRF	1.48096e-07	0.633311	0.509	0.448	0.00421792	TT
PHB	7.69905e-05	0.625434	0.167	0.141	1	TT
CNN3	1.19839e-06	0.624609	0.257	0.226	0.0341313	TT
NAA38	5.76844e-06	0.623712	0.219	0.204	0.164291	TT
TMPO	0.00318104	0.622866	0.105	0.063	1	TT
ADGRL4	0.0025932	0.621903	0.114	0.056	1	TT
DDX5	2.64708e-07	0.621095	0.531	0.419	0.00753915	TT
TCF4	0.000944791	0.61887	0.119	0.078	1	TT
AMD1	7.70743e-06	0.617029	0.156	0.141	0.219515	TT
ADM	0.000508197	0.614513	0.267	0.189	1	TT
PSME2	0.000257767	0.613616	0.244	0.193	1	TT
SGK1	5.65371e-05	0.60522	0.197	0.156	1	TT
LGALS1	9.93609e-10	0.605198	0.584	0.537	2.8299e-05	TT
HES1	8.08301e-06	0.603421	0.255	0.196	0.230212	TT
EIF4G2	1.53688e-08	0.599911	0.275	0.274	0.000437718	TT
LCP1	0.00282246	0.598764	0.154	0.104	1	TT
DRAP1	0.000198977	0.598291	0.182	0.148	1	TT
ID3	2.48523e-05	0.594953	0.391	0.307	0.707819	TT
MAGOH	0.00100011	0.592693	0.118	0.096	1	TT
CD99	1.60238e-06	0.590239	0.313	0.278	0.0456374	TT
ITGB1	2.58992e-06	0.586843	0.347	0.289	0.0737636	TT
SSNA1	0.00201283	0.584641	0.112	0.078	1	TT
IFI6	0.00235467	0.584213	0.157	0.115	1	TT
INSR	0.00038686	0.579474	0.288	0.219	1	TT
MXD4	0.00678483	0.577969	0.159	0.115	1	TT
ACTA2	0.00149698	0.57617	0.213	0.126	1	TT
EMP1	0.00510775	0.571247	0.124	0.067	1	TT
ID1	0.00594421	0.56369	0.193	0.152	1	TT
MSN	0.0012849	0.556608	0.229	0.174	1	TT
PFDN2	0.00315992	0.553424	0.156	0.107	1	TT
MACF1	3.01729e-05	0.549772	0.141	0.126	0.859355	TT
NR4A1	0.000315514	0.54769	0.188	0.152	1	TT
NDUFA1	2.25698e-05	0.5444	0.411	0.348	0.642811	TT
NOP10	9.37389e-06	0.537396	0.206	0.204	0.266978	TT
S100A4	0.000345715	0.534806	0.404	0.311	1	TT
IL6ST	4.5456e-05	0.528528	0.183	0.174	1	TT
DYNLL1	1.00753e-06	0.527712	0.534	0.474	0.0286955	TT
VPS13C	0.00114377	0.526258	0.112	0.104	1	TT
RSRP1	3.69412e-05	0.525844	0.203	0.185	1	TT
NCL	0.00842698	0.525328	0.223	0.207	1	TT
DDX3X	0.000589496	0.520324	0.283	0.23	1	TT
SF3B6	0.000867954	0.519715	0.194	0.178	1	TT
SET	0.000214816	0.518705	0.25	0.23	1	TT
ATP5IF1	1.15186e-05	0.516377	0.32	0.304	0.328062	TT
PTMA	6.61359e-12	0.51509	0.834	0.781	1.88362e-07	TT
IFI27L2	0.00678018	0.514728	0.174	0.137	1	TT
DEFB1	2.77751e-05	0.514175	0.129	0.133	0.791064	TT
NDUFS5	1.76993e-05	0.512249	0.383	0.352	0.504094	TT
EIF5	0.00639682	0.508318	0.18	0.141	1	TT
LSM3	0.00549342	0.506859	0.132	0.119	1	TT
TRAC	0.00115823	0.504689	0.119	0.093	1	TT
HNRNPA3	1.9448e-05	0.501684	0.215	0.211	0.553897	TT
SON	7.34396e-05	0.501334	0.222	0.219	1	TT
CCL4	0.00248043	0.489613	0.279	0.237	1	TT
GNAI2	0.000673915	0.486278	0.234	0.215	1	TT
SUMO2	7.53493e-06	0.484071	0.374	0.359	0.214602	TT
MEAF6	0.00684783	0.47838	0.11	0.096	1	TT
H1FX	0.000368621	0.476355	0.2	0.185	1	TT
ARPC5	3.88945e-06	0.47231	0.205	0.204	0.110775	TT
PSMB5	0.00598386	0.470199	0.14	0.13	1	TT
NRP1	0.000498479	0.467796	0.179	0.163	1	TT
CLEC2B	0.00543978	0.466469	0.15	0.144	1	TT
SYF2	0.00281462	0.463304	0.173	0.17	1	TT
SELENOK	0.000903728	0.462779	0.218	0.193	1	TT
COX8A	0.000214398	0.462483	0.332	0.293	1	TT
SRRM1	0.000409164	0.449521	0.099	0.1	1	TT
ZNHIT1	0.000134852	0.447875	0.203	0.2	1	TT
PSMA6	0.000733117	0.445114	0.17	0.163	1	TT
CAVIN1	0.00157379	0.444996	0.12	0.111	1	TT
CDC42	2.0541e-05	0.44428	0.272	0.281	0.585027	TT
RPS10	4.96587e-07	0.440418	0.728	0.667	0.0141433	TT
SYNE1	0.000108752	0.43365	0.092	0.104	1	TT
PSMA3	0.0025278	0.430575	0.154	0.148	1	TT
FKBP5	0.00011244	0.429635	0.211	0.215	1	TT
TMSB4X	5.01771e-06	0.428224	0.955	0.933	0.14291	TT
HMGB2	0.000116971	0.425993	0.209	0.211	1	TT
RSRC2	0.00735402	0.425398	0.143	0.13	1	TT
SNRPG	0.00499812	0.425367	0.186	0.181	1	TT
SERF2	1.18482e-08	0.424482	0.767	0.741	0.000337449	TT
AKAP13	0.00497439	0.423409	0.12	0.104	1	TT
H2AFZ	0.000138678	0.422566	0.316	0.293	1	TT
CALD1	0.000645354	0.420091	0.253	0.233	1	TT
CD59	3.56422e-05	0.419206	0.349	0.356	1	TT
TALDO1	0.000536104	0.418978	0.15	0.148	1	TT
ARGLU1	0.00434577	0.417041	0.186	0.178	1	TT
RABAC1	3.44491e-05	0.416812	0.239	0.241	0.981144	TT
ATP5MPL	5.61462e-05	0.411334	0.241	0.237	1	TT
MYL12A	3.92802e-05	0.410541	0.462	0.433	1	TT
SLC25A5	0.0033083	0.410272	0.252	0.237	1	TT
HMGB1	2.77731e-06	0.409806	0.417	0.393	0.0791005	TT
RPL27	4.92839e-08	0.407089	0.538	0.544	0.00140365	TT
OST4	0.000133865	0.402588	0.437	0.404	1	TT
SF3B1	0.000430897	0.402309	0.166	0.17	1	TT
SRP14	7.86169e-07	0.402293	0.608	0.559	0.0223909	TT
NDUFAF8	0.00406668	0.400513	0.136	0.13	1	TT
IAH1	0.00485659	0.400259	0.161	0.163	1	TT
PSMA7	0.000625687	0.399687	0.278	0.267	1	TT
RRAS	0.00760057	0.397748	0.137	0.13	1	TT
EIF3A	0.00211206	0.394751	0.105	0.107	1	TT
HSPH1	0.00538359	0.393489	0.336	0.256	1	TT
RPA3	0.00795216	0.392914	0.131	0.122	1	TT
NDUFB1	0.00274654	0.39106	0.239	0.222	1	TT
TAGLN	0.00561906	0.390602	0.189	0.111	1	TT
HNRNPH1	2.42009e-06	0.390292	0.411	0.426	0.0689265	TT
H3F3A	1.2865e-08	0.388699	0.561	0.578	0.000366407	TT
MORF4L1	0.00158624	0.38862	0.219	0.219	1	TT
MYL12B	1.4847e-06	0.38809	0.502	0.478	0.0422858	TT
MYH9	0.00737463	0.387986	0.194	0.178	1	TT
SPCS1	0.000700705	0.387019	0.186	0.193	1	TT
FKBP1A	0.00196693	0.383691	0.311	0.281	1	TT
PSMB6	0.00694403	0.381921	0.165	0.159	1	TT
COX5A	0.00441821	0.380195	0.194	0.17	1	TT
NDUFB8	0.000297215	0.378568	0.245	0.259	1	TT
CLK1	0.0012328	0.376897	0.158	0.152	1	TT
ID2	5.36717e-05	0.372691	0.244	0.259	1	TT
SNRPB	0.00236625	0.370133	0.201	0.204	1	TT
HP1BP3	0.000103816	0.369864	0.122	0.141	1	TT
COA3	0.0056915	0.367841	0.103	0.104	1	TT
TNFRSF1A	0.0024715	0.366806	0.125	0.137	1	TT
PSIP1	4.56963e-05	0.365898	0.086	0.104	1	TT
ARHGAP29	5.07433e-05	0.365883	0.118	0.148	1	TT
SNRPB2	0.00285226	0.365816	0.118	0.122	1	TT
CLIC1	1.62835e-06	0.365444	0.519	0.526	0.046377	TT
EGR1	0.00564771	0.363798	0.308	0.307	1	TT
POLR1D	0.00452507	0.363495	0.145	0.156	1	TT
UBL5	3.30902e-05	0.363325	0.39	0.385	0.942443	TT
BTG1	5.77076e-06	0.360781	0.411	0.426	0.164357	TT
RPL36AL	0.00112298	0.359291	0.393	0.378	1	TT
SSR3	0.00812683	0.358047	0.191	0.181	1	TT
PRPF4B	2.36808e-05	0.357889	0.101	0.126	0.674452	TT
DNAJB1	0.00299001	0.357405	0.596	0.5	1	TT
ATP5MG	1.81046e-05	0.355808	0.415	0.422	0.515638	TT
UBB	0.000478374	0.35373	0.665	0.619	1	TT
KLF2	0.00131798	0.352246	0.232	0.233	1	TT
COX5B	0.00538726	0.350939	0.434	0.396	1	TT
NDUFA13	8.5314e-07	0.350812	0.397	0.419	0.0242983	TT
JUNB	6.5286e-06	0.348298	0.583	0.537	0.185941	TT
DNAJA1	0.00958889	0.347404	0.545	0.467	1	TT
DSTN	0.000779319	0.346465	0.312	0.322	1	TT
XRCC5	0.00788394	0.344737	0.162	0.159	1	TT
QKI	0.00133841	0.341599	0.091	0.107	1	TT
CHURC1	0.00351406	0.340895	0.147	0.156	1	TT
RPL12	4.12388e-08	0.340104	0.884	0.848	0.00117452	TT
IQGAP1	0.0036004	0.33859	0.148	0.159	1	TT
NDUFA12	0.00434818	0.336551	0.248	0.252	1	TT
DBI	0.000621603	0.336252	0.325	0.319	1	TT
KTN1	0.000157152	0.335211	0.141	0.156	1	TT
RPS3	1.01271e-06	0.334996	0.884	0.867	0.028843	TT
POLR2F	0.000358615	0.334123	0.097	0.122	1	TT
SOD1	1.92232e-05	0.331992	0.35	0.381	0.547495	TT
ATP5F1E	9.19774e-06	0.331037	0.687	0.674	0.261961	TT
PSMA2	0.00648187	0.329891	0.216	0.219	1	TT
CKLF	0.000437811	0.327497	0.135	0.159	1	TT
NFIB	0.00844092	0.324565	0.134	0.141	1	TT
BTF3L4	0.000942028	0.322756	0.089	0.111	1	TT
CFL1	3.041e-06	0.319018	0.502	0.5	0.0866108	TT
GSTO1	0.00115281	0.318483	0.243	0.256	1	TT
RHOA	1.63113e-05	0.316332	0.296	0.33	0.464562	TT
NEDD8	0.000651269	0.315518	0.244	0.256	1	TT
TMEM160	0.00813395	0.315381	0.113	0.119	1	TT
PRDX4	0.00431957	0.315379	0.17	0.178	1	TT
DNM2	0.00289342	0.314133	0.083	0.104	1	TT
MRPL51	0.000573512	0.313882	0.206	0.219	1	TT
MT2A	0.00621829	0.313865	0.685	0.67	1	TT
NDUFA4	2.96268e-05	0.313432	0.341	0.356	0.843802	TT
SNRPD3	0.00508276	0.308903	0.127	0.144	1	TT
YPEL5	0.00247813	0.308361	0.121	0.137	1	TT
DHRS3	0.00734829	0.306299	0.104	0.111	1	TT
DPYSL2	0.000876623	0.3052	0.124	0.144	1	TT
RPL36A	3.92085e-06	0.302551	0.695	0.693	0.11167	TT
KLF6	8.67406e-05	0.301536	0.299	0.322	1	TT
CALCOCO2	0.00910449	0.301203	0.099	0.104	1	TT
NDUFS6	0.00329031	0.29895	0.206	0.222	1	TT
POLR2L	0.00458832	0.298621	0.274	0.278	1	TT
SNHG29	1.69097e-07	0.297782	0.445	0.474	0.00481604	TT
ERH	0.00910259	0.296569	0.149	0.156	1	TT
HIST1H2AC	0.0014353	0.296481	0.111	0.126	1	TT
MRPL20	0.00808299	0.296388	0.194	0.207	1	TT
TRIR	0.000268176	0.295147	0.264	0.289	1	TT
RPS29	0.000367162	0.294897	0.744	0.715	1	TT
TRA2A	0.00260339	0.29463	0.127	0.137	1	TT
RPS21	1.64439e-05	0.294375	0.847	0.844	0.468339	TT
GUK1	4.44538e-06	0.294363	0.361	0.393	0.126609	TT
DNAJC8	0.00679447	0.293268	0.131	0.152	1	TT
VPS28	0.000876372	0.292617	0.245	0.244	1	TT
GOLGB1	0.00173265	0.288195	0.109	0.13	1	TT
NDUFA3	0.0012465	0.287172	0.203	0.23	1	TT
MGP	0.0002847	0.287169	0.487	0.356	1	TT
SERBP1	0.00330426	0.286186	0.175	0.193	1	TT
DDT	0.00386581	0.285512	0.235	0.248	1	TT
YWHAB	0.00443701	0.284276	0.288	0.304	1	TT
GBP4	0.00421521	0.281643	0.102	0.107	1	TT
COX7A2	0.0087112	0.28042	0.311	0.315	1	TT
PFN1	8.05708e-09	0.279829	0.524	0.556	0.000229474	TT
SUB1	0.00287529	0.278274	0.354	0.352	1	TT
PARK7	0.0010341	0.275099	0.279	0.304	1	TT
ATP5PD	0.000502383	0.27502	0.248	0.274	1	TT
C12orf57	0.000903542	0.273826	0.309	0.33	1	TT
GYPC	0.00101302	0.273826	0.169	0.196	1	TT
CCNL1	0.00222031	0.272684	0.133	0.156	1	TT
PNKD	0.00739034	0.272294	0.101	0.115	1	TT
TRAPPC2L	0.00340306	0.271922	0.113	0.137	1	TT
PSME1	0.00947304	0.271297	0.296	0.304	1	TT
HNRNPM	0.00101463	0.270136	0.136	0.167	1	TT
ROMO1	0.000597378	0.269923	0.156	0.193	1	TT
IMPA2	0.00883672	0.268924	0.139	0.163	1	TT
MRPL33	0.00158402	0.266529	0.181	0.204	1	TT
HNRNPDL	0.000767528	0.26624	0.294	0.304	1	TT
RPL39	1.24673e-05	0.265834	0.933	0.933	0.355081	TT
MT1X	1.64638e-07	0.264192	0.187	0.3	0.00468906	TT
PPDPF	0.000307969	0.262173	0.363	0.396	1	TT
RPL22L1	0.000856548	0.26107	0.182	0.2	1	TT
COMMD6	0.000565131	0.260235	0.334	0.356	1	TT
CIB1	1.22545e-06	0.25886	0.238	0.267	0.034902	TT
POLR2I	0.00351168	0.257961	0.161	0.181	1	TT
CRIP2	0.000570856	0.257904	0.22	0.252	1	TT
PJA2	2.29239e-05	0.257291	0.104	0.137	0.652896	TT
UQCR10	0.00025758	0.255836	0.285	0.304	1	TT
ATP5PF	9.38262e-06	0.253723	0.272	0.311	0.267226	TT
IK	0.00882549	0.253205	0.105	0.133	1	TT
PHPT1	9.22135e-06	0.252239	0.296	0.333	0.262633	TT
FIBP	0.00653926	0.252056	0.094	0.111	1	TT
FAU	3.01144e-07	0.251655	0.82	0.863	0.00857688	TT
POLR2J	0.00027667	0.251237	0.134	0.181	1	TT
SYNE2	0.00479944	0.250343	0.179	0.204	1	TT
PPIA	4.04678e-06	0.249065	0.473	0.519	0.115256	TT
TMEM141	0.00838234	0.248791	0.136	0.144	1	TT
NDUFA7	0.00817039	0.248669	0.184	0.2	1	TT
RAB21	0.000865658	0.24631	0.087	0.111	1	TT
ATF4	0.000206139	0.244946	0.141	0.181	1	TT
IVNS1ABP	0.00288037	0.242134	0.141	0.167	1	TT
TMA7	0.00954058	0.241356	0.406	0.407	1	TT
TPM3	5.55645e-05	0.241164	0.193	0.222	1	TT
SAP18	0.00365626	0.239937	0.352	0.356	1	TT
NDUFB6	0.00529844	0.239812	0.12	0.144	1	TT
S100A8	0.000510437	0.235446	0.065	0.133	1	TT
PSMB9	0.000497127	0.2352	0.25	0.285	1	TT
CHCHD2	0.000123475	0.234591	0.453	0.474	1	TT
APRT	9.21628e-07	0.233234	0.247	0.3	0.0262489	TT
RPL29	0.000245675	0.232579	0.832	0.841	1	TT
MICOS10	0.00024794	0.231428	0.289	0.326	1	TT
NOL7	0.00743327	0.231052	0.161	0.181	1	TT
COX6B1	0.000796269	0.230794	0.366	0.37	1	TT
PPP1R2	0.00302332	0.230141	0.091	0.115	1	TT
EZR	0.000150213	0.229251	0.237	0.285	1	TT
EIF3K	0.00657552	0.228234	0.333	0.344	1	TT
ARPC2	0.00114169	0.228212	0.277	0.289	1	TT
YWHAQ	3.34569e-05	0.228071	0.154	0.2	0.952885	TT
YWHAE	0.00648975	0.226568	0.323	0.341	1	TT
MALAT1	2.0138e-11	0.225776	0.993	0.93	5.73549e-07	TT
EMC2	0.00978537	0.225772	0.086	0.107	1	TT
RPL41	9.80244e-07	0.225475	0.99	0.989	0.0279183	TT
LIMA1	0.00582255	0.225147	0.094	0.111	1	TT
ATP5MD	9.77019e-05	0.224604	0.318	0.359	1	TT
RPS19	0.000548619	0.223627	0.952	0.944	1	TT
RBM39	0.0018807	0.222677	0.206	0.233	1	TT
MT1E	1.46499e-06	0.221969	0.251	0.333	0.0417243	TT
GADD45B	0.000625399	0.221512	0.414	0.426	1	TT
EEF1E1	0.00915519	0.221402	0.08	0.104	1	TT
NDUFB3	0.0037974	0.220877	0.187	0.207	1	TT
COPRS	0.00320702	0.220117	0.089	0.115	1	TT
LAMTOR2	0.00209152	0.220051	0.142	0.163	1	TT
SGCB	0.000133909	0.219724	0.073	0.107	1	TT
TMOD3	0.00168534	0.219179	0.093	0.119	1	TT
IFITM3	1.52965e-06	0.219009	0.564	0.578	0.043566	TT
TMEM258	0.00330798	0.216347	0.268	0.293	1	TT
SEC61B	0.000971055	0.213885	0.296	0.322	1	TT
HLA-E	0.00314935	0.213081	0.557	0.596	1	TT
FOS	0.00770536	0.212618	0.546	0.5	1	TT
VBP1	0.00300664	0.212517	0.075	0.1	1	TT
RPL15	1.1302e-07	0.211943	0.688	0.752	0.00321893	TT
TRBC2	0.000506547	0.210996	0.105	0.13	1	TT
RPL10	3.71438e-05	0.208388	0.983	0.978	1	TT
SSR2	1.09942e-06	0.206774	0.29	0.337	0.0313126	TT
HLA-F	0.000740261	0.205265	0.164	0.2	1	TT
RPS27L	6.52431e-05	0.2049	0.421	0.437	1	TT
KRTCAP2	9.38878e-08	0.203867	0.283	0.341	0.00267402	TT
RPLP1	0.00780392	0.20381	0.986	0.978	1	TT
MICOS13	0.00552268	0.202687	0.185	0.196	1	TT
RPL32	0.00277039	0.202527	0.901	0.915	1	TT
SUMO1	0.00154572	0.20218	0.17	0.215	1	TT
RDX	0.00503328	0.201612	0.094	0.115	1	TT
PSMD9	0.00706053	0.200946	0.091	0.107	1	TT
RPS14	0.00131156	0.200667	0.951	0.915	1	TT
SRGN	3.58655e-06	0.200069	0.351	0.419	0.102148	TT
CD2	1.13641e-05	0.199127	0.096	0.122	0.323661	TT
COX7B	5.25251e-07	0.198811	0.275	0.322	0.0149597	TT
RPL26	0.00487463	0.198303	0.91	0.904	1	TT
RPL7A	7.25863e-06	0.19798	0.857	0.885	0.206733	TT
OSBPL1A	6.7607e-07	0.197441	0.073	0.119	0.0192552	TT
LIMS1	0.000356552	0.195163	0.1	0.13	1	TT
SERPINA1	5.64284e-05	0.194178	0.296	0.378	1	TT
PAFAH1B1	0.00798885	0.193419	0.079	0.107	1	TT
NFU1	0.000504312	0.192573	0.065	0.1	1	TT
STRAP	0.00236725	0.188691	0.106	0.137	1	TT
CUTA	0.000807396	0.187636	0.188	0.23	1	TT
RPL24	0.000637921	0.186265	0.796	0.815	1	TT
SNU13	0.00750526	0.185773	0.231	0.256	1	TT
FAM200B	0.00213748	0.183581	0.086	0.122	1	TT
SP100	0.00975116	0.18324	0.092	0.115	1	TT
NDUFB7	0.00101235	0.183116	0.239	0.278	1	TT
RPL6	2.39387e-06	0.180326	0.738	0.785	0.0681799	TT
SELENOW	0.00119243	0.177907	0.307	0.344	1	TT
RAC1	9.94938e-06	0.177557	0.347	0.404	0.283368	TT
TGOLN2	0.00139912	0.172695	0.193	0.233	1	TT
HINT1	0.000389814	0.172202	0.556	0.593	1	TT
RAN	0.000540357	0.172117	0.301	0.33	1	TT
RPL35A	3.67481e-06	0.171201	0.812	0.848	0.104662	TT
RPS9	8.57264e-05	0.170544	0.749	0.781	1	TT
PRDX2	0.000543175	0.169992	0.249	0.289	1	TT
PRELID1	0.000345081	0.16841	0.254	0.285	1	TT
ARL6IP4	0.00484518	0.168273	0.273	0.311	1	TT
UQCR11	3.9978e-05	0.164185	0.372	0.411	1	TT
SELENOH	0.000250999	0.16209	0.24	0.289	1	TT
C11orf58	0.000196813	0.16156	0.188	0.244	1	TT
CD9	0.000340319	0.160519	0.305	0.337	1	TT
POLD4	0.00804304	0.160476	0.144	0.17	1	TT
ACTG1	0.000114027	0.160157	0.673	0.7	1	TT
SUGT1	0.00426519	0.15942	0.089	0.122	1	TT
RAP1B	0.00742168	0.159258	0.193	0.23	1	TT
TMEM50A	0.000423058	0.159121	0.162	0.211	1	TT
ACTR2	0.00699839	0.158667	0.153	0.189	1	TT
MGST3	0.00437658	0.158516	0.348	0.374	1	TT
NDUFB10	0.0067099	0.157797	0.259	0.289	1	TT
RPSA	0.0012588	0.156998	0.451	0.485	1	TT
IGKC	1.58838e-18	0.155898	0.056	0.244	4.52386e-14	TT
PSMB8	0.000268465	0.155687	0.252	0.304	1	TT
BRD2	0.000921481	0.155004	0.169	0.207	1	TT
NDUFA8	0.00788744	0.15195	0.092	0.126	1	TT
TMSB10	0.000553956	0.150451	0.965	0.933	1	TT
LPP	0.0010202	0.149357	0.101	0.137	1	TT
BRK1	0.00245067	0.147754	0.199	0.237	1	TT
MZT2B	7.11936e-06	0.146969	0.424	0.493	0.202767	TT
DEK	0.00242908	0.146792	0.125	0.163	1	TT
RBX1	0.00383374	0.146713	0.218	0.252	1	TT
LAMTOR4	0.000489321	0.146576	0.232	0.285	1	TT
BST2	0.000199958	0.146572	0.358	0.396	1	TT
RPL35	0.000377363	0.141335	0.727	0.756	1	TT
RPL18	0.000179079	0.139198	0.841	0.874	1	TT
CXCR4	0.00492942	0.138529	0.24	0.27	1	TT
FUS	0.00643007	0.13824	0.196	0.241	1	TT
GADD45GIP1	0.00639813	0.137875	0.182	0.215	1	TT
AHNAK	3.08755e-05	0.137809	0.263	0.315	0.879365	TT
ETFB	0.000998021	0.137464	0.169	0.215	1	TT
LMAN2	0.00132988	0.135371	0.169	0.207	1	TT
DCTN3	0.00570437	0.134764	0.138	0.174	1	TT
RBMX	0.00973778	0.134584	0.15	0.189	1	TT
RBIS	0.00216953	0.13182	0.191	0.23	1	TT
SF1	0.000395079	0.12948	0.105	0.148	1	TT
CEBPD	2.34877e-05	0.129378	0.426	0.481	0.668954	TT
PPIB	0.000589381	0.128083	0.243	0.293	1	TT
MPHOSPH8	0.00194025	0.127858	0.109	0.152	1	TT
ATP5F1C	0.000411938	0.127783	0.23	0.274	1	TT
AKR7A2	0.00612754	0.127723	0.115	0.152	1	TT
RTRAF	0.00362918	0.127334	0.162	0.196	1	TT
PRXL2C	2.84302e-05	0.126981	0.057	0.104	0.809722	TT
SELENOS	0.00246627	0.126356	0.121	0.17	1	TT
EEF1B2	2.95822e-05	0.125775	0.538	0.596	0.842531	TT
HMGN1	0.00253923	0.125146	0.191	0.233	1	TT
SCAND1	0.00364794	0.124651	0.164	0.2	1	TT
ATP5PO	0.000854753	0.123816	0.226	0.274	1	TT
TIPARP	0.00310758	0.122669	0.069	0.104	1	TT
CRIM1	0.00131261	0.121721	0.101	0.141	1	TT
OSER1	0.0076506	0.121135	0.097	0.13	1	TT
ATP5F1B	0.00393733	0.119634	0.26	0.293	1	TT
LEPROT	0.00199226	0.119092	0.124	0.17	1	TT
RPL30	0.00252987	0.117932	0.922	0.944	1	TT
SPCS2	0.00174445	0.115612	0.213	0.263	1	TT
KIF5B	0.00845666	0.115082	0.082	0.119	1	TT
RPL31	0.0058561	0.114362	0.382	0.437	1	TT
ARID5B	0.0011695	0.114157	0.112	0.156	1	TT
HADHB	0.000855641	0.113396	0.143	0.204	1	TT
CAT	0.0095245	0.112339	0.078	0.111	1	TT
BTG2	0.000300601	0.111875	0.141	0.196	1	TT
RPS15A	0.00919844	0.111549	0.865	0.885	1	TT
GNAS	0.00102446	0.110045	0.45	0.496	1	TT
SRP9	0.000200288	0.107653	0.159	0.215	1	TT
UQCRQ	3.27699e-05	0.107619	0.312	0.367	0.933319	TT
FAM204A	0.00867293	0.105832	0.087	0.122	1	TT
JTB	0.00141346	0.104683	0.164	0.207	1	TT
RPL22	0.00100669	0.104601	0.688	0.733	1	TT
NFE2L2	0.00706648	0.103619	0.141	0.185	1	TT
GNG5	0.000551633	0.102371	0.298	0.352	1	TT
SRSF5	0.00925497	0.101506	0.162	0.196	1	TT
CD46	0.00789388	0.100645	0.15	0.189	1	TT
NAA20	0.00983605	0.0994809	0.093	0.122	1	TT
NDUFV2	0.000684122	0.0985124	0.198	0.241	1	TT
LIME1	0.00871521	0.0963484	0.103	0.137	1	TT
SEC11A	0.000321705	0.0942663	0.201	0.259	1	TT
CSDE1	0.000144883	0.0928128	0.143	0.211	1	TT
GLG1	0.000682973	0.0926043	0.075	0.122	1	TT
ASH1L	0.00101067	0.0923736	0.068	0.107	1	TT
MRPL18	0.00302627	0.0919532	0.16	0.207	1	TT
HSBP1	1.13656e-05	0.0919502	0.205	0.285	0.323703	TT
YWHAZ	0.00860377	0.0919292	0.219	0.267	1	TT
RPL19	0.00651307	0.0917562	0.902	0.937	1	TT
SRSF10	0.00201349	0.090713	0.096	0.133	1	TT
RGS10	0.00855962	0.0902499	0.084	0.115	1	TT
MCL1	0.00882215	0.0897724	0.233	0.281	1	TT
CIAO2B	0.00102522	0.0895131	0.192	0.241	1	TT
ECI1	0.00254292	0.0886163	0.117	0.163	1	TT
MBNL1	0.00949736	0.088561	0.131	0.167	1	TT
BLOC1S1	0.00051452	0.0881579	0.252	0.3	1	TT
UBXN4	0.00164434	0.0869198	0.111	0.163	1	TT
PDIA6	0.00831143	0.086887	0.205	0.222	1	TT
ELOB	7.18162e-05	0.0851164	0.399	0.467	1	TT
COX6A1	4.69804e-06	0.0846899	0.34	0.415	0.133805	TT
RABGGTB	0.00740266	0.0844815	0.067	0.104	1	TT
RPL21	0.00360797	0.0834205	0.663	0.711	1	TT
UQCRB	2.63423e-08	0.0829872	0.413	0.522	0.000750256	TT
TMEM205	0.008264	0.0820943	0.154	0.196	1	TT
SLC25A3	0.00158964	0.0810975	0.278	0.33	1	TT
UBE2V1	0.00914284	0.0808305	0.139	0.181	1	TT
EMC7	0.00626863	0.0801766	0.102	0.141	1	TT
ANKRD11	0.00369877	0.0793634	0.081	0.119	1	TT
UBE2B	0.00587527	0.0772003	0.21	0.267	1	TT
C19orf53	0.00190101	0.0759799	0.216	0.274	1	TT
RPL11	0.00957305	0.0759046	0.936	0.963	1	TT
UQCRH	0.00262035	0.0754578	0.284	0.337	1	TT
BCAP31	0.00327842	0.0748912	0.209	0.256	1	TT
RPS11	0.00215391	0.0745474	0.501	0.559	1	TT
CAVIN3	0.00552212	0.0741777	0.173	0.219	1	TT
TOMM6	0.00282559	0.0731011	0.199	0.241	1	TT
CALR	2.07875e-05	0.0717911	0.491	0.544	0.592049	TT
EIF4A1	2.30569e-06	0.0714743	0.432	0.5	0.0656684	TT
RPS19BP1	0.00762005	0.0712759	0.154	0.196	1	TT
TIMM17B	0.00308765	0.0712588	0.064	0.107	1	TT
ARF1	0.000496641	0.064269	0.239	0.296	1	TT
TMED4	0.000853444	0.0640054	0.125	0.181	1	TT
ARPC3	3.91104e-06	0.0569827	0.418	0.5	0.11139	TT
AKR1C3	0.00057815	0.0565946	0.124	0.185	1	TT
TOMM20	0.000175897	0.0560062	0.202	0.267	1	TT
TUBA1B	8.80576e-06	0.0558702	0.418	0.489	0.250797	TT
ATP1A1	0.00111134	0.0556781	0.143	0.189	1	TT
PRPF40A	0.00180977	0.0541027	0.091	0.13	1	TT
VAMP2	0.00165517	0.0504172	0.129	0.181	1	TT
IFITM2	0.00165103	0.0497823	0.315	0.356	1	TT
PAPOLA	0.00416209	0.0490676	0.11	0.144	1	TT
TSPO	0.000442512	0.0485797	0.242	0.289	1	TT
DDX39B	0.00129753	0.0480656	0.103	0.148	1	TT
CHCHD10	0.00529666	0.0462791	0.22	0.27	1	TT
CYBA	1.4322e-06	0.0453331	0.492	0.581	0.0407906	TT
EIF3B	0.00141427	0.04526	0.065	0.107	1	TT
TXNDC17	0.00121671	0.0450338	0.157	0.204	1	TT
EAPP	0.0076343	0.0446887	0.074	0.111	1	TT
EIF4A2	0.000800117	0.0401871	0.24	0.307	1	TT
SNHG6	8.28938e-06	0.0380682	0.212	0.285	0.23609	TT
IER2	0.00966884	0.0375885	0.329	0.37	1	TT
GTF2B	0.000640085	0.0374471	0.073	0.119	1	TT
EIF3H	0.00464844	0.0367113	0.201	0.244	1	TT
GDI1	0.00656381	0.0358012	0.063	0.104	1	TT
COPE	0.00451772	0.035759	0.196	0.252	1	TT
PHC2	0.0017556	0.0356021	0.093	0.137	1	TT
ATP5ME	0.000571787	0.0351462	0.341	0.407	1	TT
PTMS	0.00171734	0.0348223	0.295	0.356	1	TT
RNF7	0.00125228	0.03439	0.173	0.233	1	TT
AIP	0.00224066	0.034269	0.099	0.148	1	TT
NME2	2.12882e-05	0.033902	0.451	0.526	0.606309	TT
WDR83OS	0.00890745	0.0334654	0.192	0.237	1	TT
WASHC3	0.00204032	0.0316061	0.109	0.156	1	TT
GOLGA4	3.44841e-05	0.0315368	0.07	0.126	0.982142	TT
SRRM2	3.1562e-05	0.0313563	0.196	0.267	0.898916	TT
RBM3	0.00278372	0.029411	0.182	0.244	1	TT
MAF	0.00198442	0.0288779	0.139	0.193	1	TT
KCNQ1OT1	0.000834602	0.028184	0.069	0.111	1	TT
TOMM7	0.00495295	0.026989	0.443	0.507	1	TT
TPR	0.00281431	0.0269489	0.104	0.148	1	TT
EEF1D	0.000128933	0.0269302	0.471	0.541	1	TT
CD164	0.000279106	0.0257465	0.146	0.207	1	TT
TOMM22	0.00302796	0.0252988	0.099	0.144	1	TT
CWC15	0.000148236	0.0241729	0.114	0.181	1	TT
ZBTB8OS	0.00225107	0.0238797	0.073	0.119	1	TT
PHF3	0.00310911	0.0237481	0.075	0.126	1	TT
RPS4Y1	2.35593e-05	0.0237364	0.282	0.363	0.670993	TT
GNB2	0.00604638	0.0209007	0.15	0.2	1	TT
ESD	0.0010976	0.0206556	0.141	0.196	1	TT
COX7C	0.00279133	0.0201197	0.518	0.585	1	TT
PMF1	0.00330263	0.0200789	0.077	0.119	1	TT
JUN	1.32342e-05	0.0199513	0.396	0.496	0.376922	TT
AKAP9	0.000982601	0.0197937	0.108	0.163	1	TT
SEC61G	0.000494924	0.0196563	0.309	0.37	1	TT
EIF3G	0.00293977	0.0178812	0.209	0.267	1	TT
PRRC2C	0.000732039	0.0173741	0.142	0.196	1	TT
C4orf3	0.00213127	0.0169847	0.207	0.27	1	TT
TMEM37	0.000607317	0.0138694	0.123	0.174	1	TT
ADH5	0.00511348	0.0134466	0.105	0.152	1	TT
CALM2	0.00112998	0.0131612	0.362	0.437	1	TT
NPM1	0.00139118	0.0123159	0.552	0.619	1	TT
KDELR1	0.00435789	0.0122337	0.13	0.185	1	TT
MPLKIP	0.00290807	0.0111738	0.07	0.115	1	TT
REEP5	0.00533016	0.0108841	0.199	0.248	1	TT
MOB1A	0.000293428	0.00893172	0.109	0.174	1	TT
GTF3C6	0.00737201	0.00755441	0.119	0.17	1	TT
TMEM248	0.0084159	0.00690301	0.059	0.1	1	TT
PABPC1	1.53197e-05	0.00623374	0.305	0.389	0.43632	TT
NUCB2	0.00216083	0.00345221	0.099	0.152	1	TT
PDCD5	0.00353737	0.00253651	0.173	0.226	1	TT
RAD23A	0.000580232	0.00189009	0.099	0.163	1	TT
AURKAIP1	0.00345658	0.00113049	0.182	0.248	1	TT

## Sheet: E
Table S4. Differential expression results for all tumor clusters, for PT and TT from all tumor clusters, and published gene signatures for cell scores. Related to Fig4.
gene	p_val	avg_logFC	pct.1	pct.2	p_val_adj	cluster
LY6E	4.87503e-28	1.47196	0.655	0.44	1.38846e-23	PT
APOE	4.41816e-14	1.34047	0.37	0.187	1.25834e-09	PT
CD74	1.80838e-19	1.32484	0.624	0.373	5.15044e-15	PT
CCL2	1.0176e-08	1.2954	0.191	0.08	0.000289823	PT
APOC1	1.89807e-13	1.07445	0.299	0.11	5.40589e-09	PT
IGLC2	1.9839e-19	0.997071	0.123	0.002	5.65035e-15	PT
FABP7	5.01846e-08	0.9963	0.222	0.125	0.00142931	PT
LGALS2	1.71333e-14	0.995956	0.504	0.287	4.87974e-10	PT
HLA-DRA	3.67272e-16	0.966513	0.447	0.219	1.04603e-11	PT
RARRES2	7.59675e-20	0.964861	0.707	0.416	2.16363e-15	PT
GPX3	3.05691e-14	0.952183	0.635	0.537	8.70639e-10	PT
ISOC2	9.20162e-16	0.947415	0.496	0.341	2.62071e-11	PT
MT-CO1	0.0033776	0.947253	0.647	0.693	1	PT
IGKC	1.573e-21	0.914983	0.188	0.015	4.48007e-17	PT
HLA-DPA1	2.97698e-14	0.909637	0.308	0.116	8.47874e-10	PT
PLAAT4	3.68457e-11	0.874814	0.51	0.347	1.0494e-06	PT
GSTA2	3.80626e-10	0.84291	0.541	0.33	1.08406e-05	PT
IGHA1	8.83987e-12	0.828676	0.108	0.014	2.51768e-07	PT
MT-CO2	2.17937e-05	0.824687	0.578	0.7	0.620706	PT
POT1-AS1	1.28986e-14	0.810394	0.476	0.26	3.67365e-10	PT
PEBP1	9.44175e-24	0.805304	0.855	0.613	2.6891e-19	PT
CD70	1.00355e-10	0.79643	0.359	0.22	2.8582e-06	PT
HLA-DRB1	1.18671e-12	0.795756	0.43	0.242	3.37986e-08	PT
GSTA1	7.70497e-12	0.785903	0.638	0.405	2.19445e-07	PT
RNASET2	5.5019e-08	0.78251	0.524	0.411	0.001567	PT
QPRT	2.05551e-09	0.77918	0.262	0.122	5.85429e-05	PT
MMP24OS	2.55446e-10	0.768314	0.405	0.292	7.27536e-06	PT
CCDC146	0.000100631	0.75432	0.191	0.133	1	PT
RIDA	7.3191e-09	0.733064	0.436	0.289	0.000208455	PT
HSPB1	1.34096e-12	0.732772	0.889	0.849	3.81918e-08	PT
MT-ND3	0.00862411	0.732151	0.481	0.558	1	PT
FHL1	8.73585e-07	0.716125	0.291	0.167	0.0248806	PT
FXYD2	3.62943e-14	0.715256	0.892	0.746	1.0337e-09	PT
ADIRF	3.71923e-09	0.706195	0.595	0.482	0.000105928	PT
ID3	1.38595e-07	0.706052	0.251	0.151	0.00394731	PT
CRYAB	1.07778e-23	0.699673	0.969	0.852	3.06962e-19	PT
ANXA1	0.000416977	0.698481	0.43	0.353	1	PT
HLA-DPB1	1.1208e-09	0.680699	0.311	0.162	3.19215e-05	PT
SH3BGRL	5.60913e-09	0.676872	0.365	0.261	0.000159754	PT
HLA-DRB5	1.219e-08	0.668769	0.205	0.073	0.000347182	PT
HSPA1A	2.23726e-07	0.664618	0.63	0.549	0.00637193	PT
SAT1	2.3358e-11	0.660678	0.709	0.63	6.65259e-07	PT
PPDPF	2.24705e-11	0.659565	0.707	0.602	6.39983e-07	PT
C12orf75	3.80407e-07	0.643734	0.41	0.338	0.0108344	PT
HLA-DQA1	5.223e-07	0.642704	0.12	0.054	0.0148756	PT
ITM2B	3.45675e-22	0.639313	0.701	0.789	9.84516e-18	PT
ACAA2	1.04331e-07	0.630024	0.536	0.457	0.00297144	PT
HLA-DMA	1.90322e-09	0.623932	0.234	0.099	5.42055e-05	PT
CXCL14	1.57095e-14	0.619837	0.698	0.439	4.47421e-10	PT
PXMP2	1.09211e-06	0.619195	0.262	0.168	0.0311043	PT
SLC3A1	0.000272417	0.615726	0.222	0.148	1	PT
PPDPFL	9.86942e-06	0.614316	0.103	0.055	0.281091	PT
METTL27	1.11782e-07	0.61275	0.228	0.127	0.00318367	PT
CLU	1.18445e-09	0.612686	0.47	0.528	3.37342e-05	PT
PSMB9	3.68106e-09	0.609951	0.524	0.411	0.00010484	PT
GSTP1	3.76109e-14	0.602312	0.789	0.544	1.0712e-09	PT
PLAAT3	1.0696e-09	0.596672	0.615	0.462	3.04633e-05	PT
IFI27	2.20875e-07	0.59317	0.501	0.324	0.00629074	PT
DNAJB4	0.000235246	0.587694	0.208	0.138	1	PT
SMIM24	3.09367e-07	0.582644	0.228	0.109	0.00881109	PT
GLRX	1.86158e-13	0.581667	0.661	0.41	5.30195e-09	PT
RAB34	5.14415e-06	0.579301	0.313	0.209	0.146511	PT
HNMT	1.00124e-08	0.577891	0.37	0.206	0.000285164	PT
MAOA	7.37024e-07	0.577105	0.179	0.118	0.0209912	PT
HLA-B	1.5967e-08	0.576683	0.709	0.739	0.000454757	PT
PRR13	2.85343e-11	0.575563	0.547	0.509	8.12686e-07	PT
BST2	1.377e-05	0.568415	0.473	0.349	0.392183	PT
ECI2	2.32897e-05	0.566277	0.325	0.274	0.663315	PT
CRYZ	1.99078e-06	0.55848	0.368	0.292	0.0566993	PT
ANXA4	6.22953e-13	0.557742	0.843	0.794	1.77423e-08	PT
HSPA6	0.00061727	0.556391	0.182	0.122	1	PT
DNAJB1	1.9814e-07	0.551393	0.481	0.482	0.00564322	PT
GYPC	3.3957e-07	0.544448	0.422	0.339	0.00967128	PT
SPINK13	0.000206964	0.543659	0.128	0.063	1	PT
LINC02532	2.39705e-07	0.541427	0.362	0.304	0.00682705	PT
SELENOM	1.44754e-07	0.54097	0.444	0.367	0.00412274	PT
APOM	0.000585712	0.538827	0.165	0.107	1	PT
AC019117.2	1.85019e-05	0.536654	0.208	0.121	0.526954	PT
SLC25A5	1.10523e-09	0.532405	0.57	0.599	3.14782e-05	PT
GLUL	0.00030625	0.523077	0.268	0.283	1	PT
BAG3	0.00013075	0.523071	0.194	0.159	1	PT
LDHB	1.45278e-10	0.51963	0.692	0.673	4.13766e-06	PT
GLYAT	0.000646828	0.515897	0.236	0.15	1	PT
HLA-DQB1	3.59948e-08	0.515812	0.39	0.217	0.00102517	PT
CRYL1	2.4024e-09	0.514513	0.368	0.387	6.84226e-05	PT
PDZK1IP1	6.67265e-06	0.513219	0.655	0.572	0.190044	PT
TGFBI	0.000449869	0.512855	0.322	0.225	1	PT
GNG11	2.62845e-06	0.507733	0.487	0.343	0.0748609	PT
RBP5	6.303e-06	0.505249	0.567	0.465	0.179516	PT
YBX1	1.27996e-08	0.502071	0.783	0.754	0.000364545	PT
MT-ND2	1.09448e-05	0.499063	0.49	0.622	0.31172	PT
PHLDA1	0.00115731	0.492736	0.179	0.11	1	PT
ECH1	3.3633e-08	0.488154	0.707	0.665	0.000957901	PT
B2M	4.38104e-09	0.486187	0.94	0.956	0.000124776	PT
GSTK1	3.37399e-06	0.484354	0.493	0.45	0.0960947	PT
TMEM45A	7.26858e-08	0.481755	0.225	0.209	0.00207016	PT
CISD1	6.64582e-07	0.48024	0.416	0.375	0.018928	PT
UBE2L6	1.56058e-05	0.478555	0.348	0.243	0.444468	PT
CITED4	0.000121223	0.478366	0.282	0.185	1	PT
SLC17A3	0.00072309	0.475914	0.251	0.196	1	PT
PSMB8	5.95141e-09	0.469234	0.547	0.52	0.000169502	PT
QTRT1	1.04134e-05	0.465077	0.308	0.235	0.296584	PT
SMIM30	2.02413e-05	0.463283	0.236	0.173	0.576491	PT
SOD1	2.35249e-10	0.462997	0.721	0.699	6.70013e-06	PT
MT-ND4L	0.000519358	0.462985	0.154	0.194	1	PT
PNCK	0.000544281	0.458775	0.162	0.116	1	PT
PRDX2	1.07385e-06	0.455202	0.667	0.633	0.0305844	PT
ZNHIT1	3.75819e-06	0.4505	0.467	0.456	0.107037	PT
CA2	0.000972015	0.442015	0.234	0.185	1	PT
PSMA1	3.78671e-07	0.441169	0.496	0.488	0.0107849	PT
ASS1	0.00127031	0.440228	0.214	0.139	1	PT
SMS	0.000136442	0.440113	0.433	0.384	1	PT
ALKBH7	2.06644e-09	0.439369	0.493	0.488	5.88542e-05	PT
NIT2	1.22269e-05	0.43865	0.479	0.44	0.348234	PT
CUTA	1.55973e-11	0.437462	0.504	0.514	4.44226e-07	PT
METTL9	2.51139e-06	0.433071	0.513	0.451	0.0715269	PT
ADD3	0.00748418	0.431689	0.168	0.141	1	PT
NDUFA11	8.83777e-10	0.429327	0.618	0.621	2.51709e-05	PT
PCBP2	8.83534e-09	0.426022	0.553	0.572	0.000251639	PT
FOLR1	0.000534039	0.424265	0.151	0.08	1	PT
LINC01697	0.000841935	0.420571	0.208	0.135	1	PT
CLTRN	0.000495993	0.42019	0.182	0.121	1	PT
UBB	7.05444e-12	0.418492	0.783	0.833	2.00918e-07	PT
HMGN1	1.12244e-06	0.417975	0.533	0.576	0.0319682	PT
UQCRH	4.74206e-07	0.415065	0.57	0.58	0.0135059	PT
LINC00626	0.00152329	0.414366	0.125	0.064	1	PT
HSPE1	3.5731e-05	0.413632	0.752	0.766	1	PT
ID1	0.00139664	0.413511	0.197	0.118	1	PT
ATP6V1F	6.96566e-09	0.413211	0.544	0.583	0.000198389	PT
CLEC2B	0.000100096	0.413149	0.134	0.118	1	PT
ZFAND2A	0.000269569	0.412739	0.276	0.265	1	PT
CAST	1.11572e-10	0.412729	0.541	0.587	3.17769e-06	PT
NR4A1	0.00029684	0.412106	0.128	0.092	1	PT
PGLS	2.40248e-08	0.411387	0.487	0.505	0.000684251	PT
CYSTM1	4.91509e-06	0.408284	0.604	0.59	0.139987	PT
HCFC1R1	2.79972e-05	0.407819	0.499	0.43	0.79739	PT
TMEM106C	0.000502465	0.407168	0.234	0.208	1	PT
GCSH	0.000163591	0.406991	0.407	0.332	1	PT
SEC62	4.60477e-07	0.405693	0.427	0.45	0.0131148	PT
ABRACL	9.01713e-10	0.40489	0.16	0.196	2.56817e-05	PT
RBM3	2.74221e-08	0.404571	0.55	0.557	0.000781009	PT
TST	0.000915992	0.402464	0.174	0.128	1	PT
IRX3	0.00427706	0.402262	0.274	0.226	1	PT
HIGD2A	1.09514e-10	0.401686	0.564	0.628	3.11906e-06	PT
UBD	0.000355579	0.400549	0.145	0.144	1	PT
ETFB	0.000180622	0.400401	0.575	0.517	1	PT
TCN2	0.000552055	0.399416	0.174	0.161	1	PT
RHOBTB3	0.000260081	0.398972	0.103	0.084	1	PT
SELENOP	1.46802e-06	0.398904	0.453	0.405	0.0418105	PT
SERP1	5.44729e-06	0.397546	0.632	0.659	0.155144	PT
CRTAP	0.000494906	0.396288	0.228	0.188	1	PT
TSC22D3	2.38304e-08	0.396041	0.325	0.446	0.000678715	PT
RNASEK	1.55304e-09	0.395422	0.718	0.728	4.42321e-05	PT
ATOX1	7.88218e-06	0.395269	0.578	0.558	0.224492	PT
GATM	5.43948e-06	0.394623	0.382	0.387	0.154922	PT
CPEB4	0.00636914	0.393703	0.171	0.127	1	PT
BBOX1	0.0049905	0.392196	0.296	0.214	1	PT
ACMSD	0.000115988	0.39182	0.239	0.211	1	PT
RPL22	4.80814e-11	0.389513	0.94	0.916	1.36941e-06	PT
DNPH1	0.000173964	0.388761	0.524	0.48	1	PT
LINC02384	0.00218398	0.387504	0.111	0.075	1	PT
PSME1	7.94546e-08	0.386749	0.61	0.602	0.00226295	PT
CHPT1	1.00369e-06	0.38587	0.199	0.19	0.0285862	PT
SCP2	0.0011734	0.384489	0.422	0.341	1	PT
GTF3A	7.04047e-06	0.384413	0.382	0.407	0.20052	PT
SNX3	2.17677e-07	0.383597	0.664	0.667	0.00619967	PT
OCIAD2	2.25849e-08	0.381455	0.687	0.711	0.00064324	PT
FKBP8	1.47457e-06	0.381213	0.43	0.402	0.0419973	PT
MORF4L2	4.69947e-08	0.380265	0.476	0.497	0.00133846	PT
CCNI	4.65164e-06	0.379098	0.607	0.636	0.132483	PT
CALML4	0.00157213	0.37857	0.205	0.174	1	PT
FBXL5	0.00103922	0.377773	0.274	0.225	1	PT
HSPB8	7.69744e-07	0.377766	0.379	0.387	0.0219231	PT
PFDN5	1.99504e-13	0.374872	0.872	0.881	5.68207e-09	PT
SDHA	6.58097e-06	0.374442	0.362	0.361	0.187433	PT
CMC4	2.70092e-05	0.373205	0.407	0.382	0.769249	PT
BHMT2	0.00044309	0.371979	0.399	0.287	1	PT
IFI44L	0.00011632	0.371974	0.125	0.055	1	PT
PGRMC1	1.01879e-08	0.371234	0.481	0.494	0.00029016	PT
H2AFJ	0.00040292	0.370908	0.422	0.416	1	PT
CETN2	0.00241558	0.370637	0.302	0.254	1	PT
TCEA3	9.2077e-05	0.36961	0.521	0.442	1	PT
SCGN	0.00211475	0.369044	0.154	0.081	1	PT
VAMP8	7.71035e-07	0.367716	0.615	0.631	0.0219598	PT
MTIF3	1.22303e-05	0.367412	0.33	0.382	0.34833	PT
TAOK3	0.00513079	0.367286	0.202	0.142	1	PT
HEBP2	1.70318e-08	0.366511	0.516	0.55	0.000485082	PT
SYAP1	3.99031e-06	0.36587	0.259	0.268	0.113648	PT
NAT8	0.000631113	0.365007	0.299	0.191	1	PT
RNF5	2.21685e-05	0.359865	0.39	0.359	0.63138	PT
MLF1	0.000666056	0.358958	0.134	0.069	1	PT
TEX41	4.21501e-05	0.358835	0.125	0.049	1	PT
MEA1	2.05028e-08	0.358389	0.299	0.361	0.00058394	PT
CAV2	2.31594e-09	0.358252	0.39	0.405	6.59602e-05	PT
CYP2J2	0.00037405	0.358091	0.157	0.089	1	PT
LAMTOR5	1.70184e-05	0.357525	0.712	0.673	0.484701	PT
IGBP1	2.32214e-06	0.355872	0.493	0.479	0.0661369	PT
MAPT	0.000504635	0.354855	0.14	0.076	1	PT
GLS	5.1862e-07	0.354736	0.291	0.327	0.0147708	PT
HDDC2	7.97317e-05	0.353336	0.362	0.347	1	PT
PRDX3	6.88873e-05	0.352839	0.444	0.44	1	PT
BIRC3	5.80317e-09	0.352797	0.33	0.428	0.00016528	PT
UQCRQ	1.14968e-07	0.352071	0.749	0.758	0.0032744	PT
EPSTI1	0.000782791	0.351076	0.128	0.115	1	PT
DYNLL1	3.94453e-07	0.350915	0.778	0.783	0.0112344	PT
TMEM59	8.27531e-09	0.350305	0.481	0.503	0.000235689	PT
NDUFB2	0.000122618	0.349019	0.652	0.647	1	PT
UQCRFS1	5.41081e-06	0.344121	0.387	0.378	0.154105	PT
TSPAN33	0.000537442	0.343666	0.145	0.102	1	PT
CRIP2	0.000151775	0.34269	0.393	0.335	1	PT
ATP5F1D	2.89526e-09	0.339771	0.684	0.734	8.24599e-05	PT
HLA-F	0.000849688	0.339574	0.177	0.148	1	PT
CLPTM1L	0.000131077	0.33799	0.225	0.217	1	PT
MORN2	0.00220833	0.337975	0.296	0.268	1	PT
FTL	8.27325e-06	0.336932	0.991	0.994	0.23563	PT
FXYD1	2.86641e-06	0.336634	0.202	0.211	0.0816382	PT
EEF1A1	3.62463e-08	0.336586	0.994	0.995	0.00103233	PT
HLA-A	1.07182e-07	0.335074	0.707	0.769	0.00305265	PT
TRAPPC2L	3.5156e-06	0.334908	0.41	0.424	0.100128	PT
PPP1R14D	0.0011308	0.33411	0.111	0.047	1	PT
WWTR1	0.00263355	0.334067	0.165	0.145	1	PT
CKB	0.00953135	0.333534	0.35	0.31	1	PT
NPTX2	0.000549429	0.331533	0.14	0.064	1	PT
AP3S1	1.11375e-05	0.331078	0.356	0.398	0.317207	PT
PARK7	7.40506e-08	0.331054	0.647	0.68	0.00210903	PT
BICC1	5.66984e-05	0.32991	0.208	0.109	1	PT
PLEKHA5	0.00121584	0.328934	0.228	0.17	1	PT
NDUFA2	0.000546004	0.328837	0.627	0.592	1	PT
ARL2	3.22305e-05	0.328426	0.282	0.304	0.917958	PT
AP2B1	0.00879024	0.328373	0.16	0.141	1	PT
DAZAP2	7.7336e-07	0.328091	0.328	0.341	0.0220261	PT
RTF2	8.91662e-07	0.328083	0.353	0.373	0.0253954	PT
MACROD1	0.00120684	0.327671	0.148	0.084	1	PT
AK6	7.5635e-05	0.326353	0.299	0.327	1	PT
TBCA	2.1395e-09	0.326014	0.732	0.766	6.0935e-05	PT
TPM1	0.000209045	0.324351	0.672	0.679	1	PT
MPC1	7.27364e-05	0.324206	0.256	0.283	1	PT
HSPA1B	0.00195895	0.320033	0.427	0.416	1	PT
HSD17B14	4.68996e-05	0.319546	0.276	0.274	1	PT
CBX1	0.000381362	0.319021	0.162	0.161	1	PT
DYNLT1	1.10331e-07	0.318922	0.53	0.575	0.00314235	PT
LSM3	2.45692e-06	0.318272	0.359	0.41	0.0699754	PT
NACA	4.74428e-06	0.317852	0.974	0.969	0.135122	PT
HSBP1L1	0.000179624	0.317746	0.225	0.246	1	PT
DAB2	7.8914e-05	0.316314	0.59	0.446	1	PT
ECHDC2	0.00248611	0.316083	0.259	0.216	1	PT
ID4	0.000377048	0.315689	0.14	0.063	1	PT
SLC7A7	9.60349e-05	0.314728	0.128	0.135	1	PT
ALDH2	0.00446641	0.314292	0.319	0.269	1	PT
RNF181	4.85542e-07	0.314244	0.536	0.567	0.0138287	PT
DDT	4.5335e-06	0.313222	0.584	0.618	0.129119	PT
NDUFA4L2	3.37716e-15	0.312877	0.866	0.937	9.61849e-11	PT
DSTN	1.5251e-06	0.312868	0.658	0.677	0.0434364	PT
NPR3	0.000536693	0.312697	0.151	0.083	1	PT
KRT18	3.13467e-05	0.312289	0.803	0.787	0.892786	PT
PCGF5	0.00090851	0.308716	0.151	0.15	1	PT
PKD2	0.000209535	0.308353	0.1	0.041	1	PT
AAMP	0.000150786	0.307981	0.228	0.242	1	PT
S100A1	7.10938e-05	0.307869	0.319	0.202	1	PT
PLCB1	9.81542e-05	0.307122	0.142	0.153	1	PT
CCNG1	0.00287901	0.306183	0.311	0.271	1	PT
TMEM205	3.35117e-05	0.305678	0.447	0.453	0.954446	PT
PRXL2A	3.83072e-08	0.304934	0.285	0.347	0.00109103	PT
ARL4A	0.000555309	0.30486	0.177	0.159	1	PT
IL18	0.00403211	0.304214	0.123	0.072	1	PT
ATP5MC2	2.75005e-06	0.303207	0.877	0.875	0.0783243	PT
HLA-C	1.98446e-07	0.303205	0.601	0.668	0.00565195	PT
SLC25A6	1.44105e-08	0.303201	0.704	0.751	0.000410426	PT
MRPL23	0.00104087	0.302074	0.308	0.286	1	PT
MXI1	1.54958e-05	0.301843	0.348	0.381	0.441337	PT
BTN3A2	0.00203342	0.301083	0.142	0.095	1	PT
STAU1	3.38509e-07	0.300716	0.319	0.362	0.00964106	PT
GUK1	7.66547e-06	0.300516	0.724	0.769	0.21832	PT
MRPS26	8.21861e-06	0.298941	0.293	0.327	0.234074	PT
CSNK2B	2.18638e-11	0.298236	0.524	0.596	6.22702e-07	PT
COPS9	2.6078e-08	0.297248	0.365	0.434	0.000742726	PT
PMM1	0.00120016	0.297052	0.33	0.265	1	PT
COX7C	1.93339e-07	0.296772	0.88	0.887	0.00550649	PT
TPI1	0.0098661	0.296539	0.912	0.878	1	PT
VEGFB	3.65526e-08	0.293032	0.456	0.502	0.00104105	PT
CFB	1.61615e-05	0.291977	0.145	0.162	0.460296	PT
SUB1	3.99751e-07	0.291814	0.615	0.656	0.0113853	PT
COX4I1	4.64779e-08	0.291769	0.806	0.85	0.00132374	PT
ETFRF1	0.00138595	0.291689	0.239	0.232	1	PT
TUBB	1.26208e-05	0.291295	0.527	0.512	0.359454	PT
TAPBP	1.7796e-05	0.290363	0.256	0.284	0.506848	PT
MVK	0.000903208	0.289973	0.165	0.142	1	PT
ARL1	9.67849e-07	0.289937	0.365	0.402	0.0275653	PT
NQO2	0.000238636	0.289005	0.325	0.344	1	PT
MPV17L	0.000912928	0.288073	0.123	0.092	1	PT
POLR2L	9.37981e-07	0.286872	0.476	0.544	0.0267146	PT
CAMLG	2.06949e-06	0.285737	0.402	0.416	0.0589411	PT
NBDY	5.56831e-06	0.28559	0.313	0.352	0.158591	PT
CD2AP	0.00067817	0.28554	0.194	0.213	1	PT
DYNC2LI1	0.00693478	0.284482	0.191	0.145	1	PT
PDHA1	5.37478e-05	0.284385	0.248	0.286	1	PT
DECR1	6.22056e-06	0.28267	0.336	0.394	0.177168	PT
TMEM219	2.84685e-08	0.282466	0.479	0.531	0.000810812	PT
RPLP0	0.000533988	0.282297	0.92	0.931	1	PT
MOCS2	0.00184085	0.282097	0.271	0.261	1	PT
RAB32	4.32536e-06	0.2818	0.299	0.343	0.123191	PT
STAP2	0.00162756	0.281437	0.191	0.188	1	PT
EHHADH	0.00928347	0.281127	0.14	0.086	1	PT
HLA-E	6.5166e-06	0.280405	0.419	0.436	0.185599	PT
GLO1	0.000440601	0.280334	0.268	0.269	1	PT
CWC15	9.21088e-06	0.280031	0.444	0.465	0.262335	PT
GBP1	0.00735493	0.279506	0.134	0.084	1	PT
SPATS2L	0.000202412	0.279371	0.39	0.417	1	PT
CHCHD2	0.000973218	0.278932	0.838	0.829	1	PT
FAHD1	0.00196457	0.278756	0.299	0.292	1	PT
CAMTA1	0.00625177	0.278142	0.356	0.332	1	PT
KIAA1191	0.00489574	0.277263	0.182	0.174	1	PT
CREB5	0.00801396	0.277228	0.199	0.141	1	PT
FGFR1OP	0.00323127	0.275901	0.131	0.073	1	PT
ATP5PO	1.62582e-07	0.27551	0.664	0.696	0.00463051	PT
CRYM	0.006059	0.27452	0.165	0.106	1	PT
STX8	0.000672945	0.274434	0.254	0.266	1	PT
CTSF	0.000358705	0.274355	0.137	0.069	1	PT
MFF	4.76291e-05	0.273488	0.322	0.349	1	PT
PCBD1	9.64609e-07	0.273184	0.541	0.586	0.027473	PT
SPART	0.00952834	0.272851	0.245	0.214	1	PT
SND1	0.00085821	0.271681	0.162	0.154	1	PT
COX14	4.47576e-05	0.271489	0.464	0.466	1	PT
MRPL18	1.48369e-05	0.269466	0.442	0.474	0.422569	PT
SKP1	3.74917e-09	0.268939	0.744	0.801	0.00010678	PT
LINC00462	0.000107068	0.268356	0.111	0.04	1	PT
KRT8	4.59236e-06	0.266402	0.698	0.703	0.130795	PT
PPP1CC	6.5452e-05	0.266174	0.242	0.28	1	PT
LINC02802	0.0003983	0.265949	0.271	0.278	1	PT
HIPK2	0.0011692	0.265385	0.239	0.265	1	PT
ATP6V0E1	1.97879e-05	0.26476	0.59	0.624	0.56358	PT
SSU72	0.000426671	0.264004	0.271	0.3	1	PT
POLR2J	5.23515e-07	0.26394	0.442	0.509	0.0149102	PT
ADI1	3.34276e-05	0.263311	0.447	0.48	0.952052	PT
TRIQK	0.00498944	0.263231	0.157	0.145	1	PT
REXO2	0.00172054	0.263053	0.444	0.479	1	PT
PDCD6	5.12856e-06	0.262656	0.481	0.517	0.146067	PT
TXNDC5	0.00207732	0.262627	0.131	0.145	1	PT
LRRK2	0.000833371	0.262086	0.162	0.084	1	PT
NDUFA1	5.533e-05	0.261573	0.632	0.654	1	PT
FAM229B	0.000474513	0.261408	0.174	0.092	1	PT
ANXA11	0.000205482	0.259998	0.236	0.263	1	PT
PRRG4	0.00995707	0.259689	0.128	0.144	1	PT
EID1	0.00473267	0.259583	0.561	0.541	1	PT
ATP5IF1	0.000165879	0.2591	0.593	0.599	1	PT
CAPNS1	0.000265827	0.257942	0.373	0.382	1	PT
HAAO	0.00277227	0.257825	0.219	0.229	1	PT
RPL11	1.82926e-06	0.257726	0.989	0.98	0.052099	PT
CARHSP1	0.0087719	0.257082	0.521	0.491	1	PT
HSBP1	0.000671653	0.256305	0.578	0.593	1	PT
AK2	2.55793e-06	0.255946	0.385	0.416	0.0728525	PT
SLC25A1	0.000617193	0.255761	0.217	0.242	1	PT
SBDS	3.13347e-06	0.255312	0.464	0.523	0.0892443	PT
FIS1	7.67491e-06	0.255273	0.55	0.602	0.218589	PT
CST3	0.000787099	0.255051	0.655	0.699	1	PT
TRPT1	0.00105237	0.25427	0.185	0.205	1	PT
NDUFB4	4.72682e-09	0.253343	0.672	0.748	0.000134624	PT
COMMD6	7.92487e-07	0.25202	0.632	0.661	0.0225708	PT
NENF	4.21389e-07	0.251556	0.47	0.52	0.0120016	PT
DRAP1	1.96114e-09	0.250893	0.336	0.417	5.58553e-05	PT
CD9	0.00932721	0.250588	0.342	0.284	1	PT
HYI	0.00618167	0.250588	0.302	0.274	1	PT
ACP1	1.29677e-08	0.249872	0.479	0.561	0.000369334	PT
CALD1	2.01201e-07	0.249314	0.496	0.583	0.0057304	PT
MRPL17	0.00769189	0.248161	0.305	0.323	1	PT
GTF3C6	1.7142e-05	0.247925	0.459	0.528	0.488222	PT
ETF1	8.94517e-05	0.247693	0.214	0.254	1	PT
PURA	0.00492709	0.247334	0.228	0.235	1	PT
GGCT	0.00770886	0.246951	0.182	0.193	1	PT
ZSWIM7	4.05081e-05	0.246415	0.259	0.287	1	PT
RBBP4	0.00518332	0.245992	0.202	0.188	1	PT
SMIM15	0.000153523	0.245685	0.254	0.291	1	PT
FAM133B	4.94064e-06	0.245163	0.188	0.261	0.140714	PT
SMIM20	5.3863e-07	0.244819	0.228	0.292	0.0153407	PT
UQCR11	4.77097e-06	0.244647	0.635	0.691	0.135882	PT
HMGN2	0.000519814	0.244363	0.621	0.587	1	PT
REX1BD	0.00464189	0.243876	0.368	0.373	1	PT
TSEN34	0.00279675	0.243537	0.271	0.292	1	PT
SSPN	0.000174343	0.243519	0.157	0.176	1	PT
UTP18	3.94304e-07	0.243491	0.085	0.139	0.0112302	PT
NHP2	0.000253119	0.243404	0.504	0.495	1	PT
TMED7	0.0024244	0.243192	0.185	0.214	1	PT
HNRNPA1	0.000374998	0.243155	0.781	0.774	1	PT
IFI35	0.0082712	0.242848	0.202	0.19	1	PT
ST13	7.15873e-07	0.242223	0.661	0.691	0.0203888	PT
MYL6B	0.00516659	0.241917	0.348	0.341	1	PT
DMAC1	2.29762e-05	0.241643	0.268	0.31	0.654385	PT
HSPD1	3.73396e-06	0.24157	0.652	0.749	0.106347	PT
MRPL54	1.26122e-06	0.24155	0.427	0.48	0.0359209	PT
NDUFAF3	0.00892084	0.241394	0.308	0.318	1	PT
GPX4	0.00943648	0.241371	0.798	0.833	1	PT
UQCRC2	1.46254e-05	0.241344	0.362	0.401	0.416547	PT
CD24	0.00435267	0.240901	0.875	0.876	1	PT
NSFL1C	7.94821e-08	0.240838	0.268	0.318	0.00226373	PT
LRRC59	0.00193345	0.240387	0.211	0.213	1	PT
MAP1LC3A	0.00019068	0.240374	0.145	0.066	1	PT
TRAPPC1	0.00704129	0.239646	0.379	0.385	1	PT
TIMM17B	1.36442e-05	0.239407	0.274	0.32	0.388599	PT
SF3B5	7.58601e-08	0.239113	0.456	0.526	0.00216057	PT
HEXB	0.00123957	0.239064	0.194	0.217	1	PT
CCNL2	0.00463212	0.238468	0.111	0.072	1	PT
TSPAN4	8.32453e-05	0.238441	0.256	0.286	1	PT
MCUR1	0.000472739	0.238411	0.179	0.211	1	PT
BABAM1	5.88416e-06	0.238362	0.199	0.252	0.167587	PT
EZR	2.28816e-06	0.238296	0.479	0.535	0.0651692	PT
COX5B	2.09762e-05	0.238292	0.775	0.806	0.597423	PT
NDUFB10	1.41969e-06	0.238086	0.621	0.69	0.0404342	PT
HINT1	0.00184532	0.237723	0.926	0.937	1	PT
PLEKHA1	3.06457e-05	0.237363	0.296	0.356	0.872821	PT
ZEB2	0.00762336	0.236829	0.157	0.107	1	PT
FKBP5	0.000185244	0.236178	0.174	0.217	1	PT
RAP1B	3.35825e-08	0.235381	0.365	0.443	0.000956462	PT
CAPN12	0.00632748	0.235185	0.134	0.112	1	PT
BCAS2	0.00966806	0.235124	0.259	0.28	1	PT
EFR3A	0.00301745	0.23495	0.114	0.11	1	PT
NDUFA4	1.13633e-07	0.23495	0.644	0.713	0.00323639	PT
TP53TG1	9.28993e-05	0.234511	0.191	0.219	1	PT
YPEL5	1.53524e-08	0.234095	0.256	0.347	0.000437253	PT
PMPCB	0.000649302	0.233846	0.245	0.258	1	PT
PAIP2	1.51924e-06	0.23343	0.453	0.518	0.0432694	PT
MESP1	0.00298388	0.233313	0.111	0.119	1	PT
TM4SF5	0.00280744	0.233188	0.105	0.089	1	PT
PFDN1	0.00123086	0.23271	0.325	0.346	1	PT
CHMP2A	0.000304838	0.232708	0.635	0.647	1	PT
TDP2	0.00195774	0.232087	0.154	0.173	1	PT
SNHG25	3.12305e-08	0.231714	0.256	0.394	0.000889476	PT
CIDEB	2.79746e-05	0.231571	0.105	0.162	0.796745	PT
TPT1	0.0039502	0.23112	0.994	0.986	1	PT
IRF1	0.000230702	0.230791	0.228	0.272	1	PT
IDS	0.000757381	0.230454	0.259	0.268	1	PT
C19orf53	3.31515e-07	0.230362	0.61	0.682	0.00944188	PT
COQ4	0.000428343	0.229575	0.214	0.234	1	PT
NDUFAB1	1.39149e-05	0.229492	0.573	0.627	0.39631	PT
RALY	0.00301099	0.229132	0.302	0.307	1	PT
EIF4EBP3	2.23751e-05	0.229074	0.348	0.398	0.637265	PT
ADH5	0.000920943	0.228971	0.348	0.346	1	PT
LITAF	0.000413576	0.228796	0.316	0.356	1	PT
PRKAA2	0.00583696	0.227858	0.128	0.135	1	PT
HSP90AB1	0.00046329	0.227343	0.84	0.867	1	PT
ATP5MF	2.77055e-05	0.226943	0.598	0.651	0.789079	PT
TOMM6	8.26445e-10	0.22672	0.459	0.572	2.3538e-05	PT
CD2BP2	0.000171886	0.225872	0.219	0.242	1	PT
EIF3I	0.000119779	0.225415	0.45	0.474	1	PT
FUNDC1	0.00973453	0.225241	0.123	0.135	1	PT
ODC1	0.00043119	0.225108	0.33	0.333	1	PT
EFEMP2	0.00784231	0.224674	0.185	0.142	1	PT
TSPAN12	0.00568055	0.224543	0.202	0.173	1	PT
COX6B1	1.78699e-05	0.22443	0.735	0.766	0.508951	PT
DNAJC15	0.00015152	0.224342	0.268	0.312	1	PT
UBE2E3	0.00925479	0.223955	0.265	0.272	1	PT
COPS6	0.000802414	0.223799	0.362	0.394	1	PT
FUNDC2	1.52678e-05	0.222641	0.544	0.578	0.434843	PT
ARL6IP4	0.00221523	0.222623	0.644	0.619	1	PT
PSAP	5.85582e-09	0.222383	0.339	0.439	0.00016678	PT
RPS25	0.00412731	0.222234	0.966	0.946	1	PT
AZI2	0.000374525	0.22177	0.114	0.131	1	PT
ARL4C	0.00782472	0.221659	0.191	0.22	1	PT
RABGGTB	0.000770013	0.221009	0.291	0.333	1	PT
ITPA	0.00011772	0.219853	0.245	0.283	1	PT
MRPL20	0.00334128	0.219403	0.533	0.526	1	PT
PLA2G12A	0.00288062	0.218651	0.123	0.145	1	PT
FBXO44	0.00596645	0.218633	0.103	0.052	1	PT
TMEM35B	0.000870014	0.218261	0.245	0.278	1	PT
IFT22	0.000775964	0.218116	0.305	0.317	1	PT
NFU1	0.000529539	0.217721	0.274	0.313	1	PT
CMC2	3.10129e-05	0.216649	0.211	0.257	0.883279	PT
RPL5	0.00439841	0.216463	0.96	0.945	1	PT
NFYC	0.00435192	0.21645	0.117	0.119	1	PT
MPG	5.89435e-06	0.216242	0.236	0.297	0.167877	PT
UBA52	0.000985775	0.215648	0.875	0.898	1	PT
AKIRIN1	0.00568721	0.215486	0.1	0.107	1	PT
PRDX1	7.31431e-06	0.215444	0.724	0.749	0.208319	PT
NELFE	0.00036086	0.215363	0.319	0.352	1	PT
EXOSC5	0.00515277	0.214386	0.256	0.257	1	PT
C11orf54	0.00625052	0.213912	0.311	0.304	1	PT
NBL1	0.00279277	0.213408	0.151	0.167	1	PT
SNX17	8.64693e-05	0.212741	0.219	0.245	1	PT
SRI	0.00303505	0.212492	0.527	0.512	1	PT
AIFM1	0.00205986	0.210888	0.171	0.187	1	PT
STX4	0.0029544	0.210813	0.251	0.284	1	PT
SDHB	0.00114815	0.210479	0.342	0.375	1	PT
TRIP10	0.00803708	0.210094	0.114	0.075	1	PT
ERI3	0.000584613	0.20947	0.219	0.225	1	PT
SKAP2	0.00979622	0.209433	0.245	0.255	1	PT
CISD3	0.00374111	0.209104	0.316	0.352	1	PT
PIN1	0.00032625	0.208419	0.333	0.352	1	PT
IFT57	0.000373606	0.208391	0.208	0.248	1	PT
GPR137B	0.000470722	0.208253	0.154	0.193	1	PT
MRPL36	2.40391e-05	0.207725	0.353	0.422	0.684657	PT
EIF3K	1.70003e-05	0.207624	0.687	0.729	0.484185	PT
GABARAP	0.000191068	0.207491	0.772	0.806	1	PT
COX7B	0.000186129	0.206945	0.647	0.694	1	PT
NDUFA5	0.00014514	0.206354	0.484	0.486	1	PT
HAGH	0.000520431	0.205975	0.285	0.323	1	PT
TLE5	0.00289295	0.205789	0.339	0.37	1	PT
HMGB2	0.000259639	0.205729	0.239	0.28	1	PT
DBI	0.00187679	0.205626	0.624	0.644	1	PT
FBXO7	0.000645007	0.205212	0.197	0.229	1	PT
PBLD	0.00298721	0.204869	0.142	0.159	1	PT
AC087482.1	0.000261568	0.204828	0.256	0.307	1	PT
MYL6	0.000412274	0.204403	0.886	0.894	1	PT
RDX	0.00117862	0.203884	0.236	0.272	1	PT
EIF1AX	2.40031e-06	0.202608	0.379	0.479	0.0683632	PT
ORC4	0.00923786	0.202195	0.148	0.159	1	PT
COX8A	6.65419e-06	0.202045	0.684	0.735	0.189518	PT
VAMP3	0.0064282	0.20197	0.225	0.209	1	PT
EEF1E1	0.000124238	0.201756	0.276	0.327	1	PT
SELENOW	0.000472584	0.201641	0.516	0.543	1	PT
MCCC1	0.00903198	0.201339	0.117	0.061	1	PT
ERGIC3	6.72808e-05	0.201127	0.296	0.335	1	PT
MPST	0.000773676	0.201096	0.288	0.306	1	PT
CDKN2AIPNL	0.000615382	0.200909	0.162	0.193	1	PT
PSMF1	8.444e-05	0.200876	0.356	0.391	1	PT
GOLPH3	0.00106849	0.200573	0.145	0.157	1	PT
CORO1B	0.00035924	0.200474	0.182	0.234	1	PT
CAMK2N1	0.00875871	0.200185	0.499	0.476	1	PT
MRPL50	2.06984e-05	0.199988	0.16	0.199	0.589512	PT
NDUFAF2	0.00651362	0.199805	0.268	0.268	1	PT
KDELR1	3.65907e-07	0.199754	0.484	0.575	0.0104214	PT
SNAP23	0.00119928	0.19883	0.1	0.122	1	PT
BARX2	0.000475679	0.198545	0.185	0.217	1	PT
APOL2	0.00247833	0.198397	0.165	0.182	1	PT
GTF2I	6.01554e-06	0.198083	0.251	0.315	0.171329	PT
FKBP1A	5.32666e-06	0.19769	0.422	0.48	0.151709	PT
TMEM251	2.1659e-06	0.197671	0.117	0.173	0.061687	PT
CALM3	0.00346762	0.197298	0.547	0.543	1	PT
ISG15	0.000285786	0.196835	0.194	0.239	1	PT
FYTTD1	1.23124e-05	0.196036	0.137	0.171	0.350668	PT
HPS1	0.00961105	0.195551	0.1	0.113	1	PT
RACK1	0.00126847	0.194422	0.969	0.983	1	PT
MBD2	1.84903e-05	0.194302	0.236	0.301	0.526622	PT
RNF114	2.94901e-05	0.193995	0.288	0.352	0.839908	PT
RUNX1	0.000229854	0.193825	0.094	0.142	1	PT
LEO1	0.00121455	0.193581	0.103	0.13	1	PT
MZT2A	1.88882e-07	0.193491	0.658	0.739	0.00537955	PT
RAD50	1.86808e-05	0.19347	0.191	0.266	0.532048	PT
TIMM10	9.24309e-05	0.192929	0.339	0.394	1	PT
PTK2	0.00950389	0.191629	0.105	0.127	1	PT
ODF3B	6.15673e-05	0.191208	0.262	0.304	1	PT
ARL5A	0.00193136	0.19098	0.208	0.229	1	PT
UFM1	0.00297036	0.190932	0.296	0.35	1	PT
ATPAF1	0.00453278	0.190895	0.137	0.147	1	PT
NDUFS5	0.000193422	0.190804	0.67	0.67	1	PT
OST4	4.69977e-05	0.189478	0.704	0.758	1	PT
RAB22A	0.00152264	0.188484	0.157	0.18	1	PT
GRHPR	0.00553068	0.188208	0.362	0.353	1	PT
TXNIP	0.000155373	0.188038	0.581	0.657	1	PT
SMYD2	1.00156e-05	0.187571	0.137	0.19	0.285254	PT
FAM32A	0.000209783	0.18753	0.219	0.269	1	PT
POLR2I	2.31866e-07	0.187447	0.507	0.567	0.00660377	PT
COA3	0.000112286	0.187338	0.399	0.445	1	PT
RAB13	0.000243303	0.185945	0.456	0.555	1	PT
DCAF6	0.00984763	0.185858	0.114	0.148	1	PT
COMMD7	1.27584e-06	0.185799	0.254	0.335	0.0363372	PT
C11orf74	0.00380995	0.185193	0.14	0.154	1	PT
S100A6	0.0070664	0.185157	0.735	0.752	1	PT
COX6A1	7.26497e-07	0.18515	0.701	0.775	0.0206914	PT
CCS	0.000649512	0.184876	0.256	0.284	1	PT
MRPS23	4.57791e-05	0.184836	0.276	0.35	1	PT
C12orf45	0.00515917	0.184666	0.177	0.216	1	PT
AKR1A1	0.00301526	0.184355	0.436	0.463	1	PT
CYCS	1.80731e-05	0.183698	0.501	0.58	0.514741	PT
MRPS10	1.69509e-06	0.182876	0.208	0.284	0.0482779	PT
TMED4	0.00410801	0.182693	0.356	0.398	1	PT
CXXC5	0.00175425	0.18223	0.325	0.355	1	PT
PARVA	0.000592546	0.181665	0.094	0.116	1	PT
CCDC115	0.00141686	0.181581	0.191	0.211	1	PT
MDFIC	0.00146991	0.181113	0.114	0.05	1	PT
ARPC1A	1.5184e-05	0.180702	0.433	0.479	0.432454	PT
CCDC167	0.000804424	0.180634	0.114	0.145	1	PT
RAB11A	2.97966e-05	0.179924	0.322	0.387	0.848637	PT
APOO	0.00204236	0.179831	0.1	0.096	1	PT
DYNLRB1	1.86638e-06	0.179309	0.644	0.719	0.0531565	PT
AP1S1	0.000396959	0.176935	0.313	0.37	1	PT
PDAP1	1.02314e-05	0.176918	0.373	0.463	0.291401	PT
NOL7	2.27126e-07	0.176612	0.453	0.554	0.00646877	PT
HSPA8	3.46081e-06	0.176429	0.621	0.699	0.0985674	PT
ALDOA	0.0014915	0.17563	0.288	0.301	1	PT
ELOB	0.00149824	0.175527	0.746	0.774	1	PT
CAT	0.00897834	0.175379	0.208	0.22	1	PT
GADD45GIP1	2.78238e-05	0.175165	0.564	0.618	0.792449	PT
WSB2	8.24963e-05	0.175113	0.12	0.167	1	PT
PPP1R16A	0.00222181	0.175096	0.279	0.303	1	PT
BEX3	0.0023111	0.174952	0.467	0.488	1	PT
ENSA	1.41093e-06	0.174532	0.373	0.456	0.0401847	PT
DHPS	0.0011538	0.174531	0.236	0.272	1	PT
BTF3L4	0.00211189	0.174462	0.342	0.367	1	PT
LAPTM4A	5.91786e-12	0.174433	0.499	0.63	1.68547e-07	PT
HADHA	0.00484452	0.173754	0.373	0.405	1	PT
UQCR10	5.84871e-06	0.173497	0.578	0.671	0.166577	PT
PGAM1	9.264e-10	0.173443	0.53	0.667	2.63848e-05	PT
SMPDL3A	0.000431275	0.173407	0.345	0.402	1	PT
TEX30	0.00955164	0.173279	0.157	0.165	1	PT
GNAS	0.00232072	0.172775	0.658	0.72	1	PT
SFPQ	0.00124773	0.172517	0.279	0.323	1	PT
NDUFA13	3.54794e-07	0.172437	0.672	0.752	0.0101049	PT
SQOR	0.000208631	0.172027	0.265	0.327	1	PT
MRPS15	2.13315e-05	0.171745	0.333	0.391	0.607543	PT
MRPL14	0.000519163	0.171201	0.345	0.42	1	PT
XRN1	0.00607391	0.171145	0.08	0.101	1	PT
BRI3	7.74526e-07	0.170778	0.724	0.804	0.0220593	PT
PRDX6	0.00270303	0.17059	0.692	0.748	1	PT
TIMM13	2.90442e-05	0.170557	0.425	0.491	0.827209	PT
MRPL43	8.00539e-07	0.170171	0.333	0.411	0.0228002	PT
RALBP1	5.57404e-05	0.170083	0.234	0.289	1	PT
PSMA7	0.00132671	0.169496	0.644	0.691	1	PT
TSR2	0.00226459	0.169359	0.211	0.239	1	PT
TRAPPC3	6.52358e-05	0.169009	0.239	0.307	1	PT
MRPS24	1.26947e-05	0.168819	0.51	0.581	0.361558	PT
KCNJ16	0.0030108	0.168306	0.12	0.058	1	PT
NDUFS4	5.39683e-09	0.167485	0.436	0.528	0.000153707	PT
EIF2S3	0.00567245	0.166465	0.442	0.463	1	PT
RNASE4	0.00188887	0.166431	0.236	0.257	1	PT
ZFP36	1.34249e-07	0.166228	0.422	0.517	0.00382353	PT
HADHB	9.36217e-06	0.166145	0.396	0.465	0.266644	PT
EMD	0.000340126	0.166138	0.225	0.254	1	PT
HNRNPA3	0.00421801	0.165977	0.396	0.456	1	PT
BLOC1S5	0.000115108	0.165769	0.162	0.213	1	PT
LSM5	4.51735e-06	0.165362	0.373	0.474	0.128659	PT
GNAI2	0.00655913	0.165285	0.197	0.235	1	PT
MAL	0.000209322	0.164251	0.134	0.057	1	PT
ECHS1	3.00399e-05	0.16418	0.47	0.537	0.855566	PT
PTPN11	0.00709133	0.164057	0.114	0.153	1	PT
EGFR	4.80957e-05	0.163864	0.188	0.232	1	PT
GNB2	1.45771e-05	0.163551	0.41	0.482	0.41517	PT
FKBP4	0.00163752	0.163534	0.219	0.245	1	PT
PTGES3	2.03194e-05	0.163322	0.652	0.725	0.578716	PT
MAGOHB	6.38493e-09	0.16322	0.177	0.271	0.000181849	PT
SRP14	0.00271221	0.162869	0.806	0.83	1	PT
STYXL1	0.0011963	0.162824	0.08	0.102	1	PT
ATP5ME	4.94277e-06	0.162611	0.613	0.694	0.140775	PT
GFER	0.000778274	0.162109	0.14	0.162	1	PT
COPS3	3.5747e-07	0.16178	0.148	0.214	0.0101811	PT
MFAP1	0.00860606	0.161264	0.137	0.168	1	PT
MIEN1	0.000226962	0.161203	0.325	0.387	1	PT
NDUFB11	0.000609392	0.161078	0.567	0.613	1	PT
EIF3M	1.70165e-06	0.160246	0.422	0.491	0.0484646	PT
PLIN3	4.54091e-06	0.160173	0.239	0.333	0.12933	PT
SPAG9	0.00166342	0.160151	0.251	0.303	1	PT
MRPS34	7.08304e-07	0.15906	0.427	0.52	0.0201732	PT
MRPL57	6.53958e-06	0.158799	0.501	0.558	0.186254	PT
ROMO1	0.0023713	0.158024	0.47	0.515	1	PT
PHB2	3.66702e-08	0.157224	0.419	0.531	0.0010444	PT
RER1	0.000729917	0.156983	0.376	0.401	1	PT
PPP2R1A	0.000443553	0.156683	0.276	0.326	1	PT
MRPS36	0.00371354	0.156656	0.385	0.401	1	PT
RPS28	0.0012245	0.156452	0.974	0.985	1	PT
NONO	0.00141007	0.155848	0.288	0.332	1	PT
ZNF593	0.00030292	0.155825	0.202	0.246	1	PT
LETMD1	0.00120869	0.155685	0.194	0.24	1	PT
GNS	0.000885836	0.155582	0.097	0.138	1	PT
RWDD1	1.26732e-05	0.155459	0.362	0.46	0.360946	PT
SHISA5	0.00871453	0.155261	0.128	0.147	1	PT
ANAPC13	0.00642682	0.155114	0.217	0.237	1	PT
SSR4	0.000645701	0.154982	0.59	0.653	1	PT
CLINT1	0.000435401	0.154702	0.274	0.324	1	PT
PLSCR1	0.000931235	0.154544	0.336	0.358	1	PT
POLR1D	0.000103156	0.154235	0.45	0.483	1	PT
CCDC50	0.000176154	0.154187	0.256	0.301	1	PT
EIF1B	0.00607711	0.154034	0.316	0.347	1	PT
PSMB1	3.90266e-05	0.153786	0.607	0.665	1	PT
EPS8L2	0.000254892	0.153769	0.268	0.332	1	PT
RAD23A	3.48865e-07	0.15311	0.467	0.546	0.00993603	PT
UBE2B	2.92926e-06	0.15307	0.541	0.612	0.0834282	PT
ZFPL1	1.38558e-05	0.152664	0.16	0.228	0.394628	PT
ATP5PD	0.000160859	0.152384	0.601	0.659	1	PT
POLDIP2	8.34815e-06	0.152377	0.162	0.242	0.237764	PT
MID1IP1	0.000685118	0.151982	0.077	0.116	1	PT
MAP1LC3B	1.56343e-06	0.150266	0.473	0.578	0.0445282	PT
EIF4A2	0.000110663	0.150039	0.521	0.573	1	PT
HNF1B	0.00346145	0.149745	0.077	0.112	1	PT
EIF2A	0.00124146	0.149568	0.353	0.399	1	PT
PSMB5	6.32365e-08	0.149293	0.382	0.471	0.00180104	PT
DRG1	0.000555176	0.14883	0.16	0.205	1	PT
URM1	0.000330299	0.148345	0.179	0.245	1	PT
WDR61	0.00423477	0.14828	0.191	0.205	1	PT
RPA3	3.89642e-05	0.148032	0.362	0.431	1	PT
MRPL4	0.000667278	0.147749	0.248	0.312	1	PT
PTER	9.5346e-05	0.147696	0.137	0.199	1	PT
MRPS33	0.00159967	0.147534	0.365	0.401	1	PT
METTL5	2.3616e-05	0.146653	0.376	0.485	0.672608	PT
BOLA2	0.000403418	0.146616	0.137	0.18	1	PT
NRDC	0.000913157	0.145995	0.16	0.197	1	PT
EMG1	0.00531696	0.145886	0.171	0.205	1	PT
CFAP298	8.80911e-05	0.145746	0.245	0.303	1	PT
CCDC174	0.00500416	0.145345	0.077	0.104	1	PT
SLC2A4RG	0.00526814	0.145004	0.262	0.291	1	PT
COX7A2	7.83977e-05	0.14483	0.595	0.664	1	PT
UBE2V1	2.64568e-05	0.144125	0.348	0.427	0.753515	PT
LSM6	0.000676446	0.143656	0.185	0.24	1	PT
SEC23B	0.00910141	0.143158	0.108	0.142	1	PT
UBE2H	6.50088e-05	0.143062	0.185	0.254	1	PT
UCHL3	0.00579211	0.143023	0.128	0.159	1	PT
ATP5MC3	0.00036266	0.142745	0.63	0.699	1	PT
GMPS	0.00989445	0.142373	0.128	0.156	1	PT
SERF2	0.00949792	0.142343	0.897	0.917	1	PT
STX7	0.00680993	0.14189	0.165	0.188	1	PT
SEC61G	7.77405e-05	0.141526	0.721	0.786	1	PT
COX17	9.0515e-05	0.140557	0.504	0.578	1	PT
YIPF5	0.00483742	0.13968	0.231	0.245	1	PT
ATP5MD	8.50922e-05	0.139585	0.644	0.716	1	PT
SH3GLB1	0.00187095	0.139171	0.299	0.344	1	PT
PFN2	0.000288253	0.138892	0.103	0.131	1	PT
STK39	0.00557776	0.138879	0.088	0.125	1	PT
PUM3	0.00139803	0.138608	0.148	0.199	1	PT
BCKDHA	7.41477e-05	0.138439	0.245	0.297	1	PT
C12orf10	5.82429e-07	0.138343	0.282	0.362	0.0165882	PT
[truncated: 2,781 more rows]

## Sheet: F
Table S4. Differential expression results for all tumor clusters, for PT and TT from all tumor clusters, and published gene signatures for cell scores. Related to Fig4.
[truncated: 201 more rows]
