# Supplementary material for: Decoding the multicellular ecosystem of vena caval tumor thrombus in clear cell renal cell carcinoma by single-cell RNA sequencing
Source: Genome Biol. 2022 Mar 31;23:87. doi: 10.1186/s13059-022-02651-9 (PMC8969307; doi:10.1186/s13059-022-02651-9)
Supplement: Supplementary file 6 — Additional file 6: Table S5. Differential expression results for all endothelial clusters and all myofibroblast clusters, and published gene signatures for GSEA, related to Fig. 5. [file 13059_2022_2651_MOESM6_ESM.xlsx]

## Sheet: README
Table S5. Differential expression results for all endothelial clusters and all myofibroblast clusters, and published gene signatures for GSEA. Related to Fig5.
A	Differential expression results between cells of each endothelail cell type and all other endothelial cells.
B	Differential expression results between cells of each myofibroblast cell type and all other myofibroblast cells.
C	Signatures shown in Fig5g.
D	Signatures shown in Fig5o.

## Sheet: A
Table S5. Differential expression results for all endothelial clusters and all myofibroblast clusters, and published gene signatures for GSEA. Related to Fig5.
gene	p_val	avg_logFC	pct.1	pct.2	p_val_adj	cluster
CRHBP	1.34741e-114	0.725083	0.232	0.103	3.83757e-110	Endo1
EMCN	2.3306e-288	0.666957	0.792	0.538	6.63779e-284	Endo1
PLAT	1.1485e-137	0.663896	0.425	0.242	3.27105e-133	Endo1
IGFBP5	1.8221e-294	0.649095	0.724	0.455	5.18953e-290	Endo1
VWA1	0	0.599926	0.803	0.51	0	Endo1
PLPP3	0	0.55165	0.894	0.651	0	Endo1
EDNRB	1.13937e-276	0.54311	0.709	0.446	3.24504e-272	Endo1
COL4A1	1.77177375320775e-318	0.49581	0.917	0.725	5.046188826511e-314	Endo1
CAVIN2	6.06515e-202	0.495163	0.702	0.475	1.72742e-197	Endo1
F2RL3	3.12517e-295	0.484337	0.511	0.236	8.90079e-291	Endo1
EHD3	6.13327e-122	0.484045	0.204	0.078	1.74682e-117	Endo1
TIMP3	3.86044e-293	0.48051	0.928	0.743	1.09949e-288	Endo1
KDR	0	0.477019	0.855	0.551	0	Endo1
CCND1	0	0.472303	0.6	0.29	0	Endo1
NRP2	9.57196e-251	0.460688	0.509	0.255	2.72619e-246	Endo1
SOST	1.99574e-75	0.448341	0.109	0.036	5.68407e-71	Endo1
PODXL	0	0.442949	0.854	0.602	0	Endo1
PLVAP	2.9151e-225	0.442568	0.84	0.734	8.30249e-221	Endo1
SPRY1	8.34488e-232	0.439495	0.806	0.581	2.37671e-227	Endo1
APOLD1	1.69039e-233	0.43918	0.694	0.447	4.81441e-229	Endo1
COL4A2	0	0.436184	0.907	0.683	0	Endo1
TP53I11	0	0.434851	0.636	0.311	0	Endo1
TM4SF18	0	0.422142	0.738	0.399	0	Endo1
RGCC	8.11915e-191	0.421576	0.782	0.602	2.31242e-186	Endo1
CA2	1.76634e-264	0.408804	0.596	0.326	5.03072e-260	Endo1
PDGFB	1.16808e-275	0.403665	0.602	0.328	3.32682e-271	Endo1
FCN3	1.55562e-286	0.403284	0.544	0.27	4.43056e-282	Endo1
PLPP1	4.61154e-284	0.398628	0.902	0.697	1.31341e-279	Endo1
PDGFD	9.95778e-298	0.391496	0.726	0.443	2.83607e-293	Endo1
CDH13	7.93562e-289	0.38816	0.677	0.396	2.26014e-284	Endo1
EFNB1	2.40331e-279	0.384659	0.443	0.187	6.84486e-275	Endo1
SH3BP5	1.00024e-290	0.380795	0.803	0.541	2.84879e-286	Endo1
APP	0	0.380555	0.958	0.773	0	Endo1
SGK1	3.07764e-230	0.380328	0.598	0.345	8.76543e-226	Endo1
APLNR	0	0.3754	0.426	0.152	0	Endo1
HECW2	1.41395e-270	0.375209	0.558	0.287	4.02706e-266	Endo1
COL15A1	3.48003e-274	0.368452	0.594	0.321	9.91147e-270	Endo1
PTPRG	7.33462e-248	0.361253	0.614	0.354	2.08897e-243	Endo1
THY1	3.41528e-258	0.361039	0.507	0.25	9.72706e-254	Endo1
LBH	1.80818e-288	0.358311	0.542	0.266	5.14987e-284	Endo1
TBX3	2.83038e-110	0.35713	0.183	0.069	8.06121e-106	Endo1
ETS1	0	0.355905	0.828	0.552	0	Endo1
ETS2	2.15408e-232	0.348679	0.675	0.422	6.13504e-228	Endo1
CA4	2.35783e-179	0.347398	0.218	0.069	6.71535e-175	Endo1
COL21A1	9.9512e-245	0.346772	0.402	0.171	2.8342e-240	Endo1
TGFBR2	1.51347e-224	0.346161	0.865	0.652	4.31051e-220	Endo1
FOLH1	1.37633e-131	0.344778	0.344	0.177	3.91992e-127	Endo1
MAF	8.60135e-254	0.343191	0.549	0.287	2.44975e-249	Endo1
ADM	5.4543e-93	0.335444	0.466	0.31	1.55344e-88	Endo1
PCDH17	4.42384e-182	0.334771	0.608	0.382	1.25996e-177	Endo1
GSN	2.22384e-191	0.334446	0.912	0.762	6.33371e-187	Endo1
ROBO4	5.74697e-303	0.333363	0.698	0.409	1.6368e-298	Endo1
PREX1	1.35887e-257	0.33123	0.558	0.294	3.87018e-253	Endo1
TMEM150C	5.4771e-228	0.329046	0.514	0.269	1.55993e-223	Endo1
PIEZO2	2.9523e-303	0.328429	0.346	0.111	8.40844e-299	Endo1
NID1	5.55432e-220	0.328078	0.604	0.357	1.58193e-215	Endo1
PPFIBP1	4.80713e-283	0.326295	0.704	0.427	1.36912e-278	Endo1
PBX1	4.787e-136	0.323953	0.445	0.26	1.36339e-131	Endo1
ADGRL2	1.33343e-239	0.321717	0.445	0.205	3.79775e-235	Endo1
ID2	8.0902e-220	0.321476	0.701	0.456	2.30417e-215	Endo1
ITGA6	5.94061e-224	0.319967	0.759	0.52	1.69194e-219	Endo1
CALCRL	9.43662e-226	0.318108	0.798	0.568	2.68764e-221	Endo1
TCIM	1.57498e-158	0.317387	0.546	0.337	4.48571e-154	Endo1
HSPG2	5.48223e-177	0.316189	0.893	0.742	1.56139e-172	Endo1
ITGA8	2.05587e-193	0.315295	0.423	0.209	5.85532e-189	Endo1
CD34	1.30217e-256	0.309771	0.836	0.598	3.70872e-252	Endo1
PIK3R3	5.29997e-218	0.309569	0.678	0.434	1.50948e-213	Endo1
JCAD	3.06054e-262	0.304829	0.598	0.329	8.71673e-258	Endo1
EXOC3L2	3.03623e-239	0.302513	0.549	0.296	8.6475e-235	Endo1
SPRY4	4.11806e-208	0.300134	0.548	0.311	1.17286e-203	Endo1
LYVE1	7.86094e-153	0.29927	0.243	0.092	2.23887e-148	Endo1
CD9	4.54711e-226	0.298004	0.806	0.574	1.29506e-221	Endo1
SPG7	1.09936e-213	0.291315	0.505	0.269	3.13108e-209	Endo1
TSC22D1	7.5231e-167	0.290216	0.854	0.678	2.14265e-162	Endo1
RFLNB	5.56575e-295	0.289958	0.618	0.334	1.58518e-290	Endo1
ARHGAP29	3.1682e-276	0.288656	0.844	0.598	9.02336e-272	Endo1
TMEM204	4.78755e-262	0.288265	0.749	0.486	1.36354e-257	Endo1
HSPA1B	6.69418e-51	0.287563	0.627	0.512	1.90657e-46	Endo1
SPARC	2.29542e-279	0.286309	0.983	0.884	6.53757e-275	Endo1
CHRM3	1.92824e-162	0.284872	0.268	0.106	5.49182e-158	Endo1
ENG	2.22481e-289	0.281155	0.915	0.693	6.33649e-285	Endo1
SLC9A3R2	6.16112e-224	0.279511	0.9	0.71	1.75475e-219	Endo1
DYSF	5.43437e-254	0.278601	0.564	0.302	1.54776e-249	Endo1
CASKIN2	5.5029e-214	0.278512	0.498	0.263	1.56728e-209	Endo1
GABRD	1.80379e-183	0.277454	0.291	0.115	5.13737e-179	Endo1
MSN	2.44128e-258	0.275385	0.836	0.596	6.95301e-254	Endo1
EVA1B	6.44639e-253	0.273628	0.711	0.448	1.836e-248	Endo1
NRP1	3.18961e-263	0.272815	0.806	0.553	9.08433e-259	Endo1
DNASE1L3	3.99085e-59	0.27227	0.21	0.118	1.13663e-54	Endo1
LOXL2	5.02627e-160	0.271533	0.351	0.168	1.43153e-155	Endo1
DLL1	3.32761e-180	0.26625	0.414	0.209	9.47736e-176	Endo1
SYNE1	1.48212e-158	0.265908	0.526	0.319	4.22122e-154	Endo1
FAM167B	4.53333e-274	0.265237	0.693	0.42	1.29114e-269	Endo1
CEACAM1	1.04994e-135	0.263598	0.383	0.209	2.99033e-131	Endo1
STC2	2.42809e-167	0.26357	0.306	0.131	6.91544e-163	Endo1
MCF2L	4.14346e-218	0.260485	0.446	0.218	1.1801e-213	Endo1
RAPGEF4	2.52817e-213	0.260168	0.469	0.238	7.20047e-209	Endo1
GAS6	8.15439e-209	0.259931	0.685	0.447	2.32245e-204	Endo1
JUP	2.16937e-241	0.258858	0.651	0.392	6.1786e-237	Endo1
PCDH12	3.69923e-266	0.257949	0.522	0.262	1.05358e-261	Endo1
FSCN1	2.61613e-281	0.257869	0.621	0.344	7.45101e-277	Endo1
KLHL5	4.92353e-221	0.257332	0.524	0.282	1.40227e-216	Endo1
MEG3	1.10283e-42	0.255581	0.121	0.06	3.14098e-38	Endo1
TACC1	4.54437e-158	0.255186	0.739	0.537	1.29428e-153	Endo1
PDE2A	9.48074e-258	0.253091	0.437	0.197	2.70021e-253	Endo1
HES1	2.31835e-131	0.252066	0.736	0.552	6.60289e-127	Endo1
APOE	0	1.54842	0.309	0.192	0	Endo2
NDUFA4L2	0	1.36676	0.301	0.168	0	Endo2
CRYAB	0	1.34126	0.371	0.3	0	Endo2
FTL	0	1.09533	0.91	0.915	0	Endo2
NNMT	0	1.06247	0.272	0.245	0	Endo2
FXYD2	0	1.04439	0.275	0.234	0	Endo2
C1QB	1.63072e-233	1.03035	0.138	0.051	4.64445e-229	Endo2
SAA1	1.35224e-152	1.01888	0.113	0.038	3.85131e-148	Endo2
SPP1	3.38572e-301	1.01535	0.292	0.263	9.64286e-297	Endo2
APOC1	6.65465e-260	1.01048	0.154	0.07	1.89531e-255	Endo2
RGS5	1.03188e-208	0.991654	0.194	0.156	2.93891e-204	Endo2
MT1G	4.82592e-215	0.949615	0.115	0.117	1.37447e-210	Endo2
FTH1	0	0.926653	0.912	0.921	0	Endo2
TGFBI	8.68969e-172	0.915338	0.125	0.046	2.47491e-167	Endo2
C1QA	8.87786e-199	0.904893	0.123	0.051	2.5285e-194	Endo2
CD24	6.22807e-263	0.836784	0.178	0.109	1.77382e-258	Endo2
CCL4	1.4481e-211	0.802015	0.126	0.071	4.12433e-207	Endo2
GAPDH	0	0.779956	0.818	0.877	0	Endo2
RPL41	0	0.76784	0.941	0.949	0	Endo2
SERPINA1	6.15663e-168	0.75101	0.14	0.082	1.75347e-163	Endo2
RARRES2	1.85161e-187	0.737265	0.12	0.051	5.27358e-183	Endo2
CRIP1	1.36247e-295	0.735818	0.238	0.236	3.88046e-291	Endo2
GPX3	0	0.733448	0.196	0.22	0	Endo2
TPM2	2.78717e-195	0.731611	0.131	0.101	7.93814e-191	Endo2
LGALS1	0	0.725225	0.516	0.591	0	Endo2
KRT18	4.4916e-255	0.719735	0.149	0.115	1.27925e-250	Endo2
MIF	0	0.717447	0.593	0.73	0	Endo2
RPL10	0	0.708678	0.931	0.943	0	Endo2
RPL18A	0	0.706737	0.793	0.867	0	Endo2
RNASET2	4.77838e-308	0.703592	0.165	0.165	1.36093e-303	Endo2
TAGLN	1.77822e-146	0.69333	0.121	0.096	5.06455e-142	Endo2
RPS10	0	0.685747	0.633	0.739	0	Endo2
RPS5	0	0.683649	0.66	0.769	0	Endo2
RPL12	0	0.682865	0.819	0.861	0	Endo2
CST3	0	0.680346	0.463	0.616	0	Endo2
S100A11	0	0.674041	0.637	0.772	0	Endo2
ACTA2	7.75771e-151	0.66773	0.101	0.062	2.20947e-146	Endo2
TYROBP	1.31821e-155	0.665491	0.102	0.038	3.75439e-151	Endo2
MYL9	0	0.664955	0.196	0.233	0	Endo2
RPLP1	0	0.65995	0.958	0.957	0	Endo2
RPS4X	0	0.657869	0.827	0.873	0	Endo2
RPS14	0	0.657868	0.883	0.909	0	Endo2
PDZK1IP1	1.18193e-163	0.653078	0.118	0.057	3.36627e-159	Endo2
SNHG29	0	0.653044	0.413	0.563	0	Endo2
RPL8	0	0.652026	0.852	0.899	0	Endo2
RPL30	0	0.645424	0.878	0.89	0	Endo2
MGST1	3.11404e-144	0.642644	0.114	0.046	8.8691e-140	Endo2
NACA	0	0.640279	0.734	0.835	0	Endo2
RPS18	0	0.639099	0.9	0.928	0	Endo2
RPS24	0	0.638846	0.861	0.91	0	Endo2
RPS19	0	0.637814	0.869	0.922	0	Endo2
RPS12	0	0.633356	0.904	0.912	0	Endo2
RPL29	0	0.632519	0.789	0.848	0	Endo2
LDHA	0	0.632295	0.422	0.594	0	Endo2
RPL11	0	0.629416	0.895	0.924	0	Endo2
RPS2	0	0.626215	0.729	0.855	0	Endo2
RPS3	0	0.625796	0.835	0.885	0	Endo2
RPL10A	0	0.621498	0.602	0.739	0	Endo2
RPS27A	0	0.621258	0.89	0.913	0	Endo2
RPL7A	0	0.620505	0.837	0.895	0	Endo2
RPS3A	0	0.618646	0.819	0.877	0	Endo2
CYB5A	0	0.615656	0.39	0.563	0	Endo2
RPL19	0	0.614133	0.868	0.911	0	Endo2
RPL39	0	0.610196	0.831	0.875	0	Endo2
PFDN5	0	0.608563	0.594	0.759	0	Endo2
RACK1	0	0.60563	0.72	0.844	0	Endo2
RRAD	2.16575e-154	0.601881	0.102	0.062	6.16826e-150	Endo2
GSTA1	8.69844e-143	0.59936	0.108	0.07	2.4774e-138	Endo2
CXCL14	6.97565e-151	0.598744	0.114	0.07	1.98674e-146	Endo2
RPS23	0	0.597923	0.89	0.915	0	Endo2
RPS27	0	0.593375	0.868	0.925	0	Endo2
RPL6	0	0.593045	0.719	0.832	0	Endo2
RPL28	0	0.592977	0.897	0.938	0	Endo2
RPL14	0	0.591091	0.708	0.838	0	Endo2
RPL13	0	0.590992	0.932	0.961	0	Endo2
RPL26	0	0.588632	0.857	0.898	0	Endo2
RPL32	0	0.58743	0.89	0.909	0	Endo2
RPL18	0	0.58594	0.806	0.886	0	Endo2
RPS7	0	0.581946	0.794	0.869	0	Endo2
NPM1	0	0.5801	0.468	0.653	0	Endo2
RPL24	0	0.577803	0.744	0.854	0	Endo2
TMEM176B	3.71357e-137	0.577059	0.122	0.063	1.05766e-132	Endo2
BTF3	0	0.575399	0.569	0.726	0	Endo2
RPL5	0	0.575262	0.719	0.828	0	Endo2
TIMP1	0	0.572359	0.451	0.68	0	Endo2
CYBA	0	0.57106	0.414	0.566	0	Endo2
EEF1B2	0	0.563209	0.49	0.657	0	Endo2
RPLP0	0	0.56001	0.534	0.724	0	Endo2
RPS15A	0	0.556942	0.817	0.877	0	Endo2
HINT1	0	0.553511	0.569	0.735	0	Endo2
RPL37	0	0.549928	0.818	0.899	0	Endo2
RPS13	0	0.547744	0.771	0.838	0	Endo2
ATP1B1	0	0.546543	0.227	0.302	0	Endo2
C1orf56	7.28145e-236	0.543672	0.122	0.124	2.07383e-231	Endo2
TMEM176A	7.012e-138	0.538835	0.105	0.066	1.99709e-133	Endo2
FAU	0	0.536897	0.789	0.867	0	Endo2
ATP5MC2	0	0.535032	0.453	0.654	0	Endo2
GPX4	0	0.530431	0.444	0.633	0	Endo2
RPL17	0	0.52943	0.694	0.828	0	Endo2
RPS21	0	0.528508	0.715	0.832	0	Endo2
ARPC3	0	0.526892	0.514	0.707	0	Endo2
MT2A	4.0404e-177	0.522695	0.456	0.477	1.15075e-172	Endo2
RPL3	0	0.521454	0.802	0.895	0	Endo2
RPL7	0	0.52132	0.541	0.744	0	Endo2
RPL23A	0	0.520848	0.672	0.826	0	Endo2
NME2	0	0.517827	0.556	0.726	0	Endo2
RPL36	0	0.513888	0.784	0.881	0	Endo2
COX7B	0	0.513701	0.373	0.565	0	Endo2
RPL35	0	0.513652	0.676	0.844	0	Endo2
LDHB	0	0.513232	0.265	0.398	0	Endo2
UQCR10	0	0.513155	0.279	0.43	0	Endo2
ANXA4	4.19519e-273	0.512932	0.149	0.191	1.19483e-268	Endo2
SLC25A6	0	0.512924	0.354	0.538	0	Endo2
CHCHD2	0	0.510992	0.508	0.711	0	Endo2
MT1E	6.86847e-123	0.508269	0.163	0.174	1.95621e-118	Endo2
RPS9	0	0.506979	0.74	0.863	0	Endo2
RPL35A	0	0.50675	0.796	0.872	0	Endo2
RPS15	0	0.506105	0.835	0.914	0	Endo2
COX7C	0	0.504832	0.496	0.696	0	Endo2
RPL36A	0	0.502567	0.592	0.773	0	Endo2
RPS27L	0	0.499901	0.462	0.64	0	Endo2
MZT2B	0	0.495428	0.34	0.539	0	Endo2
NDUFS5	0	0.495158	0.396	0.595	0	Endo2
RPL9	0	0.494715	0.759	0.868	0	Endo2
GSTP1	0	0.491314	0.519	0.723	0	Endo2
ATP5MG	0	0.488324	0.435	0.64	0	Endo2
UQCRB	0	0.48827	0.509	0.722	0	Endo2
ATP5MC3	0	0.486271	0.314	0.488	0	Endo2
EIF5A	0	0.485158	0.294	0.47	0	Endo2
ANGPTL4	4.8194e-114	0.483093	0.158	0.15	1.37261e-109	Endo2
UBA52	0	0.480564	0.661	0.822	0	Endo2
RPL21	0	0.480526	0.691	0.848	0	Endo2
GABARAP	0	0.477117	0.477	0.678	0	Endo2
CHCHD10	2.87770348641154e-316	0.476532	0.174	0.226	8.19598729964872e-312	Endo2
SLC25A5	0	0.474579	0.3	0.486	0	Endo2
RPL15	0	0.470106	0.746	0.861	0	Endo2
RPL34	0	0.469823	0.84	0.906	0	Endo2
PHPT1	0	0.468947	0.25	0.394	0	Endo2
SEC61G	0	0.468586	0.362	0.563	0	Endo2
RPSA	0	0.468404	0.479	0.686	0	Endo2
MZT2A	0	0.466402	0.153	0.21	0	Endo2
FABP5	1.51083e-67	0.463705	0.21	0.22	4.303e-63	Endo2
RPL22	0	0.463418	0.686	0.835	0	Endo2
RPL27	0	0.461987	0.57	0.753	0	Endo2
TPI1	0	0.46198	0.444	0.674	0	Endo2
LGALS3	2.11835e-298	0.461219	0.218	0.296	6.03326e-294	Endo2
RPS25	0	0.460061	0.767	0.875	0	Endo2
EEF1D	0	0.454149	0.511	0.733	0	Endo2
OAZ1	0	0.453507	0.472	0.699	0	Endo2
COX6B1	0	0.452157	0.412	0.635	0	Endo2
ATP5MD	0	0.449166	0.382	0.587	0	Endo2
PPDPF	0	0.445392	0.279	0.461	0	Endo2
SH3BGRL3	0	0.443874	0.529	0.731	0	Endo2
BGN	1.47126e-132	0.443055	0.142	0.164	4.1903e-128	Endo2
S100A4	2.76515e-171	0.443037	0.253	0.296	7.87541e-167	Endo2
RPS6	0	0.442739	0.793	0.894	0	Endo2
DBI	0	0.441756	0.339	0.531	0	Endo2
TPT1	1.55149e-274	0.440613	0.949	0.965	4.4188e-270	Endo2
TBCA	0	0.439652	0.329	0.535	0	Endo2
PEBP1	0	0.43915	0.285	0.474	0	Endo2
TMSB10	6.18473e-209	0.439017	0.963	0.975	1.76147e-204	Endo2
HLA-DPB1	0	0.438927	0.357	0.527	0	Endo2
UBL5	0	0.438736	0.46	0.683	0	Endo2
PRDX5	0	0.438722	0.337	0.546	0	Endo2
RPS4Y1	0	0.438618	0.232	0.327	0	Endo2
RPL36AL	0	0.437654	0.409	0.636	0	Endo2
RAN	0	0.43662	0.314	0.519	0	Endo2
COX4I1	0	0.436035	0.534	0.756	0	Endo2
COX6C	0	0.435849	0.515	0.727	0	Endo2
CLIC1	0	0.434658	0.58	0.759	0	Endo2
LY6E	7.46413e-301	0.43351	0.23	0.338	2.12586e-296	Endo2
ADIRF	1.09781e-197	0.433163	0.25	0.314	3.12667e-193	Endo2
C11orf96	5.96574e-269	0.431159	0.352	0.476	1.6991e-264	Endo2
SERF2	0	0.429459	0.831	0.91	0	Endo2
SOD1	0	0.429077	0.395	0.625	0	Endo2
NDUFB2	0	0.428933	0.402	0.624	0	Endo2
UQCR11	0	0.428667	0.429	0.658	0	Endo2
PFN1	0	0.428304	0.633	0.813	0	Endo2
AP2S1	0	0.427738	0.327	0.547	0	Endo2
UQCRQ	0	0.425483	0.369	0.589	0	Endo2
NDUFAB1	0	0.425248	0.253	0.434	0	Endo2
EEF1A1	2.26042e-273	0.424801	0.97	0.978	6.43789e-269	Endo2
POMP	0	0.424591	0.467	0.667	0	Endo2
PPP1R14B	0	0.422124	0.176	0.283	0	Endo2
RPS16	0	0.420633	0.655	0.837	0	Endo2
EIF3K	0	0.417715	0.379	0.596	0	Endo2
UQCRH	0	0.4154	0.363	0.581	0	Endo2
PRELID1	0	0.414898	0.276	0.477	0	Endo2
H2AFZ	0	0.414081	0.389	0.608	0	Endo2
NDUFA4	0	0.413939	0.493	0.716	0	Endo2
PKM	0	0.413239	0.253	0.453	0	Endo2
RPS28	0	0.412859	0.886	0.941	0	Endo2
OCIAD2	3.30717e-273	0.411738	0.161	0.23	9.41916e-269	Endo2
RPLP2	0	0.411504	0.773	0.895	0	Endo2
ATP5PO	0	0.410258	0.29	0.501	0	Endo2
TMSB4X	4.51354e-171	0.41004	0.968	0.972	1.2855e-166	Endo2
OST4	0	0.409685	0.466	0.685	0	Endo2
MYL6	3.06424692144798e-310	0.408461	0.837	0.908	8.72728e-306	Endo2
CSTB	0	0.407908	0.434	0.654	0	Endo2
TPM1	0	0.405306	0.252	0.418	0	Endo2
MPC2	0	0.405266	0.188	0.319	0	Endo2
COMMD6	0	0.404807	0.338	0.554	0	Endo2
COX6A1	0	0.404503	0.434	0.675	0	Endo2
COX8A	0	0.404172	0.344	0.567	0	Endo2
PARK7	0	0.403518	0.355	0.587	0	Endo2
RPL38	0	0.402322	0.578	0.797	0	Endo2
MT1X	5.64305e-114	0.402098	0.156	0.19	1.6072e-109	Endo2
MGST3	0	0.401413	0.414	0.647	0	Endo2
COX7A2	0	0.398745	0.386	0.611	0	Endo2
KRT8	3.42625e-124	0.398624	0.102	0.095	9.7583e-120	Endo2
VEGFA	7.78298e-190	0.395912	0.123	0.163	2.21667e-185	Endo2
DYNLL1	0	0.395626	0.621	0.803	0	Endo2
TXN	0	0.395317	0.343	0.549	0	Endo2
ATP6V1F	0	0.395307	0.256	0.451	0	Endo2
ATP5F1D	0	0.395225	0.336	0.569	0	Endo2
ATP5F1C	0	0.393152	0.314	0.536	0	Endo2
PRDX1	0	0.391851	0.546	0.767	0	Endo2
PSMA2	0	0.391499	0.256	0.456	0	Endo2
ATP5PF	0	0.390891	0.41	0.651	0	Endo2
BLOC1S1	0	0.39013	0.304	0.528	0	Endo2
COL6A2	1.6809e-191	0.390106	0.122	0.18	4.78736e-187	Endo2
RPL31	0	0.388218	0.416	0.655	0	Endo2
C19orf53	0	0.38818	0.3	0.522	0	Endo2
HLA-DRA	6.66391e-249	0.387097	0.56	0.691	1.89795e-244	Endo2
APRT	0	0.386829	0.225	0.397	0	Endo2
VAMP8	0	0.385785	0.21	0.346	0	Endo2
LAMTOR5	0	0.384976	0.302	0.522	0	Endo2
ATP5F1E	0	0.384349	0.717	0.865	0	Endo2
SUMO2	0	0.383975	0.487	0.723	0	Endo2
SKP1	0	0.383936	0.472	0.713	0	Endo2
ENO1	0	0.382265	0.321	0.541	0	Endo2
NDUFA13	0	0.380782	0.443	0.698	0	Endo2
COX14	0	0.378824	0.213	0.372	0	Endo2
EEF1G	0	0.377431	0.494	0.74	0	Endo2
COX5A	0	0.376094	0.277	0.48	0	Endo2
NEDD8	0	0.376029	0.349	0.582	0	Endo2
YBX1	0	0.375853	0.497	0.729	0	Endo2
GSTO1	0	0.375709	0.344	0.568	0	Endo2
STMN1	5.93759e-191	0.374564	0.127	0.194	1.69108e-186	Endo2
BEX3	0	0.374438	0.378	0.615	0	Endo2
PLIN2	0	0.374363	0.263	0.435	0	Endo2
CYCS	0	0.374055	0.229	0.41	0	Endo2
CIB1	0	0.372442	0.212	0.373	0	Endo2
RPL27A	0	0.372017	0.586	0.823	0	Endo2
PSMB3	0	0.371752	0.295	0.512	0	Endo2
RPL4	0	0.371501	0.424	0.668	0	Endo2
PRDX6	0	0.370903	0.27	0.473	0	Endo2
SEM1	0	0.369953	0.394	0.641	0	Endo2
HMGN3	0	0.369402	0.259	0.453	0	Endo2
EIF3H	0	0.368122	0.226	0.395	0	Endo2
RPS29	0	0.366478	0.643	0.839	0	Endo2
ELOB	0	0.366325	0.508	0.743	0	Endo2
NDUFA1	0	0.365833	0.384	0.633	0	Endo2
SNX3	0	0.365345	0.404	0.651	0	Endo2
CTSD	0	0.365279	0.37	0.611	0	Endo2
MICOS10	0	0.364214	0.308	0.522	0	Endo2
EDF1	0	0.363668	0.443	0.705	0	Endo2
IL32	2.54706e-287	0.36315	0.307	0.439	7.25429e-283	Endo2
TOMM7	0	0.36294	0.395	0.636	0	Endo2
RPL37A	0	0.362	0.71	0.886	0	Endo2
TMEM258	0	0.361028	0.317	0.546	0	Endo2
CIAO2B	0	0.359106	0.247	0.446	0	Endo2
NDUFB8	0	0.358468	0.294	0.522	0	Endo2
SEC61B	0	0.357977	0.378	0.62	0	Endo2
BRI3	0	0.356996	0.424	0.671	0	Endo2
ACTG1	0	0.356419	0.732	0.878	0	Endo2
HSPE1	0	0.356333	0.372	0.593	0	Endo2
SUB1	0	0.356324	0.416	0.669	0	Endo2
COX5B	0	0.355488	0.534	0.765	0	Endo2
HLA-DPA1	0	0.355416	0.415	0.604	0	Endo2
VPS28	0	0.355243	0.304	0.536	0	Endo2
ATP5MF	0	0.354894	0.269	0.479	0	Endo2
ATP5ME	0	0.354323	0.371	0.616	0	Endo2
TRMT112	0	0.354288	0.345	0.581	0	Endo2
DYNLRB1	0	0.3536	0.332	0.582	0	Endo2
ATP5MPL	0	0.353066	0.274	0.484	0	Endo2
SNRPD2	0	0.352848	0.261	0.462	0	Endo2
NDUFA12	0	0.352452	0.34	0.569	0	Endo2
DYNLT1	0	0.352326	0.268	0.487	0	Endo2
GUK1	0	0.351264	0.54	0.772	0	Endo2
SRP14	1.48460811176723e-314	0.350324	0.766	0.886	4.22831236312426e-310	Endo2
C9orf16	0	0.350259	0.25	0.461	0	Endo2
S100A10	0	0.350105	0.621	0.781	0	Endo2
NDUFC1	0	0.34903	0.311	0.548	0	Endo2
SLC25A3	0	0.348618	0.369	0.628	0	Endo2
CLTA	0	0.348301	0.337	0.58	0	Endo2
RPL13A	0	0.346201	0.621	0.847	0	Endo2
RBX1	0	0.345208	0.292	0.522	0	Endo2
FIS1	0	0.344736	0.342	0.597	0	Endo2
NDUFB10	0	0.344564	0.313	0.563	0	Endo2
MRPL51	0	0.344393	0.247	0.443	0	Endo2
LAMTOR4	0	0.343586	0.294	0.538	0	Endo2
NDUFB11	0	0.34336	0.277	0.504	0	Endo2
ATOX1	0	0.342616	0.34	0.583	0	Endo2
PGK1	0	0.342388	0.307	0.557	0	Endo2
RPL22L1	0	0.341894	0.164	0.281	0	Endo2
UBB	0	0.341574	0.699	0.847	0	Endo2
SSR4	0	0.341163	0.375	0.637	0	Endo2
TMA7	0	0.341058	0.52	0.758	0	Endo2
SSBP1	0	0.340704	0.237	0.425	0	Endo2
ISG15	0	0.3405	0.326	0.544	0	Endo2
PSMD8	0	0.339515	0.259	0.476	0	Endo2
PPIA	0	0.338221	0.596	0.811	0	Endo2
ARL6IP4	0	0.33634	0.317	0.574	0	Endo2
NDUFV2	0	0.333697	0.254	0.457	0	Endo2
RBIS	0	0.333666	0.216	0.397	0	Endo2
CD63	0	0.333243	0.652	0.853	0	Endo2
PGLS	0	0.331106	0.192	0.341	0	Endo2
ECH1	0	0.330613	0.211	0.405	0	Endo2
CFL1	0	0.328789	0.65	0.84	0	Endo2
RNASEK	0	0.328466	0.5	0.753	0	Endo2
PRDX2	0	0.328099	0.256	0.478	0	Endo2
H2AFJ	0	0.328064	0.246	0.461	0	Endo2
SAP18	0	0.327074	0.377	0.627	0	Endo2
GMFG	0	0.326591	0.37	0.598	0	Endo2
PHLDA1	1.04787e-196	0.325803	0.122	0.194	2.98444e-192	Endo2
EIF1	0	0.325803	0.795	0.908	0	Endo2
TRAPPC1	0	0.325573	0.224	0.43	0	Endo2
NOP10	0	0.325544	0.307	0.55	0	Endo2
MYL12B	0	0.325539	0.721	0.871	0	Endo2
CALM2	0	0.325195	0.395	0.647	0	Endo2
PSME2	0	0.325048	0.28	0.508	0	Endo2
NDUFB1	0	0.324902	0.319	0.564	0	Endo2
SF3B6	0	0.324021	0.281	0.497	0	Endo2
CYSTM1	0	0.323407	0.218	0.39	0	Endo2
DDT	0	0.322608	0.191	0.347	0	Endo2
NDUFA7	0	0.32176	0.204	0.39	0	Endo2
NDUFB4	0	0.321674	0.36	0.616	0	Endo2
PSMB8	0	0.321181	0.286	0.533	0	Endo2
TOMM5	0	0.320635	0.194	0.368	0	Endo2
BLVRB	1.51801e-223	0.32029	0.108	0.167	4.32346e-219	Endo2
ATP6V0E1	0	0.31997	0.366	0.635	0	Endo2
GNG11	0	0.31881	0.719	0.87	0	Endo2
HIGD2A	0	0.318238	0.204	0.385	0	Endo2
GNG5	0	0.317152	0.406	0.664	0	Endo2
SMDT1	0	0.31708	0.201	0.385	0	Endo2
HLA-DQA1	2.23767e-131	0.316737	0.155	0.204	6.37311e-127	Endo2
HSBP1	0	0.316649	0.304	0.555	0	Endo2
PSMB6	0	0.316314	0.273	0.505	0	Endo2
MYL12A	0	0.315029	0.658	0.825	0	Endo2
KRT10	0	0.31492	0.257	0.471	0	Endo2
COX7A2L	0	0.314502	0.206	0.382	0	Endo2
NDUFA2	0	0.31422	0.234	0.452	0	Endo2
ATP5PD	0	0.31395	0.314	0.559	0	Endo2
NDUFB3	0	0.313936	0.241	0.457	0	Endo2
METTL26	0	0.313844	0.169	0.302	0	Endo2
SNRPG	0	0.313756	0.27	0.507	0	Endo2
ATP5IF1	0	0.313643	0.346	0.607	0	Endo2
MRPS24	0	0.313385	0.178	0.331	0	Endo2
ARHGDIB	0	0.313348	0.457	0.695	0	Endo2
SRI	0	0.313281	0.214	0.414	0	Endo2
C12orf57	0	0.311872	0.39	0.647	0	Endo2
SELENOP	0	0.311669	0.305	0.546	0	Endo2
BNIP3	3.5014e-133	0.311422	0.093	0.115	9.97233e-129	Endo2
COPS9	0	0.311215	0.257	0.478	0	Endo2
AURKAIP1	0	0.311038	0.232	0.452	0	Endo2
TOMM6	0	0.31073	0.234	0.431	0	Endo2
MRPL17	0	0.30997	0.198	0.387	0	Endo2
MDH2	0	0.309824	0.172	0.331	0	Endo2
NDUFB7	0	0.309745	0.309	0.566	0	Endo2
SNHG6	0	0.309153	0.207	0.383	0	Endo2
BRK1	0	0.308412	0.322	0.578	0	Endo2
TMEM230	0	0.307049	0.239	0.462	0	Endo2
GADD45GIP1	0	0.306948	0.261	0.487	0	Endo2
PSMB1	0	0.306882	0.34	0.609	0	Endo2
NDUFA11	0	0.306792	0.335	0.597	0	Endo2
OSTC	0	0.304865	0.206	0.386	0	Endo2
PSME1	0	0.304706	0.366	0.628	0	Endo2
MYDGF	0	0.303482	0.234	0.449	0	Endo2
PLAAT4	7.54672e-152	0.303145	0.099	0.141	2.14938e-147	Endo2
NSA2	0	0.302732	0.174	0.344	0	Endo2
ANAPC11	0	0.302502	0.243	0.468	0	Endo2
EZR	2.34e-258	0.301885	0.122	0.216	6.66457e-254	Endo2
ZNHIT1	0	0.301743	0.295	0.547	0	Endo2
VDAC2	0	0.301478	0.205	0.403	0	Endo2
SNRPD1	0	0.300187	0.173	0.333	0	Endo2
NDUFB5	0	0.300072	0.191	0.366	0	Endo2
GABARAPL2	0	0.299888	0.335	0.599	0	Endo2
RTRAF	0	0.299379	0.242	0.476	0	Endo2
JPT1	1.3894e-261	0.299338	0.136	0.235	3.95714e-257	Endo2
EIF3G	0	0.298613	0.225	0.448	0	Endo2
RPS11	0	0.298091	0.612	0.839	0	Endo2
EIF4EBP1	2.26006e-279	0.297182	0.115	0.216	6.43689e-275	Endo2
ACTB	1.00779e-198	0.296842	0.85	0.932	2.8703e-194	Endo2
LAPTM5	0	0.29475	0.14	0.266	0	Endo2
PLP2	2.4436e-223	0.293761	0.098	0.158	6.95961e-219	Endo2
TUBA1B	0	0.293709	0.464	0.72	0	Endo2
NME4	0	0.293393	0.143	0.278	0	Endo2
SRP9	0	0.292078	0.242	0.472	0	Endo2
CKS2	1.34763e-152	0.291828	0.077	0.108	3.83819e-148	Endo2
SH3BGRL	0	0.291529	0.261	0.5	0	Endo2
ALKBH7	0	0.291484	0.172	0.322	0	Endo2
CUTA	0	0.291015	0.203	0.378	0	Endo2
PRDX4	0	0.290198	0.147	0.283	0	Endo2
LSM3	0	0.288811	0.19	0.381	0	Endo2
NOP53	0	0.288362	0.281	0.52	0	Endo2
TYMP	7.9097e-202	0.287915	0.142	0.223	2.25276e-197	Endo2
NDUFS6	0	0.287887	0.278	0.535	0	Endo2
NME1	4.65164e-257	0.287826	0.118	0.211	1.32483e-252	Endo2
LSM7	0	0.287075	0.202	0.393	0	Endo2
S100A13	0	0.286176	0.366	0.618	0	Endo2
RBP7	4.05015e-224	0.285816	0.441	0.607	1.15352e-219	Endo2
POLR2I	0	0.285234	0.169	0.337	0	Endo2
NDUFS4	0	0.285027	0.158	0.301	0	Endo2
ETFB	0	0.284813	0.182	0.346	0	Endo2
TIMM13	0	0.28481	0.15	0.281	0	Endo2
TRIR	0	0.284545	0.312	0.577	0	Endo2
UXT	0	0.284236	0.156	0.301	0	Endo2
GTF3C6	0	0.28416	0.151	0.294	0	Endo2
PSMB9	0	0.284029	0.312	0.569	0	Endo2
DCTN3	0	0.283437	0.178	0.362	0	Endo2
POLR2L	0	0.282842	0.364	0.628	0	Endo2
MRPL40	2.16446e-269	0.282838	0.116	0.21	6.16459e-265	Endo2
TRAPPC5	0	0.282546	0.244	0.482	0	Endo2
SERP1	0	0.281993	0.253	0.486	0	Endo2
DNPH1	1.26534e-138	0.281825	0.086	0.113	3.60381e-134	Endo2
EIF3E	0	0.281663	0.229	0.452	0	Endo2
TMEM219	0	0.280712	0.273	0.524	0	Endo2
MRPL20	0	0.280047	0.222	0.43	0	Endo2
BAX	0	0.27995	0.22	0.404	0	Endo2
NAA38	0	0.279735	0.354	0.602	0	Endo2
VPS29	0	0.279654	0.202	0.394	0	Endo2
SEC11A	0	0.278898	0.257	0.485	0	Endo2
TXNL4A	0	0.278349	0.167	0.338	0	Endo2
GLRX	0	0.27832	0.157	0.298	0	Endo2
HMGN2	0	0.278107	0.208	0.402	0	Endo2
B2M	1.08648e-75	0.2781	0.99	0.994	3.09441e-71	Endo2
SELENOK	0	0.277153	0.28	0.537	0	Endo2
MARCKSL1	0	0.27615	0.374	0.627	0	Endo2
HNRNPA1	0	0.275811	0.402	0.69	0	Endo2
PSMA7	0	0.275613	0.444	0.72	0	Endo2
RAB13	0	0.275383	0.414	0.693	0	Endo2
ATP5MC1	0	0.275065	0.193	0.369	0	Endo2
GTF2A2	0	0.274999	0.196	0.397	0	Endo2
EIF3I	0	0.273874	0.199	0.392	0	Endo2
PSMB5	0	0.273687	0.217	0.436	0	Endo2
CCT8	0	0.273502	0.152	0.308	0	Endo2
TUBA1C	6.95739e-272	0.273365	0.141	0.264	1.98153e-267	Endo2
ECHS1	0	0.272672	0.139	0.27	0	Endo2
IAH1	4.11126e-182	0.271776	0.093	0.147	1.17093e-177	Endo2
EIF3F	0	0.271765	0.219	0.433	0	Endo2
MICOS13	0	0.271764	0.191	0.377	0	Endo2
RPS26	0	0.271161	0.542	0.791	0	Endo2
RPS20	0	0.270921	0.435	0.738	0	Endo2
FAM162A	9.54906e-244	0.270635	0.118	0.206	2.71967e-239	Endo2
ANAPC16	0	0.269994	0.286	0.543	0	Endo2
VIM	1.87239e-122	0.269803	0.835	0.896	5.33275e-118	Endo2
TRAPPC2L	7.00768e-279	0.269093	0.135	0.252	1.99586e-274	Endo2
DECR1	0	0.268281	0.146	0.291	0	Endo2
THY1	1.70911e-211	0.268086	0.266	0.39	4.86771e-207	Endo2
MRPL52	0	0.267656	0.208	0.415	0	Endo2
RPS8	6.30613e-303	0.267035	0.779	0.908	1.79605e-298	Endo2
IFI27	2.4504e-185	0.266857	0.783	0.896	6.97898e-181	Endo2
TXNDC17	0	0.266143	0.181	0.352	0	Endo2
AKR1A1	2.13481e-305	0.26568	0.15	0.283	6.08016e-301	Endo2
ID3	9.69878e-279	0.265356	0.519	0.704	2.76231e-274	Endo2
SNU13	0	0.26529	0.27	0.532	0	Endo2
PIN1	0	0.264892	0.153	0.292	0	Endo2
DAD1	0	0.264785	0.385	0.661	0	Endo2
LAMTOR2	0	0.264669	0.173	0.344	0	Endo2
CSNK2B	0	0.264643	0.229	0.448	0	Endo2
HCFC1R1	1.3207e-269	0.264186	0.119	0.223	3.76149e-265	Endo2
ATP6V1G1	0	0.263247	0.333	0.614	0	Endo2
RHOC	0	0.263207	0.504	0.762	0	Endo2
PYCARD	6.56789e-191	0.262982	0.09	0.146	1.8706e-186	Endo2
PDCD5	0	0.262042	0.206	0.405	0	Endo2
C1orf122	2.31373594530079e-312	0.261742	0.128	0.252	6.58975e-308	Endo2
LGALS3BP	1.97758e-83	0.261665	0.093	0.114	5.63235e-79	Endo2
SELENOH	0	0.261615	0.29	0.548	0	Endo2
ANXA5	0	0.261369	0.367	0.654	0	Endo2
RNF7	0	0.261074	0.27	0.511	0	Endo2
CHMP2A	0	0.261024	0.3	0.565	0	Endo2
SERPING1	4.51328e-111	0.260534	0.106	0.157	1.28543e-106	Endo2
NHP2	0	0.259932	0.156	0.307	0	Endo2
COL6A1	1.30889e-152	0.259311	0.073	0.135	3.72784e-148	Endo2
COX17	0	0.259047	0.318	0.584	0	Endo2
RPS17	0	0.259024	0.424	0.696	0	Endo2
SUMO1	0	0.258308	0.234	0.465	0	Endo2
PSMC5	0	0.25816	0.187	0.405	0	Endo2
MRPL54	0	0.257996	0.179	0.352	0	Endo2
PGAM1	0	0.257881	0.198	0.419	0	Endo2
CAVIN3	0	0.256935	0.25	0.479	0	Endo2
ERH	0	0.256272	0.261	0.517	0	Endo2
CREM	0	0.255858	0.229	0.41	0	Endo2
SCAND1	0	0.255679	0.246	0.491	0	Endo2
COPE	0	0.255442	0.239	0.477	0	Endo2
TMEM14C	0	0.255064	0.233	0.465	0	Endo2
ANXA1	0	0.253652	0.336	0.545	0	Endo2
CDC42SE1	0	0.253406	0.157	0.299	0	Endo2
S100A6	5.9561e-218	0.253392	0.711	0.845	1.69636e-213	Endo2
MRPL57	0	0.253301	0.199	0.401	0	Endo2
PSMA6	0	0.252587	0.269	0.525	0	Endo2
ATP6V0B	0	0.25206	0.246	0.501	0	Endo2
RPL26L1	4.17921e-284	0.251868	0.122	0.238	1.19028e-279	Endo2
MT-CO3	1.49243e-245	0.251545	0.86	0.992	4.2506e-241	Endo2
RSL24D1	0	0.251439	0.157	0.314	0	Endo2
BOLA3	3.47210561402686e-318	0.251305	0.113	0.243	9.8889039993099e-314	Endo2
TALDO1	0	0.251212	0.196	0.398	0	Endo2
POLR2K	0	0.250914	0.194	0.4	0	Endo2
COPZ1	0	0.250754	0.148	0.301	0	Endo2
ELOC	0	0.250732	0.227	0.448	0	Endo2
LSM4	0	0.250536	0.144	0.284	0	Endo2
ISG20	3.90029e-283	0.250401	0.161	0.304	1.11084e-278	Endo2
IGFBP3	0	1.57141	0.673	0.305	0	Endo3
ENPP2	0	1.31831	0.843	0.321	0	Endo3
SAT1	6.05468e-299	1.15607	0.851	0.657	1.72443e-294	Endo3
DEPP1	3.51546e-254	1.07532	0.553	0.249	1.00124e-249	Endo3
SULF1	0	1.00111	0.677	0.233	0	Endo3
EFNB2	0	0.979417	0.939	0.564	0	Endo3
GJA5	1.97778e-307	0.957708	0.403	0.096	5.63292e-303	Endo3
SEMA3G	0	0.933879	0.561	0.122	0	Endo3
SLC45A4	0	0.841071	0.538	0.099	0	Endo3
F8	0	0.83938	0.694	0.264	0	Endo3
STC1	2.50062e-241	0.824395	0.727	0.409	7.12202e-237	Endo3
CLDN5	6.51209e-176	0.822226	0.692	0.45	1.85471e-171	Endo3
FBLN5	0	0.822172	0.234	0.011	0	Endo3
NTN4	0	0.811007	0.694	0.276	0	Endo3
A2M	0	0.79271	0.984	0.823	0	Endo3
IDO1	5.64603e-292	0.79216	0.397	0.097	1.60805e-287	Endo3
THBS1	2.45267e-307	0.775449	0.647	0.275	6.98545e-303	Endo3
THSD7A	0	0.768679	0.578	0.213	0	Endo3
GJA1	0	0.758545	0.822	0.513	0	Endo3
INHBB	1.28426e-298	0.755608	0.722	0.367	3.65771e-294	Endo3
ATP2A3	0	0.73726	0.415	0.077	0	Endo3
FGL2	3.02059e-230	0.692714	0.545	0.233	8.60293e-226	Endo3
CLEC14A	2.84696e-295	0.687155	0.879	0.609	8.10842e-291	Endo3
SCARB1	2.29455e-295	0.680567	0.545	0.193	6.53511e-291	Endo3
SRGN	2.61251e-285	0.679863	0.858	0.586	7.44068e-281	Endo3
OAZ2	0	0.656907	0.762	0.392	0	Endo3
ANGPT2	2.87539e-199	0.636169	0.682	0.381	8.1894e-195	Endo3
DLL4	0	0.628297	0.856	0.487	0	Endo3
STOM	3.85281e-285	0.617552	0.871	0.616	1.09732e-280	Endo3
LTBP4	3.56575e-224	0.614943	0.209	0.027	1.01556e-219	Endo3
SPARCL1	1.92671e-149	0.610095	0.753	0.53	5.48746e-145	Endo3
FLT1	4.47619e-250	0.598801	0.964	0.804	1.27486e-245	Endo3
KCTD12	8.99122e-100	0.587649	0.283	0.135	2.56079e-95	Endo3
ARL15	7.1449e-269	0.586974	0.61	0.269	2.03494e-264	Endo3
PRSS23	1.23784e-232	0.578802	0.843	0.577	3.52551e-228	Endo3
HES4	0	0.566206	0.735	0.34	0	Endo3
GDF6	1.51513e-226	0.560951	0.275	0.053	4.31524e-222	Endo3
GJA4	1.44958e-196	0.560715	0.472	0.189	4.12856e-192	Endo3
ACE	4.87158e-172	0.553124	0.417	0.171	1.38747e-167	Endo3
EPAS1	1.12053811800033e-316	0.552975	0.969	0.796	3.19140461387674e-312	Endo3
MGP	3.32994e-182	0.55101	0.928	0.731	9.484e-178	Endo3
VEGFC	9.62783e-260	0.549224	0.462	0.152	2.7421e-255	Endo3
INSR	5.48223e-221	0.548882	0.905	0.685	1.56139e-216	Endo3
ESM1	2.58624e-179	0.547232	0.835	0.578	7.36587e-175	Endo3
MECOM	8.55066e-280	0.545102	0.648	0.287	2.43531e-275	Endo3
BTNL9	9.08244e-241	0.542235	0.822	0.499	2.58677e-236	Endo3
HEY1	2.74129e-254	0.539133	0.596	0.254	7.80748e-250	Endo3
CRIM1	6.83912e-230	0.536139	0.789	0.479	1.94785e-225	Endo3
RBP7	4.36961e-151	0.530425	0.779	0.531	1.24451e-146	Endo3
SELENOW	6.06417e-218	0.520396	0.874	0.642	1.72714e-213	Endo3
H19	1.11237e-16	0.516232	0.24	0.212	3.16814e-12	Endo3
FYN	2.37244e-236	0.512751	0.771	0.468	6.75694e-232	Endo3
BCAM	2.53655e-269	0.509043	0.855	0.539	7.22433e-265	Endo3
ADGRF5	1.89509e-292	0.504636	0.933	0.651	5.3974e-288	Endo3
CAV1	5.24053e-226	0.499713	0.789	0.476	1.49255e-221	Endo3
JAG1	6.15717e-198	0.485393	0.7	0.389	1.75362e-193	Endo3
SPOCK2	2.38967e-206	0.484539	0.566	0.258	6.80603e-202	Endo3
TMTC1	8.45082e-215	0.482451	0.62	0.301	2.40688e-210	Endo3
PTPRB	3.64782e-246	0.478386	0.909	0.637	1.03894e-241	Endo3
CD46	3.62888e-230	0.477774	0.836	0.552	1.03354e-225	Endo3
ADD1	7.95654e-202	0.476918	0.724	0.429	2.2661e-197	Endo3
FN1	1.42956e-90	0.47671	0.729	0.535	4.07153e-86	Endo3
AQP1	2.3681e-169	0.474911	0.722	0.434	6.74458e-165	Endo3
MMRN2	6.52134e-242	0.471894	0.844	0.541	1.85734e-237	Endo3
FILIP1	1.5702e-216	0.471767	0.578	0.261	4.47208e-212	Endo3
TM4SF1	1.38936e-151	0.471017	0.844	0.608	3.95704e-147	Endo3
JAG2	5.92601e-226	0.47044	0.664	0.333	1.68779e-221	Endo3
PDZD2	5.6347e-242	0.468437	0.351	0.089	1.60482e-237	Endo3
TGM2	9.71717e-197	0.464322	0.776	0.492	2.76755e-192	Endo3
GMNN	2.79739e-169	0.463297	0.276	0.077	7.96726e-165	Endo3
EXOC6	8.85066e-212	0.457268	0.435	0.154	2.52076e-207	Endo3
LIFR	2.44669e-153	0.446062	0.607	0.334	6.96841e-149	Endo3
PREX2	1.83937e-212	0.445244	0.61	0.293	5.23872e-208	Endo3
CCN3	2.05385e-215	0.441985	0.228	0.035	5.84957e-211	Endo3
PLLP	2.57043e-275	0.439278	0.406	0.106	7.32084e-271	Endo3
FNDC3B	1.6183e-178	0.439251	0.72	0.441	4.60907e-174	Endo3
MATN2	7.73471e-148	0.431558	0.457	0.211	2.20292e-143	Endo3
CYB5R3	2.60329e-195	0.431038	0.795	0.522	7.41444e-191	Endo3
GRAMD2B	1.98433e-172	0.428888	0.438	0.179	5.65157e-168	Endo3
NPR3	6.18537e-197	0.427753	0.263	0.057	1.76166e-192	Endo3
UNC5B	3.89725e-187	0.427586	0.653	0.35	1.10998e-182	Endo3
SHROOM1	3.33531e-212	0.422402	0.387	0.121	9.49931e-208	Endo3
ACKR3	1.32012e-131	0.421979	0.516	0.271	3.75983e-127	Endo3
FAM107A	3.78281e-156	0.416203	0.501	0.238	1.07738e-151	Endo3
RNF144B	8.90447e-195	0.41386	0.417	0.151	2.53608e-190	Endo3
IFITM1	1.04723e-125	0.409166	0.432	0.207	2.98263e-121	Endo3
NPTN	4.2857e-214	0.407581	0.631	0.311	1.22061e-209	Endo3
BMPR2	6.44721e-167	0.406288	0.762	0.491	1.83623e-162	Endo3
MCTP1	1.42754e-242	0.406139	0.248	0.037	4.06579e-238	Endo3
LRATD1	1.14296e-188	0.405754	0.407	0.146	3.25526e-184	Endo3
NOTCH1	6.09832e-177	0.403482	0.699	0.407	1.73686e-172	Endo3
ADAMTS1	6.73753e-100	0.399497	0.591	0.37	1.91892e-95	Endo3
KCNN3	5.60875e-139	0.398721	0.585	0.328	1.59743e-134	Endo3
EFNA1	2.99714e-169	0.397752	0.786	0.519	8.53615e-165	Endo3
VIM	2.29124e-186	0.396958	0.97	0.865	6.52568e-182	Endo3
LINC00551	1.57058e-29	0.395006	0.108	0.049	4.47317e-25	Endo3
TSPAN7	9.27338e-191	0.391288	0.698	0.391	2.64115e-186	Endo3
CX3CL1	1.60731e-147	0.389597	0.708	0.442	4.57777e-143	Endo3
SERPINE2	3.4002e-51	0.387934	0.116	0.04	9.68411e-47	Endo3
TMEM47	1.42181e-162	0.387214	0.671	0.388	4.04947e-158	Endo3
RABGAP1	2.65179e-157	0.386336	0.505	0.242	7.55256e-153	Endo3
GFOD1	8.08867e-138	0.385672	0.477	0.233	2.30373e-133	Endo3
ADAMTS5	7.70037e-88	0.380983	0.492	0.291	2.19314e-83	Endo3
MIR4435-2HG	2.20795e-142	0.379354	0.58	0.319	6.28846e-138	Endo3
FBLIM1	2.50955e-166	0.373543	0.268	0.07	7.14745e-162	Endo3
RPS6KA2	1.9157e-182	0.371054	0.631	0.332	5.45612e-178	Endo3
S1PR1	2.84955e-150	0.36999	0.764	0.504	8.11579e-146	Endo3
SIPA1L2	4.10436e-153	0.36975	0.589	0.319	1.16896e-148	Endo3
COL8A1	8.68716e-154	0.369623	0.522	0.258	2.47419e-149	Endo3
DENND11	6.90409e-167	0.369523	0.526	0.251	1.96635e-162	Endo3
SLC1A4	8.20913e-167	0.367797	0.339	0.113	2.33804e-162	Endo3
ARRDC3	1.34604e-118	0.365867	0.743	0.51	3.83366e-114	Endo3
MET	4.65382e-186	0.364207	0.299	0.08	1.32546e-181	Endo3
TNFRSF1B	2.95896e-141	0.36323	0.452	0.211	8.42742e-137	Endo3
PDE3A	1.37927e-220	0.363123	0.25	0.043	3.92831e-216	Endo3
F2R	1.45508e-126	0.362517	0.663	0.417	4.14422e-122	Endo3
CXCR4	2.33418e-141	0.362046	0.533	0.278	6.64797e-137	Endo3
FSTL1	6.83864e-148	0.361872	0.749	0.485	1.94771e-143	Endo3
MYLIP	1.42105e-135	0.361675	0.595	0.341	4.0473e-131	Endo3
GALNT18	2.94912e-170	0.361626	0.534	0.255	8.39938e-166	Endo3
P2RY1	1.67223e-151	0.361399	0.311	0.103	4.76269e-147	Endo3
NOTCH4	4.67381e-196	0.357614	0.895	0.632	1.33115e-191	Endo3
PPA1	1.08051e-136	0.357269	0.519	0.272	3.07739e-132	Endo3
KCNE3	2.80558e-137	0.357048	0.632	0.373	7.99056e-133	Endo3
SRP14	2.19004e-128	0.35698	0.958	0.841	6.23745e-124	Endo3
PDCD4	1.23321e-125	0.356853	0.509	0.272	3.51229e-121	Endo3
SERPINB6	1.03481e-155	0.356355	0.861	0.621	2.94723e-151	Endo3
LPCAT2	3.98154e-193	0.355883	0.31	0.083	1.13398e-188	Endo3
ATP1A1	5.78504e-123	0.355113	0.67	0.429	1.64764e-118	Endo3
PIK3C2B	2.17559e-156	0.353327	0.461	0.206	6.19628e-152	Endo3
MEDAG	1.4179e-128	0.352947	0.268	0.088	4.03831e-124	Endo3
CTNNAL1	1.81752e-132	0.352465	0.424	0.194	5.17648e-128	Endo3
CD93	1.24488e-159	0.351121	0.857	0.607	3.54555e-155	Endo3
SYNJ2	1.09682e-172	0.351043	0.35	0.117	3.12386e-168	Endo3
BGN	1.13628e-58	0.34489	0.27	0.138	3.23624e-54	Endo3
ADIPOR2	3.43689e-131	0.342578	0.477	0.238	9.7886e-127	Endo3
HOXD9	5.46556e-157	0.341954	0.49	0.229	1.55665e-152	Endo3
ATOH8	6.36073e-107	0.34161	0.235	0.08	1.8116e-102	Endo3
UTRN	1.42431e-150	0.340856	0.814	0.56	4.05658e-146	Endo3
FBLN2	4.22723e-98	0.339647	0.158	0.042	1.20396e-93	Endo3
CPM	7.88412e-81	0.337503	0.4	0.219	2.24548e-76	Endo3
TNFSF10	3.761e-140	0.336955	0.751	0.492	1.07117e-135	Endo3
NUDT4	9.87725e-97	0.333859	0.41	0.214	2.81314e-92	Endo3
PECAM1	1.24899e-194	0.33322	0.979	0.823	3.55726e-190	Endo3
IL33	3.26188e-106	0.332353	0.169	0.042	9.29017e-102	Endo3
LTBP1	2.74919e-136	0.331826	0.385	0.162	7.82998e-132	Endo3
FGF2	3.45448e-147	0.331725	0.282	0.087	9.83869e-143	Endo3
SORBS2	2.57895e-146	0.331319	0.567	0.302	7.3451e-142	Endo3
HES5	5.10576e-120	0.329606	0.13	0.02	1.45417e-115	Endo3
ITGB1	2.63625e-184	0.329202	0.973	0.81	7.50831e-180	Endo3
NRARP	1.26705e-123	0.329101	0.617	0.37	3.60869e-119	Endo3
LMCD1	2.10456e-150	0.328338	0.477	0.223	5.994e-146	Endo3
CCN2	3.86475e-30	0.327671	0.296	0.194	1.10072e-25	Endo3
AL158206.1	5.30177e-135	0.325395	0.304	0.107	1.51e-130	Endo3
ANGPTL2	8.1936e-125	0.321494	0.449	0.22	2.33362e-120	Endo3
ECE1	1.57171e-164	0.319358	0.761	0.481	4.4764e-160	Endo3
ITIH5	3.32828e-141	0.3174	0.403	0.175	9.47926e-137	Endo3
SCIN	1.0085e-98	0.315641	0.108	0.016	2.8723e-94	Endo3
SLC14A1	6.08608e-49	0.314002	0.287	0.161	1.73338e-44	Endo3
HEG1	9.13922e-132	0.313348	0.729	0.477	2.60294e-127	Endo3
DEPTOR	7.28964e-159	0.312958	0.366	0.136	2.07616e-154	Endo3
PCMTD1	1.0075e-139	0.312257	0.645	0.383	2.86946e-135	Endo3
ABL2	8.90928e-103	0.310452	0.463	0.251	2.53745e-98	Endo3
PTPN12	3.12796e-140	0.308906	0.765	0.511	8.90874e-136	Endo3
CFH	9.84594e-108	0.307262	0.249	0.087	2.80422e-103	Endo3
UACA	3.09958e-133	0.304861	0.821	0.581	8.82792e-129	Endo3
PCSK5	1.82152e-122	0.303266	0.346	0.143	5.18787e-118	Endo3
SMAD7	1.31831e-104	0.302348	0.403	0.2	3.75466e-100	Endo3
CCDC85A	1.13531e-144	0.302055	0.249	0.069	3.23346e-140	Endo3
APCDD1	9.0528e-136	0.298275	0.331	0.125	2.57833e-131	Endo3
LMO2	6.5002e-103	0.297975	0.764	0.55	1.85132e-98	Endo3
RCAN1	2.8449e-78	0.29595	0.32	0.158	8.10256e-74	Endo3
OSBPL1A	6.62191e-110	0.294471	0.581	0.349	1.88599e-105	Endo3
PAPSS2	5.90269e-123	0.291479	0.265	0.088	1.68115e-118	Endo3
TSC22D3	3.28682e-106	0.289204	0.776	0.556	9.36118e-102	Endo3
MAP4	3.08814e-115	0.288077	0.674	0.436	8.79532e-111	Endo3
SMAD6	1.10704e-100	0.28766	0.376	0.181	3.15295e-96	Endo3
CTSC	5.94124e-137	0.287359	0.585	0.327	1.69213e-132	Endo3
SLC44A2	1.25312e-139	0.28626	0.752	0.494	3.569e-135	Endo3
RFK	7.92569e-106	0.284758	0.594	0.365	2.25732e-101	Endo3
GNAS	2.06609e-134	0.284241	0.974	0.879	5.88442e-130	Endo3
MAGI1	4.80839e-123	0.281747	0.581	0.336	1.36948e-118	Endo3
NRP1	6.82701e-131	0.280205	0.854	0.626	1.9444e-126	Endo3
IL3RA	1.48004e-119	0.279835	0.582	0.34	4.21531e-115	Endo3
PPP1CB	1.87336e-99	0.279537	0.685	0.469	5.3355e-95	Endo3
AC004889.1	1.17434e-125	0.279383	0.265	0.087	3.34464e-121	Endo3
MED13L	1.36035e-126	0.276833	0.627	0.377	3.87442e-122	Endo3
ITGA5	1.23744e-105	0.275983	0.711	0.485	3.52434e-101	Endo3
A4GALT	1.32667e-120	0.27529	0.453	0.227	3.77849e-116	Endo3
ADGRL4	1.26994e-156	0.274788	0.901	0.668	3.61692e-152	Endo3
EDEM3	1.23892e-109	0.273665	0.42	0.209	3.52856e-105	Endo3
F11R	4.0206e-121	0.272004	0.451	0.224	1.14511e-116	Endo3
EDN1	2.69103e-44	0.268963	0.215	0.11	7.66433e-40	Endo3
RHOB	1.91615e-85	0.268906	0.864	0.696	5.45738e-81	Endo3
IQGAP2	9.94865e-76	0.268395	0.409	0.231	2.83348e-71	Endo3
IFNGR1	1.69856e-108	0.267661	0.593	0.362	4.83767e-104	Endo3
TXNIP	1.01983e-77	0.267077	0.846	0.676	2.90458e-73	Endo3
FRYL	1.05096e-104	0.263894	0.52	0.298	2.99325e-100	Endo3
ARGLU1	1.68098e-121	0.263526	0.851	0.632	4.78759e-117	Endo3
LRRC8C	2.18957e-100	0.261819	0.438	0.231	6.23613e-96	Endo3
VSIR	3.30678e-115	0.261559	0.457	0.235	9.41803e-111	Endo3
GRB10	2.32292e-103	0.261369	0.779	0.566	6.61591e-99	Endo3
CCDC3	3.7663e-115	0.26132	0.168	0.039	1.07268e-110	Endo3
PDLIM5	1.13561e-115	0.260303	0.536	0.302	3.23433e-111	Endo3
CYTOR	2.03116e-112	0.259199	0.614	0.378	5.78494e-108	Endo3
PTPN14	8.33295e-120	0.256172	0.54	0.303	2.37331e-115	Endo3
ITGA1	8.3739e-90	0.253404	0.724	0.517	2.38497e-85	Endo3
SOX17	4.24243e-89	0.252993	0.467	0.267	1.20829e-84	Endo3
CDC42BPA	3.49337e-105	0.251719	0.575	0.348	9.94947e-101	Endo3
MAST4	4.11241e-74	0.251317	0.403	0.228	1.17126e-69	Endo3
MMP2	3.69793e-38	0.250748	0.29	0.177	1.05321e-33	Endo3
LRMP	2.16895e-101	0.250611	0.254	0.094	6.17739e-97	Endo3
CYYR1	2.43793e-134	0.250513	0.733	0.478	6.94348e-130	Endo3
CRYBG3	2.10147e-85	0.250491	0.431	0.24	5.9852e-81	Endo3
ACKR1	0	2.59464	0.642	0.012	0	Endo4
CLU	0	1.70311	0.632	0.138	0	Endo4
CPE	0	1.59151	0.628	0.053	0	Endo4
VCAM1	0	1.44345	0.55	0.08	0	Endo4
CCL14	2.03808e-270	1.4152	0.632	0.222	5.80467e-266	Endo4
COL3A1	0	1.413	0.54	0.037	0	Endo4
PTGDS	1.07731e-216	1.3544	0.28	0.029	3.06829e-212	Endo4
NR2F2	0	1.31223	0.765	0.159	0	Endo4
SELE	4.71056e-152	1.30883	0.273	0.046	1.34161e-147	Endo4
FBLN2	4.41222e-270	1.24641	0.363	0.036	1.25664e-265	Endo4
CCN2	3.1854e-157	1.23167	0.501	0.186	9.07234e-153	Endo4
ADIRF	5.13601e-302	1.22992	0.725	0.265	1.46279e-297	Endo4
EFEMP1	3.95023e-220	1.22059	0.23	0.011	1.12507e-215	Endo4
ACTN1	0	1.14797	0.642	0.077	0	Endo4
CYP1B1	0	1.08904	0.334	0.011	0	Endo4
AKAP12	1.32714e-143	1.07111	0.544	0.233	3.77984e-139	Endo4
SOD2	1.23781e-150	1.05882	0.699	0.455	3.52539e-146	Endo4
SELP	0	1.018	0.516	0.028	0	Endo4
PRCP	0	1.01725	0.763	0.201	0	Endo4
EDN1	6.67742e-129	1.00457	0.373	0.107	1.9018e-124	Endo4
CCL2	1.13581e-103	1.00183	0.385	0.134	3.23489e-99	Endo4
EPB41L3	0	0.944281	0.497	0.028	0	Endo4
TFPI	6.90662e-227	0.917232	0.622	0.234	1.96707e-222	Endo4
DUSP23	4.32037e-270	0.915985	0.615	0.194	1.23049e-265	Endo4
IL1R1	0	0.869009	0.541	0.097	1.45734e-304	Endo4
MARCKS	9.04065e-234	0.866106	0.86	0.509	2.57487e-229	Endo4
C2CD4B	2.89441e-111	0.852714	0.357	0.115	8.24356e-107	Endo4
MMRN1	4.62413e-178	0.83524	0.33	0.07	1.317e-173	Endo4
CD55	4.84834e-236	0.827546	0.553	0.148	1.38086e-231	Endo4
NFKBIZ	1.17352e-190	0.824142	0.531	0.161	3.34231e-186	Endo4
SESN3	1.60157e-222	0.816604	0.413	0.081	4.56144e-218	Endo4
DNASE1L3	7.18366e-128	0.814135	0.421	0.136	2.04598e-123	Endo4
S100A6	1.57209e-230	0.800771	0.976	0.803	4.47746e-226	Endo4
NTS	1.98515e-254	0.796755	0.21	0.003	5.6539e-250	Endo4
ADGRG6	0	0.793532	0.388	0.006	0	Endo4
ICAM1	7.28564e-123	0.783577	0.536	0.255	2.07502e-118	Endo4
BMP4	1.73397e-175	0.780344	0.337	0.078	4.93851e-171	Endo4
GPM6A	0	0.778749	0.381	0.02	0	Endo4
VCAN	6.43385e-204	0.765599	0.234	0.014	1.83243e-199	Endo4
MIR99AHG	6.1023036049144e-319	0.760191	0.53	0.084	1.73799708971567e-314	Endo4
C7	2.50873e-243	0.747518	0.219	0.005	7.14511e-239	Endo4
RSPO3	4.95224e-287	0.746143	0.269	0.008	1.41045e-282	Endo4
NNMT	9.58889e-237	0.743115	0.666	0.216	2.73101e-232	Endo4
KLF4	8.57668e-121	0.741616	0.598	0.297	2.44272e-116	Endo4
FOXP1	1.93534e-171	0.738563	0.64	0.285	5.51203e-167	Endo4
CEBPD	3.95367e-144	0.734135	0.773	0.455	1.12605e-139	Endo4
NAMPT	1.73115e-171	0.725906	0.633	0.28	4.93048e-167	Endo4
LITAF	1.55575e-160	0.714545	0.421	0.115	4.43093e-156	Endo4
CXCL2	5.69194e-93	0.712171	0.369	0.13	1.62112e-88	Endo4
SLCO2A1	6.20874e-160	0.707842	0.829	0.492	1.76831e-155	Endo4
PGM5	1.07611e-256	0.70426	0.43	0.069	3.06488e-252	Endo4
UGCG	7.97255e-141	0.703186	0.52	0.222	2.27066e-136	Endo4
ARL4A	9.34307e-145	0.701728	0.634	0.308	2.661e-140	Endo4
IL33	3.07875e-185	0.691985	0.312	0.042	8.7686e-181	Endo4
TIMP1	7.11013e-102	0.688426	0.838	0.613	2.02504e-97	Endo4
PLSCR4	1.6653e-244	0.681489	0.44	0.077	4.74294e-240	Endo4
FN1	3.07029e-177	0.674286	0.897	0.539	8.74449e-173	Endo4
ZFP36L1	3.82661e-129	0.674047	0.843	0.609	1.08986e-124	Endo4
PMP22	8.50942e-136	0.662797	0.599	0.28	2.42357e-131	Endo4
EGR1	2.89159e-70	0.661451	0.567	0.338	8.23552e-66	Endo4
TFF3	9.50925e-185	0.652274	0.504	0.14	2.70833e-180	Endo4
SEPTIN6	6.3757e-239	0.640894	0.432	0.075	1.81586e-234	Endo4
HSPA2	2.26591e-173	0.632907	0.413	0.095	6.45355e-169	Endo4
BMP2	4.67328e-248	0.627975	0.287	0.018	1.331e-243	Endo4
MAN1A1	1.14362e-169	0.625036	0.541	0.191	3.25714e-165	Endo4
LTBP2	1.23241e-262	0.62475	0.254	0.009	3.51004e-258	Endo4
ATF3	4.22323e-93	0.617882	0.509	0.238	1.20282e-88	Endo4
S100A10	1.92977e-166	0.610048	0.938	0.73	5.49617e-162	Endo4
NR2F1	1.41335e-145	0.606315	0.348	0.084	4.02535e-141	Endo4
FOXC1	2.60886e-146	0.604537	0.443	0.14	7.43029e-142	Endo4
FOSB	4.14308e-74	0.600662	0.732	0.521	1.17999e-69	Endo4
ANXA1	1.57935e-125	0.600243	0.785	0.476	4.49814e-121	Endo4
ADAM15	2.66409e-126	0.597532	0.631	0.3	7.58759e-122	Endo4
COL8A1	9.41545e-53	0.597412	0.453	0.289	2.68161e-48	Endo4
PLA1A	2.26632e-144	0.594442	0.337	0.079	6.45471e-140	Endo4
ELN	3.68072e-109	0.593748	0.196	0.029	1.04831e-104	Endo4
TGM2	8.05657e-113	0.593262	0.793	0.518	2.29459e-108	Endo4
SDCBP	2.22405e-149	0.589419	0.77	0.448	6.33433e-145	Endo4
THBD	9.25923e-93	0.583874	0.561	0.288	2.63712e-88	Endo4
TNFRSF10D	8.19389e-102	0.580962	0.408	0.155	2.3337e-97	Endo4
SLC38A2	2.73946e-119	0.578804	0.762	0.48	7.80224e-115	Endo4
HSPH1	2.07568e-78	0.57452	0.646	0.387	5.91174e-74	Endo4
FKBP1A	1.25065e-168	0.568039	0.973	0.811	3.56197e-164	Endo4
FLNB	6.40432e-140	0.567112	0.58	0.246	1.82401e-135	Endo4
TCN2	1.45006e-141	0.56477	0.521	0.201	4.12991e-137	Endo4
YBX3	1.77333e-117	0.564485	0.857	0.611	5.05063e-113	Endo4
CPXM2	1.07911e-138	0.563346	0.294	0.06	3.07342e-134	Endo4
NUAK1	8.5446e-88	0.56139	0.495	0.243	2.43359e-83	Endo4
ADAMTS18	4.37503e-244	0.560619	0.195	0.002	1.24605e-239	Endo4
GABARAPL1	8.71501e-116	0.55904	0.561	0.269	2.48212e-111	Endo4
IER3	1.05307e-90	0.557315	0.583	0.297	2.99924e-86	Endo4
ALDH1A1	9.33469e-127	0.555588	0.341	0.088	2.65861e-122	Endo4
TNXB	6.94392e-127	0.542423	0.342	0.086	1.9777e-122	Endo4
MPZL2	1.68668e-102	0.541845	0.68	0.383	4.80383e-98	Endo4
CDKN1A	9.06876e-79	0.541147	0.606	0.369	2.58287e-74	Endo4
ABLIM1	1.83494e-83	0.539071	0.391	0.175	5.22608e-79	Endo4
IRF1	1.92098e-54	0.538192	0.568	0.411	5.47113e-50	Endo4
GLUL	5.49314e-171	0.533896	0.578	0.2	1.5645e-166	Endo4
VWF	5.81382e-28	0.53179	0.792	0.68	1.65584e-23	Endo4
MYC	5.15507e-118	0.531001	0.348	0.096	1.46822e-113	Endo4
CCL23	2.23766e-126	0.530971	0.193	0.021	6.37308e-122	Endo4
MALL	6.4882e-105	0.530661	0.463	0.193	1.8479e-100	Endo4
TGFBR3	2.32365e-104	0.530397	0.595	0.305	6.618e-100	Endo4
ANXA2	1.20345e-145	0.529941	0.904	0.651	3.42754e-141	Endo4
G0S2	2.27331e-42	0.529897	0.177	0.059	6.47463e-38	Endo4
LRATD2	1.20071e-137	0.527536	0.388	0.109	3.41974e-133	Endo4
SEMA3D	1.20478e-183	0.52689	0.212	0.013	3.43133e-179	Endo4
ZNF385D	5.48722e-251	0.517759	0.265	0.013	1.56282e-246	Endo4
HAPLN1	1.89798e-62	0.514899	0.293	0.114	5.40564e-58	Endo4
NDRG1	1.41188e-120	0.511923	0.761	0.439	4.02117e-116	Endo4
TXN	1.41936e-85	0.511512	0.735	0.485	4.04247e-81	Endo4
GFRA1	7.13523e-262	0.506959	0.209	0.002	2.03218e-257	Endo4
EMP3	5.7086e-81	0.506372	0.459	0.206	1.62587e-76	Endo4
SLC6A6	1.07622e-166	0.501482	0.317	0.054	3.06517e-162	Endo4
HIF1A	2.18668e-92	0.499678	0.669	0.389	6.22788e-88	Endo4
PTGIS	1.53751e-174	0.496693	0.208	0.013	4.37897e-170	Endo4
WSB1	2.00586e-94	0.495574	0.786	0.546	5.7129e-90	Endo4
PROCR	2.04585e-116	0.494295	0.465	0.182	5.82679e-112	Endo4
PDLIM1	5.88732e-58	0.485948	0.68	0.499	1.67677e-53	Endo4
PMAIP1	9.68384e-100	0.485717	0.313	0.09	2.75805e-95	Endo4
CD59	2.10261e-120	0.484563	0.961	0.797	5.98845e-116	Endo4
SOCS3	8.22375e-59	0.482376	0.695	0.492	2.34221e-54	Endo4
LHX6	5.91136e-183	0.479392	0.251	0.023	1.68361e-178	Endo4
CCNL1	4.74515e-73	0.476968	0.652	0.429	1.35147e-68	Endo4
DOC2B	3.81655e-149	0.466917	0.352	0.078	1.08699e-144	Endo4
DIXDC1	8.95662e-219	0.462348	0.295	0.027	2.55093e-214	Endo4
SERPINE2	4.24324e-92	0.461513	0.208	0.04	1.20852e-87	Endo4
HSP90AB1	2.003e-90	0.459033	0.924	0.791	5.70474e-86	Endo4
LGALS3	4.29968e-128	0.457121	0.59	0.253	1.22459e-123	Endo4
RALGAPA2	1.60261e-99	0.456793	0.406	0.149	4.56441e-95	Endo4
TFPI2	2.89938e-50	0.45591	0.178	0.053	8.25772e-46	Endo4
IRX3	4.55652e-115	0.452796	0.354	0.1	1.29774e-110	Endo4
GNG12	1.29605e-172	0.452543	0.407	0.091	3.69129e-168	Endo4
NQO1	2.45607e-35	0.449229	0.406	0.275	6.99514e-31	Endo4
CMIP	2.98013e-95	0.447915	0.555	0.268	8.4877e-91	Endo4
TSHZ2	2.50755e-66	0.447347	0.408	0.192	7.14174e-62	Endo4
PLAC9	6.78822e-136	0.446129	0.288	0.056	1.93335e-131	Endo4
SOX4	2.27729e-111	0.442141	0.684	0.358	6.48596e-107	Endo4
C1orf21	8.31117e-128	0.441668	0.443	0.145	2.3671e-123	Endo4
CCDC69	1.54765e-125	0.439049	0.418	0.13	4.40785e-121	Endo4
ZFP36	1.26803e-42	0.438393	0.8	0.661	3.61147e-38	Endo4
IL6ST	7.61194e-88	0.435251	0.855	0.632	2.16796e-83	Endo4
HAPLN3	2.49018e-196	0.435117	0.235	0.015	7.09229e-192	Endo4
RASSF9	3.60764e-120	0.433264	0.331	0.084	1.02749e-115	Endo4
TPM4	5.3357e-81	0.429832	0.8	0.558	1.51966e-76	Endo4
PLCXD3	2.04683e-129	0.428159	0.14	0.007	5.82957e-125	Endo4
RAMP3	1.48844e-93	0.425203	0.89	0.654	4.23924e-89	Endo4
DLC1	1.81956e-40	0.425049	0.551	0.393	5.18229e-36	Endo4
CCN1	6.79957e-25	0.424492	0.54	0.391	1.93659e-20	Endo4
TNFRSF1A	5.80853e-104	0.424472	0.682	0.378	1.65433e-99	Endo4
PLCB4	3.47673e-105	0.423489	0.272	0.065	9.90208e-101	Endo4
MYOF	6.88147e-80	0.422251	0.392	0.165	1.95991e-75	Endo4
MT2A	8.81572e-105	0.42	0.762	0.448	2.51081e-100	Endo4
DUSP5	5.27739e-70	0.419689	0.539	0.293	1.50305e-65	Endo4
JUN	2.12704e-70	0.419238	0.854	0.671	6.05802e-66	Endo4
SELENON	5.11683e-70	0.418454	0.566	0.325	1.45732e-65	Endo4
FOS	1.35506e-50	0.417778	0.833	0.663	3.85935e-46	Endo4
TLL1	1.72632e-110	0.416631	0.287	0.068	4.91673e-106	Endo4
KCTD12	7.00478e-141	0.415908	0.444	0.136	1.99503e-136	Endo4
HEG1	1.18749e-53	0.414391	0.714	0.502	3.38209e-49	Endo4
DNAJB4	8.17949e-45	0.40895	0.494	0.307	2.3296e-40	Endo4
IGFBP4	3.2106e-68	0.407765	0.923	0.797	9.1441e-64	Endo4
IL6	4.56725e-102	0.406929	0.152	0.015	1.3008e-97	Endo4
CD109	4.358e-89	0.406035	0.449	0.188	1.2412e-84	Endo4
BTG2	7.59723e-51	0.405833	0.489	0.279	2.16377e-46	Endo4
MT1X	1.48398e-80	0.405462	0.399	0.165	4.22651e-76	Endo4
PALM	5.74772e-124	0.403479	0.295	0.063	1.63701e-119	Endo4
TINAGL1	8.95013e-55	0.402687	0.601	0.381	2.54909e-50	Endo4
FLRT2	3.45142e-220	0.402644	0.238	0.012	9.82999e-216	Endo4
ITGB4	1.41072e-130	0.40192	0.265	0.046	4.01787e-126	Endo4
RPS8	4.20789e-85	0.400842	0.954	0.874	1.19845e-80	Endo4
SRPX	4.41615e-126	0.399781	0.202	0.024	1.25776e-121	Endo4
ZC3HAV1	1.74996e-48	0.398564	0.436	0.252	4.98407e-44	Endo4
PTMS	3.09872e-95	0.397141	0.864	0.632	8.82546e-91	Endo4
VEGFC	1.00483e-58	0.395371	0.394	0.187	2.86186e-54	Endo4
TMTC2	7.40023e-131	0.395059	0.279	0.053	2.10766e-126	Endo4
RGS16	2.25238e-66	0.392615	0.202	0.052	6.415e-62	Endo4
DNAJA1	6.27989e-49	0.390893	0.804	0.644	1.78858e-44	Endo4
ASRGL1	2.99983e-127	0.390876	0.319	0.073	8.54382e-123	Endo4
ITPR2	1.26521e-82	0.389224	0.351	0.129	3.60344e-78	Endo4
TNFRSF6B	6.2453e-82	0.387418	0.18	0.034	1.77872e-77	Endo4
PABPC1	4.78352e-81	0.386695	0.797	0.552	1.3624e-76	Endo4
C1QTNF1	3.35766e-146	0.386444	0.256	0.036	9.56297e-142	Endo4
CTNNAL1	1.89727e-58	0.38359	0.429	0.216	5.4036e-54	Endo4
HSPD1	2.27403e-59	0.383069	0.671	0.44	6.47666e-55	Endo4
KDM6B	7.45491e-56	0.38278	0.428	0.225	2.12323e-51	Endo4
KLF6	6.10587e-47	0.379685	0.758	0.57	1.73901e-42	Endo4
BHLHE40	6.83603e-35	0.379273	0.617	0.461	1.94697e-30	Endo4
IER5	1.6325e-47	0.378258	0.574	0.367	4.64951e-43	Endo4
HSPA6	1.24366e-40	0.377991	0.324	0.162	3.54206e-36	Endo4
RAB3C	5.87599e-197	0.37782	0.182	0.005	1.67354e-192	Endo4
MBNL1	1.22326e-65	0.376423	0.707	0.47	3.48397e-61	Endo4
MEIS2	1.09968e-86	0.375822	0.659	0.371	3.132e-82	Endo4
CNTNAP3B	1.34197e-94	0.375179	0.348	0.113	3.82207e-90	Endo4
SLC2A3	2.0868e-47	0.374914	0.747	0.559	5.94343e-43	Endo4
HSPA1A	3.2849e-44	0.373453	0.871	0.752	9.35573e-40	Endo4
TKT	1.91546e-52	0.372644	0.417	0.222	5.45541e-48	Endo4
RPS23	1.08845e-86	0.371989	0.983	0.904	3.1e-82	Endo4
PLAT	3.09695e-148	0.371858	0.665	0.294	8.82041e-144	Endo4
IL13RA1	3.52291e-62	0.371267	0.463	0.245	1.00336e-57	Endo4
NFKBIA	3.66476e-30	0.368579	0.772	0.633	1.04376e-25	Endo4
CCNI	1.19196e-75	0.368548	0.785	0.546	3.39482e-71	Endo4
ASS1	6.44329e-88	0.368399	0.234	0.055	1.83511e-83	Endo4
FAM171A1	2.27966e-116	0.368006	0.288	0.064	6.49269e-112	Endo4
TPST2	4.85474e-91	0.36797	0.41	0.158	1.38268e-86	Endo4
COTL1	1.22224e-104	0.367902	0.562	0.26	3.48107e-100	Endo4
RDH10	2.044e-77	0.367648	0.209	0.051	5.82151e-73	Endo4
C1R	1.16186e-63	0.36744	0.214	0.062	3.30909e-59	Endo4
LRP5	3.02918e-107	0.365237	0.398	0.133	8.62742e-103	Endo4
MTUS1	6.06648e-58	0.364107	0.676	0.445	1.7278e-53	Endo4
HYAL2	3.03878e-42	0.362834	0.832	0.667	8.65475e-38	Endo4
ARL6IP1	3.81991e-46	0.362326	0.66	0.472	1.08795e-41	Endo4
TM4SF1	3.9403e-62	0.362018	0.829	0.631	1.12224e-57	Endo4
MAFF	7.82878e-49	0.360661	0.448	0.256	2.22972e-44	Endo4
RORA	3.33329e-66	0.355108	0.413	0.192	9.49354e-62	Endo4
GOLM1	1.1873e-73	0.354518	0.41	0.18	3.38155e-69	Endo4
IRF2BP2	2.06406e-66	0.35416	0.629	0.38	5.87866e-62	Endo4
PPP1R15A	2.65636e-55	0.353929	0.711	0.493	7.56558e-51	Endo4
THSD7A	8.49878e-64	0.353091	0.489	0.256	2.42054e-59	Endo4
METTL7A	6.41672e-70	0.352825	0.311	0.114	1.82755e-65	Endo4
CFI	5.39054e-73	0.352469	0.431	0.196	1.53528e-68	Endo4
HAS2	1.11949e-152	0.347865	0.124	0.001	3.18842e-148	Endo4
TMSB4X	1.69881e-95	0.34666	0.997	0.969	4.83838e-91	Endo4
HSP90AA1	1.21361e-45	0.346464	0.927	0.832	3.45648e-41	Endo4
PDLIM5	1.17741e-65	0.345923	0.566	0.322	3.35338e-61	Endo4
AHR	2.92256e-62	0.345126	0.545	0.31	8.32375e-58	Endo4
PPIC	1.551e-67	0.343352	0.518	0.277	4.4174e-63	Endo4
TLR4	7.46211e-73	0.341741	0.386	0.162	2.12528e-68	Endo4
TEK	4.33069e-45	0.341633	0.556	0.359	1.23342e-40	Endo4
TMEM70	2.43534e-82	0.341352	0.309	0.1	6.9361e-78	Endo4
RPL26	4.24349e-68	0.341227	0.964	0.883	1.20859e-63	Endo4
RPS6	3.7657e-80	0.340403	0.962	0.864	1.07251e-75	Endo4
DAPK1	7.58784e-152	0.339784	0.231	0.026	2.16109e-147	Endo4
DNAJB1	8.56545e-47	0.339097	0.721	0.522	2.43953e-42	Endo4
PERP	3.8203e-117	0.338431	0.174	0.017	1.08806e-112	Endo4
LRRC32	4.76843e-59	0.337864	0.657	0.422	1.3581e-54	Endo4
SYT15	7.93151e-187	0.337008	0.195	0.008	2.25897e-182	Endo4
ST6GAL1	6.00248e-79	0.336258	0.519	0.257	1.70957e-74	Endo4
HSPA1B	7.79084e-55	0.33595	0.755	0.546	2.21891e-50	Endo4
FTL	5.89924e-48	0.335156	0.977	0.908	1.68016e-43	Endo4
RPL34	9.34589e-63	0.333979	0.964	0.886	2.6618e-58	Endo4
MCL1	1.71137e-57	0.333833	0.734	0.511	4.87415e-53	Endo4
SNCAIP	1.60681e-144	0.333513	0.207	0.02	4.57637e-140	Endo4
NUPR1	4.84536e-120	0.331441	0.294	0.068	1.38001e-115	Endo4
RPLP0	7.32284e-77	0.330278	0.876	0.667	2.08562e-72	Endo4
LTC4S	2.67768e-72	0.329064	0.319	0.116	7.62631e-68	Endo4
KCNIP4	8.7392e-153	0.328259	0.189	0.013	2.48901e-148	Endo4
JAM2	6.50625e-66	0.327608	0.505	0.267	1.85304e-61	Endo4
TPD52L1	1.56119e-144	0.327312	0.201	0.018	4.44641e-140	Endo4
CST3	7.40953e-71	0.32695	0.8	0.565	2.11031e-66	Endo4
RPS17	9.68629e-72	0.325935	0.847	0.62	2.75875e-67	Endo4
WWTR1	1.19365e-42	0.325787	0.806	0.624	3.39965e-38	Endo4
RND1	1.75891e-27	0.325081	0.216	0.106	5.00954e-23	Endo4
ZMAT3	3.66134e-60	0.323446	0.246	0.085	1.04278e-55	Endo4
SUN1	2.36582e-62	0.322778	0.523	0.288	6.73811e-58	Endo4
NPC2	1.77864e-50	0.321579	0.618	0.404	5.06575e-46	Endo4
LAP3	1.55257e-74	0.320225	0.533	0.275	4.42188e-70	Endo4
PCAT19	3.20419e-62	0.319676	0.687	0.449	9.12587e-58	Endo4
NEAT1	3.8967e-44	0.319597	0.933	0.828	1.10982e-39	Endo4
SH3BGRL2	2.36406e-83	0.317656	0.362	0.133	6.73307e-79	Endo4
CRNDE	6.62113e-87	0.317257	0.405	0.159	1.88576e-82	Endo4
ZNF521	2.05374e-71	0.317245	0.313	0.114	5.84926e-67	Endo4
COL5A2	7.79559e-93	0.315642	0.229	0.049	2.22026e-88	Endo4
SULF2	2.27752e-55	0.315265	0.527	0.304	6.48659e-51	Endo4
RPS15A	4.3911e-67	0.314995	0.964	0.855	1.25063e-62	Endo4
ZFAND2A	3.42872e-39	0.314731	0.396	0.222	9.76534e-35	Endo4
SNHG29	2.08339e-65	0.313866	0.745	0.513	5.93371e-61	Endo4
KLF2	1.30254e-45	0.313312	0.778	0.587	3.70977e-41	Endo4
C4orf48	2.35366e-54	0.312265	0.5	0.282	6.70346e-50	Endo4
GASK1B	2.9231e-40	0.311082	0.65	0.457	8.32529e-36	Endo4
NET1	5.7842e-66	0.31051	0.375	0.162	1.6474e-61	Endo4
DST	9.68994e-60	0.31011	0.434	0.217	2.75979e-55	Endo4
RPS18	2.10781e-65	0.309581	0.978	0.918	6.00324e-61	Endo4
ADAMTS1	3.0349e-27	0.309212	0.554	0.394	8.64371e-23	Endo4
LY96	5.58751e-95	0.308718	0.339	0.107	1.59138e-90	Endo4
FBN1	1.1078e-33	0.308176	0.42	0.259	3.15514e-29	Endo4
TCIM	1.85208e-28	0.307957	0.58	0.416	5.2749e-24	Endo4
TUBB	1.53882e-52	0.307715	0.65	0.428	4.3827e-48	Endo4
CSF1	5.81325e-92	0.307325	0.249	0.06	1.65567e-87	Endo4
RPL32	1.17731e-63	0.307297	0.963	0.9	3.3531e-59	Endo4
SNTB2	2.26633e-58	0.306304	0.53	0.302	6.45473e-54	Endo4
WWP1	1.21819e-54	0.304999	0.432	0.224	3.46951e-50	Endo4
GNAQ	2.21095e-46	0.304985	0.607	0.401	6.297e-42	Endo4
CNKSR3	7.907e-30	0.304356	0.291	0.171	2.25199e-25	Endo4
RPS13	7.50542e-55	0.304184	0.932	0.815	2.13762e-50	Endo4
GADD45B	1.17792e-21	0.301831	0.622	0.49	3.35482e-17	Endo4
TNFRSF10B	3.6449e-59	0.300775	0.318	0.132	1.0381e-54	Endo4
RPL37	2.82534e-66	0.29987	0.964	0.875	8.04685e-62	Endo4
SLC7A1	1.1717e-126	0.298304	0.16	0.012	3.33713e-122	Endo4
ICAM4	7.16521e-85	0.298187	0.212	0.046	2.04072e-80	Endo4
LDHA	2.24332e-77	0.297982	0.788	0.537	6.3892e-73	Endo4
FAM241A	3.32954e-37	0.296144	0.459	0.287	9.48286e-33	Endo4
SLC8A1	1.7744e-86	0.296123	0.221	0.049	5.05366e-82	Endo4
PDLIM4	4.26521e-66	0.296007	0.247	0.078	1.21477e-61	Endo4
AHNAK	1.18676e-42	0.295767	0.822	0.645	3.38001e-38	Endo4
RANBP3L	6.66641e-101	0.293968	0.106	0.004	1.89866e-96	Endo4
MAP3K8	9.05876e-70	0.293165	0.256	0.08	2.58002e-65	Endo4
PKM	1.2033e-67	0.293091	0.644	0.39	3.42712e-63	Endo4
AKR1C3	3.86962e-78	0.291722	0.279	0.086	1.10211e-73	Endo4
HSPB1	1.52994e-51	0.29085	0.903	0.76	4.35741e-47	Endo4
MYL12A	3.04505e-45	0.290748	0.9	0.78	8.67261e-41	Endo4
RBP5	3.04259e-57	0.290176	0.399	0.194	8.66559e-53	Endo4
SFRP1	7.0101e-62	0.289352	0.205	0.058	1.99655e-57	Endo4
RPL17	2.70364e-59	0.289308	0.922	0.789	7.70025e-55	Endo4
EPHB4	2.96807e-50	0.289306	0.475	0.268	8.45335e-46	Endo4
SEMA6A	2.28239e-63	0.288765	0.419	0.2	6.50048e-59	Endo4
HSPE1	2.53945e-55	0.288582	0.75	0.528	7.2326e-51	Endo4
CSF2RB	1.22689e-63	0.287557	0.181	0.047	3.49431e-59	Endo4
RPL7	2.65974e-61	0.286933	0.871	0.686	7.5752e-57	Endo4
SNCG	2.75895e-45	0.286746	0.477	0.281	7.85778e-41	Endo4
FLNA	2.88366e-56	0.286401	0.605	0.374	8.21294e-52	Endo4
EEF1A1	3.25978e-75	0.286273	0.994	0.975	9.28417e-71	Endo4
BASP1	2.08915e-107	0.285521	0.148	0.013	5.9501e-103	Endo4
NFIA	3.29945e-52	0.28406	0.77	0.559	9.39718e-48	Endo4
JUND	4.76515e-48	0.283366	0.904	0.763	1.35716e-43	Endo4
RPS28	6.17075e-53	0.283172	0.982	0.924	1.75749e-48	Endo4
RPL36A	1.80655e-62	0.282613	0.896	0.72	5.14523e-58	Endo4
RELL1	3.20624e-42	0.281665	0.44	0.254	9.13168e-38	Endo4
BNC2	6.22348e-89	0.280481	0.183	0.031	1.77251e-84	Endo4
TNC	1.91452e-131	0.280149	0.137	0.006	5.45273e-127	Endo4
CYP26B1	2.27179e-29	0.279713	0.125	0.041	6.4703e-25	Endo4
MMP28	1.1301e-58	0.276959	0.213	0.065	3.21863e-54	Endo4
TNFAIP3	1.61462e-32	0.276239	0.406	0.245	4.59859e-28	Endo4
STAB1	3.99246e-58	0.276211	0.594	0.36	1.13709e-53	Endo4
FRMD4B	7.71832e-59	0.275547	0.473	0.25	2.19826e-54	Endo4
FUS	7.49015e-35	0.275506	0.749	0.592	2.13327e-30	Endo4
CLEC2B	1.32175e-22	0.27392	0.529	0.388	3.76447e-18	Endo4
RPL36	6.03031e-58	0.27344	0.951	0.853	1.71749e-53	Endo4
PIM3	4.0064e-45	0.27308	0.568	0.362	1.14106e-40	Endo4
HLA-DRB5	3.1463e-49	0.273069	0.751	0.545	8.96099e-45	Endo4
KLF9	9.7004e-50	0.272781	0.699	0.482	2.76277e-45	Endo4
JUNB	8.86124e-29	0.272138	0.863	0.74	2.52377e-24	Endo4
RPS12	4.52978e-52	0.272079	0.972	0.905	1.29013e-47	Endo4
FNIP2	1.14158e-38	0.27152	0.433	0.256	3.25133e-34	Endo4
TPT1	1.30797e-61	0.271141	0.993	0.959	3.72523e-57	Endo4
REV3L	1.00761e-49	0.270271	0.359	0.174	2.86978e-45	Endo4
SCUBE1	4.01302e-133	0.269469	0.168	0.012	1.14295e-128	Endo4
FTH1	9.31842e-23	0.269319	0.965	0.915	2.65398e-18	Endo4
NCOA7	3.10207e-35	0.269116	0.683	0.503	8.83501e-31	Endo4
BMP6	1.15381e-48	0.267708	0.26	0.104	3.28618e-44	Endo4
EIF4A1	2.60648e-52	0.267383	0.851	0.679	7.42352e-48	Endo4
TSPO	3.38185e-68	0.267132	0.684	0.428	9.63185e-64	Endo4
DIPK2A	2.76692e-54	0.267081	0.294	0.12	7.88048e-50	Endo4
FRY	1.55307e-44	0.266845	0.283	0.127	4.4233e-40	Endo4
CALML4	1.35923e-58	0.265938	0.248	0.085	3.87124e-54	Endo4
LYST	2.09925e-36	0.265844	0.282	0.139	5.97887e-32	Endo4
CABLES1	1.71266e-67	0.264882	0.188	0.045	4.87781e-63	Endo4
LDLR	5.60756e-27	0.264727	0.275	0.151	1.59709e-22	Endo4
BMERB1	4.66891e-55	0.264613	0.343	0.154	1.32975e-50	Endo4
WLS	1.31231e-79	0.263286	0.2	0.043	3.73759e-75	Endo4
NFAT5	2.2832e-40	0.26326	0.489	0.302	6.50278e-36	Endo4
RPL12	1.60248e-47	0.263118	0.942	0.844	4.56403e-43	Endo4
MDK	1.97708e-72	0.263012	0.256	0.078	5.63091e-68	Endo4
RPL39	3.52952e-50	0.262688	0.95	0.859	1.00524e-45	Endo4
CMKLR1	1.22762e-55	0.262313	0.164	0.041	3.49639e-51	Endo4
SPTAN1	1.61721e-40	0.262281	0.681	0.488	4.60597e-36	Endo4
RNASE1	8.19353e-45	0.262244	0.936	0.802	2.3336e-40	Endo4
MIR222HG	5.37854e-55	0.261969	0.201	0.061	1.53186e-50	Endo4
CRIM1	1.18223e-45	0.261802	0.72	0.514	3.36711e-41	Endo4
SERPINB1	8.2025e-44	0.261659	0.459	0.267	2.33615e-39	Endo4
SHISA3	8.13535e-145	0.260579	0.141	0.004	2.31703e-140	Endo4
DNAJA4	1.12034e-28	0.26033	0.312	0.175	3.19084e-24	Endo4
FOSL2	9.46646e-34	0.259931	0.554	0.378	2.69614e-29	Endo4
DDX3X	1.59581e-36	0.257843	0.754	0.583	4.54502e-32	Endo4
SAMD5	1.2316e-78	0.257791	0.133	0.017	3.50773e-74	Endo4
SOX7	1.50633e-36	0.257645	0.406	0.236	4.29018e-32	Endo4
GBP2	2.09378e-42	0.257644	0.329	0.163	5.96329e-38	Endo4
PLXDC2	5.48386e-62	0.257045	0.297	0.115	1.56186e-57	Endo4
HSPA8	8.78455e-27	0.257017	0.804	0.682	2.50193e-22	Endo4
HDGFL3	1.56605e-52	0.25532	0.53	0.312	4.46026e-48	Endo4
AFAP1	1.56493e-46	0.255212	0.344	0.167	4.45708e-42	Endo4
FZD6	2.53853e-67	0.254835	0.242	0.074	7.22999e-63	Endo4
ASPH	3.75567e-53	0.254811	0.522	0.303	1.06965e-48	Endo4
RPS2	2.04813e-54	0.254506	0.933	0.819	5.83327e-50	Endo4
HEBP2	4.09446e-48	0.253119	0.449	0.249	1.16614e-43	Endo4
SLC2A1	1.67574e-70	0.252811	0.183	0.04	4.77267e-66	Endo4
APOL1	6.51925e-48	0.251381	0.493	0.287	1.85675e-43	Endo4
AC096576.6	1.95614e-126	0.250285	0.148	0.009	5.57129e-122	Endo4
XIST	1.37227e-291	1.34145	0.569	0.315	3.90837e-287	Endo5
MALAT1	4.81754e-278	1.06486	0.997	0.968	1.37208e-273	Endo5
MT-ND5	0	1.00076	0.951	0.863	0	Endo5
NEAT1	2.67299e-277	0.918717	0.983	0.825	7.61293e-273	Endo5
MT-ND4L	3.79335e-262	0.902982	0.787	0.67	1.08038e-257	Endo5
MT-ATP6	4.37964e-286	0.872481	0.993	0.968	1.24737e-281	Endo5
MT-ND2	2.76429e-294	0.871746	0.981	0.926	7.87298e-290	Endo5
MT-ND1	1.15343e-284	0.85385	0.975	0.925	3.2851e-280	Endo5
BTNL9	1.03575e-145	0.843367	0.703	0.541	2.94992e-141	Endo5
MT-CO1	3.5179e-272	0.819396	0.993	0.96	1.00193e-267	Endo5
MT-CYB	9.25608e-272	0.808759	0.988	0.952	2.63622e-267	Endo5
AC020916.1	8.78055e-152	0.806322	0.353	0.321	2.50079e-147	Endo5
ARGLU1	2.98349e-222	0.766538	0.744	0.662	8.49727e-218	Endo5
MT-ND4	1.27616e-243	0.747792	0.992	0.956	3.63464e-239	Endo5
MT-ATP8	6.51532e-163	0.729481	0.45	0.344	1.85563e-158	Endo5
XAF1	1.65112e-180	0.729059	0.549	0.491	4.70255e-176	Endo5
IVNS1ABP	8.33683e-119	0.711807	0.659	0.557	2.37441e-114	Endo5
NKTR	2.18693e-208	0.70238	0.531	0.509	6.2286e-204	Endo5
MT-CO2	1.14239e-204	0.683791	0.985	0.959	3.25365e-200	Endo5
MT-CO3	1.52679e-186	0.6751	0.989	0.961	4.34846e-182	Endo5
RBM6	1.59244e-198	0.673924	0.444	0.376	4.53543e-194	Endo5
NOTCH4	1.66934e-187	0.67156	0.755	0.669	4.75444e-183	Endo5
DGKH	4.82597e-202	0.670336	0.459	0.428	1.37449e-197	Endo5
FTX	5.07391e-162	0.647563	0.381	0.327	1.4451e-157	Endo5
KCNQ1OT1	7.99695e-74	0.646	0.334	0.281	2.27761e-69	Endo5
MT-ND6	9.33535e-103	0.645635	0.292	0.173	2.6588e-98	Endo5
INTS6	3.43851e-93	0.640303	0.334	0.37	9.79321e-89	Endo5
FUS	5.54693e-145	0.634398	0.619	0.603	1.57982e-140	Endo5
HNRNPU	1.02038e-148	0.62067	0.644	0.651	2.90614e-144	Endo5
HMCN1	2.79384e-102	0.620241	0.324	0.253	7.95713e-98	Endo5
DDX17	2.6628e-179	0.618811	0.688	0.671	7.58393e-175	Endo5
MEG3	4.12557e-28	0.616196	0.102	0.085	1.175e-23	Endo5
GABRE	5.01939e-131	0.615152	0.282	0.207	1.42957e-126	Endo5
SNHG14	1.33984e-139	0.612278	0.328	0.292	3.81599e-135	Endo5
AL627171.2	2.29305e-111	0.594695	0.369	0.339	6.53085e-107	Endo5
PNISR	2.90172e-185	0.583669	0.541	0.536	8.2644e-181	Endo5
LUC7L3	2.39358e-167	0.567069	0.466	0.482	6.81714e-163	Endo5
NPIPB5	3.99069e-125	0.562205	0.237	0.176	1.13659e-120	Endo5
SYNE1	1.4436e-82	0.555174	0.403	0.41	4.11151e-78	Endo5
NR4A1	1.79996e-90	0.549263	0.529	0.535	5.12646e-86	Endo5
SNHG5	3.61633e-121	0.545852	0.328	0.388	1.02997e-116	Endo5
SRRM2	1.70109e-176	0.54516	0.642	0.645	4.84488e-172	Endo5
MT-ND3	1.09066e-141	0.544972	0.988	0.939	3.10631e-137	Endo5
MACF1	1.29938e-146	0.542562	0.679	0.666	3.70075e-142	Endo5
RBM5	4.76127e-168	0.535699	0.325	0.327	1.35606e-163	Endo5
ANKRD36C	9.09709e-117	0.535259	0.217	0.162	2.59094e-112	Endo5
ARID1B	6.25303e-175	0.533499	0.404	0.426	1.78093e-170	Endo5
ARHGEF7	1.94685e-149	0.525111	0.358	0.381	5.54482e-145	Endo5
N4BP2L2	4.92795e-171	0.518502	0.553	0.57	1.40353e-166	Endo5
HEXIM1	5.58712e-112	0.517503	0.26	0.303	1.59127e-107	Endo5
POLR2J3	7.71394e-137	0.509802	0.368	0.357	2.19701e-132	Endo5
MCF2L	1.99043e-117	0.509761	0.312	0.318	5.66894e-113	Endo5
MED13L	4.01383e-165	0.509161	0.377	0.421	1.14318e-160	Endo5
RSRP1	1.32394e-156	0.508598	0.557	0.595	3.77071e-152	Endo5
RNF213	4.10401e-153	0.507351	0.434	0.464	1.16886e-148	Endo5
CCNL2	3.99922e-140	0.501055	0.308	0.31	1.13902e-135	Endo5
PLD1	7.25348e-118	0.500182	0.269	0.232	2.06586e-113	Endo5
PPP1R10	1.1102e-150	0.491169	0.304	0.366	3.16196e-146	Endo5
TUG1	1.71821e-158	0.490288	0.323	0.352	4.89362e-154	Endo5
HDAC7	8.24152e-156	0.489409	0.456	0.488	2.34727e-151	Endo5
SFPQ	1.6336e-153	0.486891	0.496	0.541	4.65266e-149	Endo5
SON	9.56587e-130	0.484232	0.72	0.717	2.72446e-125	Endo5
RAPGEF3	2.51874e-114	0.482782	0.269	0.255	7.17362e-110	Endo5
GRB10	1.59449e-103	0.479496	0.6	0.601	4.54127e-99	Endo5
IFRD1	5.01471e-113	0.474938	0.283	0.338	1.42824e-108	Endo5
MYO15B	2.37297e-89	0.473881	0.195	0.168	6.75845e-85	Endo5
SMTN	8.4982e-121	0.471328	0.407	0.439	2.42037e-116	Endo5
ZNF207	2.2569e-171	0.471105	0.365	0.409	6.42787e-167	Endo5
LINC-PINT	1.33981e-129	0.463895	0.276	0.287	3.81591e-125	Endo5
MAGI1	9.9509e-134	0.455111	0.376	0.376	2.83412e-129	Endo5
SPG7	2.25382e-117	0.448733	0.354	0.374	6.41911e-113	Endo5
DDX3X	1.6693e-104	0.444318	0.533	0.6	4.75433e-100	Endo5
BAZ2B	1.96889e-138	0.444166	0.375	0.412	5.60761e-134	Endo5
SMG1	7.68898e-149	0.44295	0.273	0.296	2.1899e-144	Endo5
USP34	7.13287e-152	0.442883	0.317	0.347	2.03151e-147	Endo5
MDM4	4.46656e-127	0.442839	0.265	0.281	1.27212e-122	Endo5
SHANK3	1.40649e-135	0.441924	0.426	0.488	4.00583e-131	Endo5
NUFIP2	4.69827e-133	0.439495	0.347	0.399	1.33811e-128	Endo5
OGA	7.5599e-139	0.439411	0.298	0.321	2.15314e-134	Endo5
TRIM56	3.55719e-136	0.438823	0.347	0.396	1.01312e-131	Endo5
HSPH1	1.23703e-71	0.438665	0.318	0.413	3.52318e-67	Endo5
DENND11	8.06616e-114	0.436653	0.28	0.297	2.29732e-109	Endo5
FNBP4	5.27683e-135	0.436203	0.277	0.294	1.50289e-130	Endo5
ZBTB20	8.763e-138	0.430498	0.463	0.516	2.49579e-133	Endo5
HMBOX1	7.15021e-123	0.429549	0.269	0.275	2.03645e-118	Endo5
RESF1	1.3995e-119	0.426483	0.365	0.409	3.9859e-115	Endo5
KIAA1109	4.91998e-127	0.424709	0.274	0.298	1.40126e-122	Endo5
SETX	2.73345e-134	0.424444	0.34	0.369	7.78514e-130	Endo5
ANKRD26	1.73706e-112	0.422107	0.21	0.229	4.94732e-108	Endo5
CCNL1	5.56092e-91	0.421667	0.384	0.451	1.58381e-86	Endo5
GPATCH2L	7.54217e-112	0.421255	0.231	0.231	2.14809e-107	Endo5
JMJD1C	8.365e-112	0.420832	0.494	0.546	2.38243e-107	Endo5
KMT2A	9.24188e-150	0.420142	0.378	0.44	2.63218e-145	Endo5
CHORDC1	4.83965e-112	0.419075	0.235	0.292	1.37838e-107	Endo5
LENG8	1.16689e-110	0.418837	0.199	0.214	3.32342e-106	Endo5
KCNJ2	5.38648e-51	0.417858	0.243	0.228	1.53412e-46	Endo5
ZFYVE16	1.65175e-134	0.416172	0.27	0.301	4.70435e-130	Endo5
SRSF7	1.461e-105	0.409814	0.442	0.541	4.16108e-101	Endo5
HERC1	4.41691e-113	0.409808	0.29	0.318	1.25798e-108	Endo5
THUMPD3-AS1	7.44303e-129	0.409784	0.207	0.24	2.11985e-124	Endo5
ANKRD11	6.44351e-139	0.409231	0.443	0.507	1.83518e-134	Endo5
ZBTB16	1.11265e-66	0.408888	0.392	0.408	3.16895e-62	Endo5
LINC00472	1.20987e-85	0.408198	0.187	0.168	3.44582e-81	Endo5
ASH1L	8.1089e-143	0.407989	0.334	0.386	2.3095e-138	Endo5
VPS13C	1.59622e-143	0.404978	0.275	0.349	4.54621e-139	Endo5
TNS2	9.361e-129	0.404186	0.425	0.497	2.66611e-124	Endo5
AFF4	3.79602e-142	0.402436	0.306	0.366	1.08115e-137	Endo5
TTC14	9.54163e-110	0.40066	0.24	0.254	2.71755e-105	Endo5
LINC00342	1.43232e-90	0.399024	0.153	0.137	4.0794e-86	Endo5
CCDC144A	2.63187e-75	0.397507	0.141	0.084	7.49583e-71	Endo5
DGKD	1.06987e-93	0.395514	0.226	0.231	3.04708e-89	Endo5
LAMA5	5.51723e-121	0.393765	0.292	0.352	1.57136e-116	Endo5
GON4L	7.66784e-132	0.393014	0.228	0.251	2.18388e-127	Endo5
AKAP9	2.9914e-129	0.392555	0.406	0.471	8.5198e-125	Endo5
NPHP3	1.02078e-114	0.392281	0.208	0.206	2.90727e-110	Endo5
SYNE2	2.21912e-71	0.391903	0.573	0.604	6.32028e-67	Endo5
PNN	2.48619e-140	0.388286	0.383	0.447	7.08092e-136	Endo5
DOCK6	1.22351e-117	0.387464	0.401	0.455	3.48467e-113	Endo5
TRA2B	9.05715e-122	0.386878	0.402	0.507	2.57957e-117	Endo5
KMT2C	1.23729e-126	0.385581	0.272	0.321	3.52392e-122	Endo5
WDR60	2.99005e-115	0.38533	0.239	0.254	8.51595e-111	Endo5
SLC22A23	2.53972e-101	0.383782	0.222	0.245	7.23339e-97	Endo5
KANSL1	3.51685e-138	0.383644	0.262	0.306	1.00164e-133	Endo5
RASAL2	1.44883e-127	0.383403	0.371	0.43	4.12641e-123	Endo5
SRSF5	4.56336e-123	0.38271	0.488	0.565	1.29969e-118	Endo5
KAT6A	1.36416e-131	0.382414	0.3	0.35	3.88527e-127	Endo5
PLXNA2	6.68658e-114	0.3805	0.34	0.392	1.9044e-109	Endo5
DOCK9	7.40448e-108	0.380109	0.448	0.54	2.10887e-103	Endo5
SORBS2	2.02747e-92	0.379082	0.3	0.349	5.77444e-88	Endo5
TNRC6A	7.39643e-133	0.378421	0.246	0.301	2.10658e-128	Endo5
DOCK4	7.45253e-136	0.378045	0.315	0.383	2.12256e-131	Endo5
TCF25	1.24191e-140	0.377696	0.437	0.521	3.53709e-136	Endo5
PHLDB1	7.60399e-107	0.376993	0.233	0.252	2.16569e-102	Endo5
AHI1	6.20545e-102	0.376786	0.204	0.216	1.76737e-97	Endo5
WDR27	1.05553e-80	0.376681	0.16	0.119	3.00626e-76	Endo5
STARD9	3.03785e-84	0.375365	0.145	0.117	8.65211e-80	Endo5
TAF1D	6.21567e-124	0.375238	0.329	0.374	1.77029e-119	Endo5
FAM214A	1.10779e-115	0.371809	0.274	0.318	3.15508e-111	Endo5
POGZ	1.61789e-126	0.371266	0.238	0.275	4.60791e-122	Endo5
JAG2	3.37338e-83	0.370954	0.36	0.389	9.60771e-79	Endo5
HSPA12A	4.23216e-66	0.370834	0.136	0.085	1.20536e-61	Endo5
NFAT5	7.19067e-134	0.370208	0.256	0.32	2.04798e-129	Endo5
PCSK7	9.90937e-104	0.370094	0.192	0.236	2.82229e-99	Endo5
KCNE3	3.1684e-33	0.370046	0.439	0.414	9.02392e-29	Endo5
TSPYL2	1.31075e-67	0.369315	0.177	0.207	3.73315e-63	Endo5
ODF2L	2.1629e-150	0.366045	0.293	0.37	6.16014e-146	Endo5
OGT	8.70186e-89	0.36454	0.187	0.18	2.47838e-84	Endo5
JPX	8.16563e-124	0.364454	0.247	0.304	2.32565e-119	Endo5
RRBP1	1.92691e-121	0.363573	0.477	0.56	5.48804e-117	Endo5
ZNF638	3.11945e-125	0.363372	0.283	0.343	8.88451e-121	Endo5
KMT2E	1.68408e-137	0.362921	0.438	0.526	4.79642e-133	Endo5
ADCY4	9.3219e-116	0.362407	0.325	0.39	2.65497e-111	Endo5
CFLAR	3.79008e-119	0.36181	0.489	0.579	1.07945e-114	Endo5
GARS-DT	4.03899e-94	0.361649	0.151	0.15	1.15035e-89	Endo5
PSMA3-AS1	1.06612e-116	0.361474	0.205	0.236	3.03642e-112	Endo5
KDM5B	1.20792e-126	0.360411	0.202	0.263	3.44028e-122	Endo5
ZNF280D	6.30628e-118	0.359021	0.244	0.286	1.79609e-113	Endo5
PRPF4B	1.81652e-124	0.358658	0.362	0.433	5.17362e-120	Endo5
TUT4	4.18927e-112	0.357313	0.25	0.278	1.19315e-107	Endo5
CREBZF	1.30212e-101	0.356103	0.213	0.224	3.70857e-97	Endo5
TNRC6B	3.61143e-133	0.355774	0.364	0.456	1.02857e-128	Endo5
SHPRH	1.46432e-93	0.355352	0.19	0.191	4.17054e-89	Endo5
CENPC	9.36876e-122	0.354551	0.206	0.244	2.66832e-117	Endo5
CDC14A	1.96363e-93	0.354423	0.18	0.18	5.59261e-89	Endo5
SETD5	9.03422e-127	0.352913	0.256	0.313	2.57304e-122	Endo5
CPLANE1	2.86101e-85	0.352675	0.147	0.127	8.14843e-81	Endo5
RNPC3	2.83157e-82	0.350457	0.142	0.129	8.0646e-78	Endo5
LUC7L	6.90553e-112	0.35002	0.233	0.266	1.96676e-107	Endo5
SNHG20	2.02163e-81	0.347963	0.148	0.181	5.75781e-77	Endo5
PAXBP1	1.11705e-93	0.347134	0.165	0.164	3.18147e-89	Endo5
WSB1	8.34804e-102	0.347027	0.498	0.569	2.3776e-97	Endo5
CDK12	9.19422e-127	0.345698	0.221	0.26	2.61861e-122	Endo5
RBM25	1.66408e-133	0.345496	0.393	0.479	4.73945e-129	Endo5
TRIM25	3.35056e-56	0.344751	0.106	0.123	9.54272e-52	Endo5
UPF3A	2.31081e-122	0.344707	0.261	0.322	6.58143e-118	Endo5
AFAP1L1	4.02256e-112	0.344205	0.371	0.438	1.14567e-107	Endo5
ANKRD36	3.26881e-80	0.343993	0.122	0.098	9.3099e-76	Endo5
BRD2	2.92238e-98	0.342491	0.377	0.49	8.32322e-94	Endo5
AC005261.1	9.97851e-109	0.342369	0.157	0.174	2.84198e-104	Endo5
ZBTB37	2.92531e-75	0.342	0.124	0.107	8.33157e-71	Endo5
KANK2	3.9689e-88	0.34032	0.207	0.223	1.13038e-83	Endo5
PDK1	3.08644e-81	0.339981	0.133	0.11	8.7905e-77	Endo5
AC108134.2	5.93104e-32	0.338939	0.097	0.119	1.68922e-27	Endo5
DNAJA4	1.52093e-59	0.338235	0.137	0.189	4.33177e-55	Endo5
CSAD	1.80991e-96	0.33802	0.136	0.139	5.15481e-92	Endo5
DGKE	3.5492e-99	0.337894	0.217	0.277	1.01085e-94	Endo5
TLE4	1.60148e-86	0.337815	0.134	0.18	4.56118e-82	Endo5
HERC2	5.30469e-118	0.337349	0.232	0.286	1.51083e-113	Endo5
ATM	2.11556e-92	0.336509	0.175	0.187	6.02532e-88	Endo5
CDK13	5.40648e-102	0.3358	0.226	0.255	1.53982e-97	Endo5
CBLB	5.13549e-95	0.335369	0.199	0.22	1.46264e-90	Endo5
NF1	1.11379e-99	0.335262	0.185	0.204	3.17218e-95	Endo5
DST	2.40911e-69	0.334245	0.184	0.237	6.86139e-65	Endo5
PARP14	1.02696e-121	0.333928	0.398	0.496	2.9249e-117	Endo5
DENND3	3.31596e-98	0.331854	0.235	0.287	9.44419e-94	Endo5
GBA2	3.54543e-80	0.331712	0.186	0.184	1.00977e-75	Endo5
MSI2	7.90448e-113	0.3292	0.19	0.256	2.25127e-108	Endo5
NFIA	2.04002e-105	0.327883	0.489	0.582	5.81019e-101	Endo5
PIK3C2B	1.34636e-100	0.327651	0.212	0.25	3.83456e-96	Endo5
CELF1	4.31268e-126	0.327284	0.241	0.32	1.22829e-121	Endo5
MAML2	1.98491e-104	0.326953	0.226	0.262	5.65324e-100	Endo5
SPEN	3.96505e-100	0.32686	0.264	0.308	1.12929e-95	Endo5
INSR	3.22682e-35	0.326789	0.784	0.716	9.1903e-31	Endo5
RAPGEF1	2.03867e-117	0.326726	0.301	0.386	5.80632e-113	Endo5
SUGP2	3.53189e-81	0.326317	0.177	0.183	1.00592e-76	Endo5
RBM39	8.63502e-108	0.325446	0.597	0.66	2.45934e-103	Endo5
TNFAIP2	3.6061e-97	0.324683	0.207	0.248	1.02705e-92	Endo5
HNRNPH1	5.86446e-96	0.322052	0.534	0.605	1.67026e-91	Endo5
DIP2A	2.03351e-100	0.321068	0.186	0.22	5.79164e-96	Endo5
RALGAPA1	1.2494e-97	0.320875	0.182	0.206	3.55841e-93	Endo5
SF1	6.32448e-136	0.320304	0.38	0.475	1.80128e-131	Endo5
ANKRD36B	1.52078e-68	0.320132	0.116	0.084	4.33133e-64	Endo5
KDM6B	3.71932e-80	0.320132	0.187	0.244	1.0593e-75	Endo5
Z97192.3	7.6769e-80	0.319979	0.111	0.092	2.18646e-75	Endo5
RGS12	8.14347e-87	0.319763	0.167	0.187	2.31934e-82	Endo5
POLG2	1.20053e-73	0.319358	0.12	0.115	3.41922e-69	Endo5
ADAMTS5	1.97482e-28	0.319208	0.335	0.323	5.62448e-24	Endo5
ZMYM2	6.32691e-111	0.318992	0.193	0.242	1.80197e-106	Endo5
SMCHD1	3.78032e-109	0.318763	0.275	0.349	1.07667e-104	Endo5
PGM2L1	1.81402e-99	0.318645	0.274	0.341	5.16652e-95	Endo5
UBR4	3.05175e-77	0.318212	0.143	0.134	8.69169e-73	Endo5
LMBR1L	4.61291e-98	0.318198	0.138	0.154	1.3138e-93	Endo5
ZNF407	1.32517e-79	0.316794	0.132	0.13	3.77423e-75	Endo5
ZRANB2	3.16629e-98	0.315398	0.256	0.302	9.01791e-94	Endo5
SNRNP70	5.62393e-119	0.314983	0.302	0.393	1.60175e-114	Endo5
MRTFB	2.82261e-86	0.314787	0.199	0.22	8.03909e-82	Endo5
ZFC3H1	3.61764e-90	0.314388	0.185	0.202	1.03034e-85	Endo5
GOLGB1	2.94594e-122	0.313313	0.35	0.449	8.39032e-118	Endo5
XRRA1	3.19127e-79	0.313187	0.128	0.132	9.08906e-75	Endo5
NBEAL2	1.01208e-74	0.312481	0.132	0.148	2.88252e-70	Endo5
FAM133B	2.11841e-115	0.311723	0.299	0.388	6.03345e-111	Endo5
INPP5D	4.49478e-93	0.310427	0.157	0.195	1.28016e-88	Endo5
RASGRP3	1.67936e-97	0.310072	0.356	0.416	4.78298e-93	Endo5
AFDN	3.44564e-130	0.308627	0.343	0.446	9.81354e-126	Endo5
SETD2	3.89457e-114	0.308309	0.24	0.292	1.10921e-109	Endo5
SIPA1L2	2.3046e-99	0.308068	0.306	0.367	6.56373e-95	Endo5
DDX5	1.70592e-67	0.307797	0.825	0.845	4.85864e-63	Endo5
FAM111A	9.49268e-91	0.306917	0.2	0.232	2.70361e-86	Endo5
TANC1	5.4767e-107	0.306603	0.282	0.352	1.55982e-102	Endo5
CDC42BPA	2.93246e-105	0.306447	0.323	0.39	8.35194e-101	Endo5
PIEZO2	1.27996e-72	0.305701	0.171	0.217	3.64546e-68	Endo5
CARD8	9.44084e-112	0.305311	0.277	0.351	2.68884e-107	Endo5
NBEAL1	3.69406e-90	0.30466	0.175	0.2	1.05211e-85	Endo5
ZKSCAN1	3.2327e-99	0.304351	0.228	0.271	9.20706e-95	Endo5
JARID2	1.47667e-89	0.303815	0.203	0.237	4.2057e-85	Endo5
VPS13A	6.39122e-98	0.303724	0.167	0.197	1.82028e-93	Endo5
SRGAP2	7.03535e-102	0.303255	0.202	0.239	2.00374e-97	Endo5
FRMD4A	1.60018e-92	0.303191	0.183	0.225	4.55747e-88	Endo5
MPDZ	1.41209e-121	0.302961	0.249	0.322	4.02177e-117	Endo5
ARHGEF10	3.20116e-114	0.302729	0.254	0.334	9.11724e-110	Endo5
ZNF493	1.4357e-73	0.301062	0.128	0.122	4.08901e-69	Endo5
ANKRD44	4.56189e-65	0.300689	0.116	0.118	1.29927e-60	Endo5
SMC5	4.63661e-99	0.299511	0.187	0.233	1.32055e-94	Endo5
BPTF	8.70804e-124	0.299387	0.333	0.438	2.48014e-119	Endo5
ANKRD12	1.20383e-115	0.299144	0.362	0.463	3.42862e-111	Endo5
CHD2	1.02903e-104	0.297594	0.213	0.286	2.93078e-100	Endo5
FGFR1	4.8128e-108	0.297328	0.339	0.436	1.37073e-103	Endo5
IL4R	2.07002e-120	0.297031	0.279	0.372	5.89561e-116	Endo5
PHLDB2	8.40349e-92	0.29701	0.186	0.221	2.3934e-87	Endo5
PHIP	2.31131e-102	0.296781	0.211	0.277	6.58283e-98	Endo5
HNRNPA2B1	1.51548e-48	0.295933	0.772	0.813	4.31623e-44	Endo5
SREK1	1.41343e-117	0.29556	0.275	0.354	4.02558e-113	Endo5
KDM2A	6.31252e-113	0.295031	0.202	0.273	1.79787e-108	Endo5
SLC20A1	1.28655e-90	0.294043	0.183	0.25	3.66424e-86	Endo5
RALGAPA2	2.07728e-74	0.29352	0.144	0.17	5.9163e-70	Endo5
SRSF10	3.56773e-129	0.291978	0.325	0.434	1.01613e-124	Endo5
TCF4	1.03296e-39	0.290827	0.761	0.756	2.94197e-35	Endo5
UBR5	3.63858e-108	0.290805	0.191	0.241	1.0363e-103	Endo5
MFSD14C	3.8638e-72	0.290662	0.121	0.114	1.10045e-67	Endo5
ARHGEF15	2.06142e-116	0.290332	0.249	0.327	5.87114e-112	Endo5
PHC3	2.7238e-87	0.29033	0.165	0.192	7.75764e-83	Endo5
ANKHD1	2.31731e-101	0.28948	0.211	0.268	6.59994e-97	Endo5
MARK3	9.04978e-99	0.289463	0.204	0.259	2.57747e-94	Endo5
ZNF160	2.80563e-105	0.289169	0.179	0.236	7.99071e-101	Endo5
MBNL1	8.98304e-121	0.289104	0.377	0.496	2.55846e-116	Endo5
SLC25A37	2.23855e-109	0.287634	0.247	0.329	6.37561e-105	Endo5
CLK1	7.10813e-109	0.287117	0.333	0.442	2.02447e-104	Endo5
TRIO	1.98804e-88	0.286597	0.178	0.218	5.66215e-84	Endo5
ARSG	1.06196e-62	0.28614	0.106	0.08	3.02456e-58	Endo5
GCC2	1.85754e-123	0.2859	0.349	0.466	5.29046e-119	Endo5
KCNC4	1.95866e-68	0.285333	0.151	0.16	5.57846e-64	Endo5
ARHGAP18	2.04878e-64	0.283988	0.405	0.461	5.83513e-60	Endo5
PRRC2C	9.66667e-109	0.283919	0.485	0.598	2.75317e-104	Endo5
SERPINB6	7.26711e-88	0.283159	0.564	0.668	2.06974e-83	Endo5
EGR3	4.17955e-55	0.283091	0.098	0.116	1.19038e-50	Endo5
MLXIP	3.23143e-105	0.283088	0.203	0.268	9.20345e-101	Endo5
ACIN1	2.13054e-113	0.282759	0.233	0.297	6.068e-109	Endo5
SIN3B	1.36433e-96	0.282208	0.174	0.23	3.88574e-92	Endo5
SLC2A3	5.11128e-57	0.281819	0.497	0.579	1.45574e-52	Endo5
NSD1	6.98354e-96	0.281789	0.213	0.264	1.98898e-91	Endo5
HDAC8	1.25131e-77	0.28174	0.138	0.146	3.56386e-73	Endo5
PWWP3A	9.27753e-94	0.281692	0.15	0.181	2.64233e-89	Endo5
HERC4	5.31102e-86	0.280584	0.171	0.2	1.51263e-81	Endo5
TSHZ2	2.03608e-58	0.280196	0.183	0.211	5.79895e-54	Endo5
HELZ	4.53735e-99	0.279701	0.182	0.231	1.29228e-94	Endo5
CSKMT	1.51224e-51	0.279097	0.13	0.143	4.30702e-47	Endo5
TAOK2	3.88303e-112	0.278852	0.237	0.316	1.10593e-107	Endo5
HLX	1.91104e-56	0.278835	0.248	0.278	5.44283e-52	Endo5
KLC1	4.5494e-105	0.278703	0.276	0.35	1.29571e-100	Endo5
PHKB	1.97065e-109	0.278699	0.237	0.308	5.6126e-105	Endo5
ZNF621	8.2937e-69	0.278405	0.116	0.11	2.36213e-64	Endo5
SRSF11	1.59985e-125	0.276813	0.399	0.521	4.55653e-121	Endo5
EPC1	5.06466e-121	0.276732	0.233	0.322	1.44247e-116	Endo5
INO80D	4.65051e-89	0.2762	0.14	0.171	1.32451e-84	Endo5
VMP1	6.64079e-86	0.275544	0.264	0.356	1.89136e-81	Endo5
SLC23A2	5.26893e-71	0.275446	0.143	0.158	1.50064e-66	Endo5
DLL1	4.65859e-77	0.275259	0.224	0.304	1.32681e-72	Endo5
ATG16L2	1.40496e-66	0.273917	0.133	0.142	4.00147e-62	Endo5
RIMKLB	3.96206e-83	0.273831	0.187	0.233	1.12843e-78	Endo5
PIEZO1	4.92636e-121	0.273638	0.25	0.357	1.40308e-116	Endo5
MECOM	5.13685e-74	0.273092	0.291	0.35	1.46303e-69	Endo5
LONP2	1.43596e-87	0.272691	0.193	0.232	4.08975e-83	Endo5
PCNX4	1.06528e-68	0.272218	0.138	0.168	3.03402e-64	Endo5
NSUN6	7.49569e-58	0.272025	0.101	0.108	2.13485e-53	Endo5
AC016831.5	6.77673e-72	0.27192	0.103	0.108	1.93008e-67	Endo5
HCG18	3.78866e-78	0.271449	0.132	0.156	1.07905e-73	Endo5
ARHGAP26	3.15712e-91	0.271431	0.179	0.246	8.99179e-87	Endo5
BOD1L1	8.77887e-121	0.271419	0.33	0.454	2.50031e-116	Endo5
SMG6	2.51036e-74	0.271383	0.144	0.164	7.14976e-70	Endo5
CHD9	2.68536e-116	0.271345	0.272	0.374	7.64816e-112	Endo5
ENPP2	5.39504e-16	0.271295	0.478	0.401	1.53656e-11	Endo5
KIAA1217	7.73149e-97	0.271024	0.225	0.301	2.20201e-92	Endo5
SECISBP2	6.06961e-94	0.270838	0.194	0.254	1.72869e-89	Endo5
UBN2	1.14326e-80	0.270769	0.147	0.166	3.25612e-76	Endo5
WDR11	1.88797e-75	0.270764	0.133	0.158	5.37713e-71	Endo5
BRAF	1.0859e-91	0.27043	0.158	0.196	3.09276e-87	Endo5
ADAMTS9	8.47432e-58	0.270115	0.172	0.227	2.41357e-53	Endo5
SLC38A2	6.55704e-96	0.270033	0.377	0.51	1.86751e-91	Endo5
AKAP13	8.19687e-96	0.269842	0.421	0.52	2.33455e-91	Endo5
CYB5D2	3.12937e-56	0.269055	0.079	0.206	8.91277e-52	Endo5
DIAPH2	7.29049e-93	0.268665	0.203	0.263	2.07641e-88	Endo5
PKN2	6.9958e-128	0.268387	0.255	0.358	1.99247e-123	Endo5
GRPEL2	3.7494e-70	0.268317	0.132	0.163	1.06787e-65	Endo5
MKLN1	7.29669e-111	0.267896	0.174	0.251	2.07817e-106	Endo5
CHD6	4.61724e-108	0.267826	0.192	0.263	1.31504e-103	Endo5
RICTOR	1.08797e-95	0.267201	0.168	0.223	3.09864e-91	Endo5
IGF2R	2.27421e-103	0.26635	0.265	0.348	6.47717e-99	Endo5
KIAA2026	1.12478e-100	0.265762	0.198	0.262	3.20349e-96	Endo5
ZHX3	1.00733e-75	0.2655	0.154	0.173	2.86897e-71	Endo5
CYTH1	2.54061e-106	0.265348	0.177	0.256	7.23591e-102	Endo5
LAMB1	2.12466e-61	0.265304	0.333	0.388	6.05124e-57	Endo5
PIAS2	1.02819e-97	0.26499	0.153	0.203	2.92838e-93	Endo5
SHROOM4	1.51214e-114	0.264888	0.224	0.312	4.30674e-110	Endo5
MDM2	4.49742e-75	0.26464	0.154	0.197	1.28091e-70	Endo5
KAT6B	2.13689e-98	0.263525	0.17	0.22	6.08607e-94	Endo5
PLEKHA1	4.3857e-120	0.263425	0.266	0.37	1.24909e-115	Endo5
SNX29	1.24647e-63	0.26303	0.109	0.12	3.55006e-59	Endo5
CCDC14	3.32445e-64	0.262982	0.115	0.118	9.46835e-60	Endo5
HOOK2	7.2328e-72	0.262138	0.103	0.099	2.05997e-67	Endo5
PLK3	8.10867e-91	0.261061	0.139	0.205	2.30943e-86	Endo5
FGD6	5.8245e-84	0.260602	0.187	0.228	1.65888e-79	Endo5
NUMA1	8.17423e-113	0.260451	0.25	0.343	2.3281e-108	Endo5
PCM1	8.39581e-121	0.260024	0.289	0.405	2.39121e-116	Endo5
ARHGEF12	2.8754e-119	0.259119	0.403	0.53	8.18943e-115	Endo5
DGKI	1.50927e-56	0.259114	0.117	0.113	4.29855e-52	Endo5
CDK11A	3.60715e-84	0.257408	0.137	0.162	1.02735e-79	Endo5
ADAMTS6	2.03097e-52	0.256956	0.125	0.141	5.78441e-48	Endo5
ERICH1	5.22797e-102	0.256891	0.227	0.315	1.48898e-97	Endo5
CDK17	2.27369e-114	0.256521	0.24	0.328	6.4757e-110	Endo5
DGKZ	2.43137e-104	0.256458	0.227	0.306	6.92479e-100	Endo5
FAM53C	3.76276e-70	0.256242	0.121	0.161	1.07167e-65	Endo5
EWSR1	6.62544e-126	0.255998	0.267	0.385	1.88699e-121	Endo5
SRSF6	1.2445e-97	0.255266	0.193	0.266	3.54445e-93	Endo5
BDP1	1.79558e-105	0.255237	0.239	0.338	5.114e-101	Endo5
DDX39B	1.02119e-119	0.254586	0.278	0.388	2.90844e-115	Endo5
FAM118A	6.20007e-100	0.254287	0.126	0.216	1.76584e-95	Endo5
NLRC5	2.65056e-62	0.254041	0.112	0.126	7.54906e-58	Endo5
LAMC1	5.07019e-76	0.253892	0.386	0.471	1.44404e-71	Endo5
EXOC6	1.5433e-69	0.253409	0.161	0.203	4.39547e-65	Endo5
GPATCH2	1.9459e-86	0.253173	0.147	0.187	5.54211e-82	Endo5
TMEM259	1.55299e-105	0.252851	0.25	0.342	4.42307e-101	Endo5
PLXND1	5.89192e-84	0.252763	0.505	0.598	1.67808e-79	Endo5
CRYBG3	5.3757e-88	0.25256	0.22	0.275	1.53105e-83	Endo5
PCF11	5.40122e-93	0.252206	0.175	0.252	1.53832e-88	Endo5
ARRDC3	4.58296e-50	0.252203	0.494	0.553	1.30527e-45	Endo5
SMARCA2	8.64316e-126	0.251804	0.269	0.398	2.46166e-121	Endo5
GLS	1.06387e-108	0.251468	0.29	0.391	3.03e-104	Endo5
CWF19L2	8.6707e-82	0.2513	0.19	0.239	2.4695e-77	Endo5
FLT4	1.41486e-102	0.250053	0.306	0.406	4.02967e-98	Endo5
MYO6	2.36261e-103	0.250003	0.366	0.471	6.72894e-99	Endo5
FABP5	1.63528e-59	1.59393	0.593	0.211	4.65745e-55	Endo6
PGF	8.00008e-158	1.53906	0.771	0.121	2.2785e-153	Endo6
CXCR4	1.09437e-107	1.53632	0.829	0.311	3.11687e-103	Endo6
LY6H	1.93482e-98	1.35294	0.258	0.003	5.51057e-94	Endo6
CHST1	6.40161e-138	1.33764	0.604	0.073	1.82324e-133	Endo6
PXDN	9.13014e-137	1.22689	0.909	0.358	2.60036e-132	Endo6
APOD	9.23062e-58	1.16439	0.324	0.042	2.62897e-53	Endo6
CLDN5	1.80926e-80	1.03625	0.924	0.482	5.15296e-76	Endo6
KIT	1.04311e-145	1.0157	0.582	0.038	2.9709e-141	Endo6
ACKR3	4.27045e-76	0.987197	0.818	0.302	1.21627e-71	Endo6
LOX	9.34841e-126	0.985618	0.564	0.044	2.66252e-121	Endo6
IL32	3.1464e-54	0.978416	0.785	0.404	8.96126e-50	Endo6
TNFRSF4	1.1191e-63	0.972792	0.756	0.312	3.18731e-59	Endo6
MCAM	1.41833e-80	0.94493	0.938	0.524	4.03956e-76	Endo6
SLC4A7	7.41874e-91	0.939633	0.684	0.158	2.11293e-86	Endo6
MMP2	6.09277e-68	0.938513	0.665	0.187	1.73528e-63	Endo6
ARHGAP18	1.42637e-68	0.933866	0.869	0.451	4.06246e-64	Endo6
CALM1	4.6282e-110	0.92918	0.982	0.859	1.31816e-105	Endo6
HOMER3	5.52797e-79	0.919311	0.6	0.137	1.57442e-74	Endo6
NID2	3.74861e-68	0.916571	0.589	0.167	1.06764e-63	Endo6
TP53I11	2.84502e-78	0.904634	0.905	0.446	8.1029e-74	Endo6
CTHRC1	1.19576e-100	0.876145	0.6	0.083	3.40566e-96	Endo6
EFCAB14	4.917e-69	0.871521	0.775	0.372	1.40041e-64	Endo6
SMAD1	1.99626e-81	0.871149	0.76	0.268	5.68554e-77	Endo6
FSCN1	5.79971e-76	0.862691	0.88	0.458	1.65181e-71	Endo6
FILIP1	1.16885e-51	0.838797	0.724	0.306	3.32901e-47	Endo6
LAMA4	3.28992e-70	0.828136	0.913	0.517	9.37002e-66	Endo6
LXN	8.56933e-68	0.793959	0.713	0.238	2.44063e-63	Endo6
TNFAIP8L1	1.92169e-70	0.790752	0.825	0.352	5.47316e-66	Endo6
LAMB1	7.93517e-60	0.780858	0.8	0.377	2.26002e-55	Endo6
KCNJ2	8.33288e-34	0.771844	0.545	0.223	2.37329e-29	Endo6
UNC5B	6.54284e-47	0.767519	0.785	0.393	1.86347e-42	Endo6
COL4A1	8.38123e-53	0.751446	0.975	0.806	2.38706e-48	Endo6
WSCD1	1.82095e-92	0.743098	0.447	0.04	5.18625e-88	Endo6
RNF19A	1.95902e-41	0.738902	0.68	0.333	5.5795e-37	Endo6
DEPP1	3.30874e-50	0.737071	0.735	0.291	9.42361e-46	Endo6
N4BP3	9.03482e-97	0.736577	0.505	0.054	2.57321e-92	Endo6
CHST15	5.15117e-61	0.732402	0.585	0.159	1.4671e-56	Endo6
MARCKS	2.04634e-63	0.708463	0.942	0.529	5.82818e-59	Endo6
AFAP1L1	9.39605e-54	0.706821	0.815	0.427	2.67609e-49	Endo6
MYH10	3.99233e-49	0.703658	0.444	0.112	1.13706e-44	Endo6
COL4A2	2.07654e-55	0.698583	0.982	0.778	5.91419e-51	Endo6
PRND	2.93359e-43	0.691656	0.105	0.001	8.35516e-39	Endo6
LAMC1	1.87279e-56	0.684513	0.88	0.458	5.33388e-52	Endo6
GPIHBP1	5.94219e-34	0.67943	0.378	0.112	1.6924e-29	Endo6
MYO1B	1.61888e-46	0.677456	0.676	0.285	4.61073e-42	Endo6
TSPAN15	1.54482e-49	0.677258	0.655	0.259	4.3998e-45	Endo6
MGLL	2.37475e-51	0.674917	0.807	0.381	6.76353e-47	Endo6
ABLIM1	1.3447e-41	0.665366	0.545	0.185	3.82983e-37	Endo6
LGALS1	4.62509e-26	0.652148	0.796	0.571	1.31727e-21	Endo6
NIBAN1	1.12125e-45	0.651629	0.422	0.109	3.19344e-41	Endo6
APLN	2.8735e-26	0.648382	0.389	0.129	8.18402e-22	Endo6
ANGPTL2	1.66974e-42	0.637508	0.647	0.251	4.75558e-38	Endo6
RGS3	2.6155e-34	0.622562	0.691	0.356	7.44921e-30	Endo6
GPRIN3	1.36739e-43	0.618764	0.309	0.047	3.89446e-39	Endo6
PTP4A3	2.05456e-35	0.601324	0.636	0.281	5.85159e-31	Endo6
MECOM	1.30731e-35	0.600209	0.698	0.34	3.72335e-31	Endo6
TNFSF10	2.95785e-34	0.600046	0.836	0.529	8.42426e-30	Endo6
DPYSL3	1.21751e-34	0.599646	0.629	0.284	3.46759e-30	Endo6
TMSB4X	2.77808e-48	0.592569	0.996	0.971	7.91225e-44	Endo6
COL18A1	2.15421e-43	0.585977	0.898	0.542	6.13541e-39	Endo6
PCDH12	5.84377e-37	0.580197	0.735	0.369	1.66436e-32	Endo6
NDST1	1.05281e-43	0.575223	0.567	0.186	2.99851e-39	Endo6
KCNE3	2.68281e-27	0.569593	0.738	0.41	7.64091e-23	Endo6
CYP46A1	4.20035e-51	0.56528	0.367	0.058	1.1963e-46	Endo6
APLP2	2.05986e-37	0.555937	0.927	0.682	5.8667e-33	Endo6
ESM1	5.35613e-25	0.548373	0.876	0.616	1.52548e-20	Endo6
COLEC12	3.23858e-70	0.548332	0.211	0.004	9.22379e-66	Endo6
MYO10	2.86435e-29	0.548206	0.618	0.293	8.15794e-25	Endo6
SVIL	8.18752e-32	0.5471	0.604	0.282	2.33189e-27	Endo6
CD93	2.09656e-37	0.546438	0.927	0.643	5.97121e-33	Endo6
MAP4K4	3.90308e-25	0.544352	0.716	0.477	1.11164e-20	Endo6
MARCKSL1	1.52318e-38	0.542066	0.884	0.567	4.33818e-34	Endo6
SOX18	3.72437e-35	0.54128	0.949	0.696	1.06074e-30	Endo6
VASH1	1.11154e-35	0.539157	0.582	0.229	3.16578e-31	Endo6
COL27A1	9.32079e-44	0.536229	0.269	0.032	2.65465e-39	Endo6
RASSF2	7.68693e-46	0.534874	0.495	0.13	2.18931e-41	Endo6
ST3GAL6	1.25683e-52	0.534026	0.356	0.052	3.57957e-48	Endo6
ACTG1	1.0081e-38	0.530054	0.978	0.844	2.87118e-34	Endo6
PGM2L1	3.39239e-24	0.529561	0.625	0.331	9.66188e-20	Endo6
CCDC85B	3.79828e-37	0.529325	0.924	0.698	1.08179e-32	Endo6
BCL6B	1.94734e-33	0.528283	0.633	0.29	5.54622e-29	Endo6
LIMS1	2.46057e-28	0.523918	0.745	0.435	7.00794e-24	Endo6
SLC38A1	1.85596e-52	0.509256	0.309	0.034	5.28596e-48	Endo6
OSBPL10	1.01082e-35	0.509076	0.36	0.087	2.87891e-31	Endo6
CCL14	1.99016e-19	0.507298	0.513	0.249	5.66817e-15	Endo6
ADGRL2	1.79798e-27	0.500883	0.611	0.305	5.12083e-23	Endo6
SOX11	1.26161e-17	0.500166	0.222	0.062	3.59318e-13	Endo6
INHBB	9.84696e-36	0.499492	0.796	0.419	2.80451e-31	Endo6
IQCA1	2.50521e-42	0.495277	0.291	0.045	7.13508e-38	Endo6
CDC42EP5	1.12738e-28	0.491394	0.676	0.358	3.21088e-24	Endo6
SLC12A2	5.82632e-30	0.489826	0.535	0.221	1.6594e-25	Endo6
SOX4	5.16188e-25	0.489081	0.695	0.378	1.47016e-20	Endo6
HEY1	3.11565e-17	0.485701	0.553	0.306	8.87368e-13	Endo6
MMP14	1.25363e-23	0.485194	0.495	0.221	3.57047e-19	Endo6
PTPRE	1.20303e-24	0.483658	0.571	0.274	3.42635e-20	Endo6
ANGPT2	1.07698e-28	0.481616	0.764	0.425	3.06735e-24	Endo6
GJA1	2.22313e-27	0.481271	0.862	0.559	6.3317e-23	Endo6
COLGALT1	1.20617e-34	0.471786	0.505	0.173	3.43529e-30	Endo6
MLEC	2.4417e-36	0.471699	0.807	0.429	6.9542e-32	Endo6
CD276	2.28791e-28	0.465823	0.349	0.102	6.51619e-24	Endo6
PLXND1	3.62148e-27	0.464199	0.869	0.587	1.03143e-22	Endo6
FAM89A	9.51133e-25	0.461846	0.389	0.14	2.70892e-20	Endo6
TSPAN18	1.01881e-30	0.461573	0.553	0.228	2.90167e-26	Endo6
FMNL3	8.73269e-24	0.461355	0.564	0.275	2.48716e-19	Endo6
SH3TC1	4.7847e-31	0.46133	0.378	0.105	1.36273e-26	Endo6
UBTD1	2.14124e-36	0.455097	0.4	0.105	6.09846e-32	Endo6
SOX7	1.61316e-20	0.448736	0.509	0.245	4.59445e-16	Endo6
ODC1	5.43316e-11	0.44835	0.313	0.149	1.54742e-06	Endo6
RALA	1.52089e-26	0.445813	0.673	0.367	4.33165e-22	Endo6
PALD1	9.73827e-33	0.442883	0.407	0.117	2.77356e-28	Endo6
GNG2	4.05984e-33	0.442762	0.462	0.149	1.15628e-28	Endo6
NETO2	4.66014e-29	0.442435	0.56	0.235	1.32725e-24	Endo6
TCF4	9.0508e-36	0.438501	0.985	0.752	2.57776e-31	Endo6
WNT5A	3.67731e-51	0.437213	0.196	0.008	1.04733e-46	Endo6
SLC43A3	2.86206e-27	0.436786	0.48	0.186	8.15143e-23	Endo6
MMP1	1.1975e-19	0.434271	0.135	0.019	3.41059e-15	Endo6
GALNT1	7.88166e-28	0.4329	0.629	0.306	2.24477e-23	Endo6
HSPG2	8.73316e-33	0.431381	0.989	0.805	2.48729e-28	Endo6
ITGA2	1.76702e-21	0.430465	0.418	0.168	5.03266e-17	Endo6
CHD7	1.31097e-26	0.42882	0.465	0.177	3.73377e-22	Endo6
AKAP13	1.35483e-25	0.427013	0.807	0.508	3.85869e-21	Endo6
SPARCL1	2.37067e-16	0.425419	0.8	0.562	6.75191e-12	Endo6
PREX2	3.85751e-16	0.425268	0.582	0.341	1.09866e-11	Endo6
SORBS2	6.36271e-15	0.423347	0.571	0.342	1.81216e-10	Endo6
PDGFB	4.96967e-20	0.420339	0.72	0.443	1.41541e-15	Endo6
NPTX2	1.54257e-12	0.420179	0.291	0.125	4.39339e-08	Endo6
HLA-A	9.15597e-36	0.419744	0.996	0.932	2.60771e-31	Endo6
VIM	2.36652e-26	0.417302	0.996	0.881	6.74009e-22	Endo6
LBH	1.25742e-16	0.417158	0.633	0.382	3.58125e-12	Endo6
FHL3	3.33121e-34	0.416698	0.418	0.118	9.48761e-30	Endo6
DLL4	3.16223e-26	0.413999	0.847	0.543	9.00634e-22	Endo6
ANKRD28	1.2554e-21	0.406681	0.455	0.194	3.57552e-17	Endo6
ACTB	7.78838e-21	0.406042	0.985	0.913	2.21821e-16	Endo6
ADAM19	5.26066e-42	0.404707	0.284	0.038	1.49829e-37	Endo6
CD200	3.95396e-19	0.403845	0.498	0.242	1.12613e-14	Endo6
DOCK9	4.25046e-26	0.401751	0.833	0.528	1.21057e-21	Endo6
ADAMTS7	1.02492e-27	0.400973	0.342	0.096	2.91908e-23	Endo6
CLIC4	1.01224e-23	0.399686	0.833	0.563	2.88297e-19	Endo6
SH3PXD2A	1.27452e-17	0.398842	0.4	0.179	3.62995e-13	Endo6
CCN3	2.39278e-09	0.397736	0.164	0.066	6.81488e-05	Endo6
LOXL2	1.18601e-23	0.397002	0.535	0.243	3.37786e-19	Endo6
GRAP	1.12056e-25	0.396265	0.476	0.19	3.19147e-21	Endo6
CMTM3	1.11147e-33	0.395376	0.487	0.163	3.16558e-29	Endo6
PRXL2A	6.68723e-24	0.394003	0.673	0.364	1.90459e-19	Endo6
ARHGEF7	2.64503e-19	0.393559	0.647	0.375	7.53331e-15	Endo6
RHOJ	4.17526e-19	0.393326	0.535	0.277	1.18916e-14	Endo6
ARHGAP6	8.43444e-26	0.392836	0.375	0.12	2.40221e-21	Endo6
DIAPH2	2.90834e-23	0.392385	0.545	0.254	8.28325e-19	Endo6
PCDH17	1.05182e-13	0.391368	0.702	0.477	2.9957e-09	Endo6
USP31	3.55104e-19	0.389532	0.342	0.126	1.01137e-14	Endo6
GYPC	1.60715e-14	0.386914	0.651	0.422	4.57732e-10	Endo6
ADD3	2.02768e-22	0.386455	0.618	0.328	5.77503e-18	Endo6
WFS1	5.29697e-28	0.385307	0.345	0.096	1.50863e-23	Endo6
GRPEL2	8.89643e-21	0.382639	0.4	0.157	2.53379e-16	Endo6
DIPK1B	3.62211e-26	0.381487	0.451	0.168	1.03161e-21	Endo6
S100A13	7.93197e-19	0.381471	0.804	0.559	2.2591e-14	Endo6
GNAI2	3.18038e-22	0.381223	0.938	0.766	9.05804e-18	Endo6
PMEPA1	6.66482e-16	0.379428	0.535	0.293	1.89821e-11	Endo6
PLEKHO1	2.40961e-21	0.378338	0.571	0.287	6.86282e-17	Endo6
HTRA3	1.13181e-22	0.377609	0.258	0.067	3.22351e-18	Endo6
KNOP1	4.76088e-16	0.37708	0.436	0.212	1.35595e-11	Endo6
GABRD	6.02715e-26	0.376699	0.476	0.187	1.71659e-21	Endo6
EML4	5.17781e-19	0.376205	0.393	0.164	1.47469e-14	Endo6
TIE1	1.49782e-19	0.375665	0.753	0.488	4.26595e-15	Endo6
COL15A1	1.25411e-24	0.375518	0.749	0.435	3.57182e-20	Endo6
DENND11	5.801e-15	0.374932	0.52	0.292	1.65218e-10	Endo6
CHST7	2.58544e-26	0.372236	0.345	0.101	7.36358e-22	Endo6
DOCK6	1.94546e-20	0.369161	0.727	0.447	5.54086e-16	Endo6
RALGAPA2	4.34072e-17	0.368974	0.385	0.165	1.23628e-12	Endo6
F2R	3.11158e-17	0.368508	0.709	0.453	8.8621e-13	Endo6
SLC41A1	9.6315e-19	0.367291	0.313	0.113	2.74315e-14	Endo6
TUBA1A	2.78385e-09	0.364642	0.636	0.464	7.92867e-05	Endo6
WASF2	1.95322e-23	0.362303	0.818	0.531	5.56297e-19	Endo6
TPM4	1.09812e-15	0.358916	0.785	0.573	3.12756e-11	Endo6
PPP3CA	1.84121e-16	0.358151	0.553	0.306	5.24394e-12	Endo6
CSTB	8.9638e-15	0.356261	0.8	0.604	2.55298e-10	Endo6
CDC42EP3	7.4818e-24	0.355618	0.676	0.367	2.13089e-19	Endo6
DARS	5.57717e-16	0.354974	0.56	0.317	1.58843e-11	Endo6
ADA	3.99864e-21	0.354937	0.295	0.091	1.13885e-16	Endo6
S100A16	1.3831e-18	0.353345	0.793	0.55	3.93922e-14	Endo6
MYO5C	8.52223e-26	0.350014	0.276	0.065	2.42722e-21	Endo6
EIF4EBP1	1.07159e-19	0.348608	0.436	0.19	3.052e-15	Endo6
NID1	3.54285e-17	0.347234	0.72	0.46	1.00904e-12	Endo6
DOCK4	4.33611e-16	0.344579	0.622	0.374	1.23497e-11	Endo6
CD82	5.67673e-27	0.344525	0.255	0.052	1.61679e-22	Endo6
DBN1	1.93594e-22	0.343552	0.407	0.155	5.51376e-18	Endo6
PLK2	3.49087e-18	0.341527	0.873	0.639	9.94236e-14	Endo6
P4HA3	1.58199e-28	0.340296	0.225	0.037	4.50568e-24	Endo6
TMOD2	9.33473e-15	0.337801	0.462	0.239	2.65862e-10	Endo6
IVNS1ABP	7.96663e-26	0.337631	0.862	0.559	2.26898e-21	Endo6
UNC5B-AS1	4.68756e-13	0.337403	0.102	0.016	1.33506e-08	Endo6
MYADM	8.06436e-10	0.335815	0.505	0.321	2.29681e-05	Endo6
PDE4B	1.06953e-19	0.335207	0.465	0.21	3.04612e-15	Endo6
SH3BP5	2.23024e-24	0.334925	0.913	0.651	6.35195e-20	Endo6
SLC27A3	1.09528e-26	0.334009	0.527	0.222	3.11947e-22	Endo6
DYSF	5.04315e-16	0.333341	0.662	0.413	1.43634e-11	Endo6
CD99	2.64117e-19	0.332438	0.913	0.705	7.52233e-15	Endo6
RAPGEF5	6.94297e-20	0.33237	0.807	0.538	1.97743e-15	Endo6
JCAD	9.88685e-16	0.331121	0.691	0.442	2.81587e-11	Endo6
SVIP	3.59683e-27	0.329616	0.524	0.217	1.02441e-22	Endo6
SMTN	1.36263e-19	0.328952	0.713	0.433	3.88092e-15	Endo6
GNG11	3.80496e-19	0.328709	0.967	0.835	1.08369e-14	Endo6
PPP1R13B	2.21817e-16	0.328677	0.418	0.194	6.31756e-12	Endo6
FAM43A	1.15856e-14	0.328421	0.556	0.32	3.2997e-10	Endo6
VSIR	1.68605e-12	0.326974	0.476	0.268	4.80204e-08	Endo6
PLOD1	9.43915e-14	0.326613	0.473	0.257	2.68836e-09	Endo6
ISG20	7.04744e-17	0.326569	0.516	0.269	2.00718e-12	Endo6
FNBP1L	1.2402e-16	0.325751	0.531	0.284	3.5322e-12	Endo6
CREM	2.07894e-23	0.325008	0.673	0.366	5.92103e-19	Endo6
AC007998.3	2.537e-50	0.322469	0.255	0.021	7.22562e-46	Endo6
PPP1R14B	1.92276e-20	0.322381	0.527	0.255	5.4762e-16	Endo6
RALGDS	3.34106e-16	0.32238	0.513	0.27	9.51567e-12	Endo6
CAV1	1.18551e-17	0.321909	0.782	0.523	3.37645e-13	Endo6
TMEM181	1.01663e-16	0.321029	0.393	0.174	2.89545e-12	Endo6
PPM1F	2.94053e-15	0.320673	0.535	0.297	8.37493e-11	Endo6
NES	1.13167e-14	0.320556	0.502	0.272	3.2231e-10	Endo6
YIPF1	7.47463e-23	0.320509	0.295	0.082	2.12885e-18	Endo6
SERPINE1	3.61443e-06	0.320493	0.513	0.364	0.102943	Endo6
NRP2	1.15581e-15	0.318896	0.611	0.362	3.29186e-11	Endo6
MYH9	1.08717e-18	0.318681	0.884	0.658	3.09636e-14	Endo6
PLS3	1.44098e-15	0.316073	0.655	0.412	4.10405e-11	Endo6
PPP1CC	6.17646e-14	0.315822	0.484	0.263	1.75912e-09	Endo6
ADM	5.41332e-15	0.314308	0.618	0.374	1.54177e-10	Endo6
CAVIN1	3.18861e-17	0.313727	0.865	0.646	9.08148e-13	Endo6
ACE	4.15925e-15	0.311985	0.425	0.208	1.1846e-10	Endo6
SIPA1L2	1.72348e-17	0.311233	0.622	0.359	4.90863e-13	Endo6
ITGA5	2.76245e-15	0.308792	0.756	0.518	7.86774e-11	Endo6
ZNF22	1.1115e-17	0.306014	0.513	0.26	3.16566e-13	Endo6
KANK2	2.17498e-12	0.305942	0.418	0.219	6.19457e-08	Endo6
NLRC5	9.58855e-11	0.305371	0.269	0.122	2.73091e-06	Endo6
CEMIP2	2.73331e-11	0.302145	0.52	0.316	7.78473e-07	Endo6
PLEKHO2	9.31684e-18	0.300185	0.444	0.204	2.65353e-13	Endo6
ADGRL4	4.5699e-14	0.300163	0.884	0.703	1.30155e-09	Endo6
FOLH1	1.25587e-05	0.300034	0.375	0.248	0.357685	Endo6
GAS2L3	1.33707e-36	0.299739	0.215	0.022	3.8081e-32	Endo6
NREP	2.62386e-15	0.298336	0.451	0.225	7.47301e-11	Endo6
PLAU	0.000150789	0.29534	0.28	0.182	1	Endo6
MLXIP	7.58371e-12	0.294816	0.462	0.26	2.15992e-07	Endo6
BACE2	1.40112e-13	0.294643	0.393	0.193	3.99053e-09	Endo6
KCNQ1	5.90971e-19	0.293796	0.349	0.13	1.68314e-14	Endo6
NRIP1	6.68171e-15	0.293093	0.473	0.246	1.90302e-10	Endo6
ITGA9	8.4808e-11	0.292998	0.371	0.194	2.41542e-06	Endo6
ALDH9A1	1.19441e-14	0.2925	0.484	0.258	3.4018e-10	Endo6
LAYN	8.83716e-17	0.291333	0.455	0.218	2.51691e-12	Endo6
RNF144A	2.07662e-10	0.291265	0.269	0.122	5.91442e-06	Endo6
MTUS1	9.05613e-17	0.290767	0.716	0.458	2.57928e-12	Endo6
TTYH2	4.11522e-36	0.290551	0.215	0.023	1.17205e-31	Endo6
JUP	1.43337e-24	0.290339	0.807	0.5	4.08239e-20	Endo6
PRRG3	1.39874e-25	0.288966	0.185	0.027	3.98375e-21	Endo6
GRK5	2.32146e-20	0.288963	0.375	0.141	6.61174e-16	Endo6
DIPK2B	7.34252e-22	0.288935	0.771	0.478	2.09122e-17	Endo6
RASGRP3	9.85639e-16	0.288501	0.658	0.407	2.8072e-11	Endo6
BCL2L11	7.4927e-14	0.283818	0.291	0.115	2.134e-09	Endo6
PECAM1	1.3794e-18	0.283145	0.978	0.846	3.92867e-14	Endo6
JAK1	1.24159e-14	0.28303	0.807	0.59	3.53617e-10	Endo6
YPEL2	1.69176e-15	0.282985	0.527	0.287	4.81831e-11	Endo6
C1orf198	2.09962e-27	0.282328	0.244	0.046	5.97993e-23	Endo6
EFNA1	1.42041e-17	0.280435	0.811	0.559	4.04548e-13	Endo6
CSGALNACT1	2.2216e-21	0.278343	0.527	0.25	6.32734e-17	Endo6
C1orf54	1.61784e-16	0.278243	0.44	0.209	4.60777e-12	Endo6
NUAK1	5.01973e-14	0.2777	0.48	0.258	1.42967e-09	Endo6
HRH1	3.03824e-13	0.27641	0.28	0.113	8.65322e-09	Endo6
YWHAH	6.46303e-18	0.276209	0.862	0.62	1.84074e-13	Endo6
PBXIP1	1.90201e-12	0.27614	0.349	0.167	5.41712e-08	Endo6
CDC14A	8.60147e-12	0.275748	0.36	0.177	2.44978e-07	Endo6
ABCE1	4.20979e-15	0.275245	0.389	0.178	1.19899e-10	Endo6
COL5A1	7.29804e-38	0.274771	0.182	0.014	2.07855e-33	Endo6
NAV1	4.73897e-14	0.27344	0.545	0.315	1.34971e-09	Endo6
UCK2	1.23855e-17	0.272043	0.313	0.112	3.52751e-13	Endo6
CKLF	7.11323e-19	0.271937	0.553	0.286	2.02592e-14	Endo6
DTNBP1	8.597e-18	0.271859	0.335	0.126	2.44851e-13	Endo6
INSR	6.1484e-29	0.27168	0.975	0.717	1.75113e-24	Endo6
KDM5B	2.83077e-15	0.271415	0.487	0.255	8.0623e-11	Endo6
YES1	1.70374e-11	0.270798	0.64	0.431	4.85243e-07	Endo6
ECSCR	9.12922e-19	0.270002	0.855	0.605	2.60009e-14	Endo6
SPARC	3.86193e-19	0.269868	1	0.926	1.09992e-14	Endo6
ITGA6	7.92294e-18	0.269802	0.862	0.62	2.25653e-13	Endo6
PIM3	8.07911e-12	0.269521	0.589	0.374	2.30101e-07	Endo6
CTDSPL	2.66112e-17	0.268506	0.404	0.176	7.57914e-13	Endo6
KLF6	8.35296e-11	0.26834	0.775	0.581	2.37901e-06	Endo6
SDC3	2.35279e-15	0.267952	0.451	0.225	6.70099e-11	Endo6
HDAC7	8.52296e-13	0.267459	0.705	0.482	2.42742e-08	Endo6
ZFYVE16	2.93655e-11	0.267191	0.498	0.296	8.3636e-07	Endo6
ARHGEF28	4.58117e-20	0.26479	0.24	0.062	1.30476e-15	Endo6
FAM118A	8.29378e-05	0.264346	0.309	0.208	1	Endo6
SEMA6B	2.60645e-15	0.264155	0.524	0.286	7.42342e-11	Endo6
KIAA0040	1.05528e-15	0.263634	0.298	0.112	3.00555e-11	Endo6
RASAL2	4.20049e-17	0.262924	0.684	0.422	1.19634e-12	Endo6
BCAT1	2.5126e-19	0.260796	0.345	0.127	7.15613e-15	Endo6
ARCN1	7.39962e-08	0.259863	0.418	0.26	0.00210749	Endo6
RHBDF2	1.27552e-13	0.25964	0.378	0.179	3.6328e-09	Endo6
SULF2	1.6853e-10	0.259266	0.513	0.318	4.79989e-06	Endo6
NFIA-AS2	1.02451e-43	0.258065	0.135	0.003	2.9179e-39	Endo6
SGSM3	6.75817e-11	0.257952	0.327	0.158	1.92479e-06	Endo6
ARHGAP29	1.81835e-19	0.256126	0.927	0.702	5.17884e-15	Endo6
MAST4	1.86667e-13	0.255469	0.469	0.253	5.31647e-09	Endo6
PLEKHG1	9.97818e-13	0.255425	0.571	0.349	2.84189e-08	Endo6
PFN1	2.65472e-12	0.254972	0.905	0.772	7.56091e-08	Endo6
SCHIP1	2.73169e-14	0.254888	0.189	0.054	7.78012e-10	Endo6
NOTCH1	1.7489e-10	0.254757	0.655	0.452	4.98103e-06	Endo6
HERC2	3.8176e-12	0.253654	0.487	0.279	1.08729e-07	Endo6
SLC9A1	1.0802e-15	0.253451	0.276	0.098	3.07652e-11	Endo6
CPNE5	8.34551e-11	0.252596	0.316	0.151	2.37689e-06	Endo6
NUDT4	5.32141e-12	0.252111	0.444	0.243	1.51559e-07	Endo6
EPB41L2	2.94552e-11	0.251729	0.495	0.292	8.38913e-07	Endo6
MPRIP	8.74698e-08	0.251209	0.509	0.346	0.00249123	Endo6
CARD8	1.04695e-12	0.250995	0.564	0.342	2.98182e-08	Endo6
RAI14	6.73482e-14	0.250243	0.545	0.316	1.91814e-09	Endo6

## Sheet: B
Table S5. Differential expression results for all endothelial clusters and all myofibroblast clusters, and published gene signatures for GSEA. Related to Fig5.
gene	p_val	avg_logFC	pct.1	pct.2	p_val_adj	cluster
DNAJA1	0	1.01085	0.922	0.72	0	Myo1
ATF3	0	0.990662	0.866	0.481	0	Myo1
FOSB	0	0.94529	0.904	0.576	0	Myo1
HSPH1	0	0.891297	0.777	0.437	0	Myo1
JUN	0	0.884859	0.933	0.749	0	Myo1
DNAJB1	0	0.862644	0.892	0.601	0	Myo1
PPP1R15A	0	0.862122	0.885	0.554	0	Myo1
HSP90AA1	0	0.861824	0.982	0.92	0	Myo1
HSPA1A	0	0.852485	0.921	0.738	0	Myo1
HSPA1B	0	0.849943	0.863	0.583	0	Myo1
FOS	1.13909e-231	0.835685	0.91	0.724	3.24425e-227	Myo1
JUND	0	0.81426	0.977	0.888	0	Myo1
SERTAD1	0	0.805864	0.817	0.447	0	Myo1
HSPD1	1.5952831291347e-317	0.78752	0.852	0.634	4.54352588008853e-313	Myo1
HSP90AB1	0	0.77839	0.971	0.898	0	Myo1
EGR1	0	0.760537	0.838	0.529	0	Myo1
HSPA8	0	0.76022	0.939	0.795	0	Myo1
ZFP36	1.1076e-294	0.750869	0.878	0.665	3.15456e-290	Myo1
RGS16	3.68336e-227	0.732776	0.683	0.43	1.04906e-222	Myo1
UBE2S	0	0.731202	0.847	0.533	0	Myo1
JUNB	2.22336e-235	0.729352	0.927	0.784	6.33235e-231	Myo1
MAFF	0	0.689977	0.64	0.273	0	Myo1
DNAJB4	2.2684530063155e-319	0.68061	0.746	0.447	6.46078100728717e-315	Myo1
MYADM	0	0.678554	0.836	0.591	0	Myo1
NR4A1	0	0.677125	0.861	0.551	0	Myo1
C11orf96	0	0.671581	0.982	0.911	0	Myo1
IRF1	3.7517e-277	0.660392	0.673	0.359	1.06852e-272	Myo1
KCNQ1OT1	1.24345e-190	0.657139	0.557	0.3	3.54146e-186	Myo1
BTG2	1.11837e-294	0.650328	0.718	0.397	3.18524e-290	Myo1
AC020916.1	2.12365e-276	0.649515	0.646	0.33	6.04838e-272	Myo1
GEM	1.63746e-264	0.637027	0.762	0.49	4.66365e-260	Myo1
IER2	1.51623e-281	0.631501	0.862	0.584	4.31838e-277	Myo1
BAG3	3.05367e-303	0.628846	0.712	0.384	8.69716e-299	Myo1
TUBB4B	0	0.620113	0.87	0.609	0	Myo1
GADD45B	2.50813e-233	0.612538	0.879	0.66	7.14341e-229	Myo1
KLF2	3.50196e-245	0.591302	0.707	0.395	9.97395e-241	Myo1
MIR22HG	1.26835634052562e-312	0.579725	0.609	0.284	3.61241e-308	Myo1
HSPA6	1.19251e-42	0.5795	0.303	0.193	3.39638e-38	Myo1
NFKBIA	1.2996e-138	0.575694	0.734	0.548	3.70138e-134	Myo1
EIF5	1.97626258336499e-323	0.572663	0.81	0.534	5.62859346368182e-319	Myo1
MCL1	0	0.572647	0.829	0.54	0	Myo1
HSPE1	8.00648e-232	0.572405	0.871	0.7	2.28032e-227	Myo1
CCL2	3.47135e-49	0.569923	0.301	0.187	9.88674e-45	Myo1
BTG1	0	0.565791	0.964	0.829	0	Myo1
CHORDC1	1.88536e-266	0.565321	0.64	0.354	5.36968e-262	Myo1
BRD2	7.58027062366219e-310	0.559255	0.805	0.516	2.15894e-305	Myo1
THUMPD3-AS1	1.47679e-290	0.558161	0.664	0.371	4.20605e-286	Myo1
KLF4	3.14807e-281	0.554052	0.56	0.233	8.96603e-277	Myo1
HEXIM1	1.0658e-266	0.547705	0.68	0.377	3.03552e-262	Myo1
TENT5A	7.22936e-221	0.538726	0.782	0.531	2.05899e-216	Myo1
LMNA	5.25244e-218	0.534915	0.935	0.818	1.49595e-213	Myo1
FUS	9.18838584853258e-319	0.526559	0.912	0.711	2.61694417352056e-314	Myo1
CCNL1	1.41765e-296	0.517059	0.793	0.506	4.03762e-292	Myo1
ID4	8.22499e-223	0.516832	0.848	0.606	2.34256e-218	Myo1
EIF4A3	4.77814e-241	0.50617	0.692	0.428	1.36086e-236	Myo1
IER5L	4.7171e-202	0.504702	0.812	0.602	1.34348e-197	Myo1
CEBPB	1.34227e-248	0.50317	0.837	0.611	3.82293e-244	Myo1
DUSP14	1.6341e-188	0.500579	0.591	0.353	4.65409e-184	Myo1
INTS6	3.9846e-171	0.500288	0.657	0.416	1.13485e-166	Myo1
DDX5	0	0.499599	0.972	0.877	0	Myo1
TUBA1A	7.31136e-173	0.49265	0.889	0.744	2.08235e-168	Myo1
IER3	2.91548e-121	0.485841	0.631	0.429	8.30357e-117	Myo1
H3F3B	0	0.482231	0.987	0.939	0	Myo1
NFIL3	1.54602e-243	0.482156	0.619	0.331	4.40321e-239	Myo1
CDKN1A	4.13838e-247	0.474369	0.763	0.479	1.17865e-242	Myo1
H2AFX	1.13415e-273	0.473525	0.586	0.271	3.23016e-269	Myo1
NUFIP2	5.18402e-229	0.469124	0.673	0.404	1.47646e-224	Myo1
SRSF3	1.015e-224	0.467243	0.889	0.721	2.89083e-220	Myo1
NEAT1	1.63098e-208	0.463829	0.953	0.819	4.64518e-204	Myo1
CSRNP1	3.31714e-252	0.459697	0.546	0.251	9.44755e-248	Myo1
ID1	3.51567e-122	0.459021	0.748	0.542	1.0013e-117	Myo1
SOCS3	8.5707e-144	0.458212	0.579	0.35	2.44102e-139	Myo1
RBBP6	2.52372e-223	0.457557	0.676	0.405	7.1878e-219	Myo1
GTF2B	2.72644e-199	0.454232	0.577	0.331	7.76516e-195	Myo1
PLK2	2.03797e-180	0.453404	0.592	0.333	5.80433e-176	Myo1
ARL6IP1	8.55296e-231	0.452762	0.775	0.541	2.43597e-226	Myo1
TOB1	1.31807e-229	0.451735	0.788	0.534	3.754e-225	Myo1
IER5	1.27553e-198	0.447418	0.668	0.393	3.63283e-194	Myo1
ID2	4.22514e-134	0.443667	0.652	0.424	1.20336e-129	Myo1
RSRP1	3.10489e-201	0.443565	0.814	0.612	8.84303e-197	Myo1
HERPUD1	4.61132e-216	0.440661	0.768	0.523	1.31335e-211	Myo1
DDX3X	4.58808e-200	0.440216	0.833	0.624	1.30673e-195	Myo1
MIDN	1.65317e-204	0.438037	0.682	0.426	4.70841e-200	Myo1
ZFAND2A	3.24572e-119	0.435362	0.489	0.279	9.24414e-115	Myo1
NFKBIZ	2.53423e-166	0.434429	0.509	0.271	7.21773e-162	Myo1
NR4A2	3.23143e-187	0.433686	0.554	0.289	9.20344e-183	Myo1
MAFB	5.69151e-133	0.431169	0.439	0.231	1.621e-128	Myo1
UBB	1.96846e-274	0.427887	0.973	0.926	5.60636e-270	Myo1
SRSF7	5.32211e-194	0.422002	0.851	0.659	1.51579e-189	Myo1
DNAJB6	1.72082e-204	0.420996	0.774	0.551	4.90106e-200	Myo1
ZC3HAV1	9.20341e-170	0.420792	0.5	0.275	2.62122e-165	Myo1
HSPB1	1.20873e-196	0.415587	0.973	0.909	3.44257e-192	Myo1
SFPQ	8.54575e-192	0.415365	0.796	0.58	2.43392e-187	Myo1
ADAMTS1	1.05579e-158	0.41448	0.871	0.678	3.00701e-154	Myo1
UBC	7.33499e-271	0.412595	0.984	0.937	2.08908e-266	Myo1
PNRC1	1.5515e-247	0.410239	0.932	0.787	4.41883e-243	Myo1
IFRD1	1.96498e-211	0.406723	0.71	0.426	5.59647e-207	Myo1
TIPARP	7.42176e-191	0.405397	0.56	0.3	2.11379e-186	Myo1
ABHD5	4.82871e-193	0.402983	0.519	0.263	1.37527e-188	Myo1
ZFP36L1	8.62447e-168	0.395234	0.914	0.751	2.45633e-163	Myo1
H2AFZ	3.64253e-185	0.39454	0.865	0.699	1.03743e-180	Myo1
CYCS	2.24294e-197	0.390228	0.864	0.68	6.38812e-193	Myo1
DUSP5	5.45812e-228	0.387015	0.451	0.174	1.55453e-223	Myo1
TSPYL2	1.4162e-160	0.386049	0.569	0.326	4.03348e-156	Myo1
EIF1	1.42241499437695e-320	0.38354	0.986	0.958	4.05118014548499e-316	Myo1
KDM6B	5.26173e-181	0.382855	0.502	0.258	1.49859e-176	Myo1
PPP1R10	1.18178e-142	0.380003	0.607	0.402	3.36581e-138	Myo1
MAP1LC3B	2.32067e-189	0.377976	0.783	0.551	6.60949e-185	Myo1
CAMK2N1	4.19234e-139	0.377942	0.88	0.72	1.19402e-134	Myo1
DNAJA4	4.26773e-159	0.371863	0.426	0.194	1.21549e-154	Myo1
RHOB	2.00408e-159	0.371719	0.872	0.673	5.70783e-155	Myo1
HSPB8	1.2986e-134	0.362004	0.455	0.241	3.69855e-130	Myo1
DYNLL1	9.41674e-188	0.361873	0.958	0.885	2.68198e-183	Myo1
ZFAND5	3.72824e-163	0.361508	0.775	0.563	1.06184e-158	Myo1
STAT3	6.55781e-156	0.360884	0.763	0.553	1.86773e-151	Myo1
AHSA1	2.37115e-150	0.360215	0.612	0.392	6.75327e-146	Myo1
NRARP	3.39923e-127	0.352461	0.809	0.615	9.68133e-123	Myo1
PHLDA1	6.02036e-166	0.351831	0.921	0.763	1.71466e-161	Myo1
MYLIP	3.16185e-159	0.351271	0.515	0.274	9.00526e-155	Myo1
FAM133B	7.71608e-147	0.348755	0.714	0.501	2.19762e-142	Myo1
AMD1	2.58997e-154	0.345363	0.668	0.435	7.3765e-150	Myo1
MRPL18	5.64861e-109	0.345234	0.637	0.461	1.60878e-104	Myo1
KLF6	3.13153e-88	0.342641	0.663	0.497	8.91891e-84	Myo1
SQSTM1	3.64985e-115	0.339737	0.774	0.607	1.03951e-110	Myo1
ARIH1	9.09621e-145	0.336295	0.523	0.309	2.59069e-140	Myo1
CITED2	1.40226e-111	0.334703	0.541	0.343	3.99377e-107	Myo1
TCP1	3.05925e-131	0.33157	0.649	0.447	8.71306e-127	Myo1
HBEGF	4.81383e-132	0.329326	0.408	0.204	1.37103e-127	Myo1
HES1	2.08446e-89	0.32889	0.638	0.452	5.93676e-85	Myo1
CACYBP	7.25612e-101	0.327138	0.594	0.42	2.06662e-96	Myo1
SRSF2	5.24359e-151	0.326435	0.802	0.605	1.49343e-146	Myo1
RND3	1.31574e-87	0.325833	0.578	0.406	3.74736e-83	Myo1
ING1	4.43355e-144	0.324481	0.545	0.323	1.26272e-139	Myo1
MYC	1.42852e-85	0.323143	0.503	0.326	4.06858e-81	Myo1
XBP1	1.08836e-128	0.321586	0.605	0.392	3.09974e-124	Myo1
MAT2A	1.10166e-119	0.316352	0.643	0.446	3.13764e-115	Myo1
KPNA2	1.92495e-137	0.312594	0.419	0.212	5.48245e-133	Myo1
FOXC1	4.88132e-118	0.312485	0.557	0.353	1.39025e-113	Myo1
TRA2B	1.06341e-134	0.311118	0.736	0.539	3.0287e-130	Myo1
NFE2L2	1.20104e-119	0.309563	0.703	0.513	3.42068e-115	Myo1
ATP1B3	8.08098e-85	0.307766	0.695	0.535	2.30155e-80	Myo1
ATF4	2.24289e-145	0.306686	0.772	0.563	6.38797e-141	Myo1
TOP1	5.73784e-130	0.306544	0.758	0.571	1.63419e-125	Myo1
ADAMTS4	2.25126e-105	0.305982	0.713	0.512	6.41181e-101	Myo1
FOXC2	1.21622e-99	0.305959	0.626	0.448	3.46393e-95	Myo1
SSTR2	8.06745e-108	0.303654	0.664	0.464	2.29769e-103	Myo1
TOB2	3.76729e-122	0.302024	0.508	0.305	1.07296e-117	Myo1
ARG2	4.91629e-132	0.300242	0.306	0.124	1.40021e-127	Myo1
NCL	1.75149e-131	0.300126	0.888	0.738	4.98841e-127	Myo1
CCN1	1.6977e-142	0.299821	0.626	0.38	4.83522e-138	Myo1
HNRNPU	6.49711e-95	0.299473	0.831	0.684	1.85044e-90	Myo1
ARID5B	1.57661e-88	0.298213	0.768	0.608	4.49035e-84	Myo1
ABL2	8.86946e-58	0.294186	0.302	0.184	2.52611e-53	Myo1
MKNK2	5.34396e-124	0.294159	0.419	0.221	1.52201e-119	Myo1
EGR3	6.46075e-133	0.293802	0.356	0.156	1.84009e-128	Myo1
EIF4A1	2.45031e-155	0.292701	0.959	0.863	6.97872e-151	Myo1
RYBP	1.77271e-109	0.288182	0.473	0.292	5.04885e-105	Myo1
RGS5	8.34692e-146	0.286076	0.979	0.91	2.37729e-141	Myo1
SAT1	6.2635e-125	0.285716	0.826	0.638	1.78391e-120	Myo1
CRISPLD2	7.57748e-120	0.282264	0.794	0.594	2.15814e-115	Myo1
PCF11	4.15667e-119	0.280617	0.498	0.292	1.18386e-114	Myo1
STIP1	3.87136e-98	0.279995	0.47	0.292	1.1026e-93	Myo1
NR4A3	1.3562e-118	0.279585	0.351	0.165	3.86258e-114	Myo1
ODC1	1.7216e-103	0.279422	0.401	0.22	4.9033e-99	Myo1
HNRNPA0	3.49757e-119	0.277621	0.725	0.536	9.96144e-115	Myo1
HSPA9	6.07401e-109	0.275977	0.666	0.477	1.72994e-104	Myo1
CBX4	2.57467e-132	0.272533	0.383	0.186	7.33293e-128	Myo1
WSB1	9.71306e-113	0.272171	0.758	0.571	2.76638e-108	Myo1
ARID5A	7.83329e-95	0.271435	0.471	0.289	2.231e-90	Myo1
UGCG	3.69816e-77	0.270054	0.546	0.379	1.05327e-72	Myo1
SLC3A2	4.08918e-80	0.266871	0.619	0.454	1.16464e-75	Myo1
RBM39	6.64048e-134	0.266086	0.881	0.713	1.89127e-129	Myo1
JMJD6	8.88287e-129	0.264068	0.437	0.226	2.52993e-124	Myo1
NEU1	2.07449e-95	0.263724	0.46	0.278	5.90836e-91	Myo1
HNRNPA2B1	3.74294e-141	0.262137	0.959	0.851	1.06603e-136	Myo1
ZNF331	1.02041e-58	0.260793	0.275	0.153	2.90624e-54	Myo1
TLE4	2.20512e-98	0.260544	0.533	0.338	6.28042e-94	Myo1
SOCS1	6.64569e-119	0.260257	0.351	0.16	1.89276e-114	Myo1
FAM107B	7.31659e-81	0.258718	0.569	0.388	2.08384e-76	Myo1
TUBA1C	5.60272e-99	0.258149	0.597	0.401	1.59571e-94	Myo1
ZC3H12A	8.26658e-128	0.2576	0.28	0.105	2.3544e-123	Myo1
ANKRD37	8.89225e-78	0.257061	0.349	0.197	2.5326e-73	Myo1
LINC00472	1.42393e-69	0.256933	0.345	0.207	4.05551e-65	Myo1
BTG3	1.71766e-100	0.25655	0.59	0.402	4.89207e-96	Myo1
SLC25A33	1.80794e-130	0.253581	0.394	0.188	5.14919e-126	Myo1
HIST1H4C	3.37355e-61	0.252898	0.662	0.523	9.60822e-57	Myo1
DUSP1	2.06898e-83	0.250486	0.853	0.701	5.89266e-79	Myo1
MMP9	1.08501e-39	0.710233	0.136	0.06	3.09022e-35	Myo2
THY1	8.11052e-287	0.601447	0.934	0.825	2.30996e-282	Myo2
CD36	3.3863e-143	0.545293	0.693	0.479	9.64451e-139	Myo2
COL4A1	3.00724e-66	0.508414	0.859	0.797	8.56491e-62	Myo2
PDGFRB	5.53551e-147	0.432932	0.875	0.753	1.57657e-142	Myo2
COL6A3	7.0837e-79	0.424349	0.564	0.409	2.01751e-74	Myo2
CYGB	3.2741e-162	0.424109	0.844	0.642	9.32496e-158	Myo2
FABP4	2.1221e-29	0.403719	0.259	0.169	6.04395e-25	Myo2
RASD1	9.67141e-49	0.400617	0.609	0.504	2.75451e-44	Myo2
NDUFA4L2	3.30134e-184	0.382037	0.966	0.917	9.40255e-180	Myo2
FABP5	3.9079e-65	0.368143	0.607	0.461	1.11301e-60	Myo2
COL5A2	3.06039e-67	0.359211	0.633	0.51	8.71629e-63	Myo2
COX4I2	2.92853e-106	0.357312	0.802	0.642	8.34074e-102	Myo2
OLFML2A	2.00544e-92	0.348016	0.718	0.554	5.7117e-88	Myo2
CD248	5.07495e-104	0.347085	0.677	0.493	1.4454e-99	Myo2
ENPEP	2.46647e-93	0.340532	0.628	0.472	7.02476e-89	Myo2
CSPG4	3.12431e-100	0.338316	0.659	0.471	8.89835e-96	Myo2
COL6A1	9.89732e-71	0.338055	0.799	0.706	2.81886e-66	Myo2
MYO1B	5.29043e-95	0.3366	0.727	0.597	1.50677e-90	Myo2
CCDC102B	1.85261e-70	0.333871	0.728	0.613	5.27642e-66	Myo2
STEAP4	1.07485e-48	0.328405	0.419	0.288	3.06129e-44	Myo2
ITGA1	1.2458e-74	0.327545	0.78	0.672	3.54817e-70	Myo2
COL4A2	3.8607e-47	0.320778	0.904	0.858	1.09957e-42	Myo2
PLAC9	1.4115e-88	0.317758	0.926	0.854	4.02008e-84	Myo2
ITGB1	3.60133e-147	0.312412	0.961	0.9	1.0257e-142	Myo2
UACA	5.28882e-76	0.309984	0.848	0.755	1.50631e-71	Myo2
COL5A3	2.43553e-69	0.308975	0.518	0.375	6.93663e-65	Myo2
C20orf27	1.69891e-88	0.306212	0.67	0.497	4.83868e-84	Myo2
GJC1	3.0265e-65	0.29819	0.6	0.453	8.61976e-61	Myo2
PCOLCE	8.758e-48	0.29625	0.64	0.531	2.49437e-43	Myo2
PIEZO2	4.10258e-86	0.294854	0.43	0.253	1.16846e-81	Myo2
CARMN	1.05255e-64	0.294715	0.544	0.385	2.99776e-60	Myo2
NID2	1.68793e-81	0.288901	0.362	0.21	4.80739e-77	Myo2
TPPP3	3.55666e-79	0.28681	0.771	0.614	1.01297e-74	Myo2
SEPTIN11	4.48153e-84	0.284176	0.759	0.648	1.27639e-79	Myo2
MEF2C	3.11972e-79	0.282456	0.811	0.698	8.88528e-75	Myo2
APOLD1	3.76507e-57	0.281801	0.598	0.452	1.07233e-52	Myo2
EPB41L1	1.51275e-77	0.274767	0.552	0.384	4.30847e-73	Myo2
KCNJ8	4.24222e-72	0.271485	0.671	0.525	1.20823e-67	Myo2
OLFML3	2.47e-53	0.270736	0.335	0.205	7.0348e-49	Myo2
LAMA4	2.02761e-42	0.263273	0.575	0.468	5.77483e-38	Myo2
AGRN	2.01215e-71	0.262303	0.384	0.225	5.7308e-67	Myo2
ABCC9	1.19989e-56	0.261032	0.575	0.447	3.41741e-52	Myo2
SPARC	2.93741e-84	0.260155	0.981	0.942	8.36604e-80	Myo2
MCAM	1.33761e-86	0.258571	0.925	0.835	3.80964e-82	Myo2
NRP1	1.56283e-64	0.258048	0.697	0.562	4.45109e-60	Myo2
A2M	1.07271e-67	0.256474	0.918	0.847	3.05519e-63	Myo2
HIGD1B	4.71859e-61	0.255696	0.709	0.555	1.3439e-56	Myo2
TBX2	1.86241e-72	0.253283	0.813	0.679	5.30432e-68	Myo2
ITM2C	2.88752e-66	0.253205	0.828	0.706	8.22394e-62	Myo2
NID1	6.92264e-46	0.251015	0.587	0.479	1.97164e-41	Myo2
ACTG2	1.65481e-307	1.76071	0.576	0.096	4.71306e-303	Myo3
S100A4	1.57052e-213	1.32101	0.744	0.372	4.47299e-209	Myo3
MUSTN1	7.97252e-308	1.29601	0.669	0.165	2.27065e-303	Myo3
MYH11	5.87878e-307	1.28632	0.866	0.429	1.67433e-302	Myo3
ACTA2	5.20164e-284	1.26475	0.971	0.813	1.48148e-279	Myo3
TAGLN	1.25113e-259	1.17093	0.985	0.832	3.56334e-255	Myo3
S100A6	1.53273e-247	1.15427	0.873	0.492	4.36536e-243	Myo3
CNN1	3.46861e-195	1.01464	0.609	0.205	9.87895e-191	Myo3
PPP1R14A	8.7259e-209	0.879612	0.918	0.703	2.48522e-204	Myo3
DSTN	0	0.87809	0.989	0.913	0	Myo3
LTBP1	9.66499e-263	0.874753	0.649	0.181	2.75269e-258	Myo3
FLNA	1.18489e-185	0.853251	0.901	0.668	3.3747e-181	Myo3
ELN	5.27105e-201	0.84168	0.359	0.043	1.50125e-196	Myo3
COL14A1	1.91723e-204	0.840351	0.699	0.278	5.46045e-200	Myo3
MYLK	2.17824e-215	0.810495	0.9	0.687	6.20385e-211	Myo3
CSRP1	9.53528e-153	0.801178	0.857	0.672	2.71574e-148	Myo3
IGFBP5	2.85985e-98	0.798082	0.842	0.648	8.14514e-94	Myo3
MYL9	7.07334e-242	0.798078	0.985	0.95	2.01456e-237	Myo3
PI15	1.89808e-64	0.773163	0.16	0.034	5.40591e-60	Myo3
NDUFA4	3.75307e-166	0.768848	0.828	0.511	1.06891e-161	Myo3
ACTC1	9.43944e-111	0.763809	0.143	0.005	2.68845e-106	Myo3
LMOD1	1.05373e-194	0.762081	0.6	0.205	3.00113e-190	Myo3
TPM2	2.56859e-229	0.758721	0.987	0.95	7.31561e-225	Myo3
WFDC1	9.03859e-166	0.756257	0.574	0.224	2.57428e-161	Myo3
CLU	4.04647e-45	0.724297	0.247	0.112	1.15248e-40	Myo3
CAVIN1	1.23082e-181	0.72356	0.888	0.625	3.50549e-177	Myo3
LPP	5.24695e-190	0.703278	0.891	0.68	1.49438e-185	Myo3
TPM1	5.47302e-181	0.700528	0.975	0.908	1.55877e-176	Myo3
NEXN	5.35707e-129	0.693419	0.578	0.254	1.52575e-124	Myo3
ACTN1	2.76786e-164	0.687079	0.851	0.598	7.88313e-160	Myo3
PLN	1.03342e-91	0.68404	0.686	0.432	2.94328e-87	Myo3
RERGL	2.49352e-50	0.675598	0.256	0.101	7.1018e-46	Myo3
DES	1.44425e-75	0.673128	0.111	0.007	4.11336e-71	Myo3
SLIT3	1.67265e-167	0.661585	0.805	0.483	4.76387e-163	Myo3
SYNPO2	2.08075e-123	0.660204	0.616	0.3	5.92618e-119	Myo3
AEBP1	1.61607e-133	0.644734	0.727	0.403	4.60272e-129	Myo3
DEPP1	1.60561e-61	0.643978	0.451	0.225	4.57295e-57	Myo3
MFAP4	1.9177e-64	0.642708	0.166	0.03	5.46179e-60	Myo3
PALLD	2.49956e-126	0.640327	0.851	0.584	7.119e-122	Myo3
VCAN	2.17557e-90	0.612627	0.351	0.102	6.19623e-86	Myo3
NIBAN1	3.19916e-161	0.611446	0.619	0.232	9.11153e-157	Myo3
C12orf75	2.93471e-107	0.606059	0.3	0.068	8.35835e-103	Myo3
ENAH	2.26034e-114	0.604834	0.616	0.323	6.43768e-110	Myo3
CRIM1	2.84045e-98	0.598006	0.612	0.337	8.0899e-94	Myo3
APOE	2.22304e-16	0.597777	0.554	0.487	6.33144e-12	Myo3
SOD3	3.84343e-101	0.587628	0.889	0.756	1.09465e-96	Myo3
ACTN4	5.21384e-114	0.575259	0.851	0.639	1.48495e-109	Myo3
PDLIM5	4.24369e-126	0.56712	0.766	0.474	1.20864e-121	Myo3
SORBS2	1.12571e-111	0.556388	0.475	0.183	3.20613e-107	Myo3
SMOC2	7.3366e-74	0.528065	0.549	0.314	2.08954e-69	Myo3
CAV1	7.98706e-93	0.526586	0.878	0.72	2.27479e-88	Myo3
CALD1	5.87867e-176	0.515984	0.989	0.952	1.6743e-171	Myo3
PPP1R12B	5.92379e-89	0.508171	0.597	0.317	1.68715e-84	Myo3
KRT18	1.10498e-61	0.503312	0.516	0.277	3.14709e-57	Myo3
PDLIM1	3.46505e-109	0.498338	0.839	0.657	9.86882e-105	Myo3
INHBA	1.06794e-51	0.493885	0.431	0.218	3.04161e-47	Myo3
FHL1	7.90336e-57	0.488737	0.656	0.504	2.25095e-52	Myo3
ACTB	6.31904e-82	0.484426	0.997	0.985	1.79973e-77	Myo3
SDC2	1.70935e-91	0.483551	0.779	0.556	4.8684e-87	Myo3
MSRB3	1.97346e-100	0.480462	0.729	0.453	5.62063e-96	Myo3
MAP1B	2.26364e-67	0.479876	0.91	0.781	6.44706e-63	Myo3
PDLIM7	1.85854e-84	0.478126	0.659	0.407	5.29331e-80	Myo3
ANXA2	7.2431e-68	0.472058	0.589	0.32	2.06291e-63	Myo3
COL1A1	4.35387e-32	0.468385	0.802	0.642	1.24003e-27	Myo3
CCN2	3.08041e-19	0.468327	0.48	0.407	8.77331e-15	Myo3
MT1E	4.09442e-35	0.461532	0.693	0.541	1.16613e-30	Myo3
LMCD1	7.416e-66	0.453933	0.359	0.14	2.11215e-61	Myo3
SPARCL1	5.83381e-40	0.453111	0.916	0.843	1.66153e-35	Myo3
BCAM	8.83415e-57	0.452507	0.674	0.457	2.51605e-52	Myo3
HSPB6	4.15105e-102	0.452243	0.408	0.134	1.18226e-97	Myo3
AOC3	1.11713e-121	0.451525	0.41	0.114	3.1817e-117	Myo3
ANGPT2	5.44254e-57	0.448692	0.763	0.577	1.55009e-52	Myo3
TIMP3	3.12096e-59	0.443215	0.858	0.694	8.8888e-55	Myo3
FBXO32	3.85557e-48	0.441109	0.621	0.423	1.09811e-43	Myo3
FXYD1	5.68924e-81	0.440651	0.576	0.291	1.62035e-76	Myo3
CYFIP2	1.40761e-119	0.439006	0.273	0.043	4.009e-115	Myo3
JAG1	5.18395e-74	0.436076	0.865	0.684	1.47644e-69	Myo3
CRYAB	1.62391e-55	0.426586	0.886	0.728	4.62506e-51	Myo3
PLS3	1.00575e-75	0.419647	0.792	0.57	2.86448e-71	Myo3
MT1M	7.29586e-34	0.416257	0.343	0.189	2.07793e-29	Myo3
FHL5	1.62023e-80	0.414284	0.519	0.239	4.61457e-76	Myo3
MT1X	4.85384e-12	0.408431	0.42	0.345	1.38242e-07	Myo3
CAVIN3	4.15026e-65	0.406936	0.798	0.632	1.18204e-60	Myo3
KCNMB1	8.97918e-94	0.406047	0.434	0.165	2.55736e-89	Myo3
RRAD	3.19256e-41	0.400638	0.384	0.196	9.09273e-37	Myo3
ADIRF	7.95293e-24	0.397986	0.932	0.869	2.26508e-19	Myo3
LTBP2	9.73667e-112	0.397883	0.279	0.049	2.7731e-107	Myo3
VCL	1.49678e-61	0.393541	0.787	0.6	4.26299e-57	Myo3
ACKR3	1.68563e-58	0.381066	0.324	0.124	4.80085e-54	Myo3
NTRK3	1.4171e-90	0.380741	0.214	0.033	4.03604e-86	Myo3
CASQ2	1.50916e-69	0.378123	0.384	0.147	4.29825e-65	Myo3
ACAN	1.56253e-27	0.377528	0.31	0.205	4.45024e-23	Myo3
THBS1	4.11663e-45	0.375117	0.34	0.153	1.17246e-40	Myo3
ASPN	2.42401e-21	0.373674	0.237	0.124	6.90383e-17	Myo3
WDR1	5.21404e-66	0.369366	0.69	0.45	1.48501e-61	Myo3
SORBS1	9.64248e-80	0.36899	0.351	0.116	2.74628e-75	Myo3
NET1	1.57698e-63	0.366453	0.375	0.153	4.49139e-59	Myo3
AHNAK	3.14989e-55	0.362561	0.818	0.629	8.97121e-51	Myo3
PDK4	5.51437e-22	0.360841	0.482	0.359	1.57055e-17	Myo3
COL18A1	2.7654e-46	0.360221	0.925	0.837	7.87614e-42	Myo3
SLMAP	6.68936e-73	0.360152	0.376	0.153	1.9052e-68	Myo3
C1QTNF1	6.50441e-60	0.358755	0.586	0.347	1.85252e-55	Myo3
FKBP5	3.22209e-25	0.357115	0.458	0.298	9.17684e-21	Myo3
NTRK2	2.66226e-72	0.354032	0.35	0.123	7.58239e-68	Myo3
ZFHX3	1.55686e-50	0.351115	0.748	0.554	4.43408e-46	Myo3
VIM	1.25653e-71	0.35016	0.995	0.983	3.57871e-67	Myo3
PHLDA2	2.46382e-31	0.348167	0.661	0.507	7.01721e-27	Myo3
COL8A1	1.97018e-56	0.344467	0.257	0.081	5.61128e-52	Myo3
MRVI1	1.77701e-51	0.344157	0.566	0.347	5.0611e-47	Myo3
TPM4	7.75215e-47	0.340338	0.939	0.837	2.20789e-42	Myo3
NTN4	6.3803e-60	0.339396	0.341	0.131	1.81717e-55	Myo3
RAMP1	2.24645e-66	0.336578	0.156	0.023	6.39813e-62	Myo3
AOPEP	4.52701e-51	0.333523	0.594	0.384	1.28934e-46	Myo3
SERPINF1	6.11689e-13	0.331489	0.351	0.28	1.74215e-08	Myo3
LIMS2	3.63638e-107	0.325239	0.292	0.057	1.03568e-102	Myo3
RCAN2	1.3953e-44	0.323865	0.612	0.397	3.97396e-40	Myo3
APLP2	1.66105e-54	0.321211	0.772	0.562	4.73083e-50	Myo3
CAV2	4.25571e-49	0.316036	0.786	0.613	1.21207e-44	Myo3
FN1	5.57341e-44	0.312938	0.924	0.806	1.58736e-39	Myo3
MCAM	6.22462e-56	0.312363	0.943	0.857	1.77283e-51	Myo3
IGFBP2	1.41012e-19	0.312192	0.442	0.3	4.01617e-15	Myo3
ECRG4	2.01585e-22	0.311878	0.432	0.283	5.74135e-18	Myo3
CCDC107	9.32364e-44	0.311823	0.624	0.446	2.65546e-39	Myo3
PARM1	1.88784e-47	0.311526	0.529	0.31	5.37675e-43	Myo3
FBLN2	5.26993e-78	0.309005	0.195	0.032	1.50093e-73	Myo3
EDIL3	3.91338e-43	0.307906	0.692	0.493	1.11457e-38	Myo3
PRELP	1.41019e-103	0.305153	0.279	0.056	4.01636e-99	Myo3
MRGPRF	1.26345e-135	0.304872	0.216	0.016	3.59843e-131	Myo3
SUGCT	4.37186e-63	0.303738	0.175	0.034	1.24515e-58	Myo3
PDLIM3	2.69064e-32	0.302482	0.689	0.509	7.66322e-28	Myo3
MTHFD2	2.39129e-39	0.300897	0.565	0.369	6.81065e-35	Myo3
CCN1	2.70936e-10	0.296117	0.536	0.476	7.71654e-06	Myo3
HSPA2	7.68653e-39	0.295913	0.43	0.241	2.1892e-34	Myo3
MYL6	3.25144e-46	0.295691	0.992	0.978	9.26043e-42	Myo3
FBLIM1	1.05301e-35	0.295631	0.576	0.411	2.99908e-31	Myo3
ZBTB16	2.32603e-30	0.295242	0.403	0.232	6.62477e-26	Myo3
SELENOM	1.94006e-36	0.295191	0.875	0.794	5.52549e-32	Myo3
CAP2	6.68413e-80	0.294802	0.339	0.106	1.90371e-75	Myo3
FADS3	1.78911e-48	0.293432	0.44	0.226	5.09557e-44	Myo3
TTLL7	8.87138e-72	0.289097	0.34	0.117	2.52666e-67	Myo3
GADD45B	8.69232e-17	0.287555	0.838	0.741	2.47566e-12	Myo3
MT2A	1.7896e-10	0.285814	0.942	0.915	5.09697e-06	Myo3
TBC1D1	2.45409e-33	0.281288	0.524	0.353	6.9895e-29	Myo3
SYTL2	1.88976e-36	0.28105	0.427	0.248	5.38221e-32	Myo3
FMO3	1.12746e-46	0.280318	0.169	0.046	3.21111e-42	Myo3
EFHD1	3.89006e-40	0.27798	0.724	0.546	1.10793e-35	Myo3
ADARB1	4.2884e-82	0.277776	0.252	0.056	1.22138e-77	Myo3
KLF9	2.61805e-31	0.274731	0.727	0.599	7.45646e-27	Myo3
YBX3	3.62574e-30	0.273502	0.793	0.658	1.03265e-25	Myo3
SGCA	1.55431e-50	0.272819	0.326	0.137	4.42682e-46	Myo3
DUSP1	2.88938e-18	0.269291	0.841	0.756	8.22925e-14	Myo3
SNCG	9.1162e-18	0.268131	0.405	0.294	2.59639e-13	Myo3
PDE5A	2.56216e-30	0.267217	0.55	0.382	7.2973e-26	Myo3
LBH	4.95144e-20	0.266138	0.613	0.475	1.41022e-15	Myo3
CD151	2.65742e-35	0.264563	0.888	0.792	7.5686e-31	Myo3
SLC7A2	5.87518e-24	0.26405	0.539	0.396	1.67331e-19	Myo3
PLP2	1.94772e-36	0.263514	0.5	0.314	5.54729e-32	Myo3
NUPR1	4.17752e-35	0.263463	0.604	0.407	1.1898e-30	Myo3
ILK	2.12699e-30	0.262777	0.713	0.591	6.05787e-26	Myo3
HACD1	1.54506e-93	0.261534	0.253	0.048	4.40049e-89	Myo3
GPX3	6.5636e-32	0.261022	0.752	0.583	1.86938e-27	Myo3
LAMA5	1.73748e-35	0.257661	0.466	0.279	4.94853e-31	Myo3
NFIC	7.27469e-36	0.257605	0.678	0.492	2.0719e-31	Myo3
PDGFA	1.68335e-29	0.255711	0.776	0.624	4.79436e-25	Myo3
ADGRL3	2.00177e-71	0.252946	0.222	0.049	5.70125e-67	Myo3
FSTL3	1.61421e-41	0.252318	0.325	0.147	4.59743e-37	Myo3
HTRA1	1.49377e-28	0.251948	0.646	0.486	4.25442e-24	Myo3
GPC6	3.97899e-52	0.250547	0.367	0.163	1.13326e-47	Myo3
TSC22D1	3.35523e-18	0.250306	0.851	0.784	9.55603e-14	Myo3
CD74	0	2.22026	0.742	0.251	0	Myo4
HLA-DRA	0	2.20393	0.652	0.231	0	Myo4
HLA-DPA1	0	1.81087	0.536	0.189	0	Myo4
HLA-DRB1	0	1.67888	0.534	0.14	0	Myo4
HLA-DPB1	0	1.58509	0.501	0.26	0	Myo4
SPP1	2.91043e-168	1.58215	0.397	0.177	8.2892e-164	Myo4
C1QB	6.09749e-182	1.5572	0.301	0.076	1.73663e-177	Myo4
C1QA	1.29672e-170	1.45355	0.305	0.075	3.69318e-166	Myo4
FXYD2	2.78678e-180	1.35167	0.348	0.153	7.93703e-176	Myo4
HLA-DQA1	7.70486e-182	1.35111	0.341	0.068	2.19442e-177	Myo4
APOC1	4.22025e-175	1.33216	0.321	0.125	1.20197e-170	Myo4
S100A10	9.20302e-228	1.31469	0.534	0.239	2.62111e-223	Myo4
RNASE1	5.59118e-205	1.30331	0.313	0.037	1.59242e-200	Myo4
PLVAP	1.65442e-233	1.26903	0.331	0.086	4.71196e-229	Myo4
FLT1	2.44506e-212	1.20225	0.306	0.087	6.96378e-208	Myo4
MT1G	8.97574e-62	1.16414	0.129	0.062	2.55638e-57	Myo4
CCL4	1.64066e-112	1.14752	0.27	0.088	4.67275e-108	Myo4
FTL	1.62304e-286	1.12903	0.979	0.988	4.62259e-282	Myo4
IGFBP3	1.18033e-125	1.10674	0.3	0.176	3.36169e-121	Myo4
HLA-DRB5	8.00608e-184	1.10314	0.321	0.058	2.28021e-179	Myo4
SERPINA1	1.80129e-135	1.09604	0.257	0.096	5.13027e-131	Myo4
HLA-DQB1	8.01284e-149	1.06784	0.317	0.059	2.28214e-144	Myo4
C1QC	7.8011e-127	1.04765	0.229	0.039	2.22183e-122	Myo4
RAMP2	2.22632e-165	1.03844	0.256	0.039	6.34078e-161	Myo4
RGCC	3.97905e-139	1.03118	0.308	0.143	1.13327e-134	Myo4
APOE	2.41808e-113	1.02784	0.664	0.479	6.88692e-109	Myo4
RNASET2	6.62556e-151	1.01925	0.303	0.122	1.88703e-146	Myo4
SAA1	9.44659e-87	0.996546	0.155	0.062	2.69048e-82	Myo4
VWF	3.30977e-147	0.996044	0.247	0.077	9.42656e-143	Myo4
ATP1B1	1.23175e-146	0.978729	0.367	0.179	3.50815e-142	Myo4
TYROBP	2.96169e-115	0.976111	0.238	0.056	8.4352e-111	Myo4
PECAM1	9.29206e-177	0.953312	0.264	0.046	2.64647e-172	Myo4
NNMT	3.58361e-125	0.936008	0.491	0.441	1.02065e-120	Myo4
EGFL7	4.33504e-150	0.931779	0.255	0.086	1.23466e-145	Myo4
CYB5A	1.87655e-195	0.922251	0.428	0.351	5.3446e-191	Myo4
CCL3	8.65511e-104	0.921135	0.196	0.098	2.46506e-99	Myo4
CD24	3.3467e-114	0.887126	0.267	0.111	9.53174e-110	Myo4
SOD2	2.48435e-201	0.884354	0.537	0.48	7.07568e-197	Myo4
LYZ	8.54698e-109	0.87446	0.192	0.034	2.43426e-104	Myo4
IL32	3.49575e-112	0.866515	0.353	0.168	9.95624e-108	Myo4
AIF1	3.07459e-101	0.851994	0.194	0.034	8.75673e-97	Myo4
HLA-DMA	2.08388e-143	0.846909	0.274	0.052	5.9351e-139	Myo4
HSPG2	2.44167e-143	0.834079	0.281	0.159	6.95411e-139	Myo4
WFDC2	5.68065e-53	0.819552	0.117	0.025	1.6179e-48	Myo4
IL1B	8.90782e-99	0.813195	0.18	0.065	2.53703e-94	Myo4
CCL4L2	3.0742e-43	0.813121	0.144	0.067	8.75562e-39	Myo4
TGFBI	3.0785e-116	0.812082	0.295	0.353	8.76789e-112	Myo4
H19	3.67638e-57	0.811609	0.134	0.031	1.04707e-52	Myo4
INSR	8.74127e-166	0.797942	0.292	0.213	2.4896e-161	Myo4
CCL5	6.23972e-72	0.794442	0.138	0.034	1.77713e-67	Myo4
ENPP2	3.35495e-102	0.7853	0.185	0.096	9.55523e-98	Myo4
SLC9A3R2	3.15155e-161	0.778565	0.289	0.278	8.97592e-157	Myo4
AQP1	2.30229e-82	0.765492	0.218	0.067	6.55716e-78	Myo4
FCER1G	1.40181e-106	0.765205	0.191	0.044	3.9925e-102	Myo4
RBP7	5.71405e-102	0.762231	0.174	0.019	1.62742e-97	Myo4
ESM1	3.21774e-99	0.758769	0.178	0.041	9.16443e-95	Myo4
GSTA1	4.33868e-75	0.75755	0.147	0.047	1.2357e-70	Myo4
C3	2.60741e-90	0.754396	0.187	0.042	7.42617e-86	Myo4
NDRG1	1.52914e-135	0.744857	0.315	0.222	4.35515e-131	Myo4
STC1	4.53294e-76	0.737991	0.141	0.025	1.29103e-71	Myo4
EMCN	3.96804e-69	0.729721	0.22	0.203	1.13014e-64	Myo4
TNFSF10	7.76145e-103	0.728688	0.238	0.053	2.21054e-98	Myo4
TMEM176B	1.20455e-113	0.722201	0.27	0.13	3.43068e-109	Myo4
CXCL14	3.40259e-70	0.713121	0.172	0.048	9.69091e-66	Myo4
S100A6	3.63437e-66	0.711223	0.66	0.517	1.03511e-61	Myo4
PLIN2	8.77683e-105	0.703718	0.443	0.412	2.49973e-100	Myo4
SAT1	1.01633e-137	0.70059	0.701	0.717	2.89462e-133	Myo4
CD14	1.88487e-88	0.700541	0.182	0.078	5.3683e-84	Myo4
VAMP8	1.05477e-108	0.697958	0.243	0.05	3.00408e-104	Myo4
IFI30	5.5574e-91	0.696301	0.213	0.111	1.5828e-86	Myo4
NKG7	3.66263e-65	0.686802	0.121	0.023	1.04315e-60	Myo4
MGST1	9.03843e-99	0.686429	0.201	0.052	2.57423e-94	Myo4
PDZK1IP1	8.82761e-84	0.679581	0.186	0.041	2.51419e-79	Myo4
CXCL8	1.30323e-51	0.673065	0.153	0.093	3.71174e-47	Myo4
PODXL	1.58167e-95	0.662318	0.185	0.027	4.50474e-91	Myo4
CTSD	5.04434e-161	0.660246	0.591	0.665	1.43668e-156	Myo4
TGFBR2	4.00999e-135	0.655896	0.238	0.231	1.14209e-130	Myo4
ANXA2	8.07507e-73	0.648991	0.455	0.336	2.29986e-68	Myo4
PLPP3	7.5778e-68	0.646001	0.294	0.263	2.15823e-63	Myo4
KDR	2.73712e-92	0.644925	0.148	0.016	7.79558e-88	Myo4
CCL3L1	9.04412e-50	0.64046	0.131	0.053	2.57586e-45	Myo4
IGKC	5.92899e-70	0.633986	0.147	0.138	1.68863e-65	Myo4
CYBA	4.47581e-132	0.630344	0.686	0.721	1.27476e-127	Myo4
CTSS	2.82361e-87	0.628289	0.195	0.075	8.04192e-83	Myo4
VEGFA	2.99345e-94	0.627658	0.282	0.321	8.52565e-90	Myo4
LAPTM5	2.73971e-82	0.624632	0.183	0.034	7.80298e-78	Myo4
S100A9	3.06241e-51	0.616452	0.122	0.023	8.72206e-47	Myo4
TMEM176A	3.63537e-80	0.608504	0.225	0.134	1.03539e-75	Myo4
TMSB10	4.42235e-137	0.606949	0.971	0.977	1.25953e-132	Myo4
GNG11	5.37282e-187	0.590996	0.537	0.654	1.53023e-182	Myo4
FCN3	4.45323e-73	0.58931	0.113	0.008	1.26832e-68	Myo4
CTNNB1	2.08798e-141	0.587769	0.522	0.559	5.94676e-137	Myo4
HNRNPH1	1.54383e-153	0.585352	0.62	0.696	4.39698e-149	Myo4
CSTB	2.56659e-165	0.584643	0.496	0.56	7.3099e-161	Myo4
KRT18	1.34413e-61	0.583615	0.315	0.299	3.82822e-57	Myo4
VWA1	7.44971e-89	0.581051	0.205	0.106	2.12175e-84	Myo4
CD68	2.7733e-84	0.578289	0.183	0.071	7.89864e-80	Myo4
CP	1.79741e-55	0.571127	0.119	0.05	5.1192e-51	Myo4
CLDN5	5.35731e-75	0.556376	0.129	0.011	1.52582e-70	Myo4
TGM2	4.29806e-66	0.555888	0.225	0.093	1.22413e-61	Myo4
CD34	3.7993e-79	0.551052	0.167	0.043	1.08208e-74	Myo4
SOX18	5.36035e-70	0.546573	0.158	0.057	1.52668e-65	Myo4
RAMP3	1.52758e-87	0.539956	0.145	0.015	4.35071e-83	Myo4
FTH1	3.07724e-125	0.533953	0.993	0.992	8.76428e-121	Myo4
G0S2	2.24347e-42	0.533285	0.268	0.237	6.38963e-38	Myo4
RARRES2	1.14215e-65	0.524342	0.327	0.316	3.25296e-61	Myo4
ADGRL4	4.96538e-83	0.516679	0.136	0.016	1.41419e-78	Myo4
FCGR3A	2.20151e-64	0.51578	0.113	0.016	6.27012e-60	Myo4
CXCR4	6.63819e-47	0.509093	0.262	0.193	1.89062e-42	Myo4
S100A16	1.74816e-62	0.508248	0.192	0.058	4.97893e-58	Myo4
S100A11	1.56686e-108	0.507264	0.839	0.897	4.46257e-104	Myo4
GJA1	3.10713e-73	0.506803	0.139	0.018	8.84942e-69	Myo4
ARL4C	1.02163e-57	0.506098	0.168	0.084	2.90972e-53	Myo4
HMOX1	9.68348e-47	0.505362	0.16	0.078	2.75795e-42	Myo4
PTPRB	5.83026e-88	0.502457	0.149	0.014	1.66052e-83	Myo4
CAVIN2	5.89194e-51	0.500065	0.126	0.028	1.67808e-46	Myo4
SH3BGRL3	2.78173e-140	0.499678	0.632	0.743	7.92264e-136	Myo4
DDIT4	4.94881e-64	0.498977	0.384	0.38	1.40947e-59	Myo4
SPINT2	1.36936e-54	0.497087	0.151	0.041	3.90007e-50	Myo4
C1orf56	2.41655e-85	0.488536	0.21	0.194	6.88259e-81	Myo4
S100A13	8.61064e-85	0.486654	0.336	0.33	2.4524e-80	Myo4
SRGN	2.06989e-89	0.484784	0.573	0.664	5.89524e-85	Myo4
OCIAD2	9.60608e-55	0.482557	0.174	0.052	2.73591e-50	Myo4
GIMAP4	4.48561e-82	0.477355	0.134	0.013	1.27755e-77	Myo4
IFI27	1.43191e-44	0.476173	0.674	0.617	4.07822e-40	Myo4
HINT1	1.74684e-159	0.474656	0.723	0.854	4.97519e-155	Myo4
CXCL2	3.4618e-29	0.464288	0.189	0.112	9.85957e-25	Myo4
HILPDA	1.44933e-55	0.461812	0.167	0.125	4.12785e-51	Myo4
NPC2	5.31523e-99	0.459717	0.441	0.515	1.51383e-94	Myo4
COTL1	3.05548e-50	0.45908	0.286	0.257	8.70231e-46	Myo4
EFNA1	1.13326e-64	0.452728	0.168	0.061	3.22763e-60	Myo4
VAMP5	1.17572e-124	0.451051	0.38	0.451	3.34858e-120	Myo4
ARRDC3	4.70283e-79	0.447854	0.279	0.255	1.33941e-74	Myo4
B4GALT1	2.84616e-77	0.447121	0.298	0.288	8.10616e-73	Myo4
CLU	3.20556e-24	0.447004	0.202	0.118	9.12976e-20	Myo4
DUSP2	6.93929e-36	0.445299	0.158	0.096	1.97638e-31	Myo4
SLCO2A1	1.17412e-63	0.444596	0.114	0.011	3.344e-59	Myo4
MS4A6A	2.1639e-50	0.441391	0.111	0.019	6.16299e-46	Myo4
ICAM1	8.5794e-31	0.439909	0.174	0.096	2.4435e-26	Myo4
PLOD2	1.88273e-51	0.439338	0.19	0.186	5.36221e-47	Myo4
CD53	1.05737e-54	0.438994	0.109	0.016	3.01151e-50	Myo4
FAM167B	3.41766e-60	0.436535	0.117	0.017	9.73385e-56	Myo4
CNDP2	1.70761e-77	0.431332	0.206	0.169	4.86344e-73	Myo4
CDC42SE1	1.79718e-83	0.43023	0.303	0.31	5.11855e-79	Myo4
CD93	4.72625e-55	0.4277	0.143	0.047	1.34608e-50	Myo4
RRAD	1.08817e-27	0.425829	0.226	0.213	3.09922e-23	Myo4
DHRS3	6.17935e-51	0.421851	0.126	0.032	1.75994e-46	Myo4
FGL2	4.83496e-49	0.420737	0.121	0.047	1.37704e-44	Myo4
CLEC14A	5.62267e-60	0.420233	0.124	0.024	1.60139e-55	Myo4
CLEC2B	4.89194e-58	0.420042	0.202	0.141	1.39327e-53	Myo4
PLPP1	5.96782e-109	0.419473	0.364	0.504	1.6997e-104	Myo4
ADM	1.49525e-34	0.418426	0.253	0.192	4.25861e-30	Myo4
TMEM91	1.11982e-66	0.416816	0.167	0.103	3.18936e-62	Myo4
PLAUR	7.40683e-65	0.416658	0.194	0.166	2.10954e-60	Myo4
CRYAB	1.68286e-49	0.415978	0.694	0.747	4.79295e-45	Myo4
CAPG	1.67407e-50	0.414477	0.126	0.028	4.7679e-46	Myo4
MIF	2.48557e-108	0.410947	0.826	0.921	7.07915e-104	Myo4
RGS1	1.47492e-36	0.409657	0.11	0.036	4.20072e-32	Myo4
SGK1	1.45887e-58	0.407492	0.284	0.304	4.15502e-54	Myo4
ANXA1	7.57057e-67	0.404537	0.568	0.649	2.15617e-62	Myo4
SELENOP	3.05401e-95	0.402478	0.503	0.663	8.69813e-91	Myo4
DAB2	1.88871e-51	0.396146	0.246	0.205	5.37925e-47	Myo4
CTSB	4.71169e-102	0.396015	0.424	0.537	1.34194e-97	Myo4
ECSCR	2.4485e-77	0.394342	0.133	0.01	6.97357e-73	Myo4
CA2	3.4568e-33	0.394186	0.16	0.082	9.84532e-29	Myo4
LDHA	8.32402e-87	0.389027	0.678	0.77	2.37077e-82	Myo4
TYMP	6.41292e-75	0.385541	0.342	0.4	1.82647e-70	Myo4
TM4SF18	3.48303e-62	0.383517	0.105	0.01	9.92002e-58	Myo4
SEC14L1	1.57933e-108	0.382566	0.277	0.338	4.49809e-104	Myo4
KRT8	4.52775e-53	0.381961	0.218	0.207	1.28955e-48	Myo4
STMN1	3.28698e-44	0.38194	0.215	0.217	9.36165e-40	Myo4
FXYD5	4.16828e-78	0.381302	0.301	0.349	1.18717e-73	Myo4
NPDC1	1.00944e-63	0.380958	0.226	0.232	2.87497e-59	Myo4
GIMAP7	5.60824e-59	0.380024	0.107	0.009	1.59728e-54	Myo4
MT1X	4.13887e-39	0.379157	0.299	0.357	1.17879e-34	Myo4
FCGRT	1.17945e-105	0.378873	0.481	0.613	3.35918e-101	Myo4
MT-ND2	6.38503e-69	0.37849	0.881	0.976	1.81852e-64	Myo4
UPP1	1.10541e-43	0.37785	0.205	0.162	3.14832e-39	Myo4
RGS10	1.83473e-78	0.375492	0.162	0.171	5.2255e-74	Myo4
ENO1	7.9825e-106	0.375333	0.527	0.648	2.2735e-101	Myo4
LRRC75A	7.08722e-53	0.373158	0.169	0.128	2.01851e-48	Myo4
IVNS1ABP	4.61456e-64	0.372984	0.236	0.234	1.31427e-59	Myo4
HPCAL1	1.99226e-39	0.372945	0.161	0.088	5.67417e-35	Myo4
LY6E	1.87264e-92	0.372868	0.454	0.577	5.33347e-88	Myo4
HSPE1	6.3698e-46	0.367607	0.726	0.775	1.81418e-41	Myo4
NDUFA4	2.30707e-37	0.365514	0.528	0.543	6.57076e-33	Myo4
CDH5	5.198e-65	0.364951	0.115	0.011	1.48044e-60	Myo4
LMO2	2.98438e-51	0.364473	0.111	0.017	8.49982e-47	Myo4
DUSP23	2.99151e-62	0.363331	0.207	0.224	8.52012e-58	Myo4
CA12	3.07607e-32	0.361024	0.116	0.04	8.76097e-28	Myo4
NINJ1	1.92325e-44	0.35984	0.192	0.168	5.47761e-40	Myo4
EGLN3	2.69598e-44	0.358878	0.143	0.101	7.67841e-40	Myo4
ATP6V1F	7.09311e-107	0.357018	0.469	0.607	2.02019e-102	Myo4
CIB1	3.48988e-120	0.354745	0.428	0.566	9.93954e-116	Myo4
BRI3	1.84039e-145	0.353706	0.537	0.714	5.24161e-141	Myo4
HLA-DMB	6.01528e-54	0.351247	0.102	0.01	1.71321e-49	Myo4
RPS4Y1	1.07996e-34	0.35083	0.311	0.314	3.07583e-30	Myo4
FKBP1A	1.74831e-122	0.347467	0.562	0.732	4.97937e-118	Myo4
ITGA6	6.96941e-40	0.347295	0.119	0.029	1.98496e-35	Myo4
EFNB2	8.80401e-43	0.344611	0.162	0.126	2.50747e-38	Myo4
CX3CL1	6.72043e-31	0.34424	0.12	0.036	1.91405e-26	Myo4
SNHG29	1.72152e-107	0.343425	0.701	0.849	4.90305e-103	Myo4
NOTCH4	1.95578e-53	0.343419	0.134	0.065	5.57025e-49	Myo4
BLVRB	5.2706e-57	0.342994	0.245	0.27	1.50112e-52	Myo4
DLL4	2.24717e-43	0.340901	0.113	0.031	6.40016e-39	Myo4
CCDC91	9.88921e-75	0.337724	0.216	0.292	2.81655e-70	Myo4
OAZ1	8.38178e-121	0.335895	0.724	0.871	2.38721e-116	Myo4
SH3BP5	3.0735e-49	0.332557	0.163	0.132	8.75363e-45	Myo4
MYL12B	4.37609e-117	0.329774	0.746	0.895	1.24636e-112	Myo4
ANXA4	1.1656e-82	0.326499	0.287	0.382	3.31976e-78	Myo4
GPX3	2.60751e-64	0.323353	0.456	0.612	7.42644e-60	Myo4
ETS2	1.06205e-57	0.321622	0.237	0.266	3.02483e-53	Myo4
MZT2A	1.91698e-80	0.320523	0.303	0.396	5.45975e-76	Myo4
CTSC	4.0209e-55	0.318955	0.34	0.41	1.14519e-50	Myo4
ITGA5	3.11879e-39	0.318891	0.182	0.143	8.88261e-35	Myo4
PKM	1.41416e-118	0.317921	0.461	0.636	4.02767e-114	Myo4
SERPINB1	1.59109e-55	0.316918	0.207	0.219	4.53158e-51	Myo4
ICAM2	1.37865e-61	0.316271	0.162	0.156	3.92654e-57	Myo4
CD83	7.53479e-31	0.315251	0.122	0.062	2.14598e-26	Myo4
JPT1	5.93721e-64	0.314015	0.273	0.343	1.69098e-59	Myo4
TMEM88	5.30959e-52	0.313332	0.106	0.022	1.51222e-47	Myo4
DBI	5.56449e-109	0.310106	0.518	0.702	1.58482e-104	Myo4
ARPC1B	1.19219e-99	0.307985	0.434	0.593	3.39546e-95	Myo4
TGFB1	5.83245e-57	0.307065	0.268	0.321	1.66114e-52	Myo4
SERP1	4.57702e-90	0.304518	0.469	0.609	1.30358e-85	Myo4
EFHD2	7.1196e-47	0.304468	0.153	0.15	2.02773e-42	Myo4
RGS2	3.49327e-44	0.302652	0.223	0.252	9.94919e-40	Myo4
RBP5	1.41743e-39	0.302263	0.111	0.021	4.03698e-35	Myo4
ZFAND2A	1.08603e-23	0.302218	0.341	0.368	3.09311e-19	Myo4
TM4SF1	3.22455e-49	0.302139	0.314	0.396	9.18383e-45	Myo4
CTSL	4.85278e-100	0.302063	0.4	0.555	1.38212e-95	Myo4
ADGRG1	4.12758e-32	0.299355	0.119	0.033	1.17557e-27	Myo4
GRN	5.056e-90	0.293739	0.421	0.561	1.44e-85	Myo4
DUSP1	2.10889e-45	0.293129	0.715	0.769	6.00632e-41	Myo4
HYAL2	2.94596e-69	0.292161	0.204	0.23	8.39039e-65	Myo4
IGFBP5	9.54474e-34	0.291846	0.544	0.677	2.71844e-29	Myo4
BNIP3	4.34224e-52	0.291527	0.27	0.317	1.23671e-47	Myo4
PSMB9	3.2646e-89	0.291228	0.368	0.491	9.29792e-85	Myo4
PPP1CB	1.71335e-68	0.291029	0.432	0.554	4.87979e-64	Myo4
AKR1A1	4.93101e-73	0.290778	0.236	0.31	1.4044e-68	Myo4
CKS2	9.2811e-34	0.290413	0.248	0.306	2.64335e-29	Myo4
ARPC3	2.36771e-108	0.290201	0.686	0.839	6.74346e-104	Myo4
RPS24	7.13674e-49	0.290118	0.961	0.981	2.03262e-44	Myo4
BST2	1.20673e-72	0.286126	0.579	0.715	3.4369e-68	Myo4
SPRY1	1.51582e-52	0.285236	0.267	0.369	4.31722e-48	Myo4
RPS19	8.53534e-38	0.283896	0.969	0.986	2.43095e-33	Myo4
GAPDH	4.88142e-44	0.283651	0.916	0.973	1.39028e-39	Myo4
BASP1	4.38081e-26	0.283479	0.104	0.051	1.2477e-21	Myo4
PYCARD	2.25875e-38	0.283022	0.139	0.13	6.43314e-34	Myo4
ENG	1.21088e-75	0.279655	0.403	0.566	3.4487e-71	Myo4
GRB10	9.59498e-38	0.278989	0.117	0.061	2.73275e-33	Myo4
EEF1B2	9.8339e-94	0.278122	0.752	0.888	2.80079e-89	Myo4
GADD45G	7.19571e-16	0.276556	0.129	0.072	2.04941e-11	Myo4
LGMN	1.40613e-88	0.276076	0.326	0.462	4.00481e-84	Myo4
EIF4EBP1	2.24299e-49	0.275047	0.192	0.214	6.38826e-45	Myo4
RPS28	1.06715e-51	0.274268	0.951	0.981	3.03935e-47	Myo4
LY96	7.18255e-42	0.273931	0.126	0.129	2.04566e-37	Myo4
EMP1	3.15578e-30	0.273302	0.187	0.209	8.98798e-26	Myo4
COL15A1	4.67954e-20	0.272457	0.115	0.067	1.33278e-15	Myo4
RPL22L1	3.73053e-73	0.272377	0.4	0.52	1.06249e-68	Myo4
NDUFC1	4.79916e-98	0.271711	0.446	0.616	1.36685e-93	Myo4
S100A4	6.97434e-18	0.271617	0.509	0.399	1.98636e-13	Myo4
WTAP	2.00042e-78	0.271093	0.348	0.482	5.69739e-74	Myo4
LGALS3	4.99763e-117	0.268119	0.52	0.717	1.42337e-112	Myo4
MPC2	9.21038e-91	0.267531	0.334	0.476	2.62321e-86	Myo4
TPM3	1.09551e-55	0.267148	0.332	0.394	3.12013e-51	Myo4
ATP6V0E1	5.36966e-127	0.265955	0.557	0.757	1.52933e-122	Myo4
SLC16A3	2.72589e-22	0.26364	0.144	0.098	7.76361e-18	Myo4
PRDX1	7.30126e-108	0.263278	0.681	0.854	2.07947e-103	Myo4
APOL2	1.03541e-49	0.262448	0.126	0.125	2.94896e-45	Myo4
EMP3	5.51803e-65	0.262048	0.427	0.568	1.57159e-60	Myo4
PNP	1.34497e-23	0.261682	0.13	0.084	3.8306e-19	Myo4
PGK1	2.78903e-103	0.261279	0.487	0.668	7.94345e-99	Myo4
RPL39	6.40198e-39	0.261055	0.945	0.975	1.82335e-34	Myo4
FOSL2	4.60354e-47	0.259868	0.268	0.338	1.31113e-42	Myo4
APP	9.23687e-130	0.259717	0.471	0.699	2.63075e-125	Myo4
APRT	3.44569e-90	0.258235	0.414	0.579	9.81366e-86	Myo4
PSAP	1.30878e-117	0.257818	0.577	0.801	3.72753e-113	Myo4
NOP10	3.93899e-99	0.257422	0.437	0.611	1.12186e-94	Myo4
PCBD1	1.6533e-59	0.256707	0.207	0.259	4.70876e-55	Myo4
PLAT	2.71372e-83	0.256242	0.216	0.391	7.72895e-79	Myo4
SUB1	3.38183e-111	0.255896	0.632	0.827	9.63179e-107	Myo4
POMP	1.03745e-100	0.255817	0.626	0.799	2.95476e-96	Myo4
GLUL	1.11031e-76	0.255374	0.348	0.499	3.16228e-72	Myo4
GPX4	1.08782e-108	0.255217	0.654	0.838	3.09822e-104	Myo4
METTL26	1.63876e-74	0.254211	0.302	0.429	4.66736e-70	Myo4
IAH1	5.13785e-79	0.253887	0.26	0.383	1.46331e-74	Myo4
SSR4	8.90047e-106	0.253005	0.606	0.79	2.53494e-101	Myo4
HMGN3	5.86151e-117	0.252026	0.485	0.705	1.66942e-112	Myo4
GRASP	9.23501e-21	0.251761	0.122	0.076	2.63022e-16	Myo4
CALR	2.07949e-76	0.251692	0.709	0.847	5.92259e-72	Myo4
LUM	0	2.15614	0.628	0.036	0	Myo5
C7	5.37977e-280	1.93843	0.581	0.031	1.53221e-275	Myo5
COL1A1	1.85868e-234	1.76091	0.966	0.642	5.29372e-230	Myo5
COL3A1	4.8331e-244	1.72784	0.955	0.71	1.37651e-239	Myo5
DCN	3.49246e-208	1.62377	0.589	0.091	9.94686e-204	Myo5
VCAN	2.92057e-298	1.57284	0.746	0.094	8.31807e-294	Myo5
POSTN	9.74617e-167	1.54058	0.766	0.323	2.77581e-162	Myo5
COL1A2	7.2663e-231	1.47269	0.983	0.821	2.06951e-226	Myo5
AEBP1	2.12427e-306	1.41458	0.929	0.409	6.05015e-302	Myo5
APOE	7.21194e-95	1.37469	0.793	0.479	2.05403e-90	Myo5
THBS2	8.85002e-306	1.3316	0.707	0.091	2.52057e-301	Myo5
FN1	7.68465e-153	1.28425	0.976	0.809	2.18867e-148	Myo5
MGP	1.21501e-148	1.26169	0.983	0.945	3.46047e-144	Myo5
GPC3	8.53213e-253	1.22573	0.533	0.03	2.43004e-248	Myo5
MMP11	2.42434e-129	1.2068	0.667	0.275	6.90477e-125	Myo5
TIMP1	1.22005e-142	1.18518	0.994	0.933	3.47483e-138	Myo5
EFEMP1	4.21571e-224	1.14755	0.49	0.025	1.20068e-219	Myo5
GGT5	1.86948e-242	1.14494	0.869	0.419	5.32447e-238	Myo5
CFH	1.74725e-246	1.13753	0.875	0.412	4.97635e-242	Myo5
C1S	3.08194e-194	1.12687	0.66	0.138	8.77767e-190	Myo5
COL6A3	1.24747e-111	1.12654	0.798	0.443	3.55292e-107	Myo5
CYP1B1	2.14097e-128	1.09299	0.344	0.033	6.09769e-124	Myo5
LTBP4	1.80627e-233	1.08432	0.714	0.144	5.14445e-229	Myo5
C1R	4.16599e-166	1.07789	0.763	0.342	1.18651e-161	Myo5
COL8A1	5.68826e-224	1.02242	0.613	0.072	1.62007e-219	Myo5
CCL2	1.49122e-32	1.00525	0.426	0.224	4.24714e-28	Myo5
COL5A1	3.74469e-135	1.00401	0.716	0.267	1.06653e-130	Myo5
MEG3	8.30968e-114	1.00037	0.398	0.051	2.36668e-109	Myo5
ASPN	5.57867e-153	0.981504	0.604	0.111	1.58886e-148	Myo5
SERPINE1	5.71151e-83	0.965429	0.464	0.139	1.6267e-78	Myo5
PRELP	7.76015e-155	0.915169	0.464	0.057	2.21017e-150	Myo5
SULF1	9.05919e-146	0.90761	0.731	0.253	2.58015e-141	Myo5
TNC	1.47958e-131	0.897512	0.484	0.086	4.21399e-127	Myo5
DEPP1	1.61334e-43	0.888673	0.452	0.236	4.59495e-39	Myo5
ALDH1A3	1.07607e-234	0.865267	0.424	0.01	3.06475e-230	Myo5
COL14A1	6.02508e-115	0.850047	0.744	0.296	1.716e-110	Myo5
CCDC80	9.88353e-114	0.848474	0.701	0.334	2.81493e-109	Myo5
COL15A1	4.51678e-199	0.835391	0.531	0.047	1.28642e-194	Myo5
CTHRC1	9.89906e-136	0.823926	0.325	0.022	2.81935e-131	Myo5
S100A6	7.27192e-86	0.814218	0.864	0.512	2.07111e-81	Myo5
EMILIN1	5.97838e-103	0.768368	0.68	0.272	1.7027e-98	Myo5
MFAP4	9.07337e-97	0.762179	0.301	0.03	2.58419e-92	Myo5
COL12A1	5.18147e-111	0.761503	0.716	0.276	1.47574e-106	Myo5
CCN2	9.87558e-32	0.71935	0.622	0.403	2.81266e-27	Myo5
IGFBP2	5.04837e-63	0.683709	0.65	0.296	1.43783e-58	Myo5
RARRES2	2.86666e-61	0.676969	0.591	0.303	8.16454e-57	Myo5
NNMT	7.27781e-87	0.674734	0.821	0.426	2.07279e-82	Myo5
ANKH	1.41086e-130	0.672531	0.486	0.091	4.01827e-126	Myo5
PROCR	1.30563e-113	0.672482	0.546	0.138	3.71857e-109	Myo5
FBLN5	2.50765e-137	0.67205	0.323	0.017	7.14203e-133	Myo5
LTBP1	3.13003e-97	0.669414	0.634	0.205	8.91465e-93	Myo5
CCN1	1.53899e-20	0.665654	0.611	0.475	4.3832e-16	Myo5
PLXDC2	1.00627e-107	0.65773	0.462	0.088	2.86595e-103	Myo5
TIMP2	2.22801e-96	0.653357	0.886	0.613	6.34559e-92	Myo5
LAMB1	7.54776e-85	0.649237	0.679	0.265	2.14968e-80	Myo5
FHL2	1.04078e-75	0.648373	0.512	0.193	2.96424e-71	Myo5
ISLR	1.76306e-110	0.629525	0.32	0.03	5.02137e-106	Myo5
TIMP3	1.68426e-48	0.626561	0.875	0.702	4.79693e-44	Myo5
PDLIM3	2.49611e-64	0.620672	0.785	0.513	7.10916e-60	Myo5
SVIL	2.47573e-95	0.61639	0.632	0.251	7.05113e-91	Myo5
LTBP2	7.29665e-128	0.615186	0.426	0.053	2.07816e-123	Myo5
COL6A1	3.44811e-36	0.607272	0.879	0.73	9.82056e-32	Myo5
SPARC	9.09399e-66	0.59986	0.993	0.953	2.59006e-61	Myo5
COL6A2	3.13275e-46	0.597692	0.959	0.88	8.92238e-42	Myo5
ITGA11	2.63238e-141	0.591855	0.404	0.038	7.49729e-137	Myo5
EMP1	1.24423e-78	0.583737	0.566	0.189	3.5437e-74	Myo5
PDGFRA	7.05937e-176	0.569412	0.335	0.009	2.01058e-171	Myo5
SERPINE2	5.06371e-58	0.568773	0.473	0.2	1.4422e-53	Myo5
BGN	6.27503e-67	0.555606	0.987	0.941	1.78719e-62	Myo5
FAP	5.8928e-177	0.551188	0.355	0.012	1.67833e-172	Myo5
G0S2	3.54389e-32	0.541267	0.456	0.228	1.00933e-27	Myo5
THBS1	2.49116e-50	0.540021	0.439	0.157	7.09507e-46	Myo5
COL16A1	2.86114e-132	0.538012	0.402	0.044	8.14882e-128	Myo5
RCN3	3.73981e-80	0.537681	0.652	0.281	1.06514e-75	Myo5
F2R	8.01173e-53	0.520033	0.677	0.372	2.28182e-48	Myo5
CDH13	3.6383e-97	0.518585	0.492	0.114	1.03623e-92	Myo5
FBLN2	1.89289e-91	0.516908	0.307	0.035	5.39114e-87	Myo5
NUPR1	2.769e-69	0.512576	0.776	0.408	7.8864e-65	Myo5
INHBA	1.77473e-47	0.509644	0.512	0.224	5.0546e-43	Myo5
CST3	2.25585e-64	0.504339	0.979	0.952	6.42488e-60	Myo5
FBN1	2.68166e-50	0.503375	0.662	0.355	7.63765e-46	Myo5
CLEC11A	1.47374e-53	0.497895	0.785	0.561	4.19736e-49	Myo5
NPC2	2.98256e-56	0.491284	0.759	0.496	8.49462e-52	Myo5
COL5A2	2.71226e-25	0.485647	0.744	0.541	7.72479e-21	Myo5
AGT	7.83142e-22	0.484992	0.604	0.398	2.23047e-17	Myo5
BASP1	1.40435e-127	0.483554	0.385	0.038	3.99972e-123	Myo5
CTSK	1.48346e-71	0.481517	0.521	0.195	4.22505e-67	Myo5
CXCL12	5.08205e-61	0.480554	0.236	0.032	1.44742e-56	Myo5
FSTL1	2.69135e-49	0.475782	0.832	0.56	7.66524e-45	Myo5
ADAMTS2	7.02991e-66	0.472883	0.51	0.175	2.00219e-61	Myo5
LAMA2	1.05817e-131	0.472874	0.307	0.016	3.01377e-127	Myo5
ANXA2	2.45586e-53	0.467198	0.662	0.33	6.99454e-49	Myo5
HTRA1	1.03041e-44	0.46434	0.759	0.488	2.93472e-40	Myo5
MMP14	4.91511e-43	0.46177	0.521	0.252	1.39987e-38	Myo5
PPIC	3.40646e-53	0.460731	0.759	0.498	9.70194e-49	Myo5
LRRC32	2.65159e-38	0.455719	0.643	0.394	7.552e-34	Myo5
ENC1	5.84965e-55	0.453555	0.475	0.182	1.66604e-50	Myo5
LOXL2	1.18977e-19	0.453489	0.398	0.233	3.38859e-15	Myo5
TGFB1	3.90941e-54	0.451732	0.606	0.302	1.11344e-49	Myo5
CTSC	6.17977e-40	0.449229	0.649	0.392	1.76006e-35	Myo5
COLEC11	4.39252e-50	0.448261	0.383	0.127	1.25103e-45	Myo5
ENG	5.33414e-31	0.446359	0.742	0.543	1.51922e-26	Myo5
SERPINF1	1.30809e-26	0.445518	0.505	0.276	3.72556e-22	Myo5
SPON2	2.83918e-36	0.445208	0.684	0.421	8.08626e-32	Myo5
MEDAG	1.15131e-67	0.433536	0.213	0.022	3.27906e-63	Myo5
CDH11	1.51083e-53	0.43223	0.591	0.274	4.30299e-49	Myo5
PALLD	1.87324e-43	0.432198	0.815	0.599	5.33518e-39	Myo5
C12orf75	4.8194e-90	0.430473	0.4	0.074	1.37261e-85	Myo5
TMEM119	4.91129e-108	0.429104	0.271	0.017	1.39878e-103	Myo5
PLTP	6.78862e-45	0.4277	0.579	0.293	1.93347e-40	Myo5
FBLN1	3.9812e-38	0.427134	0.379	0.174	1.13389e-33	Myo5
PCOLCE	4.63477e-32	0.42639	0.776	0.556	1.32003e-27	Myo5
TFPI	6.6035e-18	0.423199	0.74	0.554	1.88074e-13	Myo5
MXRA7	1.1282e-41	0.423142	0.664	0.412	3.21322e-37	Myo5
LMCD1	5.68504e-51	0.41851	0.43	0.147	1.61916e-46	Myo5
SSPN	1.75471e-39	0.41304	0.596	0.328	4.99759e-35	Myo5
MMP23B	2.72469e-84	0.409987	0.194	0.009	7.76019e-80	Myo5
PMP22	4.43804e-42	0.407186	0.714	0.436	1.264e-37	Myo5
NFIA	8.92476e-28	0.403368	0.71	0.505	2.54186e-23	Myo5
IL32	1.38591e-33	0.402679	0.404	0.171	3.94721e-29	Myo5
CD302	3.50132e-41	0.401023	0.551	0.286	9.97212e-37	Myo5
MATN2	2.89286e-82	0.397473	0.249	0.022	8.23915e-78	Myo5
CERCAM	2.33587e-53	0.390849	0.436	0.153	6.6528e-49	Myo5
LRP1	5.20266e-45	0.390421	0.677	0.371	1.48177e-40	Myo5
BACE2	2.814e-47	0.383892	0.473	0.191	8.01456e-43	Myo5
ADH1B	1.64517e-54	0.383233	0.183	0.021	4.68562e-50	Myo5
DAAM1	4.93245e-50	0.382044	0.422	0.152	1.40481e-45	Myo5
MICAL2	2.34874e-55	0.380951	0.467	0.166	6.68944e-51	Myo5
S100A13	9.08702e-37	0.379904	0.572	0.318	2.58807e-32	Myo5
LOXL1	1.14207e-70	0.373876	0.335	0.068	3.25272e-66	Myo5
TSC22D3	2.2802e-11	0.371294	0.65	0.57	6.49424e-07	Myo5
TCEAL4	1.27298e-29	0.367509	0.815	0.648	3.62557e-25	Myo5
CYBRD1	2.84956e-41	0.361446	0.57	0.292	8.11584e-37	Myo5
TSHZ2	3.37511e-28	0.361058	0.398	0.186	9.61266e-24	Myo5
S100A16	2.27173e-80	0.359402	0.336	0.055	6.47011e-76	Myo5
PLPP1	6.11041e-35	0.358739	0.731	0.481	1.7403e-30	Myo5
GSN	1.70542e-22	0.358311	0.95	0.89	4.85721e-18	Myo5
ANGPTL2	1.85046e-59	0.357735	0.37	0.096	5.2703e-55	Myo5
EFEMP2	3.58665e-37	0.35575	0.693	0.438	1.02151e-32	Myo5
SAMHD1	4.01529e-23	0.349999	0.404	0.223	1.1436e-18	Myo5
NTM	8.79345e-71	0.346515	0.241	0.03	2.50446e-66	Myo5
ZFP36L2	1.52992e-24	0.346316	0.66	0.454	4.35737e-20	Myo5
FXYD1	1.47827e-18	0.345397	0.492	0.31	4.21025e-14	Myo5
NDUFA4	2.43037e-32	0.344065	0.77	0.53	6.92193e-28	Myo5
DIO2	1.59593e-105	0.343318	0.193	0.004	4.54538e-101	Myo5
IGFBP3	1.13894e-14	0.34209	0.321	0.179	3.24382e-10	Myo5
CTSZ	4.27315e-28	0.341206	0.776	0.609	1.21704e-23	Myo5
COL4A2	1.96404e-25	0.340177	0.946	0.87	5.59379e-21	Myo5
ELN	8.75217e-29	0.338612	0.222	0.066	2.4927e-24	Myo5
PDLIM4	3.49744e-56	0.337257	0.409	0.125	9.96105e-52	Myo5
RHOBTB3	1.0546e-33	0.334022	0.447	0.208	3.00361e-29	Myo5
NEXN	4.08829e-30	0.332081	0.518	0.273	1.16439e-25	Myo5
MYH10	1.56572e-37	0.330366	0.37	0.139	4.45934e-33	Myo5
VCAM1	7.81848e-22	0.329632	0.376	0.19	2.22678e-17	Myo5
IL33	3.91284e-91	0.329278	0.254	0.02	1.11442e-86	Myo5
RRBP1	4.8559e-27	0.329077	0.746	0.548	1.38301e-22	Myo5
GPX8	1.13289e-43	0.328223	0.467	0.197	3.22657e-39	Myo5
PODN	9.67422e-95	0.325783	0.247	0.017	2.75531e-90	Myo5
PRNP	1.33338e-70	0.325764	0.394	0.093	3.7976e-66	Myo5
ITGBL1	4.31027e-22	0.324564	0.258	0.11	1.22761e-17	Myo5
NFIC	1.00686e-29	0.323279	0.716	0.5	2.86764e-25	Myo5
ALDH1A1	2.41086e-24	0.321715	0.329	0.149	6.86638e-20	Myo5
RCN1	2.82657e-31	0.320311	0.626	0.386	8.05035e-27	Myo5
TMED3	6.79183e-46	0.320061	0.454	0.179	1.93438e-41	Myo5
CALU	5.64967e-24	0.319736	0.807	0.631	1.60908e-19	Myo5
MIR100HG	6.68628e-84	0.319084	0.318	0.045	1.90432e-79	Myo5
GPNMB	1.12191e-34	0.316141	0.26	0.077	3.19531e-30	Myo5
FKBP10	3.51525e-27	0.314581	0.628	0.412	1.00118e-22	Myo5
GAS6	1.49547e-19	0.3139	0.673	0.476	4.25925e-15	Myo5
RAMP1	1.09555e-61	0.313742	0.217	0.027	3.12024e-57	Myo5
FOXP1	1.1874e-24	0.312832	0.753	0.556	3.38183e-20	Myo5
ZBTB16	2.95559e-09	0.308132	0.338	0.244	8.41783e-05	Myo5
ACTG1	5.12374e-26	0.307602	0.97	0.936	1.45929e-21	Myo5
INMT	2.15989e-49	0.306189	0.172	0.019	6.15159e-45	Myo5
GEM	6.52953e-13	0.304659	0.744	0.596	1.85968e-08	Myo5
LY6E	5.63164e-26	0.304641	0.776	0.557	1.60395e-21	Myo5
NCOA7	5.185e-35	0.300365	0.482	0.227	1.47674e-30	Myo5
MEST	2.30766e-42	0.30036	0.329	0.104	6.57244e-38	Myo5
FHL1	1.14679e-24	0.299773	0.716	0.509	3.26618e-20	Myo5
DUSP6	7.21184e-39	0.2997	0.292	0.086	2.054e-34	Myo5
PROS1	9.91113e-37	0.299269	0.421	0.176	2.82279e-32	Myo5
ARL4C	2.38911e-39	0.29829	0.284	0.08	6.80443e-35	Myo5
SRPX2	5.32022e-77	0.297702	0.258	0.029	1.51525e-72	Myo5
UACA	7.61832e-13	0.296684	0.871	0.782	2.16977e-08	Myo5
PLCXD3	2.38597e-85	0.295154	0.17	0.005	6.79549e-81	Myo5
CXCL2	0.000117412	0.292919	0.176	0.116	1	Myo5
COL4A1	2.44733e-27	0.292083	0.95	0.81	6.97024e-23	Myo5
P4HB	4.02774e-21	0.292067	0.785	0.602	1.14714e-16	Myo5
PRSS35	2.84051e-76	0.291204	0.26	0.029	8.09004e-72	Myo5
SFRP4	4.60164e-70	0.290482	0.131	0.003	1.31059e-65	Myo5
RESF1	1.64589e-11	0.288779	0.316	0.226	4.68765e-07	Myo5
FGF7	1.46027e-63	0.286366	0.127	0.004	4.15899e-59	Myo5
FMOD	2.81576e-110	0.284501	0.243	0.01	8.01958e-106	Myo5
C2orf27A	1.59429e-31	0.284032	0.37	0.166	4.5407e-27	Myo5
TNFSF13B	2.08371e-66	0.283478	0.226	0.025	5.9346e-62	Myo5
PPIB	1.30575e-22	0.281796	0.944	0.867	3.71891e-18	Myo5
ZMAT3	1.50026e-21	0.280643	0.533	0.323	4.27289e-17	Myo5
SULF2	1.58989e-37	0.27978	0.226	0.054	4.52818e-33	Myo5
VIM	9.0364e-26	0.278512	0.993	0.984	2.57366e-21	Myo5
LRRC17	2.05287e-19	0.278194	0.376	0.198	5.84679e-15	Myo5
MSC	7.40286e-34	0.277262	0.308	0.107	2.10841e-29	Myo5
HAS2	1.6365e-60	0.276141	0.118	0.003	4.66092e-56	Myo5
IGFBP6	2.92429e-23	0.275285	0.426	0.222	8.32867e-19	Myo5
DST	3.75709e-14	0.273887	0.707	0.55	1.07006e-09	Myo5
SGIP1	1.99669e-27	0.272324	0.469	0.242	5.68678e-23	Myo5
HDLBP	6.73932e-20	0.270357	0.658	0.459	1.91943e-15	Myo5
PTN	6.71946e-09	0.270346	0.458	0.407	0.000191377	Myo5
FNDC1	4.662e-72	0.268504	0.178	0.01	1.32778e-67	Myo5
PLSCR4	1.38471e-31	0.266759	0.497	0.252	3.94379e-27	Myo5
ITGB1	3.76403e-19	0.266249	0.974	0.917	1.07203e-14	Myo5
NR2F1	1.15542e-10	0.265475	0.452	0.311	3.29074e-06	Myo5
PLOD1	1.8817e-18	0.265288	0.364	0.196	5.35927e-14	Myo5
TAGLN	1.27747e-18	0.2652	0.944	0.842	3.63836e-14	Myo5
TGFBI	5.15953e-13	0.264797	0.503	0.34	1.46949e-08	Myo5
MXRA8	2.14337e-22	0.264729	0.682	0.465	6.10453e-18	Myo5
DPYSL3	4.46678e-63	0.263383	0.204	0.021	1.27218e-58	Myo5
LAMP1	9.74845e-18	0.263237	0.723	0.539	2.77646e-13	Myo5
TSPAN2	6.56561e-47	0.262571	0.228	0.042	1.86995e-42	Myo5
ENAH	5.60229e-29	0.260105	0.587	0.339	1.59559e-24	Myo5
NRP2	1.78819e-46	0.260088	0.318	0.087	5.09295e-42	Myo5
ACTN1	2.47595e-23	0.259723	0.807	0.613	7.05176e-19	Myo5
SRPX	2.17651e-31	0.258606	0.271	0.094	6.19893e-27	Myo5
LINC01943	4.24794e-33	0.258535	0.284	0.094	1.20986e-28	Myo5
GATA6	3.46833e-52	0.258026	0.245	0.044	9.87815e-48	Myo5
SLC29A1	7.66778e-31	0.25748	0.353	0.143	2.18386e-26	Myo5
FAM114A1	5.71525e-30	0.257374	0.516	0.273	1.62776e-25	Myo5
CHST1	5.47256e-52	0.252497	0.198	0.026	1.55864e-47	Myo5
MAP1B	6.66571e-13	0.252413	0.884	0.789	1.89846e-08	Myo5
ITGB5	8.22566e-29	0.252361	0.4	0.183	2.34275e-24	Myo5
SOCS5	8.40734e-20	0.252095	0.456	0.273	2.39449e-15	Myo5
RNASE4	1.47068e-34	0.250807	0.368	0.143	4.18865e-30	Myo5

## Sheet: C
Table S5. Differential expression results for all endothelial clusters and all myofibroblast clusters, and published gene signatures for GSEA. Related to Fig5.
HALLMARK_MITOTIC_SPINDLE	GO_COLLAGEN_FIBRIL_ORGANIZATION	GO_EXTRACELLULAR_STRUCTURE_ORGANIZATION	GO_REGULATION_OF_CELL_MATRIX_ADHESION	HALLMARK_INTERFERON_ALPHA_RESPONSE	HALLMARK_INTERFERON_GAMMA_RESPONSE	HALLMARK_TNFA_SIGNALING_VIA_NFKB	GO_ANTIGEN_BINDING
ABI1	ACAN	A2M	ABL1	ADAR	ADAR	ABCA1	ABO
ABL1	ADAMTS14	ABI3BP	ACER2	B2M	APOL6	ACKR3	CD1A
ABR	ADAMTS2	ABL1	ACTG1	BATF2	ARID5B	AREG	CD1B
ACTN4	ADAMTS3	ACAN	ACVRL1	BST2	ARL4A	ATF3	CD1C
AKAP13	AEBP1	ADAM10	ADAM15	C1S	AUTS2	ATP2B1	CD1D
ALMS1	ANXA2	ADAM12	AJAP1	CASP1	B2M	B4GALT1	CD1E
ALS2	ATP7A	ADAM15	APOD	CASP8	BANK1	B4GALT5	CD209
ANLN	CHADL	ADAM19	ARHGAP6	CCRL2	BATF2	BCL2A1	CD40
APC	COL11A1	ADAM8	BCAS3	CD47	BPGM	BCL3	CD48
ARAP3	COL11A2	ADAMTS1	BCL2	CD74	BST2	BCL6	CLEC4M
ARF6	COL12A1	ADAMTS10	BCL6	CMPK2	BTG1	BHLHE40	DHCR24
ARFGEF1	COL13A1	ADAMTS12	BST1	CMTR1	C1R	BIRC2	EP400
ARFIP2	COL14A1	ADAMTS13	CAMSAP3	CNP	C1S	BIRC3	FCN1
ARHGAP10	COL1A1	ADAMTS14	CASK	CSF1	CASP1	BMP2	FCN2
ARHGAP27	COL1A2	ADAMTS15	CCL21	CXCL10	CASP3	BTG1	FCN3
ARHGAP29	COL2A1	ADAMTS16	CCL25	CXCL11	CASP4	BTG2	HLA-A
ARHGAP4	COL3A1	ADAMTS17	CCL28	DDX60	CASP7	BTG3	HLA-B
ARHGAP5	COL5A1	ADAMTS18	CCR7	DHX58	CASP8	CCL2	HLA-C
ARHGDIA	COL5A2	ADAMTS19	CD36	EIF2AK2	CCL2	CCL20	HLA-DPA1
ARHGEF11	COL5A3	ADAMTS2	CD3E	ELF1	CCL5	CCL4	HLA-DPB1
ARHGEF12	COLGALT1	ADAMTS20	CDH13	EPSTI1	CCL7	CCL5	HLA-DQA1
ARHGEF2	COMP	ADAMTS3	CDK6	GBP2	CD274	CCN1	HLA-DQB1
ARHGEF3	CRTAP	ADAMTS4	CDKN2A	GBP4	CD38	CCND1	HLA-DRA
ARHGEF7	CYP1B1	ADAMTS5	CEACAM6	GMPR	CD40	CCNL1	HLA-DRB1
ARL8A	DDR2	ADAMTS6	CIB1	HELZ2	CD69	CCRL2	HLA-DRB3
ATG4B	DPT	ADAMTS7	CLASP1	HERC6	CD74	CD44	HLA-DRB5
AURKA	EMILIN1	ADAMTS8	CLASP2	HLA-C	CD86	CD69	HLA-E
BCAR1	FMOD	ADAMTS9	COL16A1	IFI27	CDKN1A	CD80	HLA-F
BCL2L11	FOXC1	ADAMTSL1	CORO1C	IFI30	CFB	CD83	HLA-G
BCR	FOXC2	ADAMTSL2	CSF1	IFI35	CFH	CDKN1A	HLA-H
BIN1	GREM1	ADAMTSL3	CX3CL1	IFI44	CIITA	CEBPB	IGHA1
BIRC5	LOX	ADAMTSL4	DAG1	IFI44L	CMKLR1	CEBPD	IGHA2
BRCA2	LOXL1	ADAMTSL5	DAPK3	IFIH1	CMPK2	CFLAR	IGHD
BUB1	LOXL2	ADTRP	DDR1	IFIT2	CMTR1	CLCF1	IGHE
CAPZB	LOXL3	AEBP1	DISC1	IFIT3	CSF2RB	CSF1	IGHG1
CCDC88A	LOXL4	AGRN	DLC1	IFITM1	CXCL10	CSF2	IGHG2
CCNB2	LUM	AGT	DMTN	IFITM2	CXCL11	CXCL1	IGHG3
CD2AP	MIR29B1	ANGPTL7	DUSP22	IFITM3	CXCL9	CXCL10	IGHG4
CDC27	MIR29B2	ANTXR1	DUSP3	IL15	DDX58	CXCL11	IGHM
CDC42	MMP11	ANXA2	EFNA5	IL4R	DDX60	CXCL2	IGHV1-18
CDC42BPA	NF1	APBB2	EMP2	IL7	DHX58	CXCL3	IGHV1-24
CDC42EP1	OPTC	APP	EPB41L5	IRF1	EIF2AK2	CXCL6	IGHV1-3
CDC42EP2	P3H4	ATP7A	EPHA1	IRF2	EIF4E3	DDX58	IGHV1-45
CDC42EP4	P4HA1	ATXN1L	EPHA3	IRF7	EPSTI1	DENND5A	IGHV1-58
CDK1	PLOD3	B4GALT1	FAM107A	IRF9	FAS	DNAJB4	IGHV1-69
CDK5RAP2	PXDN	BCAN	FERMT1	ISG15	FCGR1A	DRAM1	IGHV1-69-2
CENPE	RB1	BCL3	FMN1	ISG20	FGL2	DUSP1	IGHV1-69D
CENPF	SCX	BGN	FUT1	LAMP3	FPR1	DUSP2	IGHV1OR15-1
CENPJ	SERPINF2	BMP1	GPM6B	LAP3	GBP4	DUSP4	IGHV2-26
CEP131	SERPINH1	BSG	GREM1	LGALS3BP	GBP6	DUSP5	IGHV2-5
CEP192	SFRP2	CAPN1	GSK3B	LPAR6	GCH1	EDN1	IGHV2-70
CEP250	TGFB2	CAPN2	HOXA7	LY6E	GPR18	EFNA1	IGHV2-70D
CEP57	TGFBR1	CAPNS1	HRG	MOV10	GZMA	EGR1	IGHV3-11
CEP72	TNXB	CAPNS2	ILK	MVB12A	HELZ2	EGR2	IGHV3-13
CKAP5	VIPAS39	CARMIL2	IQGAP1	MX1	HERC6	EGR3	IGHV3-15
CLASP1		CAV1	ITGB1BP1	NCOA7	HIF1A	EHD1	IGHV3-16
CLIP1		CAV2	JAG1	NMI	HLA-A	EIF1	IGHV3-20
CLIP2		CCDC80	JUP	NUB1	HLA-B	ETS2	IGHV3-21
CNTRL		CCN1	KDR	OAS1	HLA-DMA	F2RL1	IGHV3-23
CNTROB		CCN2	LDB1	OASL	HLA-DQA1	F3	IGHV3-30
CSNK1D		CD44	LIMCH1	OGFR	HLA-DRB1	FJX1	IGHV3-33
CTTN		CD47	LIMS1	PARP12	HLA-G	FOS	IGHV3-35
CYTH2		CDH1	LRP1	PARP14	ICAM1	FOSB	IGHV3-38
DLG1		CFLAR	MACF1	PARP9	IDO1	FOSL1	IGHV3-43
DLGAP5		CHADL	MAP4K4	PLSCR1	IFI27	FOSL2	IGHV3-48
DOCK2		CLASP1	MINK1	PNPT1	IFI30	FUT4	IGHV3-49
DOCK4		CLASP2	MIR192	PROCR	IFI35	G0S2	IGHV3-53
DST		CMA1	MIR29C	PSMA3	IFI44	GADD45A	IGHV3-64
DYNC1H1		COL10A1	MIR92A1	PSMB8	IFI44L	GADD45B	IGHV3-64D
DYNLL2		COL11A1	MIR92A2	PSMB9	IFIH1	GCH1	IGHV3-66
ECT2		COL11A2	MIR939	PSME1	IFIT1	GEM	IGHV3-7
EPB41		COL12A1	MMP12	PSME2	IFIT2	GFPT2	IGHV3-72
EPB41L2		COL13A1	MMP14	RIPK2	IFIT3	GPR183	IGHV3-73
ESPL1		COL14A1	MYF5	RNF31	IFITM2	HBEGF	IGHV3-74
EZR		COL15A1	MYOC	RSAD2	IFITM3	HES1	IGHV4-28
FARP1		COL16A1	NEXMIF	RTP4	IFNAR2	ICAM1	IGHV4-31
FBXO5		COL17A1	NF1	SAMD9	IL10RA	ICOSLG	IGHV4-34
FGD4		COL18A1	NF2	SAMD9L	IL15	ID2	IGHV4-39
FGD6		COL19A1	NINJ1	SELL	IL15RA	IER2	IGHV4-4
FLNA		COL1A1	NRP1	SLC25A28	IL18BP	IER3	IGHV4-59
FLNB		COL1A2	ONECUT1	SP110	IL2RB	IER5	IGHV4-61
FSCN1		COL22A1	ONECUT2	STAT2	IL4R	IFIH1	IGHV5-10-1
GEMIN4		COL23A1	PEAK1	TAP1	IL6	IFIT2	IGHV5-51
GSN		COL24A1	PHLDB2	TDRD7	IL7	IFNGR2	IGHV6-1
HDAC6		COL27A1	PIK3CB	TENT5A	IRF1	IL12B	IGHV7-4-1
HOOK3		COL28A1	PIK3R1	TMEM140	IRF2	IL15RA	IGHV7-81
INCENP		COL2A1	PLAU	TRAFD1	IRF4	IL18	IGKC
ITSN1		COL3A1	PLEKHA2	TRIM14	IRF5	IL1A	IGKV1-16
KATNA1		COL4A1	PLET1	TRIM21	IRF7	IL1B	IGKV1-17
KATNB1		COL4A2	POSTN	TRIM25	IRF8	IL23A	IGKV1-39
KIF11		COL4A3	PPM1F	TRIM26	IRF9	IL6	IGKV1-5
KIF15		COL4A4	PRKCZ	TRIM5	ISG15	IL6ST	IGKV1D-12
KIF1B		COL4A5	PTEN	TXNIP	ISG20	IL7R	IGKV1D-33
KIF20B		COL4A6	PTK2	UBA7	ISOC1	INHBA	IGKV1D-39
KIF22		COL5A1	PTK2B	UBE2L6	ITGB7	IRF1	IGKV2-30
KIF23		COL5A2	PTPRJ	USP18	JAK2	IRS2	IGKV2-40
KIF2C		COL5A3	RAC1	WARS1	KLRK1	JAG1	IGKV2D-28
KIF3B		COL6A1	RASA1		LAP3	JUN	IGKV3-15
KIF3C		COL6A2	RCC2		LATS2	JUNB	IGKV3-20
KIF4A		COL6A3	RHOA		LCP2	KDM6B	IGKV3D-11
KIF5B		COL7A1	RHOD		LGALS3BP	KLF10	IGKV4-1
KIFAP3		COL8A1	RIN2		LY6E	KLF2	IGKV5-2
KLC1		COL8A2	ROCK1		LYSMD2	KLF4	IGLC1
KNTC1		COL9A1	ROCK2		MARCHF1	KLF6	IGLC2
KPTN		COL9A2	RRAS		METTL7B	KLF9	IGLC3
LATS1		COL9A3	S100A10		MT2A	KYNU	IGLC6
LLGL1		COLGALT1	SDC4		MTHFD2	LAMB3	IGLC7
LMNB1		COLQ	SEMA3E		MVP	LDLR	IGLL1
LRPPRC		COMP	SERPINE1		MX1	LIF	IGLL5
MAP1S		CPB2	SFRP1		MX2	LITAF	IGLV1-40
MAP3K11		CREB3L1	SKAP1		MYD88	MAFF	IGLV1-44
MAPRE1		CRISPLD2	SLC9A1		NAMPT	MAP2K3	IGLV1-47
MARCKS		CRTAP	SLK		NCOA3	MAP3K8	IGLV1-51
MARK4		CSGALNACT1	SMAD3		NFKB1	MARCKS	IGLV2-11
MID1		CST3	SRC		NFKBIA	MCL1	IGLV2-14
MID1IP1		CTRB1	TEK		NLRC5	MSC	IGLV2-23
MYH10		CTRB2	THBS1		NMI	MXD1	IGLV2-8
MYH9		CTSG	THY1		NOD1	MYC	IGLV3-1
MYO1E		CTSK	TSC1		NUP93	NAMPT	IGLV3-19
MYO9B		CTSL	TSTA3		OAS2	NFAT5	IGLV3-21
NCK1		CTSS	UTRN		OAS3	NFE2L2	IGLV3-25
NCK2		CTSV	VCL		OASL	NFIL3	IGLV3-27
NDC80		CYP1B1	VEGFA		OGFR	NFKB1	IGLV6-57
NEDD9		DAG1	WDPCP		P2RY14	NFKB2	IGLV7-43
NEK2		DCN	WNT4		PARP12	NFKBIA	IL7R
NET1		DDR1			PARP14	NFKBIE	ITGA4
NF1		DDR2			PDE4B	NINJ1	JCHAIN
NIN		DMP1			PELI1	NR4A1	KIR2DL3
NOTCH2		DNAJB6			PFKP	NR4A2	KLRC2
NUMA1		DPP4			PIM1	NR4A3	KLRD1
NUSAP1		DPT			PLA2G4A	OLR1	LAG3
OPHN1		DSPP			PLSCR1	PANX1	LILRA1
PAFAH1B1		ECM2			PML	PDE4B	LILRA2
PALLD		EFEMP2			PNP	PDLIM5	LILRA3
PCGF5		EGFL6			PNPT1	PER1	LILRB4
PCM1		EGFLAM			PSMA2	PFKFB3	MAML1
PCNT		ELANE			PSMA3	PHLDA1	MFAP4
PDLIM5		ELF3			PSMB10	PHLDA2	PLG
PIF1		ELN			PSMB2	PLAU	PPP2R1A
PKD2		EMILIN1			PSMB8	PLAUR	PSAP
PLEKHG2		ENG			PSMB9	PLEK	SIRPA
PLK1		ERCC2			PSME1	PLK2	SLAMF1
PPP4R2		ERO1A			PSME2	PLPP3	SLC7A5
PRC1		ERO1B			PTGS2	PMEPA1	SLC7A8
PREX1		ETS1			PTPN1	PNRC1	SLC7A9
PXN		EXOC8			PTPN2	PPP1R15A	SPON2
RAB3GAP1		F11R			PTPN6	PTGER4	TAP1
RABGAP1		FAP			RAPGEF6	PTGS2	TAPBP
RACGAP1		FBLN1			RBCK1	PTPRE	TGFB1
RALBP1		FBLN2			RIPK1	PTX3	TOPORS
RANBP9		FBLN5			RIPK2	RCAN1	TRAV19
RAPGEF5		FBN1			RNF213	REL	TRAV29DV5
RAPGEF6		FBN2			RNF31	RELA	TRAV8-4
RASA1		FERMT1			RSAD2	RELB	TRBC1
RASA2		FGA			RTP4	RHOB	TRBC2
RASAL2		FGB			SAMD9L	RIPK2	TRBV12-3
RFC1		FGF2			SAMHD1	RNF19B	TRBV7-9
RHOF		FGFR4			SECTM1	SAT1	TRDC
RHOT2		FGG			SELP	SDC4	TRGV3
RICTOR		FLOT1			SERPING1	SERPINB2	TRGV9
ROCK1		FLRT2			SLAMF7	SERPINB8	TSPAN4
SAC3D1		FMOD			SLC25A28	SERPINE1
SASS6		FN1			SOCS1	SGK1
SEPTIN9		FOXC1			SOCS3	SIK1
SHROOM1		FOXC2			SOD2	SLC16A6
SHROOM2		FOXF1			SP110	SLC2A3
SMC1A		FOXF2			SPPL2A	SLC2A6
SMC3		FSCN1			SRI	SMAD3
SMC4		FURIN			SSPN	SNN
SORBS2		GAS2			ST3GAL5	SOCS3
SOS1		GAS6			ST8SIA4	SOD2
SPTAN1		GFOD2			STAT1	SPHK1
SPTBN1		GPM6B			STAT2	SPSB1
SSH2		GREM1			STAT3	SQSTM1
STAU1		HAPLN1			STAT4	STAT5A
STK38L		HAPLN2			TAP1	TANK
SUN2		HAS1			TAPBP	TAP1
SYNPO		HAS2			TDRD7	TGIF1
TAOK2		HAS3			TNFAIP2	TIPARP
TBCD		HPN			TNFAIP3	TLR2
TIAM1		HPSE2			TNFAIP6	TNC
TLK1		HSD17B12			TNFSF10	TNF
TOP2A		HSPG2			TOR1B	TNFAIP2
TPX2		HTRA1			TRAFD1	TNFAIP3
TRIO		IBSP			TRIM14	TNFAIP6
TSC1		ICAM1			TRIM21	TNFAIP8
TTK		ICAM2			TRIM25	TNFRSF9
TUBA4A		ICAM3			TRIM26	TNFSF9
TUBD1		ICAM4			TXNIP	TNIP1
TUBGCP2		ICAM5			UBE2L6	TNIP2
TUBGCP3		IHH			UPP1	TRAF1
TUBGCP5		IL6			USP18	TRIB1
TUBGCP6		ITGA1			VAMP5	TRIP10
UXT		ITGA10			VAMP8	TSC22D1
VCL		ITGA11			VCAM1	TUBB2A
WASF1		ITGA2			WARS1	VEGFA
WASF2		ITGA2B			XAF1	YRDC
WASL		ITGA3			XCL1	ZBTB10
YWHAE		ITGA4			ZBP1	ZC3H12A
		ITGA5			ZNFX1	ZFP36
		ITGA6
		ITGA7
		ITGA8
		ITGA9
		ITGAD
		ITGAE
		ITGAL
		ITGAM
		ITGAV
		ITGAX
		ITGB1
		ITGB2
		ITGB3
		ITGB4
		ITGB5
		ITGB6
		ITGB7
		ITGB8
		JAM2
		JAM3
		KAZALD1
		KDR
		KIF9
		KLK2
		KLK4
		KLK5
		KLK7
		KLKB1
		LAMA1
		LAMA2
		LAMA3
		LAMA4
		LAMA5
		LAMB1
		LAMB2
		LAMB3
		LAMB4
		LAMC1
		LAMC2
		LAMC3
		LCP1
		LOX
		LOXL1
		LOXL2
		LOXL3
		LOXL4
		LRP1
		LTBP3
		LUM
		MADCAM1
		MARCOL
		MATN1
		MATN3
		MATN4
		MELTF
		MFAP2
		MFAP4
		MFAP5
		MIA
		MIR29B1
		MIR29B2
		MIR98
		MMP1
		MMP10
		MMP11
		MMP12
		MMP13
		MMP14
		MMP15
		MMP16
		MMP17
		MMP19
		MMP2
		MMP20
		MMP21
		MMP23B
		MMP24
		MMP25
		MMP26
		MMP27
		MMP28
		MMP3
		MMP7
		MMP8
		MMP9
		MPV17
		MPZL3
		MYF5
		MYH11
		MYO1E
		NCAN
		NDNF
		NF1
		NFKB2
		NID1
		NID2
		NOTCH1
		NOX1
		NOXO1
		NPHS1
		NPNT
		NR2E1
		NTN4
		NTNG1
		NTNG2
		OLFML2A
		OPTC
		OTOL1
		P3H4
		P4HA1
		PAPLN
		PDGFA
		PDGFB
		PDGFRA
		PDPN
		PECAM1
		PHLDB1
		PHLDB2
		PLG
		PLOD3
		POMT1
		POSTN
		PRDX4
		PRSS1
		PRSS2
		PTK2
		PTX3
		PXDN
		QSOX1
		RAMP2
		RB1
		RECK
		RGCC
		RIC1
		RIC8A
		SCUBE1
		SCUBE3
		SCX
		SERAC1
		SERPINB5
		SERPINE1
		SERPINF2
		SERPINH1
		SFRP2
		SH3PXD2A
		SH3PXD2B
		SLC2A10
		SLC39A8
		SMAD3
		SMOC1
		SMOC2
		SMPD3
		SOX9
		SPARC
		SPINK5
		SPINT1
		SPINT2
		SPOCK2
		SPP1
		ST7
		SULF1
		SULF2
		TCF15
		TEX14
		TGFB1
		TGFB2
		TGFBI
		TGFBR1
		THBS1
		THSD4
		TIMP1
		TIMP2
		TLL1
		TLL2
		TMEM38B
		TMPRSS6
		TNC
		TNF
		TNFRSF11B
		TNFRSF1A
		TNFRSF1B
		TNR
		TNXB
		TPSAB1
		TTR
		VCAM1
		VCAN
		VIPAS39
		VIT
		VTN
		VWA1
		VWF
		WASHC1
		WDR72
		WNT3A
		WT1

## Sheet: D
Table S5. Differential expression results for all endothelial clusters and all myofibroblast clusters, and published gene signatures for GSEA. Related to Fig5.
UV_RESPONSE_UP	TNFA_SIGNALING_VIA_NFKB	ANGIOGENESIS	EPITHELIAL_MESENCHYMAL_TRANSITION	COLLAGEN_FIBRIL_ORGANIZATION	EXTRACELLULAR_STRUCTURE_ORGANIZATION
NXF1	JUNB	VCAN	COL3A1	CRTAP	WASHC1
SLC6A8	CXCL2	POSTN	COL5A2	P3H4	DNAJB6
BAK1	ATF3	FSTL1	COL5A1	EMILIN1	ADAM8
CDC5L	NFKBIA	LRPAP1	FBN1	COL1A1	ADAM10
HSPA2	TNFAIP3	STC1	COL1A1	COL1A2	FLOT1
POLR2H	PTGS2	LPL	FN1	COL2A1	ANGPTL7
ALAS1	CXCL1	VEGFA	COL6A3	COL3A1	RAMP2
TUBA4A	IER3	PF4	SERPINE1	COL5A1	LAMC3
C4BPB	CD83	THBD	COL1A2	COL5A2	CRTAP
CCNE1	CCL20	FGFR1	COL4A1	COL11A1	FBLN5
EPHX1	CXCL3	TNFRSF21	COL4A2	COL11A2	MARCOL
GRPEL1	MAFF	CCND2	VCAN	COL12A1	PRDX4
ICAM1	NFKB2	COL5A2	IGFBP3	COL13A1	POMT1
FEN1	TNFAIP2	ITGAV	TGFBI	COMP	P3H4
ARRB2	HBEGF	SERPINA5	SPARC	ADAMTS14	PDPN
JUNB	KLF6	KCNJ8	LUM	CHADL	POSTN
CTSV	BIRC3	APP	LAMC1	CYP1B1	SPINT2
DGAT1	PLAUR	JAG1	LOX	AEBP1	MMP24
ATF3	ZFP36	COL3A1	LAMC2	ACAN	SPINK5
CASP3	ICAM1	SPP1	CCN2	DPT	ADAMTS13
RASGRP1	JUN	NRP1	TAGLN	FOXC1	ADAMTS8
TMBIM6	EGR3	OLR1	COL7A1	FOXC2	ADAMTS5
FOS	IL1B	PDGFA	LOXL2	FMOD	EMILIN1
TAP1	BCL2A1	PTK2	COL6A2	OPTC	ADAMTS7
E2F5	PPP1R15A	SLCO2A1	ITGAV	GREM1	ADAMTS6
RAB27A	ZC3H12A	PGLYRP1	THBS2	ANXA2	MMP21
CCND3	SOD2	VAV2	COL16A1	LOX	CMA1
SLC25A4	NR4A2	S100A4	NNMT	LOXL1	NOXO1
SPR	IL1A	MSX1	TPM1	LOXL2	COL1A1
CDKN2B	RELB	VTN	CDH2	LUM	COL1A2
SHOX2	TRAF1	TIMP1	MMP2	MIR29B1	COL2A1
OLFM1	BTG2	APOH	COL11A1	MIR29B2	COL3A1
IGFBP2	DUSP1	PRG2	THBS1	MMP11	COL4A1
LYN	MAP3K8	JAG2	FAP	NF1	COL4A2
CLTB	ETS2	LUM	BGN	DDR2	COL4A3
BCL2L11	F3	CXCL6	SERPINH1	P4HA1	COL4A4
LHX2	SDC4		FSTL1	COL5A3	COL4A5
NFKBIA	EGR1		POSTN	SERPINF2	COL4A6
MSX1	IL6		THY1	ATP7A	COL5A1
H2AX	TNF		SPP1	RB1	COL5A2
NR4A1	KDM6B		TNC	VIPAS39	COL6A1
GLS	NFKB1		TFPI2	SFRP2	COL6A2
CDC34	LIF		NID2	SCX	COL6A3
MMP14	PTX3		ITGB5	TGFB2	COL7A1
STK25	FOSL1		MMP3	TGFBR1	COL8A1
PDAP1	NR4A1		VIM	TNXB	COL8A2
ABCB1	JAG1		LOXL1	COL14A1	COL9A1
BSG	CCL4		FBLN5	PXDN	COL9A2
SELENOW	GCH1		COL12A1	COLGALT1	COL9A3
IRF1	CCL2		ELN	LOXL4	COL10A1
RXRB	RCAN1		CDH11	LOXL3	COL11A1
TFRC	DUSP2		COMP	SERPINH1	COL11A2
PPIF	EHD1		SPOCK1	PLOD3	COL12A1
CDKN1C	IER2		BMP1	ADAMTS3	COL13A1
HLA-F	REL		IL32	ADAMTS2	COL15A1
CREG1	CFLAR		LAMA3		COL16A1
APOM	RIPK2		TIMP1		COL17A1
BMP2	NFKBIE		QSOX1		COL19A1
TGFBRAP1	NR4A3		TIMP3		COMP
NAT1	PHLDA1		VCAM1		OTOL1
CYB5R1	IER5		CCN1		EGFLAM
RRAD	TNFSF9		EDIL3		CPB2
POLE3	GEM		CALD1		HAPLN1
IL6	GADD45A		MAGEE1		ADAMTS14
YKT6	CXCL10		FBLN1		VCAN
ACAA1	PLK2		SGCB		CARMIL2
CLCN2	BHLHE40		ECM1		NCAN
AGO2	EGR2		LAMA2		CST3
SOD2	SOCS3		FSTL3		CCN2
PPP1R2	SLC2A6		TPM2		EXOC8
RHOB	PTGER4		INHBA		CHADL
RET	DUSP5		DAB2		CTRB1
PDLIM3	SERPINB2		EMP3		CTSG
EPCAM	NFIL3		BASP1		CTSK
DNAJA1	SERPINE1		ITGA5		CTSL
SULT1A1	TRIB1		MGP		CTSV
CHKA	TIPARP		VEGFA		CCDC80
CYP1A1	RELA		CXCL1		CTSS
ATP6V1F	BIRC2		WNT5A		CYP1B1
CDO1	CXCL6		SDC1		DAG1
ALDOA	LITAF		PLOD2		DCN
NPTXR	TNFAIP6		PCOLCE		TMPRSS6
EIF2S3	CD44		GREM1		AEBP1
CNP	INHBA		ITGB1		COL22A1
GRINA	PLAU		COL5A3		OLFML2A
BID	MYC		RHOB		ADAMTS15
POLG2	TNFRSF9		HTRA1		ADAMTS16
IL6ST	SGK1		FGF2		ADAMTS17
HYAL2	TNIP1		SNTB1		ADAMTS18
FOSB	NAMPT		GADD45A		ADAMTS19
MGAT1	FOSL2		MEST		DMP1
NKX2-5	PNRC1		LRRC15		ACAN
PPAT	ID2		TNFRSF11B		DPP4
FURIN	CD69		CD59		DPT
MRPL23	IL7R		ACTA2		AGT
HTR7	EFNA1		EFEMP2		DSPP
CXCL2	PHLDA2		MATN2		ECM2
KLHDC3	PFKFB3		PCOLCE2		MPZL3
PRPF3	CCL5		SERPINE2		ELANE
DNAJB1	YRDC		GPC1		ELF3
AP2S1	IFNGR2		ABI3BP		A2M
PSMC3	SQSTM1		FUCA1		ELN
TST	BTG3		SLIT3		ENG
SIGMAR1	GADD45B		LAMA1		ERCC2
GCH1	KYNU		PMEPA1		ETS1
BTG2	G0S2		COL8A2		FAP
CEBPG	BTG1		FBN2		FBLN1
TARS1	MCL1		IGFBP2		FBLN2
UROD	VEGFA		PFN2		FBN1
PARP2	MAP2K3		SDC4		FBN2
BTG3	CDKN1A		CD44		SCUBE3
DLG4	CCN1		GADD45B		FGA
CHRNA5	TANK		CXCL8		FGB
NPTX2	IFIT2		GLIPR1		FGF2
ATP6V1C1	IL18		ANPEP		FGFR4
AQP3	TUBB2A		P3H1		FGG
PLCL1	IRF1		VEGFC		NID2
NUP58	FOS		MMP14		LAMB4
TYRO3	OLR1		SGCD		ITGA11
HMOX1	RHOB		PLOD1		NTNG1
RPN1	AREG		MATN3		FOXF1
BTG1	NINJ1		MYL9		FOXF2
FMO1	ZBTB10		SLC6A8		FOXC1
ASNS	PLPP3		CALU		FOXC2
DDX21	KLF4		PRRX1		CLASP2
KCNH2	CXCL11		TNFRSF12A		PHLDB1
COL2A1	SAT1		FMOD		SULF1
MAOA	CSF1		ID2		FMOD
TCHH	GPR183		GEM		CLASP1
CYB5B	PMEPA1		PLAUR		FN1
HSPA13	PTPRE		MYLK		FLRT2
GGH	TLR2		TGFB1		ABL1
GAL	ACKR3		SFRP1		COL24A1
NTRK3	KLF10		PLOD3		NPNT
PPT1	MARCKS		IL6		WDR72
FGF18	LAMB3		APLP1		KLK5
FKBP4	CEBPB		FBLN2		ABI3BP
STIP1	TRIP10		MSX1		EGFL6
EIF5	F2RL1		PTX3		GAS2
ENO2	KLF9		FZD8		GAS6
GPX3	LDLR		JUN		OPTC
PRKACA	TGIF1		FERMT2		GREM1
PRKCD	RNF19B		DKK1		B4GALT1
STARD3	DRAM1		SNAI2		NOX1
MARK2	B4GALT1		DST		GPM6B
SLC6A12	DNAJB4		TPM4		LAMA1
SQSTM1	CSF2		DCN		SH3PXD2B
PTPRD	PDE4B		GJA1		RGCC
MAPK8IP2	SNN		PMP22		ERO1A
CDK2	PLEK		IGFBP4		EFEMP2
ONECUT1	STAT5A		COPA		ANXA2
RFC4	DENND5A		LRP1		HAS1
CA2	CCND1		ITGA2		HAS2
TACR3	DDX58		FLNA		HAS3
AMD1	SPHK1		MFAP5		APBB2
HNRNPU	CD80		PTHLH		HPN
WIZ	TNFAIP8		TGFBR3		HSPG2
CCK	CCNL1		SFRP4		TNC
	FUT4		LGALS1		IBSP
	CCRL2		RGS4		ICAM1
	SPSB1		CDH6		ICAM2
	TSC22D1		SAT1		ICAM3
	B4GALT5		NT5E		ICAM4
	SIK1		DPYSL3		ADAMTSL5
	CLCF1		PPIB		COL28A1
	NFE2L2		TGM2		ATXN1L
	FOSB		SGCG		CCN1
	PER1		ITGB3		APP
	NFAT5		PDLIM4		IHH
	ATP2B1		CTHRC1		IL6
	IL12B		ECM2		ITGA6
	IL6ST		CRLF1		ITGA1
	SLC16A6		AREG		ITGA2
	ABCA1		IL15		ITGA2B
	HES1		MCM7		ITGA3
	BCL6		GAS1		ITGA4
	IRS2		PRSS2		ITGA5
	SLC2A3		CADM1		ITGA7
	CEBPD		OXTR		ITGA9
	IL23A		SCG2		ITGAD
	SMAD3		CXCL6		ITGAE
	TAP1		MMP1		ITGAL
	MSC		TNFAIP3		ITGAM
	IFIH1		CAPG		ITGAV
	IL15RA		CAP2		ITGAX
	TNIP2		MXRA5		ITGB1
	BCL3		FOXC2		ITGB2
	PANX1		NTM		ITGB3
	FJX1		ENO2		ITGB4
	EDN1		FAS		ITGB5
	EIF1		BDNF		ITGB6
	BMP2		ADAM12		ITGB7
	DUSP4		PVR		ITGB8
	PDLIM5		CXCL12		AGRN
	ICOSLG		PDGFRB		KDR
	GFPT2		SLIT2		KLK2
	KLF2		NOTCH2		KLKB1
	TNC		COLGALT1		LAMA2
	SERPINB8		GPX7		LAMA3
	MXD1		WIPF1		LAMA4
					LAMA5
					LAMB1
					LAMB2
					LAMB3
					LAMC1
					LAMC2
					LCP1
					LOX
					LOXL1
					LOXL2
					LRP1
					LTBP3
					LUM
					MIR29B1
					MIR29B2
					MIR98
					SMAD3
					MATN1
					MATN3
					MFAP2
					MFAP4
					MELTF
					MMP1
					MMP2
					MMP3
					MMP7
					MMP8
					MMP9
					MMP10
					MMP11
					MMP12
					MMP13
					MMP14
					MMP15
					MMP16
					MMP17
					MMP19
					MPV17
					CTRB2
					MYF5
					MYH11
					MYO1E
					NF1
					NFKB2
					NID1
					NOTCH1
					NPHS1
					DDR2
					TNFRSF11B
					P4HA1
					FURIN
					COL5A3
					SERPINE1
					F11R
					HSD17B12
					PDGFA
					PDGFB
					PDGFRA
					PECAM1
					VIT
					SERPINB5
					PLG
					SERPINF2
					ATP7A
					ADAMTSL4
					TMEM38B
					SMPD3
					FERMT1
					CSGALNACT1
					SULF2
					TEX14
					PRSS1
					PRSS2
					KLK7
					HTRA1
					MMP26
					ERO1B
					ADAMTS9
					ADAMTSL3
					PTK2
					RIC1
					QSOX1
					PTX3
					JAM2
					RB1
					NTN4
					BCL3
					HAPLN2
					HPSE2
					RIC8A
					BGN
					BCAN
					VIPAS39
					MMP27
					SMOC1
					SMOC2
					SLC39A8
					KIF9
					SFRP2
					SCX
					MMP25
					VWA1
					BMP1
					FSCN1
					SOX9
					SPARC
					SPINT1
					SPP1
					BSG
					TCF15
					TGFB1
					TGFB2
					TGFBI
					TGFBR1
					THBS1
					TIMP1
					TIMP2
					ICAM5
					TLL1
					TLL2
					NR2E1
					TNF
					TNFRSF1A
					TNFRSF1B
					TNR
					TNXB
					TPSAB1
					TTR
					COL14A1
					VCAM1
					VTN
					VWF
					WT1
					DDR1
					PXDN
					MMP28
					NDNF
					COLGALT1
					ST7
					THSD4
					ADAMTS20
					SCUBE1
					ADAM12
					MFAP5
					COL18A1
					SLC2A10
					GFOD2
					KAZALD1
					MADCAM1
					ADAMTS12
					ADAMTS10
					MIA
					CAPN1
					CAPN2
					CAPNS1
					COLQ
					JAM3
					CRISPLD2
					ANTXR1
					LOXL4
					CAPNS2
					RECK
					NTNG2
					LOXL3
					ADTRP
					SERAC1
					MMP23B
					ITGA10
					ITGA8
					COL27A1
					CAV1
					CAV2
					SERPINH1
					ADAM19
					ADAM15
					MATN4
					CFLAR
					WNT3A
					PLOD3
					PAPLN
					PHLDB2
					CREB3L1
					COL23A1
					ADAMTSL1
					MMP20
					ADAMTS4
					ADAMTS3
					ADAMTS2
					ADAMTS1
					CD44
					CD47
					KLK4
					SH3PXD2A
					ADAMTSL2
					SPOCK2
					CDH1
